# Supplementary material for: Identification of a missense variant in SPDL1 associated with idiopathic pulmonary fibrosis
Source: Commun Biol. 2021 Mar 23;4:392. doi: 10.1038/s42003-021-01910-y (PMC7988141; doi:10.1038/s42003-021-01910-y)
Supplement: Supplementary file 4 — Supplementary Data 1 [file 42003_2021_1910_MOESM4_ESM.xlsx]

## Sheet: ExWAS_p<0.05
Variant ID	Function	Gene Name	Case Genotypes	Case Maf	Case HWE_P	Control Genotypes	Ctrl Maf	Ctrl HWE_P	P Value	Odds Ratio	OR_LCI	OR_UCI	Transcript Stable Id	Transcript codon change	Transcript AA change	gnomAD Exome global AF	gnomAD Exome global GC	gnomAD Exome nfe AF	gnomAD Exome nfe GC	ClinVar Disease	ClinVar CGR Simple	ClinVar Clinical Significance
11-1099802-G-C	non_coding_transcript_exon_variant	'MUC2'	347/335/68	0.314	0.3512	76740/37594/4704	0.1974	0.2381	1.71e-26	1.8608	1.6678	2.0761	ENST00000361558	n.9586G>C	NA	0	NA	0	NA	NA	NA	NA
11-1167980-C-T	missense_variant	'MUC5AC'	603/138/8	0.1028	1	109735/9051/181	0.0396	0.7313	6.96e-26	2.7818	2.3515	3.2907	ENST00000621226	c.1490C>T	p.Ala497Val	0.041	'186/5639/66644'	0.043673	'56/2221/24433'	NA	NA	NA
11-1102586-C-T	synonymous_variant	'MUC2'	161/416/173	0.492	0.0034	39678/57952/21357	0.423	0.4366	4.3e-11	1.4084	1.2724	1.5589	ENST00000616479	c.132C>T	p.Cys44Cys	0.326	'15369/49400/58002'	0.422282	'9984/26983/18625'	NA	NA	NA
11-1288726-C-T	synonymous_variant	'TOLLIP'	177/373/201	0.484	0.8839	37635/58254/22709	0.4371	0.5316	9.63e-10	1.373	1.2404	1.5197	ENST00000263646	c.333G>A	p.Pro111Pro	0.396512	'45171/57573/19806'	0.434875	'17670/27329/10448'	NA	NA	NA
11-1232712-T-C	synonymous_variant	'MUC5B'	140/364/248	0.4282	0.7659	29877/59230/29680	0.4992	0.3442	1.9e-08	0.7464	0.6737	0.8269	ENST00000529681	c.2007T>C	p.Tyr669Tyr	0.370377	'5766/71099/34685'	0.389148	'2425/33643/13390'	not specified	0	Benign
11-1242457-C-T	synonymous_variant	'MUC5B'	628/113/8	0.0861	0.2441	106736/11933/351	0.0531	0.3713	1.72e-07	1.681	1.4021	2.0154	ENST00000529681	c.5577C>T	p.Asn1859Asn	0.041012	'113354/9389/354'	0.052228	'50188/5475/179'	NA	NA	NA
11-1245928-G-A	synonymous_variant	'MUC5B'	678/72/2	0.0505	0.714	112824/6068/109	0.0264	0.0047	1.89e-07	1.9619	1.5555	2.4744	ENST00000529681	c.9048G>A	p.Pro3016Pro	0.017807	'118685/4222/79'	0.025979	'52932/2788/55'	not specified	0	Benign
5-169588475-G-A	missense_variant	'SPDL1'	718/31/1	0.022	0.3022	117140/1846/2	0.0078	0.0561	2.35e-07	2.8712	2.0273	4.0663	ENST00000265295	c.59G>A	p.Arg20Gln	0.007063	'121176/1688/24'	0.006792	'54977/747/5'	NA	NA	NA
11-1160678-G-A	missense_variant	'MUC5AC'	682/66/1	0.0454	1	113443/5404/77	0.0234	0.127	5.03e-07	1.9874	1.556	2.5384	ENST00000621226	c.140G>A	p.Arg47Gln	0.015755	'112950/3563/55'	0.022808	'49477/2285/39'	NA	NA	NA
15-73992248-G-A	5_prime_UTR_variant	'STOML1'	746/6/0	0.004	1	119013/42/0	0.000176	1	5.93e-07	22.7034	9.6368	53.4869	ENST00000316900	c.-282C>T	NA	7e-05	'100290/14/0'	0.000154	'45331/14/0'	NA	NA	NA
18-25227603-G-A	synonymous_variant	'ZNF521'	744/8/0	0.0053	1	118944/110/0	0.000462	1	9.4e-07	11.5702	5.6345	23.7587	ENST00000361524	c.315C>T	p.Cys105Cys	0.001302	'122542/318/1'	0.001133	'55493/126/0'	NA	NA	NA
11-1082898-C-T	non_coding_transcript_exon_variant	'MUC2'	682/68/2	0.0479	0.6851	112667/6064/92	0.0263	0.257	2.33e-06	1.8621	1.4677	2.3626	ENST00000361558	n.1305C>T	NA	0.014869	'119145/3540/55'	0.023746	'52974/2547/46'	NA	NA	NA
5-178986782-G-A	non_coding_transcript_exon_variant	'GRM6'	748/4/0	0.0027	1	119043/12/0	5.04e-05	1	2.65e-06	52.9107	17.0451	164.243	ENST00000518082	n.240C>T	NA	0.000132	'121570/32/0'	0.000154	'55355/17/0'	NA	NA	NA
11-1085327-G-T	splice_region_variant	'MUC2'	737/15/0	0.01	1	118438/564/0	0.0024	1	5.76e-06	4.241	2.5333	7.0999	ENST00000361558	n.2246+4G>T	NA	0.001495	'119691/357/1'	0.003101	'53519/332/1'	NA	NA	NA
19-43599236-G-A	missense_variant	'ZNF576'	747/5/0	0.0033	1	119014/40/0	0.000168	1	9.6e-06	19.8522	7.8242	50.3708	ENST00000336564	c.491G>A	p.Arg164Gln	7.4e-05	'122329/18/0'	0.000163	'55264/18/0'	NA	NA	NA
X-44312707-T-C	missense_variant	'EFHC2'	667/45/38	0.0906	0.7455	108781/3765/6379	0.0691	0.2933	1.32e-05	2.0604	1.5234	2.7866	ENST00000420999	c.92A>G	p.Asn31Ser	0.065409	'102238/6851/3789'	0.06818	'46683/3106/1963'	NA	NA	NA
1-40457101-C-T	non_coding_transcript_exon_variant	'ZFP69B'	748/4/0	0.0027	1	119033/20/0	8.4e-05	1	1.49e-05	31.7448	10.8373	92.9875	ENST00000469416	n.750C>T	NA	0.000382	'108658/83/0'	0.000284	'51097/29/0'	NA	NA	NA
17-45475555-C-T	synonymous_variant	'PLEKHM1'	553/184/15	0.1423	1	79125/35418/4205	0.1845	0.002	1.64e-05	0.733	0.6341	0.8475	ENST00000430334	c.468G>A	p.Arg156Arg	0.126303	'94396/25802/2610'	0.180196	'37406/16301/1863'	NA	NA	NA
17-45468527-T-C	synonymous_variant	'PLEKHM1'	552/184/15	0.1425	1	79140/35342/4203	0.1843	0.000961	1.87e-05	0.7354	0.6361	0.8501	ENST00000430334	c.990A>G	p.Thr330Thr	0.126639	'94570/25913/2635'	0.180645	'37558/16401/1888'	NA	NA	NA
19-58394520-C-T	synonymous_variant	'RPS5'	744/8/0	0.0053	1	118864/175/0	0.000735	1	2.4e-05	7.2698	3.5725	14.7933	ENST00000196551	c.471C>T	p.Gly157Gly	0.00026	'123022/64/0'	0.00052	'55762/58/0'	NA	NA	NA
17-11978039-G-A	missense_variant	'ZNF18'	734/17/0	0.0113	1	112516/6401/91	0.0277	1	2.41e-05	0.4025	0.2494	0.6496	ENST00000322748	c.1568C>T	p.Ser523Leu	0.018234	'117930/4335/63'	0.025665	'52696/2765/42'	NA	NA	NA
11-1083761-C-G	non_coding_transcript_exon_variant	'MUC2'	517/221/12	0.1633	0.0326	74991/38911/5114	0.2064	0.4574	2.69e-05	1.3326	1.1617	1.5286	ENST00000361558	n.1712C>G	NA	0	NA	0	NA	NA	NA	NA
1-158328250-G-C	missense_variant	'CD1B'	748/4/0	0.0027	1	118867/24/0	0.000101	1	2.82e-05	26.4176	9.1549	76.2309	ENST00000368168	c.988C>G	p.Gln330Glu	1.6e-05	'121727/4/0'	3.7e-05	'54535/4/0'	NA	NA	NA
17-45475171-G-A	synonymous_variant	'PLEKHM1'	552/183/16	0.1431	0.8815	79111/35280/4206	0.1842	0.000469	2.9e-05	0.7398	0.6401	0.8551	ENST00000430334	c.852C>T	p.Cys284Cys	0.126582	'94448/25874/2626'	0.180492	'37459/16349/1876'	NA	NA	NA
2-205716325-C-T	synonymous_variant	'NRP2'	749/3/0	0.002	1	116178/2794/9	0.0118	0.0613	3.54e-05	0.1671	0.0538	0.5191	ENST00000272849	c.384C>T	p.Tyr128Tyr	0.011883	'120055/2860/31'	0.013404	'54213/1463/15'	NA	NA	NA
11-1090036-T-C	non_coding_transcript_exon_variant	'MUC2'	524/217/11	0.1589	0.029	76051/38011/4855	0.2006	0.2223	3.98e-05	1.3286	1.1566	1.5261	ENST00000361558	n.3474T>C	NA	0.26	'67449/44720/9137'	0.196298	'35485/17434/2079'	NA	NA	NA
5-172339268-G-A	missense_variant	'SH3PXD2B'	749/3/0	0.002	1	119046/9/0	3.78e-05	1	5.21e-05	52.8761	14.3006	195.508	ENST00000311601	c.1837C>T	p.Arg613Trp	1.2e-05	'123063/3/0'	9e-06	'55808/1/0'	NA	NA	NA
7-103297745-A-G	missense_variant	'PMPCB'	748/4/0	0.0027	1	119026/29/0	0.000122	1	5.47e-05	21.8925	7.6868	62.351	ENST00000444457	c.286A>G	p.Arg96Gly	0.000123	'65069/16/0'	8e-05	'25116/4/0'	NA	NA	NA
17-75524278-C-G	missense_variant	'TSEN54'	616/132/4	0.0931	0.3864	103781/14676/493	0.0658	0.2996	5.72e-05	1.4564	1.223	1.7344	ENST00000333213	c.1447C>G	p.Pro483Ala	0.059376	'109011/13522/547'	0.068172	'48459/7087/261'	Pontoneocerebellar hypoplasia|not specified	0	Benign/Likely benign|Benign/Likely benign
11-1252365-C-T	synonymous_variant	'MUC5B'	746/6/0	0.004	1	118950/99/0	0.000416	1	5.74e-05	9.629	4.2171	21.9858	ENST00000529681	c.14886C>T	p.Thr4962Thr	0.000356	'107988/77/0'	0.000565	'49543/56/0'	NA	NA	NA
17-75517596-A-C	missense_variant	'TSEN54'	615/132/4	0.0932	0.3864	103616/14671/503	0.066	0.525	5.78e-05	1.455	1.2217	1.7327	ENST00000333213	c.409A>C	p.Ile137Leu	0.072572	'106071/16200/834'	0.06938	'48373/7208/271'	Pontoneocerebellar hypoplasia|not specified	0	Benign/Likely benign|Benign/Likely benign
19-17943580-C-T	synonymous_variant	'CCDC124'	747/5/0	0.0033	1	118994/61/0	0.000256	1	6.3e-05	13.0168	5.223	32.4406	ENST00000445755	c.537C>T	p.Ala179Ala	6.9e-05	'122378/17/0'	0.000154	'55357/17/0'	NA	NA	NA
5-7885818-G-A	missense_variant	'MTRR'	743/9/0	0.006	1	118787/263/0	0.0011	1	6.67e-05	5.4441	2.7959	10.6004	ENST00000264668	c.1102G>A	p.Val368Ile	0.000605	'122956/149/0'	0.001191	'55697/133/0'	NA	NA	NA
13-35161839-A-G	synonymous_variant	'NBEA'	594/139/16	0.1142	0.0293	99549/18341/838	0.0843	0.8509	7.2e-05	1.3998	1.1929	1.6425	ENST00000310336	c.3951A>G	p.Arg1317Arg	0.087509	'100705/18659/1223'	0.086515	'45546/8635/405'	NA	NA	NA
19-48639563-C-T	missense_variant	'CA11'	748/4/0	0.0027	1	119022/32/0	0.000134	1	7.76e-05	19.8397	7.0076	56.1692	ENST00000084798	c.626G>A	p.Arg209His	2.8e-05	'123107/7/0'	6.3e-05	'55846/7/0'	NA	NA	NA
13-35070815-A-C	synonymous_variant	'NBEA'	594/140/16	0.1147	0.031	99598/18551/834	0.085	0.3609	7.79e-05	1.3948	1.1892	1.636	ENST00000310336	c.1534A>C	p.Arg512Arg	0.088552	'102338/19161/1293'	0.088077	'46281/8904/448'	NA	NA	NA
2-178570691-T-C	synonymous_variant	'TTN'	729/23/0	0.0153	1	117614/1432/4	0.006	1	7.89e-05	2.5523	1.6852	3.8655	ENST00000342175	c.48822A>G	p.Lys16274Lys	0.005996	'121375/1433/20'	0.005699	'54989/632/1'	Limb-girdle muscular dystrophy; type 2J|Dilated cardiomyopathy 1G|not specified|Cardiovascular phenotype	0	Benign/Likely benign|Benign/Likely benign|Benign/Likely benign|Benign/Likely benign
10-48830755-A-G	synonymous_variant	'WDFY4'	231/379/140	0.4393	0.5052	30842/59295/28550	0.4903	0.88	8.15e-05	0.8145	0.7353	0.9022	ENST00000325239	c.6396A>G	p.Gln2132Gln	0.445272	'15771/36043/24079'	0.498094	'7299/14637/7189'	NA	NA	NA
9-130395112-G-A	splice_region_variant	'HMCN2'	682/63/2	0.0448	0.6552	111990/6215/83	0.027	0.7818	8.21e-05	1.6938	1.3241	2.1668	ENST00000487727	c.*423+4G>A	NA	0.017108	'57899/1980/35'	0.028669	'21706/1277/21'	NA	NA	NA
6-109466056-G-A	missense_variant	'ZBTB24'	749/3/0	0.002	1	119044/11/0	4.62e-05	1	8.53e-05	43.2619	12.0569	155.23	ENST00000230122	c.1889C>T	p.Ser630Leu	0	NA	0	NA	NA	NA	NA
3-112845715-G-A	missense_variant	'CD200R1L'	749/3/0	0.002	1	119010/11/0	4.62e-05	1	8.54e-05	43.2495	12.0535	155.185	ENST00000398214	c.10C>T	p.Pro4Ser	2.4e-05	'122857/6/0'	5.4e-05	'55745/6/0'	NA	NA	NA
11-2908272-G-T	missense_variant	'SLC22A18'	737/15/0	0.01	1	118321/717/1	0.003	1	8.58e-05	3.3256	1.9893	5.5595	ENST00000312221	c.184G>T	p.Gly62Cys	0.003384	'121943/825/3'	0.00377	'55146/419/0'	NA	NA	NA
10-119892754-A-G	5_prime_UTR_variant	'SEC23IP'	704/46/1	0.032	0.5396	114726/3996/38	0.0171	0.5471	8.62e-05	1.8926	1.4173	2.5273	ENST00000369075	c.-29A>G	NA	0.015074	'98151/2978/36'	0.017948	'42296/1530/22'	NA	NA	NA
1-161525327-C-T	synonymous_variant	'HSPA6'	726/26/0	0.0173	1	117057/1716/10	0.0073	0.155	9.5e-05	2.3897	1.617	3.5318	ENST00000309758	c.669C>T	p.Ala223Ala	0.018167	'118471/4151/155'	0.00852	'54750/933/8'	NA	NA	NA
5-83539325-C-G	missense_variant	'VCAN'	746/6/0	0.004	1	118945/109/0	0.000458	1	9.52e-05	8.7456	3.8385	19.9257	ENST00000265077	c.6322C>G	p.Gln2108Glu	0.000114	'122722/28/0'	0.000243	'55541/27/0'	NA	NA	NA
20-46035781-C-T	missense_variant	'SLC12A5'	748/4/0	0.0027	1	119021/34/0	0.000143	1	9.63e-05	18.6726	6.6179	52.6858	ENST00000243964	c.284C>T	p.Pro95Leu	0.000168	'122026/41/0'	0.000118	'55212/13/0'	not provided	0	Uncertain significance
6-106521375-C-T	synonymous_variant	'CRYBG1'	749/3/0	0.002	1	119043/12/0	5.04e-05	1	0.000106	39.6566	11.1793	140.674	ENST00000369066	c.2943C>T	p.Thr981Thr	6.9e-05	'122654/17/0'	9.9e-05	'55635/11/0'	NA	NA	NA
19-17630187-G-A	synonymous_variant	'UNC13A'	749/3/0	0.002	1	119043/12/0	5.04e-05	1	0.000106	39.6566	11.1793	140.674	ENST00000519716	c.3627C>T	p.Pro1209Pro	3.9e-05	'76632/6/0'	6.8e-05	'29621/4/0'	NA	NA	NA
10-15213030-C-T	missense_variant	'FAM171A1'	748/4/0	0.0027	1	119020/35/0	0.000147	1	0.000107	18.139	6.4388	51.1006	ENST00000378116	c.2558G>A	p.Arg853Lys	1.6e-05	'123029/4/0'	0	'55785/0/0'	NA	NA	NA
11-1075747-C-T	non_coding_transcript_exon_variant	'MUC2'	606/142/2	0.0973	0.0352	90174/26747/2090	0.1299	0.039	0.000114	1.3849	1.1671	1.6435	ENST00000361558	n.200C>T	NA	0.17	'83713/31291/4747'	0.124894	'41625/11930/827'	NA	NA	NA
1-176864291-T-C	missense_variant	'ASTN1'	735/17/0	0.0113	1	118135/909/2	0.0038	0.6954	0.000115	2.9699	1.8332	4.8115	ENST00000361833	c.3878A>G	p.Glu1293Gly	0.002307	'122305/555/6'	0.003854	'55226/421/4'	NA	NA	NA
16-66566474-C-T	5_prime_UTR_premature_start_codon_gain_variant	'CMTM1'	741/8/0	0.0053	1	118393/221/0	0.000932	1	0.000116	5.758	2.8387	11.6794	ENST00000332695	c.-40C>T	NA	0.0004	'91166/73/0'	0.000593	'44640/53/0'	NA	NA	NA
16-2233189-G-A	splice_region_variant	'E4F1'	745/7/0	0.0047	1	118885/167/0	0.000701	1	0.000129	6.6623	3.1223	14.2156	ENST00000301727	c.1056+6G>A	NA	0.000172	'116553/40/0'	0.00036	'52757/38/0'	NA	NA	NA
10-104315294-A-AAT	frameshift_variant	'ITPRIP'	749/3/0	0.002	1	119040/13/0	5.46e-05	1	0.00013	36.6053	10.4204	128.589	ENST00000278071	c.756_757dupAT	p.Leu253fs	4e-06	'115316/1/0'	1e-05	'51882/1/0'	NA	NA	NA
15-88909786-A-T	splice_region_variant	'MFGE8'	749/3/0	0.002	1	119042/13/0	5.46e-05	1	0.00013	36.6059	10.4205	128.591	ENST00000268150	c.205+6T>A	NA	5.3e-05	'123121/13/0'	0.000107	'55847/12/0'	NA	NA	NA
16-20384806-C-T	missense_variant	'PDILT'	749/3/0	0.002	1	119041/13/0	5.46e-05	1	0.00013	36.6056	10.4205	128.59	ENST00000302451	c.248G>A	p.Gly83Asp	1.2e-05	'123114/3/0'	1.8e-05	'55840/2/0'	NA	NA	NA
20-49248931-C-T	missense_variant	'ZNFX1'	749/3/0	0.002	1	119042/13/0	5.46e-05	1	0.00013	36.6059	10.4205	128.591	ENST00000371752	c.4093G>A	p.Val1365Met	0.000585	'122957/142/1'	2.7e-05	'55824/3/0'	NA	NA	NA
19-57809075-C-T	synonymous_variant	'ZNF552'	749/3/0	0.002	1	118816/13/0	5.47e-05	1	0.000131	36.5364	10.4008	128.347	ENST00000391701	c.189G>A	p.Ala63Ala	0.000563	'58523/66/0'	0.000485	'24697/24/0'	NA	NA	NA
16-2111159-G-T	missense_variant	'PKD1'	745/7/0	0.0047	1	118885/169/0	0.00071	1	0.000139	6.5835	3.086	14.045	ENST00000262304	c.4008C>A	p.Asn1336Lys	0.000152	'121716/37/0'	0.000301	'54783/33/0'	NA	NA	NA
20-43571064-G-GGTGGGTGGGTGTGTGT	splice_region_variant	'SGK2'	726/25/0	0.0166	1	117067/1652/18	0.0071	4.79e-05	0.000147	2.3643	1.5877	3.5208	ENST00000341458	c.690+7_690+8insGGTGGGTGTGTGTGTG	NA	0	NA	0	NA	NA	NA	NA
11-1226857-G-A	missense_variant	'MUC5B'	721/31/0	0.0206	1	116762/2260/10	0.0096	1	0.000152	2.1764	1.5213	3.1136	ENST00000529681	c.442G>A	p.Val148Ile	0.00932	'116260/2174/17'	0.012151	'52566/1289/10'	not specified	0	Benign
8-143918100-C-T	synonymous_variant	'PLEC'	748/4/0	0.0027	1	119015/39/0	0.000164	1	0.000157	16.2782	5.8098	45.6092	ENST00000322810	c.12132G>A	p.Thr4044Thr	8.9e-05	'107066/19/0'	0.000166	'48267/16/0'	NA	NA	NA
12-2581647-C-T	synonymous_variant	'CACNA1C'	748/4/0	0.0027	1	119003/39/0	0.000164	1	0.000157	16.2766	5.8092	45.6046	ENST00000327702	c.1953C>T	p.Ile651Ile	0.000125	'112293/28/0'	0.00015	'50134/15/0'	Long QT syndrome|Cardiovascular phenotype	0	Likely benign|Likely benign
19-40226553-C-T	missense_variant	'CNTD2'	732/20/0	0.0133	1	117836/1206/6	0.0051	0.1384	0.000157	2.621	1.68	4.0893	ENST00000221818	c.89G>A	p.Ser30Asn	0.002542	'92352/470/1'	0.003966	'40020/318/1'	NA	NA	NA
21-37480838-G-A	non_coding_transcript_exon_variant	'DYRK1A'	748/3/0	0.002	1	118827/14/0	5.89e-05	1	0.000157	33.9752	9.7535	118.349	ENST00000462274	n.422G>A	NA	3.9e-05	'103116/8/0'	6.1e-05	'49190/6/0'	not specified	0	Likely benign
6-30673018-G-A	5_prime_UTR_variant	'DHX16'	748/4/0	0.0027	1	118903/39/0	0.000164	1	0.000158	16.2629	5.8043	45.5663	ENST00000376442	c.-177C>T	NA	7.3e-05	'75245/11/0'	0.000139	'28812/8/0'	NA	NA	NA
4-82357472-G-C	non_coding_transcript_exon_variant	'HNRNPD'	746/5/0	0.0033	1	118658/75/0	0.000316	1	0.000159	10.5719	4.2694	26.1776	ENST00000514325	n.1371C>G	NA	6.2e-05	'105349/13/0'	0.000131	'49507/13/0'	NA	NA	NA
6-149474386-G-A	missense_variant	'ZC3H12D'	447/266/36	0.2256	0.7536	63549/46905/8479	0.2685	0.1674	0.000159	0.7939	0.7031	0.8965	ENST00000409806	c.158C>T	p.Pro53Leu	0.218253	'73910/39482/6405'	0.261531	'29336/20706/3703'	NA	NA	NA
2-208315349-C-A	synonymous_variant	'PIKFYVE'	671/79/2	0.0552	1	110487/8227/163	0.036	0.427	0.000173	1.5652	1.2531	1.9551	ENST00000264380	c.1983C>A	p.Ile661Ile	0.020472	'117997/4870/82'	0.034403	'51945/3691/71'	Fleck corneal dystrophy	0	Likely benign
17-41097634-G-C	missense_variant	'KRTAP4-8'	275/316/158	0.4219	0.000237	46774/55227/16930	0.3745	0.0022	0.000177	0.8205	0.7403	0.9094	ENST00000318329	c.361C>G	p.Leu121Val	0.4194	'16995/39369/31093'	0.386883	'6035/17477/14674'	NA	NA	NA
1-19815035-C-T	missense_variant	'RNF186'	478/239/32	0.2023	0.7348	68073/43364/7181	0.2433	0.013	0.000178	0.7885	0.6948	0.8947	ENST00000375121	c.67G>A	p.Ala23Thr	0.28732	'63478/48054/11251'	0.244213	'31877/20291/3433'	NA	NA	NA
2-208437603-C-A	stop_gained	'PTH2R'	693/56/0	0.0374	0.6186	113578/5050/69	0.0219	0.1026	0.000179	1.7382	1.3291	2.2732	ENST00000272847	c.245C>A	p.Ser82*	0.011895	'120097/2864/31'	0.020854	'53493/2269/29'	NA	NA	NA
10-119902823-G-T	missense_variant	'SEC23IP'	704/46/1	0.032	0.5396	114723/4170/39	0.0179	0.8043	0.000183	1.8155	1.3597	2.4242	ENST00000369075	c.721G>T	p.Ala241Ser	0.015684	'119271/3773/44'	0.018872	'53744/2049/29'	NA	NA	NA
19-43015204-A-G	synonymous_variant	'PSG11'	747/3/0	0.002	1	118773/15/0	6.31e-05	1	0.000188	31.7383	9.1786	109.747	ENST00000306322	c.510T>C	p.Thr170Thr	0.000183	'122969/45/0'	0.000107	'55809/12/0'	NA	NA	NA
1-16135724-G-A	synonymous_variant	'EPHA2'	749/3/0	0.002	1	119040/15/0	6.3e-05	1	0.000188	31.7249	9.1747	109.7	ENST00000358432	c.1359C>T	p.Ser453Ser	0.001009	'122642/244/2'	9e-05	'55660/10/0'	Age-related cortical cataract|Cataract 6; multiple types	0	Benign/Likely benign|Benign/Likely benign
4-17515368-G-A	synonymous_variant	'CLRN2'	749/3/0	0.002	1	119040/15/0	6.3e-05	1	0.000188	31.7249	9.1747	109.7	ENST00000511148	c.102G>A	p.Leu34Leu	0.000163	'122748/40/0'	0.00027	'55499/30/0'	NA	NA	NA
5-76291314-C-T	missense_variant	'SV2C'	749/3/0	0.002	1	119035/15/0	6.3e-05	1	0.000188	31.7235	9.1743	109.696	ENST00000322285	c.1231C>T	p.Arg411Cys	3.7e-05	'121672/9/0'	8.1e-05	'55451/9/0'	NA	NA	NA
15-88256071-G-A	missense_variant	'NTRK3'	748/4/0	0.0027	1	119014/41/0	0.000172	1	0.000188	15.4842	5.5393	43.2832	ENST00000317501	c.83C>T	p.Ser28Phe	0.000114	'123041/28/0'	0.000242	'55805/27/0'	NA	NA	NA
17-42027032-C-T	synonymous_variant	'ZNF385C'	748/4/0	0.0027	1	119014/41/0	0.000172	1	0.000188	15.4842	5.5393	43.2832	ENST00000436535	c.1365G>A	p.Gly455Gly	8e-06	'117823/2/0'	9e-06	'52699/1/0'	NA	NA	NA
17-75891268-G-A	synonymous_variant	'TRIM65'	750/1/1	0.002	0.002	119040/15/0	6.3e-05	1	0.000188	31.7249	9.1747	109.7	ENST00000269383	c.1065C>T	p.His355His	6.2e-05	'120054/15/0'	5.6e-05	'53342/6/0'	NA	NA	NA
20-59774438-C-T	synonymous_variant	'PHACTR3'	748/4/0	0.0027	1	119013/42/0	0.000176	1	0.000205	15.1154	5.4133	42.2066	ENST00000355648	c.999C>T	p.Asp333Asp	5.7e-05	'123019/14/0'	0.000117	'55755/13/0'	NA	NA	NA
3-37121664-G-A	missense_variant	'LRRFIP2'	747/5/0	0.0033	1	118968/80/0	0.000336	1	0.00021	9.9239	4.0149	24.5299	ENST00000336686	c.256C>T	p.His86Tyr	0.00037	'122767/91/0'	0.000728	'55539/81/0'	NA	NA	NA
2-102447148-A-G	missense_variant	'IL18RAP'	742/10/0	0.0066	1	118666/380/0	0.0016	1	0.000217	4.1871	2.2301	7.8615	ENST00000264260	c.1151A>G	p.His384Arg	0.001182	'122799/289/1'	0.001388	'55672/155/0'	NA	NA	NA
6-33438956-G-A	non_coding_transcript_exon_variant	'SYNGAP1'	749/3/0	0.002	1	119039/16/0	6.72e-05	1	0.000222	29.7419	8.6571	102.18	ENST00000479510	n.1908G>A	NA	5.4e-05	'121261/13/0'	4.6e-05	'54910/5/0'	NA	NA	NA
9-137498171-C-T	missense_variant	'PNPLA7'	749/3/0	0.002	1	119039/16/0	6.72e-05	1	0.000222	29.7419	8.6571	102.18	ENST00000277531	c.1757G>A	p.Arg586Gln	0.000143	'122662/35/0'	7.2e-05	'55559/8/0'	NA	NA	NA
14-36371761-C-A	non_coding_transcript_exon_variant	'DPPA3P2'	748/4/0	0.0027	1	118989/43/0	0.000181	1	0.000223	14.761	5.2918	41.1742	ENST00000553589	n.350C>A	NA	0.00848	'121041/1953/67'	0.000546	'55776/61/0'	NA	NA	NA
22-50275960-G-A	missense_variant	'PLXNB2'	748/4/0	0.0027	1	119002/44/0	0.000185	1	0.000242	14.4272	5.1773	40.2032	ENST00000359337	c.5341C>T	p.His1781Tyr	0.000228	'122560/56/0'	0.000144	'55513/16/0'	NA	NA	NA
21-31924675-C-T	missense_variant	'HUNK'	745/7/0	0.0047	1	118869/186/0	0.000781	1	0.000244	5.9814	2.8076	12.743	ENST00000270112	c.469C>T	p.Arg157Trp	0.000305	'123011/75/0'	0.000573	'55767/64/0'	NA	NA	NA
5-40852991-G-GT	frameshift_variant	'CARD6'	747/5/0	0.0033	1	118970/83/0	0.000349	1	0.000246	9.5655	3.8736	23.6213	ENST00000254691	c.1667dupT	p.Thr557fs	0.000134	'122954/33/0'	0.000224	'55729/25/0'	NA	NA	NA
12-56236487-C-T	missense_variant	'SLC39A5'	747/5/0	0.0033	1	118970/83/0	0.000349	1	0.000246	9.5655	3.8736	23.6213	ENST00000266980	c.1037C>T	p.Ala346Val	9.7e-05	'123098/24/0'	0.000206	'55828/23/0'	NA	NA	NA
14-104945177-G-A	missense_variant	'AHNAK2'	743/9/0	0.006	1	118706/314/1	0.0013	0.1889	0.000253	4.5289	2.3302	8.8021	ENST00000333244	c.10274C>T	p.Ala3425Val	0.0018	'122643/439/2'	0.002391	'55560/263/2'	NA	NA	NA
11-103283059-C-A	synonymous_variant	'DYNC2H1'	716/36/0	0.0239	1	115893/2894/22	0.0124	0.3409	0.000255	1.9588	1.4045	2.7319	ENST00000375735	c.10864C>A	p.Arg3622Arg	0.007049	'120083/1703/7'	0.010917	'54125/1194/7'	Jeune thoracic dystrophy|not specified	0	Benign/Likely benign|Benign/Likely benign
6-33789102-C-T	synonymous_variant	'LEMD2'	748/3/0	0.002	1	119036/17/0	7.14e-05	1	0.000259	28.0292	8.2054	95.7456	ENST00000293760	c.15G>A	p.Ser5Ser	6.4e-05	'85633/11/0'	0.00011	'40970/9/0'	NA	NA	NA
18-8786018-G-A	missense_variant	'MTCL1'	748/3/0	0.002	1	119023/17/0	7.14e-05	1	0.000259	28.0261	8.2045	95.7352	ENST00000306329	c.2894G>A	p.Arg965Gln	0.00019	'114546/44/0'	0.000118	'49765/12/0'	NA	NA	NA
17-28758980-T-C	missense_variant	'FAM222B'	740/12/0	0.008	1	118509/544/0	0.0023	1	0.000259	3.5123	1.9778	6.2372	ENST00000341217	c.595A>G	p.Met199Val	0.002301	'120070/551/2'	0.003159	'54410/346/0'	NA	NA	NA
17-43755362-C-T	missense_variant	'SOST'	749/3/0	0.002	1	119038/17/0	7.14e-05	1	0.00026	27.9923	8.1946	95.6195	ENST00000301691	c.622G>A	p.Glu208Lys	3.8e-05	'105816/8/0'	8.3e-05	'48392/8/0'	NA	NA	NA
5-1255339-G-A	synonymous_variant	'TERT'	742/10/0	0.0066	1	118657/389/1	0.0016	0.2744	0.00027	4.0692	2.1678	7.6384	ENST00000310581	c.3105C>T	p.Val1035Val	0.002101	'122515/515/1'	0.002769	'55483/309/0'	Aplastic anemia|Idiopathic fibrosing alveolitis; chronic form|Dyskeratosis congenita; autosomal dominant; 2|not specified|Dyskeratosis Congenita; Recessive	0	Benign/Likely benign|Benign/Likely benign|Benign/Likely benign|Benign/Likely benign|Benign/Likely benign
6-109452212-G-C	non_coding_transcript_exon_variant	'MICAL1'	744/8/0	0.0053	1	118801/252/0	0.0011	1	0.000274	5.0474	2.4922	10.2224	ENST00000456101	n.1155C>G	NA	0.000187	'117893/44/0'	0.000383	'53476/41/0'	NA	NA	NA
1-182056917-G-C	missense_variant	'ZNF648'	743/9/0	0.006	1	115031/3985/33	0.017	0.9308	0.000274	0.3478	0.1805	0.6703	ENST00000339948	c.1094C>G	p.Pro365Arg	0.012621	'108149/2762/19'	0.016785	'47253/1619/11'	NA	NA	NA
2-233729631-A-G	missense_variant	'UGT1A3'	746/4/0	0.0027	1	118904/46/0	0.000193	1	0.000281	13.8255	4.9706	38.4554	ENST00000482026	c.505A>G	p.Thr169Ala	0.000618	'122834/152/0'	0.000449	'55672/50/0'	NA	NA	NA
7-155806519-C-G	synonymous_variant	'SHH'	748/4/0	0.0027	1	119009/46/0	0.000193	1	0.000283	13.8008	4.9617	38.3866	ENST00000297261	c.339G>C	p.Val113Val	2e-05	'122326/5/0'	4.5e-05	'55611/5/0'	NA	NA	NA
17-6428406-A-T	missense_variant	'AIPL1'	748/4/0	0.0027	1	119009/46/0	0.000193	1	0.000283	13.8008	4.9617	38.3866	ENST00000381129	c.377T>A	p.Met126Lys	5.7e-05	'122765/14/0'	0.000107	'55828/12/0'	Leber congenital amaurosis|Retinitis Pigmentosa; Dominant|Retinitis Pigmentosa; Recessive	0	Uncertain significance|Uncertain significance|Uncertain significance
17-35180643-C-T	synonymous_variant	'UNC45B'	748/4/0	0.0027	1	119008/46/0	0.000193	1	0.000283	13.8007	4.9616	38.3863	ENST00000268876	c.2346C>T	p.Thr782Thr	8.5e-05	'122945/21/0'	0.000143	'55740/16/0'	NA	NA	NA
10-102403213-C-T	missense_variant	'PSD'	747/5/0	0.0033	1	118960/86/0	0.000361	1	0.000288	9.2312	3.7415	22.7753	ENST00000020673	c.3062G>A	p.Arg1021Gln	0.000494	'105228/104/0'	0.000284	'47508/27/0'	NA	NA	NA
14-23027759-G-A	synonymous_variant	'PSMB5'	747/5/0	0.0033	1	118907/86/0	0.000361	1	0.000289	9.2271	3.7399	22.7652	ENST00000493471	c.576C>T	p.Ile192Ile	0.000198	'75632/30/0'	0.0005	'28945/29/0'	NA	NA	NA
14-35123473-G-A	synonymous_variant	'KIAA0391'	733/19/0	0.0126	1	117825/1176/2	0.005	1	0.000289	2.5679	1.6274	4.052	ENST00000250377	c.228G>A	p.Lys76Lys	0.003241	'122301/794/2'	0.005085	'55286/564/2'	NA	NA	NA
14-99231442-G-A	synonymous_variant	'BCL11B'	740/12/0	0.008	1	118500/551/0	0.0023	1	0.00029	3.4675	1.9528	6.1572	ENST00000357195	c.543C>T	p.Leu181Leu	0.000857	'112381/191/1'	0.001782	'50597/179/1'	NA	NA	NA
15-34969653-C-G	5_prime_UTR_variant	'AQR'	741/11/0	0.0073	1	118505/470/1	0.002	0.3738	0.000296	3.707	2.0345	6.7543	ENST00000156471	c.-40G>C	NA	0.001217	'113551/277/0'	0.001768	'51856/184/0'	NA	NA	NA
11-1234543-C-T	synonymous_variant	'MUC5B'	399/300/50	0.267	0.5758	56458/50686/11439	0.3102	0.6839	0.000297	0.8102	0.7223	0.9087	ENST00000529681	c.2493C>T	p.Cys831Cys	0.309819	'46220/39546/9851'	0.299995	'20297/17568/3679'	not specified	0	Benign
X-66197877-G-A	missense_variant	'HEPH'	741/9/1	0.0106	1	118077/317/518	0.0056	0.002	0.0003	4.456	2.2799	8.7091	ENST00000336279	c.895G>A	p.Gly299Ser	0.0071	'99762/783/299'	0.00788	'42350/374/141'	NA	NA	NA
13-99201395-C-T	5_prime_UTR_variant	'UBAC2'	749/3/0	0.002	1	119037/18/0	7.56e-05	1	0.000302	26.437	7.7791	89.8457	ENST00000376440	c.-17C>T	NA	5.5e-05	'117127/13/0'	9.5e-05	'52588/10/0'	NA	NA	NA
3-195524883-C-T	missense_variant	'PPP1R2'	749/3/0	0.002	1	119027/18/0	7.56e-05	1	0.000302	26.4348	7.7784	89.8382	ENST00000418939	c.82G>A	p.Asp28Asn	2.4e-05	'123092/6/0'	5.4e-05	'55824/6/0'	NA	NA	NA
19-3595872-G-T	missense_variant	'TBXA2R'	748/4/0	0.0027	1	119009/45/1	0.000197	0.0045	0.000306	13.5071	4.8603	37.5371	ENST00000375190	c.848C>A	p.Ser283Tyr	0.000477	'117242/110/1'	9.4e-05	'53056/10/0'	NA	NA	NA
15-54013137-G-A	synonymous_variant	'UNC13C'	746/6/0	0.004	1	118918/137/0	0.000575	1	0.000312	6.9574	3.0671	15.7822	ENST00000260323	c.234G>A	p.Glu78Glu	0.000126	'122830/31/0'	0.000251	'55667/28/0'	NA	NA	NA
11-117219723-G-A	synonymous_variant	'PCSK7'	746/6/0	0.004	1	118909/138/0	0.00058	1	0.000323	6.9065	3.045	15.6648	ENST00000320934	c.1191C>T	p.Gly397Gly	0.000183	'114495/42/0'	0.000323	'52672/34/0'	NA	NA	NA
10-48817401-G-T	missense_variant	'WDFY4'	631/112/8	0.0852	0.2374	93450/23873/1604	0.1139	0.0747	0.000329	0.7251	0.6047	0.8694	ENST00000325239	c.5497G>T	p.Ala1833Ser	0.136837	'55405/17223/1537'	0.117885	'21984/5905/380'	NA	NA	NA
1-102940367-G-A	missense_variant	'COL11A1'	749/3/0	0.002	1	119034/19/0	7.98e-05	1	0.000348	25.0451	7.4035	84.7246	ENST00000353414	c.3227C>T	p.Pro1076Leu	8e-06	'122985/2/0'	9e-06	'55761/1/0'	NA	NA	NA
4-127943921-A-T	synonymous_variant	'MFSD8'	749/3/0	0.002	1	119036/19/0	7.98e-05	1	0.000348	25.0455	7.4036	84.726	ENST00000296468	c.270T>A	p.Ala90Ala	1.2e-05	'123005/3/0'	2.7e-05	'55745/3/0'	Ceroid lipofuscinosis neuronal 7	0	Likely benign
9-94606852-G-T	missense_variant	'FBP1'	749/3/0	0.002	1	119034/19/0	7.98e-05	1	0.000348	25.0451	7.4035	84.7246	ENST00000375326	c.668C>A	p.Ala223Asp	1.6e-05	'123037/4/0'	3.6e-05	'55765/4/0'	NA	NA	NA
2-154140356-A-G	synonymous_variant	'GALNT13'	749/3/0	0.002	1	118995/19/0	7.98e-05	1	0.000348	25.0369	7.4011	84.6968	ENST00000392825	c.162A>G	p.Gln54Gln	1.2e-05	'122813/3/0'	2.7e-05	'55666/3/0'	NA	NA	NA
1-85022320-G-A	synonymous_variant	'MCOLN3'	742/9/0	0.006	1	118694/333/0	0.0014	1	0.000363	4.3033	2.2152	8.3599	ENST00000341115	c.1008C>T	p.Leu336Leu	0.000484	'122748/119/0'	0.000961	'55540/107/0'	NA	NA	NA
19-48961106-C-T	3_prime_UTR_variant	'BAX'	679/70/3	0.0505	0.4292	111229/7574/130	0.0329	0.9274	0.000366	1.5628	1.2394	1.9705	ENST00000293288	c.*9C>T	NA	0.028211	'99909/5725/121'	0.03715	'44985/3463/71'	NA	NA	NA
15-34875994-A-G	synonymous_variant	'AQR'	741/10/0	0.0067	1	118459/405/1	0.0017	0.294	0.000367	3.9082	2.0826	7.3339	ENST00000156471	c.3178T>C	p.Leu1060Leu	0.001163	'122667/286/0'	0.001704	'55572/190/0'	NA	NA	NA
11-57745098-TCTC-T	disruptive_inframe_deletion	'BTBD18'	746/6/0	0.004	1	118912/142/0	0.000596	1	0.000374	6.7122	2.9608	15.2169	ENST00000422652	c.1172_1174delGAG	p.Gly391del	0.000383	'74294/57/0'	0.000421	'28474/24/0'	NA	NA	NA
15-54015185-G-A	missense_variant	'UNC13C'	746/6/0	0.004	1	118912/142/0	0.000596	1	0.000374	6.7122	2.9608	15.2169	ENST00000260323	c.2282G>A	p.Arg761Gln	0.000164	'121542/40/0'	0.0003	'55001/33/0'	NA	NA	NA
1-74204675-C-T	missense_variant	'FPGT'	738/14/0	0.0093	1	118200/733/3	0.0031	0.1085	0.000379	3.015	1.7725	5.1285	ENST00000370898	c.667C>T	p.Pro223Ser	0.001227	'122769/302/0'	0.002177	'55565/243/0'	NA	NA	NA
1-1342453-G-A	missense_variant	'DVL1'	748/4/0	0.0027	1	119004/50/0	0.00021	1	0.000381	12.6964	4.5796	35.1995	ENST00000378888	c.272C>T	p.Ala91Val	0.006775	'113900/1474/45'	0.000437	'51411/45/0'	NA	NA	NA
17-40496232-C-T	missense_variant	'TNS4'	748/4/0	0.0027	1	119005/50/0	0.00021	1	0.000381	12.6965	4.5796	35.1998	ENST00000254051	c.194G>A	p.Arg65Gln	2.7e-05	'112922/6/0'	1e-05	'51760/1/0'	NA	NA	NA
9-34996477-G-A	missense_variant	'DNAJB5'	747/5/0	0.0033	1	118963/92/0	0.000386	1	0.000387	8.6296	3.5034	21.2567	ENST00000312316	c.424G>A	p.Gly142Ser	0.000231	'123063/57/0'	0.000448	'55795/50/0'	NA	NA	NA
2-42769718-T-A	missense_variant	'HAAO'	746/6/0	0.004	1	118912/143/0	0.000601	1	0.000388	6.6653	2.9404	15.1088	ENST00000294973	c.625A>T	p.Thr209Ser	0.000405	'120904/98/0'	0.000731	'54669/80/0'	NA	NA	NA
6-42925369-C-T	missense_variant	'PTCRA'	749/3/0	0.002	1	119035/20/0	8.4e-05	1	0.000398	23.7931	7.0627	80.1557	ENST00000304672	c.533C>T	p.Pro178Leu	3.3e-05	'75088/5/0'	6.9e-05	'28898/4/0'	NA	NA	NA
20-4183573-A-G	synonymous_variant	'SMOX'	749/3/0	0.002	1	119035/20/0	8.4e-05	1	0.000398	23.7931	7.0627	80.1557	ENST00000278795	c.1290A>G	p.Ser430Ser	2.9e-05	'122738/7/0'	5.4e-05	'55636/6/0'	NA	NA	NA
4-173528691-C-T	non_coding_transcript_exon_variant	'HAND2'	749/3/0	0.002	1	118963/20/0	8.41e-05	1	0.000399	23.7787	7.0584	80.1072	ENST00000505300	n.761G>A	NA	0.000115	'99635/23/0'	0.000139	'43117/12/0'	NA	NA	NA
16-81177965-T-C	missense_variant	'PKD1L2'	733/19/0	0.0126	1	117824/1212/5	0.0051	0.2497	0.000436	2.48	1.5718	3.9128	ENST00000337114	c.2279A>G	p.Tyr760Cys	0.002978	'107648/639/3'	0.00411	'49592/407/2'	NA	NA	NA
11-65217598-A-G	non_coding_transcript_exon_variant	'SLC22A20P'	735/17/0	0.0113	1	118021/1026/1	0.0043	0.7313	0.000437	2.6364	1.6281	4.2692	ENST00000525264	n.574A>G	NA	0.002016	'122026/492/1'	0.003299	'55105/366/0'	NA	NA	NA
5-76131781-C-T	synonymous_variant	'SV2C'	748/4/0	0.0027	1	119002/52/0	0.000218	1	0.000438	12.208	4.4098	33.7963	ENST00000322285	c.31C>T	p.Leu11Leu	0.000139	'122335/34/0'	0.000181	'55348/20/0'	NA	NA	NA
17-17267878-T-G	splice_region_variant	'COPS3'	737/15/0	0.01	1	113557/5261/57	0.0226	0.6935	0.000443	0.4355	0.2617	0.7248	ENST00000268717	c.441+7A>C	NA	0.018174	'118522/4340/64'	0.021254	'53439/2309/31'	NA	NA	NA
1-117943434-A-T	missense_variant	'WDR3'	749/3/0	0.002	1	119033/21/0	8.82e-05	1	0.000453	22.6598	6.7517	76.0504	ENST00000349139	c.1136A>T	p.Lys379Met	8e-06	'123059/2/0'	1.8e-05	'55814/2/0'	NA	NA	NA
5-31541387-G-C	missense_variant	'C5orf22'	749/3/0	0.002	1	119032/21/0	8.82e-05	1	0.000453	22.6597	6.7516	76.0498	ENST00000325366	c.977G>C	p.Trp326Ser	2.4e-05	'123061/6/0'	5.4e-05	'55826/6/0'	NA	NA	NA
19-42042765-C-T	non_coding_transcript_exon_variant	'GRIK5'	749/3/0	0.002	1	119021/21/0	8.82e-05	1	0.000453	22.6576	6.751	76.0428	ENST00000454993	n.137G>A	NA	1.3e-05	'118114/3/0'	2.8e-05	'52924/3/0'	NA	NA	NA
1-153659115-G-C	non_coding_transcript_exon_variant	'SNAPIN'	749/3/0	0.002	1	119007/21/0	8.82e-05	1	0.000453	22.6549	6.7502	76.0338	ENST00000474959	n.404G>C	NA	3.7e-05	'123092/9/0'	3.6e-05	'55829/4/0'	NA	NA	NA
1-153659116-TA-T	non_coding_transcript_exon_variant	'SNAPIN'	749/3/0	0.002	1	119009/21/0	8.82e-05	1	0.000453	22.6553	6.7503	76.0351	ENST00000474959	n.406delA	NA	3.7e-05	'123101/9/0'	3.6e-05	'55837/4/0'	NA	NA	NA
3-52212332-C-A	synonymous_variant	'ALAS1'	730/22/0	0.0146	1	117531/1503/5	0.0064	0.8173	0.000455	2.3211	1.519	3.5467	ENST00000310271	c.1674C>A	p.Ile558Ile	0.002924	'122411/718/1'	0.005281	'55268/588/1'	NA	NA	NA
11-123805419-T-C	missense_variant	'OR6M1'	749/3/0	0.002	1	118793/21/0	8.84e-05	1	0.000455	22.6142	6.7381	75.8971	ENST00000309154	c.931A>G	p.Arg311Gly	3.4e-05	'117038/8/0'	6.5e-05	'53665/7/0'	NA	NA	NA
5-140647646-C-T	5_prime_UTR_variant	'NDUFA2'	748/3/0	0.002	1	118477/21/0	8.86e-05	1	0.000457	22.5841	6.7291	75.7963	ENST00000252102	c.-63G>A	NA	0.000195	'94859/37/0'	0.000333	'42003/28/0'	Mitochondrial complex I deficiency	0	Uncertain significance
11-1243375-C-T	synonymous_variant	'MUC5B'	742/4/0	0.0027	1	118747/51/1	0.000223	0.0058	0.000459	12.0483	4.3551	33.3318	ENST00000529681	c.6495C>T	p.Thr2165Thr	0.000501	'81698/80/1'	0.000649	'33063/41/1'	NA	NA	NA
11-55935573-GAT-G	frameshift_variant	'OR5I1'	747/5/0	0.0033	1	118942/96/0	0.000403	1	0.000466	8.2687	3.3601	20.3481	ENST00000301532	c.826_827delAT	p.Ile276fs	0.000262	'122145/64/0'	0.000479	'55219/53/0'	NA	NA	NA
2-178652878-G-A	missense_variant	'TTN'	730/21/0	0.014	1	117620/1392/4	0.0059	1	0.000479	2.3967	1.553	3.6988	ENST00000589042	c.38929C>T	p.Pro12977Ser	0.005974	'119021/1403/18'	0.005686	'53728/618/0'	Limb-girdle muscular dystrophy; type 2J|Dilated cardiomyopathy 1G	0	Benign|Benign
1-78659469-A-C	missense_variant	'IFI44'	745/7/0	0.0047	1	118834/209/0	0.000878	1	0.00048	5.3221	2.5019	11.3214	ENST00000370747	c.998A>C	p.Glu333Ala	0.00031	'122349/76/0'	0.00064	'55397/71/0'	NA	NA	NA
16-72958376-G-A	synonymous_variant	'ZFHX3'	727/24/1	0.0173	0.1973	117110/1933/7	0.0082	1	0.000489	2.1337	1.4442	3.1524	ENST00000268489	c.1770C>T	p.Phe590Phe	0.004443	'122048/1064/15'	0.006526	'55133/717/6'	NA	NA	NA
17-41612490-C-T	missense_variant	'KRT16'	729/23/0	0.0153	1	117419/1628/5	0.0069	1	0.000498	2.242	1.4809	3.3942	ENST00000301653	c.199G>A	p.Gly67Ser	0.004438	'112907/1003/4'	0.008081	'49553/806/4'	NA	NA	NA
11-68937012-G-T	synonymous_variant	'IGHMBP2'	748/4/0	0.0027	1	119001/54/0	0.000227	1	0.000501	11.7559	4.2522	32.5009	ENST00000255078	c.2532G>T	p.Ala844Ala	0.000155	'115481/36/0'	0.000262	'51397/27/0'	Spinal muscular atrophy|Spinal muscular atrophy; distal; autosomal recessive; 1|Charcot-Marie-Tooth disease; axonal; type 2S|not specified	0	Conflicting interpretations of pathogenicity|Conflicting interpretations of pathogenicity|Conflicting interpretations of pathogenicity|Conflicting interpretations of pathogenicity
11-1031602-C-T	splice_region_variant	'MUC6'	712/38/2	0.0279	0.109	115358/3646/31	0.0156	0.6367	0.000504	1.8157	1.3338	2.4718	ENST00000421673	c.483+5G>A	NA	0.014621	'71700/2109/25'	0.016919	'27587/954/6'	NA	NA	NA
21-37152968-C-G	missense_variant	'TTC3'	747/5/0	0.0033	1	118951/98/0	0.000412	1	0.00051	8.1006	3.2933	19.9255	ENST00000354749	c.2431C>G	p.Gln811Glu	5e-05	'119397/12/0'	0.000101	'54338/11/0'	NA	NA	NA
11-47350041-G-A	missense_variant	'MYBPC3'	749/3/0	0.002	1	119033/22/0	9.24e-05	1	0.000512	21.6299	6.467	72.3447	ENST00000256993	c.478C>T	p.Arg160Trp	0.001661	'83728/275/2'	0.000146	'34187/10/0'	Hypertrophic cardiomyopathy|Left ventricular noncompaction cardiomyopathy|Primary familial hypertrophic cardiomyopathy|Dilated cardiomyopathy 1A|not specified|Cardiovascular phenotype|Dilated Cardiomyopathy; Dominant	0	Conflicting interpretations of pathogenicity|Conflicting interpretations of pathogenicity|Conflicting interpretations of pathogenicity|Conflicting interpretations of pathogenicity|Conflicting interpretations of pathogenicity|Conflicting interpretations of pathogenicity|Conflicting interpretations of pathogenicity
14-23387585-G-C	missense_variant	'MYH6'	749/3/0	0.002	1	119033/22/0	9.24e-05	1	0.000512	21.6299	6.467	72.3447	ENST00000356287	c.4594C>G	p.Arg1532Gly	3.2e-05	'123070/8/0'	6.3e-05	'55834/7/0'	NA	NA	NA
10-101089707-T-C	non_coding_transcript_exon_variant	'TLX1NB'	749/3/0	0.002	1	119028/22/0	9.24e-05	1	0.000512	21.629	6.4667	72.3417	ENST00000445873	n.1476A>G	NA	2.1e-05	'93398/4/0'	4.8e-05	'41462/4/0'	NA	NA	NA
17-43781187-C-T	stop_gained	'CFAP97D1'	749/3/0	0.002	1	118952/22/0	9.25e-05	1	0.000513	21.6152	6.4626	72.2955	ENST00000449302	c.193C>T	p.Gln65*	3.4e-05	'74302/5/0'	8.8e-05	'28481/5/0'	NA	NA	NA
17-17222554-T-A	synonymous_variant	'FLCN'	736/16/0	0.0106	1	113572/5396/57	0.0231	0.4412	0.00053	0.4538	0.2771	0.7432	ENST00000285071	c.726A>T	p.Thr242Thr	0.019438	'118405/4628/79'	0.021069	'53517/2293/30'	Spontaneous pneumothorax|Hereditary cancer-predisposing syndrome|Multiple fibrofolliculomas|not specified|not provided	0	Benign|Benign|Benign|Benign|Benign
1-67415231-C-T	missense_variant	'SERBP1'	748/4/0	0.0027	1	119000/55/0	0.000231	1	0.000535	11.5421	4.1775	31.8895	ENST00000361219	c.1060G>A	p.Gly354Ser	0.000396	'122305/97/0'	0.000351	'55556/39/0'	NA	NA	NA
10-63206800-T-A	missense_variant	'JMJD1C'	748/4/0	0.0027	1	118991/55/0	0.000231	1	0.000535	11.5412	4.1772	31.8871	ENST00000327520	c.924A>T	p.Glu308Asp	9.3e-05	'117782/22/0'	0.000184	'54241/20/0'	NA	NA	NA
1-156172906-G-T	synonymous_variant	'SEMA4A'	745/7/0	0.0047	1	118835/213/0	0.000895	1	0.000535	5.2223	2.4555	11.1065	ENST00000355014	c.1215G>T	p.Thr405Thr	0.000378	'123033/93/0'	0.000752	'55776/84/0'	Cone-Rod Dystrophy; Recessive|Retinitis Pigmentosa; Recessive	0	Uncertain significance|Uncertain significance
2-202983584-C-CA	frameshift_variant	'CARF'	734/18/0	0.012	1	117724/1133/6	0.0048	0.0603	0.000547	2.5028	1.5668	3.998	ENST00000320443	c.1918dupA	p.Thr640fs	0.003691	'116566/867/0'	0.006232	'53478/675/0'	NA	NA	NA
X-107603247-A-G	synonymous_variant	'FRMPD3'	718/20/13	0.0351	1	115785/1295/1539	0.0191	0.176	0.00055	2.4979	1.5869	3.9318	ENST00000276185	c.5307A>G	p.Gln1769Gln	0.010893	'66852/832/258'	0.018734	'24112/534/152'	NA	NA	NA
12-106239385-T-C	missense_variant	'CKAP4'	747/5/0	0.0033	1	118955/100/0	0.00042	1	0.000556	7.939	3.229	19.5193	ENST00000378026	c.1448A>G	p.Tyr483Cys	0.000191	'117999/45/0'	0.000383	'54766/42/0'	NA	NA	NA
15-65515696-A-G	5_prime_UTR_premature_start_codon_gain_variant	'DPP8'	733/18/0	0.012	1	117458/1143/3	0.0048	0.7597	0.000574	2.4919	1.56	3.9806	ENST00000321147	c.-4T>C	NA	0.011743	'120162/2795/47'	0.00618	'55133/686/2'	NA	NA	NA
10-24620232-C-G	missense_variant	'ARHGAP21'	743/9/0	0.006	1	118574/351/2	0.0015	0.0291	0.000576	4.0275	2.0743	7.8198	ENST00000320481	c.1630G>C	p.Gly544Arg	0.001013	'122696/249/0'	0.00132	'55535/147/0'	NA	NA	NA
1-89056967-C-G	missense_variant	'GBP1'	749/3/0	0.002	1	119031/23/0	9.66e-05	1	0.000576	20.6893	6.2053	68.9809	ENST00000370473	c.1042G>C	p.Glu348Gln	8e-06	'123120/2/0'	1.8e-05	'55853/2/0'	NA	NA	NA
2-210153779-T-C	synonymous_variant	'KANSL1L'	749/3/0	0.002	1	119032/23/0	9.66e-05	1	0.000576	20.6894	6.2053	68.9815	ENST00000281772	c.804A>G	p.Gln268Gln	0.000102	'122061/25/0'	9.9e-05	'55354/11/0'	NA	NA	NA
3-39186905-C-T	synonymous_variant	'XIRP1'	749/3/0	0.002	1	119032/23/0	9.66e-05	1	0.000576	20.6894	6.2053	68.9815	ENST00000340369	c.2541G>A	p.Val847Val	1.2e-05	'122932/3/0'	2.7e-05	'55706/3/0'	NA	NA	NA
15-88256014-C-T	missense_variant	'NTRK3'	749/3/0	0.002	1	119031/23/0	9.66e-05	1	0.000576	20.6893	6.2053	68.9809	ENST00000317501	c.140G>A	p.Arg47Gln	7.3e-05	'123060/18/0'	0.000143	'55797/16/0'	NA	NA	NA
16-20798317-C-G	missense_variant	'ERI2'	749/3/0	0.002	1	119032/23/0	9.66e-05	1	0.000576	20.6894	6.2053	68.9815	ENST00000357967	c.1483G>C	p.Asp495His	0.000159	'75475/24/0'	3.5e-05	'28830/2/0'	NA	NA	NA
20-35557059-C-T	synonymous_variant	'ERGIC3'	749/3/0	0.002	1	119032/23/0	9.66e-05	1	0.000576	20.6894	6.2053	68.9815	ENST00000348547	c.966C>T	p.Phe322Phe	0.000106	'123080/26/0'	0.00017	'55815/19/0'	NA	NA	NA
12-100418135-C-T	synonymous_variant	'SLC17A8'	749/3/0	0.002	1	119030/23/0	9.66e-05	1	0.000576	20.6891	6.2052	68.9803	ENST00000323346	c.1404C>T	p.Val468Val	7.3e-05	'122991/18/0'	0.000135	'55726/15/0'	not specified	0	Likely benign
15-86546135-T-C	splice_donor_variant	'AGBL1'	749/3/0	0.002	1	119030/23/0	9.66e-05	1	0.000576	20.6891	6.2052	68.9803	ENST00000441037	c.2817+2T>C	NA	0.000126	'122533/31/0'	0.000216	'55513/24/0'	NA	NA	NA
22-44132946-C-T	synonymous_variant	'PARVB'	705/46/1	0.0319	0.5391	114417/4353/61	0.0188	0.0046	0.000579	1.7179	1.2867	2.2936	ENST00000338758	c.570C>T	p.Ala190Ala	0.011141	'120388/2695/24'	0.016804	'53987/1843/17'	NA	NA	NA
9-712035-G-C	missense_variant	'KANK1'	747/5/0	0.0033	1	118954/101/0	0.000424	1	0.000581	7.8603	3.1977	19.3218	ENST00000382293	c.795G>C	p.Lys265Asn	0.000195	'123056/48/0'	0.000331	'55809/37/0'	NA	NA	NA
9-713027-T-G	missense_variant	'KANK1'	747/5/0	0.0033	1	118954/101/0	0.000424	1	0.000581	7.8603	3.1977	19.3218	ENST00000382293	c.1787T>G	p.Val596Gly	0.000195	'123069/48/0'	0.000331	'55806/37/0'	NA	NA	NA
19-29610664-C-G	non_coding_transcript_exon_variant	'POP4'	747/5/0	0.0033	1	118847/101/0	0.000425	1	0.000583	7.8533	3.1948	19.3045	ENST00000588551	n.331C>G	NA	0.006666	'109129/1382/46'	0.000567	'48471/55/0'	NA	NA	NA
1-151000537-C-T	missense_variant	'MINDY1'	744/8/0	0.0053	1	118770/282/1	0.0012	0.1555	0.000589	4.4781	2.2138	9.0584	ENST00000312210	c.229G>A	p.Asp77Asn	0.001003	'122871/239/4'	0.002122	'55611/229/4'	NA	NA	NA
11-1008157-C-T	non_coding_transcript_exon_variant	'AP2A2'	719/31/0	0.0207	1	116524/2497/14	0.0106	0.7825	0.00059	1.9686	1.3763	2.8156	ENST00000529427	n.220C>T	NA	0.008012	'102082/1614/24'	0.010943	'45646/993/14'	NA	NA	NA
20-63689775-G-A	missense_variant	'RTEL1'	701/49/2	0.0352	0.2323	113910/4985/37	0.0213	0.0176	0.000609	1.6809	1.2761	2.2141	ENST00000318100	c.1382G>A	p.Arg461Gln	0.012345	'118579/2931/35'	0.018459	'52772/1974/24'	Dyskeratosis congenita; autosomal recessive; 5|Pulmonary fibrosis and/or bone marrow failure; telomere-related; 3	0	Benign|Benign
2-97802693-G-A	missense_variant	'TMEM131'	749/3/0	0.002	1	119030/24/0	0.000101	1	0.000645	19.8271	5.9639	65.9154	ENST00000186436	c.2500C>T	p.Arg834Trp	0.000121	'120271/29/0'	0.000138	'54430/15/0'	NA	NA	NA
11-804214-G-C	missense_variant	'PIDD1'	750/1/1	0.002	0.002	119030/24/0	0.000101	1	0.000645	19.8271	5.9639	65.9154	ENST00000347755	c.175C>G	p.Leu59Val	0.000115	'121979/28/0'	0.000136	'55033/15/0'	NA	NA	NA
13-49220533-TACCGGGACATGCGG-T	frameshift_variant	'MLNR'	749/3/0	0.002	1	119031/24/0	0.000101	1	0.000645	19.8273	5.964	65.916	ENST00000218721	c.200_213delGGGACATGCGGACC	p.Arg67fs	1.3e-05	'116942/3/0'	2.9e-05	'51386/3/0'	NA	NA	NA
18-54360689-C-G	missense_variant	'C18orf54'	749/3/0	0.002	1	119030/24/0	0.000101	1	0.000645	19.8271	5.9639	65.9154	ENST00000300091	c.117C>G	p.His39Gln	1.2e-05	'123096/3/0'	2.7e-05	'55829/3/0'	NA	NA	NA
17-51225203-G-A	5_prime_UTR_variant	'MBTD1'	749/3/0	0.002	1	119011/24/0	0.000101	1	0.000645	19.824	5.963	65.9049	ENST00000405860	c.-42C>T	NA	0.000109	'59437/13/0'	0.00022	'22709/10/0'	NA	NA	NA
14-100537956-T-C	3_prime_UTR_variant	'BEGAIN'	748/4/0	0.0027	1	118995/58/0	0.000244	1	0.000646	10.9447	3.9684	30.1854	ENST00000355173	c.*13A>G	NA	0.007506	'111155/1557/68'	0.000686	'50240/69/0'	NA	NA	NA
10-62197873-T-C	3_prime_UTR_variant	'RTKN2'	749/3/0	0.002	1	118958/24/0	0.000101	1	0.000646	19.8151	5.9603	65.8756	ENST00000373789	c.*35A>G	NA	3e-05	'101268/6/0'	5.3e-05	'47342/5/0'	NA	NA	NA
18-46534330-C-T	splice_region_variant	'LOXHD1'	748/3/0	0.002	1	118788/24/0	0.000101	1	0.000646	19.8132	5.9597	65.8693	ENST00000300591	c.879+5G>A	NA	2e-05	'75479/3/0'	5.2e-05	'28787/3/0'	NA	NA	NA
12-121975589-C-T	synonymous_variant	'WDR66'	742/10/0	0.0066	1	118602/439/0	0.0018	1	0.000648	3.6233	1.9319	6.7957	ENST00000288912	c.2910C>T	p.Ile970Ile	0.001092	'118783/260/0'	0.001716	'54598/188/0'	NA	NA	NA
2-201389798-T-C	splice_region_variant	'TRAK2'	714/37/0	0.0246	1	115231/3137/20	0.0134	0.9123	0.000654	1.857	1.3375	2.5783	ENST00000332624	c.1193+3A>G	NA	0.00796	'119924/1920/10'	0.014095	'53857/1544/9'	NA	NA	NA
12-44523278-C-T	missense_variant	'NELL2'	747/5/0	0.0033	1	118915/104/0	0.000437	1	0.00066	7.6312	3.1063	18.7471	ENST00000550139	c.247G>A	p.Glu83Lys	0.000309	'122962/76/0'	0.000573	'55736/64/0'	NA	NA	NA
6-27467863-G-A	missense_variant	'ZNF184'	742/10/0	0.0066	1	118524/438/1	0.0018	0.3341	0.000663	3.6127	1.9263	6.7756	ENST00000211936	c.65C>T	p.Ala22Val	0.000871	'121487/212/0'	0.001714	'55222/190/0'	NA	NA	NA
8-143616520-G-T	non_coding_transcript_exon_variant	'TSTA3'	696/54/2	0.0386	0.302	113317/5542/73	0.0239	0.534	0.000664	1.6373	1.2576	2.1315	ENST00000531006	n.283C>A	NA	0.011885	'119830/2859/29'	0.020838	'53256/2267/24'	NA	NA	NA
18-58537412-T-G	synonymous_variant	'ALPK2'	263/373/115	0.4015	0.4035	48965/54384/15442	0.3589	0.0764	0.000673	1.1982	1.0803	1.3288	ENST00000361673	c.2775A>C	p.Val925Val	0.385803	'47500/55622/19495'	0.361617	'22667/25584/7294'	NA	NA	NA
19-40233858-C-T	3_prime_UTR_variant	'AKT2'	732/18/0	0.012	1	117812/1159/6	0.0049	0.0712	0.000674	2.4559	1.5376	3.9228	ENST00000311278	c.*14G>A	NA	0.002622	'119311/627/1'	0.003818	'54070/414/1'	NA	NA	NA
X-100850206-C-T	missense_variant	'NOX1'	728/1/20	0.0224	1	114706/1602/2458	0.0275	0.2808	0.000683	0.0934	0.0131	0.6649	ENST00000217885	c.1078G>A	p.Asp360Asn	0.019233	'119476/2143/1258'	0.025968	'53648/1288/775'	NA	NA	NA
5-140836143-C-A	missense_variant	'PCDHA7'	746/6/0	0.004	1	118889/160/0	0.000672	1	0.000685	5.9564	2.6323	13.4783	ENST00000356878	c.1760C>A	p.Ala587Glu	0.000418	'122984/103/0'	0.000555	'55780/62/0'	NA	NA	NA
9-128721416-A-T	missense_variant	'ZDHHC12'	749/2/1	0.0027	0.004	118995/59/0	0.000248	1	0.000686	10.7593	3.9033	29.6575	ENST00000372663	c.569T>A	p.Phe190Tyr	6.8e-05	'95357/13/0'	0.000157	'41393/13/0'	NA	NA	NA
10-86668676-C-T	5_prime_UTR_premature_start_codon_gain_variant	'LDB3'	748/4/0	0.0027	1	118741/59/0	0.000248	1	0.000692	10.7363	3.895	29.5942	ENST00000361373	c.-16C>T	NA	7.3e-05	'122866/18/0'	0.000126	'55661/14/0'	NA	NA	NA
5-141216154-C-G	synonymous_variant	'PCDHB13'	746/5/0	0.0033	1	118949/106/0	0.000445	1	0.000712	7.4994	3.0539	18.4163	ENST00000341948	c.2031C>G	p.Ala677Ala	0.001011	'120929/241/2'	0.000885	'54706/97/0'	NA	NA	NA
20-35473406-G-C	missense_variant	'CEP250'	749/3/0	0.002	1	119030/25/0	0.000105	1	0.000719	19.0341	5.7407	63.1105	ENST00000397527	c.1242G>C	p.Glu414Asp	2.8e-05	'122898/7/0'	5.4e-05	'55663/6/0'	NA	NA	NA
6-131579318-G-A	non_coding_transcript_exon_variant	'ARG1'	749/3/0	0.002	1	118979/25/0	0.000105	1	0.00072	19.026	5.7382	63.0835	ENST00000469293	n.354G>A	NA	4.9e-05	'121903/12/0'	0.000109	'55103/12/0'	NA	NA	NA
17-69097934-T-C	missense_variant	'ABCA6'	749/3/0	0.002	1	118978/25/0	0.000105	1	0.00072	19.0258	5.7382	63.0829	ENST00000284425	c.3106A>G	p.Ile1036Val	2.6e-05	'114921/6/0'	5.6e-05	'53501/6/0'	NA	NA	NA
16-67825672-TG-T	frameshift_variant	'TSNAXIP1'	741/11/0	0.0073	1	118524/528/0	0.0022	1	0.000728	3.3151	1.8207	6.036	ENST00000388833	c.664delG	p.Glu222fs	0.001373	'121645/331/2'	0.002101	'54992/232/0'	NA	NA	NA
15-34948249-C-A	non_coding_transcript_exon_variant	'AQR'	741/11/0	0.0073	1	118514/526/1	0.0022	0.4433	0.000729	3.3148	1.8206	6.0355	ENST00000558202	n.382G>T	NA	0.00585	'121162/1372/31'	0.002208	'55461/244/1'	NA	NA	NA
17-44148179-A-C	missense_variant	'C17orf53'	422/276/54	0.2553	0.3382	59069/49586/10264	0.2948	0.3254	0.000731	0.8202	0.7302	0.9213	ENST00000245382	c.376A>C	p.Thr126Pro	0.398455	'48399/51247/23408'	0.301545	'27331/23287/5183'	NA	NA	NA
19-847993-C-T	3_prime_UTR_variant	'PRTN3'	727/25/0	0.0166	1	117092/1873/12	0.008	0.1366	0.000744	2.1034	1.413	3.1312	ENST00000234347	c.*24C>T	NA	0.004214	'93896/792/3'	0.008009	'40176/650/2'	NA	NA	NA
11-134262810-C-T	3_prime_UTR_variant	'ACAD8'	716/32/2	0.024	0.0631	109476/9170/210	0.0403	0.2162	0.000749	0.5849	0.42	0.8147	ENST00000526026	c.*925C>T	NA	0.040658	'57984/4462/321'	0.041128	'21468/1851/35'	NA	NA	NA
4-2304326-A-G	missense_variant	'ZFYVE28'	579/157/15	0.1245	0.2433	84815/31269/2876	0.1556	0.9384	0.000775	1.2958	1.1114	1.511	ENST00000290974	c.2014T>C	p.Ser672Pro	0.214198	'6080/38430/73583'	0.16179	'1406/14781/38185'	NA	NA	NA
7-12578152-T-A	missense_variant	'SCIN'	747/5/0	0.0033	1	118944/108/0	0.000454	1	0.000776	7.3505	2.9943	18.0437	ENST00000297029	c.288T>A	p.Asn96Lys	0.000321	'76167/49/0'	0.000612	'29353/36/0'	NA	NA	NA
9-127714164-C-T	missense_variant	'PTRH1'	744/8/0	0.0053	1	118758/297/0	0.0012	1	0.000781	4.2819	2.1177	8.6579	ENST00000414832	c.472G>A	p.Glu158Lys	0.000431	'121720/105/0'	0.000884	'54752/97/0'	NA	NA	NA
17-17224156-C-T	non_coding_transcript_exon_variant	'FLCN'	734/18/0	0.012	1	113086/5751/65	0.0247	0.3995	0.000783	0.4777	0.2999	0.7609	ENST00000480316	n.350G>A	NA	0.032319	'80302/5003/264'	0.026339	'32739/1763/28'	Spontaneous pneumothorax|Multiple fibrofolliculomas|not specified|not provided	0	Benign|Benign|Benign|Benign
3-196886204-C-T	synonymous_variant	'SENP5'	416/279/56	0.2603	0.3433	71688/41077/6000	0.2235	0.2418	0.000789	1.223	1.0895	1.373	ENST00000323460	c.1023C>T	p.Asp341Asp	0.20008	'79248/38342/5446'	0.223441	'33674/19302/2815'	NA	NA	NA
3-38909187-C-T	missense_variant	'SCN11A'	749/3/0	0.002	1	119025/26/0	0.000109	1	0.000798	18.3013	5.5333	60.5313	ENST00000302328	c.1109G>A	p.Arg370His	0.000317	'122794/78/0'	9.9e-05	'55649/11/0'	Neuropathy; hereditary sensory and autonomic; type VII|Episodic pain syndrome; familial; 3	0	Benign|Benign
7-103498074-T-G	splice_region_variant	'RELN'	750/1/1	0.002	0.002	119026/26/0	0.000109	1	0.000798	18.3015	5.5334	60.5318	ENST00000343529	c.8843+3A>C	NA	0.000529	'122795/128/1'	0.000332	'55651/37/0'	Lissencephaly 2|not specified|Rolandic epilepsy|not provided	0	Uncertain significance|Uncertain significance|Uncertain significance|Uncertain significance
7-138918759-C-T	missense_variant	'KIAA1549'	749/3/0	0.002	1	119028/26/0	0.000109	1	0.000798	18.3018	5.5335	60.5328	ENST00000422774	c.867G>A	p.Met289Ile	2.4e-05	'122632/6/0'	5.4e-05	'55509/6/0'	NA	NA	NA
12-57145323-C-T	missense_variant	'LRP1'	749/3/0	0.002	1	119029/26/0	0.000109	1	0.000798	18.302	5.5335	60.5334	ENST00000243077	c.674C>T	p.Thr225Met	4.9e-05	'123066/12/0'	5.4e-05	'55811/6/0'	NA	NA	NA
20-35497993-G-A	missense_variant	'CEP250'	749/3/0	0.002	1	119029/26/0	0.000109	1	0.000798	18.302	5.5335	60.5334	ENST00000397527	c.3581G>A	p.Gly1194Glu	2.9e-05	'121004/7/0'	5.5e-05	'54247/6/0'	NA	NA	NA
2-162267310-C-A	missense_variant	'IFIH1'	749/3/0	0.002	1	119024/26/0	0.000109	1	0.000798	18.3012	5.5333	60.5308	ENST00000263642	c.2968G>T	p.Val990Phe	4.9e-05	'122197/12/0'	0.000108	'55583/12/0'	NA	NA	NA
7-122076559-T-C	missense_variant	'AASS'	749/3/0	0.002	1	118998/26/0	0.000109	1	0.000799	18.2972	5.5321	60.5176	ENST00000393376	c.2711A>G	p.Tyr904Cys	1.2e-05	'122835/3/0'	2.7e-05	'55585/3/0'	NA	NA	NA
16-72950897-G-A	synonymous_variant	'ZFHX3'	747/5/0	0.0033	1	118945/109/0	0.000458	1	0.000808	7.2831	2.9675	17.8752	ENST00000268489	c.2788C>T	p.Leu930Leu	0.000293	'122909/72/0'	0.000556	'55726/62/0'	NA	NA	NA
8-85206176-C-G	splice_acceptor_variant	'E2F5'	747/5/0	0.0033	1	118886/109/0	0.000458	1	0.000809	7.2795	2.966	17.8663	ENST00000256117	c.315-1C>G	NA	8.1e-05	'122791/20/0'	0.00017	'55735/19/0'	NA	NA	NA
20-63678326-C-T	synonymous_variant	'RTEL1'	728/24/0	0.016	1	117245/1781/5	0.0075	0.6956	0.00081	2.1393	1.4254	3.2106	ENST00000318100	c.348C>T	p.Ser116Ser	0.003502	'120791/844/4'	0.00643	'54503/702/4'	Dyskeratosis congenita; autosomal recessive; 5|Pulmonary fibrosis and/or bone marrow failure; telomere-related; 3	0	Benign|Benign
19-7519443-C-G	synonymous_variant	'ZNF358'	752/0/0	0	1	117821/1225/4	0.0052	0.5665	0.000819	0	NA	NA	ENST00000596712	c.201C>G	p.Val67Val	0.006431	'121430/1548/17'	0.005092	'55203/564/2'	NA	NA	NA
8-143927484-G-A	missense_variant	'PLEC'	739/13/0	0.0086	1	118342/702/5	0.003	0.0046	0.000831	2.907	1.6757	5.0431	ENST00000322810	c.4093C>T	p.Arg1365Trp	0.003808	'109059/831/3'	0.004202	'49198/417/0'	Epidermolysis bullosa simplex; Ogna type|Epidermolysis bullosa simplex with pyloric atresia|Epidermolysa bullosa simplex and limb girdle muscular dystrophy|Limb-girdle muscular dystrophy; type 2Q|Epidermolysis bullosa simplex with nail dystrophy|not specified	0	Benign|Benign|Benign|Benign|Benign|Benign
17-44176913-A-G	missense_variant	'ASB16'	427/272/52	0.2503	0.3318	59974/49014/9908	0.2895	0.4549	0.000832	0.8197	0.7291	0.9215	ENST00000293414	c.745A>G	p.Thr249Ala	0.389836	'35468/39622/15507'	0.301874	'19132/16948/3463'	NA	NA	NA
19-7535971-G-A	synonymous_variant	'PNPLA6'	752/0/0	0	1	117804/1237/4	0.0052	0.5724	0.000839	0	NA	NA	ENST00000221249	c.66G>A	p.Val22Val	0.008363	'92847/1529/25'	0.005082	'40901/418/1'	Mucolipidosis type IV|Spastic paraplegia 39|not specified|Spastic Paraplegia; Recessive	0	Benign/Likely benign|Benign/Likely benign|Benign/Likely benign|Benign/Likely benign
16-30655046-C-T	missense_variant	'PRR14'	458/255/39	0.2214	0.6721	65409/45286/8139	0.259	0.0126	0.00084	0.8134	0.72	0.9191	ENST00000300835	c.1076C>T	p.Pro359Leu	0.305237	'61393/44770/14422'	0.265073	'29493/21268/3839'	NA	NA	NA
16-2464269-G-C	missense_variant	'TEDC2'	671/77/3	0.0553	0.4897	109944/8625/181	0.0378	0.3805	0.000863	1.4873	1.1908	1.8576	ENST00000563531	c.1195G>C	p.Ala399Pro	0.039786	'92157/7438/254'	0.041596	'39577/3435/75'	NA	NA	NA
9-32635391-C-T	synonymous_variant	'TAF1L'	736/16/0	0.0106	1	113725/5263/54	0.0226	0.43	0.000864	0.4659	0.2845	0.763	ENST00000242310	c.189G>A	p.Lys63Lys	0.014632	'119559/3521/41'	0.020893	'53545/2288/23'	NA	NA	NA
3-138103490-C-A	missense_variant	'DZIP1L'	748/4/0	0.0027	1	118992/63/0	0.000265	1	0.000866	10.0761	3.6629	27.7176	ENST00000327532	c.482G>T	p.Gly161Val	0.000146	'120130/35/0'	0.000231	'54049/25/0'	NA	NA	NA
16-72787701-G-GCCGCCGCCGCCGCCGCCA	disruptive_inframe_insertion	'ZFHX3'	748/3/0	0.002	1	118988/27/0	0.000113	1	0.00088	17.6416	5.3461	58.2159	ENST00000268489	c.10557_10574dupTGGCGGCGGCGGCGGCGG	p.Gly3520_Gly3525dup	0	NA	0	NA	NA	NA	NA
19-40396188-T-C	missense_variant	'PRX'	749/3/0	0.002	1	119028/27/0	0.000113	1	0.000883	17.624	5.3408	58.1578	ENST00000324001	c.2164A>G	p.Met722Val	3.7e-05	'123059/9/0'	7.2e-05	'55812/8/0'	not specified	0	Likely benign
2-108751957-C-G	missense_variant	'RANBP2'	749/3/0	0.002	1	119024/27/0	0.000113	1	0.000883	17.6234	5.3406	58.1559	ENST00000283195	c.1718C>G	p.Ala573Gly	9.4e-05	'122911/23/0'	0.000207	'55651/23/0'	Encephalopathy; acute; infection-induced; 3; suceptibility to	0	Uncertain significance
16-21988625-A-G	synonymous_variant	'PDZD9'	749/3/0	0.002	1	118955/27/0	0.000114	1	0.000884	17.6132	5.3375	58.1222	ENST00000424898	c.378T>C	p.Pro126Pro	1.2e-05	'121866/3/0'	2.7e-05	'55511/3/0'	NA	NA	NA
6-28329502-C-T	missense_variant	'ZSCAN31'	740/12/0	0.008	1	118421/628/0	0.0026	1	0.000889	3.0413	1.714	5.3964	ENST00000344279	c.182G>A	p.Arg61Gln	0.005572	'121763/1322/25'	0.003367	'55463/374/1'	NA	NA	NA
5-171790997-G-C	missense_variant	'SMIM23'	745/7/0	0.0047	1	118820/233/0	0.000979	1	0.000891	4.7738	2.247	10.1423	ENST00000330910	c.428G>C	p.Ser143Thr	0.000327	'64103/42/0'	0.000741	'24251/36/0'	NA	NA	NA
2-53866819-G-A	synonymous_variant	'PSME4'	638/109/5	0.0791	0.8025	105341/12956/422	0.0581	0.2655	0.000897	1.3924	1.1537	1.6804	ENST00000404125	c.5325C>T	p.Tyr1775Tyr	0.060373	'108881/13187/826'	0.059576	'49253/6246/195'	NA	NA	NA
16-67003132-A-G	synonymous_variant	'CES4A'	688/59/4	0.0446	0.0539	111839/6736/93	0.0292	0.442	0.000904	1.5542	1.2151	1.9879	ENST00000535696	c.471A>G	p.Leu157Leu	0.040695	'113444/9335/343'	0.033271	'52214/3573/72'	NA	NA	NA
2-219214490-T-C	missense_variant	'ABCB6'	747/4/0	0.0027	1	118932/64/0	0.000269	1	0.000912	9.9269	3.6104	27.2945	ENST00000265316	c.1285A>G	p.Ile429Val	7.3e-05	'123096/18/0'	0.000152	'55823/17/0'	NA	NA	NA
22-50090487-C-T	synonymous_variant	'MOV10L1'	527/203/21	0.1631	0.7891	89330/27556/2060	0.1332	0.2231	0.000914	1.2689	1.106	1.4558	ENST00000540615	c.12C>T	p.Leu4Leu	0.174328	'81604/32861/4268'	0.142094	'39429/13161/1040'	NA	NA	NA
2-71668784-C-T	missense_variant	'DYSF'	748/4/0	0.0027	1	118988/64/0	0.000269	1	0.000915	9.9183	3.6073	27.2709	ENST00000258104	c.5371C>T	p.Pro1791Ser	0.000122	'122647/30/0'	0.000162	'55668/18/0'	Limb-girdle muscular dystrophy; type 2B|Dysferlinopathy|not specified	0	Uncertain significance|Uncertain significance|Uncertain significance
19-35557759-C-T	missense_variant	'ATP4A'	736/16/0	0.0106	1	118050/1003/0	0.0042	0.2827	0.000916	2.5419	1.5471	4.1763	ENST00000262623	c.1589G>A	p.Ser530Asn	0.002154	'112313/484/1'	0.003917	'48763/383/1'	NA	NA	NA
1-161671477-G-A	synonymous_variant	'FCGR2B'	728/21/0	0.014	1	117074/1504/0	0.0063	0.0177	0.000931	2.2277	1.4438	3.4373	ENST00000236937	c.219G>A	p.Gly73Gly	0.005223	'121820/1284/1'	0.007307	'55020/814/1'	NA	NA	NA
10-48826788-G-A	missense_variant	'WDFY4'	629/115/8	0.0871	0.256	93452/23821/1609	0.1137	0.041	0.000945	0.7436	0.6213	0.8899	ENST00000325239	c.6100G>A	p.Gly2034Ser	0.144498	'56020/18270/1870'	0.118735	'22732/6164/396'	NA	NA	NA
2-74880313-C-T	synonymous_variant	'HK2'	749/3/0	0.002	1	119027/28/0	0.000118	1	0.000973	16.9945	5.161	55.9612	ENST00000290573	c.1314C>T	p.Cys438Cys	5.3e-05	'122911/13/0'	9e-05	'55657/10/0'	NA	NA	NA
1-1290374-G-A	missense_variant	'SCNN1D'	749/3/0	0.002	1	119020/28/0	0.000118	1	0.000973	16.9935	5.1607	55.9579	ENST00000325425	c.1472G>A	p.Arg491Gln	0.000249	'118344/59/0'	0.00015	'53229/16/0'	NA	NA	NA
11-126266287-T-TA	non_coding_transcript_exon_variant	'SRPRA'	749/3/0	0.002	1	119023/28/0	0.000118	1	0.000973	16.994	5.1608	55.9593	ENST00000527817	n.114dupT	NA	9.7e-05	'123056/24/0'	0.000161	'55794/18/0'	NA	NA	NA
9-35906586-T-TCCACCACCACCACCACCCCCACCGCCACCCCCACCACACCCCTCACCACCTCCA	disruptive_inframe_insertion	'HRCT1'	749/3/0	0.002	1	118923/26/1	0.000118	0.0016	0.000975	16.9795	5.1564	55.9118	ENST00000354323	c.328_329insCCCACCACACCCCTCACCACCTCCACCACCACCACCACCACCCCCACCGCCACC	p.His109_His110insProHisHisThrProHisHisLeuHisHisHisHisHisHisProHisArgHis	0	NA	0	NA	NA	NA	NA
4-83460975-C-G	missense_variant&splice_region_variant	'MRPS18C'	749/3/0	0.002	1	118912/28/0	0.000118	1	0.000976	16.9781	5.156	55.9071	ENST00000295491	c.295C>G	p.Leu99Val	4.2e-05	'118840/10/0'	9.1e-05	'54727/10/0'	NA	NA	NA
2-112918851-A-G	3_prime_UTR_variant	'IL37'	747/5/0	0.0033	1	118797/114/0	0.000479	1	0.000984	6.9552	2.8363	17.0556	ENST00000263326	c.*42A>G	NA	0.000343	'109305/75/0'	0.000682	'49753/68/0'	NA	NA	NA
8-143614303-C-T	non_coding_transcript_exon_variant	'TSTA3'	732/20/0	0.0133	1	117656/1388/6	0.0059	0.3143	0.000996	2.2786	1.4612	3.5533	ENST00000528920	n.83G>A	NA	0.003403	'121984/830/3'	0.005116	'55044/567/1'	NA	NA	NA
1-214642058-A-T	synonymous_variant	'CENPF'	747/5/0	0.0033	1	118939/115/0	0.000483	1	0.001	6.9029	2.8154	16.9248	ENST00000366955	c.3720A>T	p.Thr1240Thr	0.000211	'121018/51/0'	0.000391	'54876/43/0'	NA	NA	NA
11-49175954-T-G	missense_variant	'FOLH1'	744/8/0	0.0053	1	118724/309/0	0.0013	1	0.001	4.1147	2.0357	8.3167	ENST00000256999	c.924A>C	p.Lys308Asn	0.00085	'121608/205/1'	0.001479	'55268/164/0'	NA	NA	NA
11-102721429-G-A	synonymous_variant	'MMP8'	723/27/2	0.0206	0.0358	116428/2554/18	0.0109	0.2795	0.001	1.9129	1.3375	2.7358	ENST00000236826	c.594C>T	p.Ala198Ala	0.013495	'119769/3237/42'	0.012953	'54383/1424/11'	NA	NA	NA
19-1792022-G-A	synonymous_variant	'ATP8B3'	732/19/0	0.0126	1	117750/1285/1	0.0054	0.2752	0.001	2.3572	1.4943	3.7184	ENST00000310127	c.2169C>T	p.Asn723Asn	0.003796	'76215/569/7'	0.005647	'29419/324/6'	NA	NA	NA
19-5694415-C-T	synonymous_variant	'LONP1'	747/5/0	0.0033	1	118939/115/0	0.000483	1	0.001	6.9029	2.8154	16.9248	ENST00000360614	c.2292G>A	p.Val764Val	0.000106	'122697/26/0'	0.000234	'55512/26/0'	NA	NA	NA
20-290584-T-TTTTTTA	splice_donor_variant	'C20orf96'	737/15/0	0.01	1	117968/895/10	0.0038	1.4e-05	0.001	2.6074	1.5615	4.3541	ENST00000400269	c.17+2_17+3insTAAAAA	NA	0	NA	0	NA	NA	NA	NA
1-46673147-T-G	missense_variant	'TEX38'	373/317/60	0.2913	0.5955	66223/44761/7766	0.2539	0.0848	0.0011	1.2083	1.0805	1.3511	ENST00000334122	c.312T>G	p.Asp104Glu	0.375904	'31107/32057/12362'	0.266064	'15572/11210/2072'	NA	NA	NA
1-206732607-C-T	synonymous_variant	'MAPKAPK2'	749/3/0	0.002	1	119026/29/0	0.000122	1	0.0011	16.4084	4.9929	53.924	ENST00000367103	c.1092C>T	p.Arg364Arg	0.00015	'123095/37/0'	0.000295	'55825/33/0'	NA	NA	NA
3-31683935-G-T	synonymous_variant	'OSBPL10'	749/3/0	0.002	1	119026/29/0	0.000122	1	0.0011	16.4084	4.9929	53.924	ENST00000396556	c.1425C>A	p.Ala475Ala	2.4e-05	'123124/6/0'	3.6e-05	'55850/4/0'	NA	NA	NA
3-31989643-A-G	synonymous_variant	'ZNF860'	552/185/14	0.1418	0.8808	81307/33930/3642	0.1733	0.1565	0.0011	0.788	0.6814	0.9113	ENST00000360311	c.564A>G	p.Ser188Ser	0.282705	'66060/44245/12633'	0.177589	'37742/16175/1809'	NA	NA	NA
3-50353325-C-T	missense_variant	'CYB561D2'	749/3/0	0.002	1	119026/29/0	0.000122	1	0.0011	16.4084	4.9929	53.924	ENST00000232508	c.250C>T	p.Arg84Cys	0.000118	'122482/29/0'	0.000126	'55362/14/0'	NA	NA	NA
4-1737610-C-T	missense_variant	'TACC3'	746/6/0	0.004	1	118846/174/1	0.000739	0.0627	0.0011	5.4133	2.3955	12.2329	ENST00000313288	c.1849C>T	p.Pro617Ser	0.000133	'63692/17/0'	0.000315	'23791/15/0'	NA	NA	NA
4-76741208-C-A	missense_variant	'SHROOM3'	750/2/0	0.0013	1	117156/1890/8	0.008	0.8539	0.0011	0.165	0.0412	0.6609	ENST00000296043	c.3035C>A	p.Thr1012Asn	0.006471	'108534/1413/5'	0.010093	'46259/949/2'	NA	NA	NA
4-103086486-C-T	missense_variant	'BDH2'	749/3/0	0.002	1	119026/29/0	0.000122	1	0.0011	16.4084	4.9929	53.924	ENST00000296424	c.412G>A	p.Val138Ile	0.001027	'121954/247/2'	0.000216	'55451/24/0'	NA	NA	NA
4-184116955-C-T	synonymous_variant	'ENPP6'	749/3/0	0.002	1	119024/29/0	0.000122	1	0.0011	16.4082	4.9928	53.9231	ENST00000296741	c.756G>A	p.Val252Val	9.7e-05	'123108/24/0'	0.000179	'55837/20/0'	NA	NA	NA
5-76677206-C-T	non_coding_transcript_exon_variant	'IQGAP2'	726/26/0	0.0173	1	116660/2014/13	0.0086	0.1677	0.0011	2.0293	1.3737	2.9979	ENST00000512256	n.53C>T	NA	0.004886	'120393/1184/2'	0.008139	'54390/898/1'	NA	NA	NA
7-70771591-A-G	missense_variant	'AUTS2'	749/3/0	0.002	1	119026/29/0	0.000122	1	0.0011	16.4084	4.9929	53.924	ENST00000342771	c.1777A>G	p.Met593Val	5.7e-05	'123102/14/0'	9.8e-05	'55844/11/0'	NA	NA	NA
7-73340643-A-G	synonymous_variant	'FKBP6'	634/111/7	0.0831	0.3411	104588/13717/496	0.0619	0.043	0.0011	0.728	0.6058	0.8749	ENST00000252037	c.594A>G	p.Leu198Leu	0.066	'107609/14611/844'	0.061571	'49156/6458/208'	NA	NA	NA
7-132508223-C-T	synonymous_variant	'PLXNA4'	737/15/0	0.01	1	118122/920/3	0.0039	0.2688	0.0011	2.5801	1.5452	4.3082	ENST00000321063	c.471G>A	p.Glu157Glu	0.004915	'121897/1192/9'	0.005696	'55195/628/4'	NA	NA	NA
11-1247927-C-A	missense_variant	'MUC5B'	749/3/0	0.002	1	118995/27/1	0.000122	0.0017	0.0011	16.404	4.9915	53.9095	ENST00000529681	c.11047C>A	p.Pro3683Thr	4.1e-05	'122930/10/0'	9e-05	'55747/10/0'	NA	NA	NA
12-123794017-A-G	missense_variant	'DNAH10'	749/3/0	0.002	1	119026/29/0	0.000122	1	0.0011	16.4084	4.9929	53.924	ENST00000614082	c.1162A>G	p.Met388Val	0.000118	'63437/15/0'	2e-05	'24878/1/0'	NA	NA	NA
15-41845623-G-A	non_coding_transcript_exon_variant	'JMJD7-PLA2G4B'	549/186/16	0.1451	1	92717/24576/1666	0.1173	0.4167	0.0011	1.2776	1.1061	1.4757	ENST00000491746	n.5786G>A	NA	0.079701	'104204/17356/1098'	0.113918	'43548/11151/740'	NA	NA	NA
16-656530-T-C	missense_variant	'WDR90'	749/3/0	0.002	1	119026/29/0	0.000122	1	0.0011	16.4084	4.9929	53.924	ENST00000293879	c.2195T>C	p.Leu732Pro	0.000136	'88410/24/0'	0.000308	'37317/23/0'	NA	NA	NA
16-58279784-G-A	3_prime_UTR_variant	'CCDC113'	748/3/0	0.002	1	118828/29/0	0.000122	1	0.0011	16.403	4.9912	53.9063	ENST00000219299	c.*7G>A	NA	1.6e-05	'122257/4/0'	2.7e-05	'55631/3/0'	NA	NA	NA
16-67199340-G-A	missense_variant	'ELMO3'	688/60/4	0.0452	0.0589	112010/6934/93	0.0299	0.1937	0.0011	1.536	1.203	1.9613	ENST00000360833	c.173G>A	p.Arg58Gln	0.037639	'111624/8529/268'	0.033255	'50576/3473/63'	NA	NA	NA
17-16622657-C-T	synonymous_variant	'ZNF624'	747/5/0	0.0033	1	118937/117/0	0.000491	1	0.0011	6.7849	2.7682	16.63	ENST00000311331	c.2229G>A	p.Gln743Gln	0.00024	'122950/59/0'	0.00052	'55725/58/0'	NA	NA	NA
19-45368682-G-A	missense_variant	'ERCC2'	749/3/0	0.002	1	119025/29/0	0.000122	1	0.0011	16.4083	4.9929	53.9236	ENST00000391941	c.236C>T	p.Pro79Leu	4.5e-05	'123021/11/0'	9e-05	'55778/10/0'	Xeroderma pigmentosum	0	Uncertain significance
19-55483433-C-T	missense_variant	'ZNF628'	748/4/0	0.0027	1	118974/67/0	0.000281	1	0.0011	9.4732	3.45	26.0125	ENST00000391718	c.2237C>T	p.Ser746Phe	0.000155	'57899/18/0'	0.00013	'23153/6/0'	NA	NA	NA
20-62327367-G-A	missense_variant	'LAMA5'	749/3/0	0.002	1	119027/27/1	0.000122	0.0017	0.0011	16.4084	4.9929	53.924	ENST00000252999	c.4978C>T	p.Arg1660Trp	3.9e-05	'115116/9/0'	4.8e-05	'51920/5/0'	NA	NA	NA
20-62393531-C-T	synonymous_variant	'CABLES2'	747/5/0	0.0033	1	118936/116/0	0.000487	1	0.0011	6.8433	2.7916	16.7758	ENST00000279101	c.789G>A	p.Leu263Leu	0.00033	'122684/81/0'	0.000341	'55603/38/0'	NA	NA	NA
22-21026022-C-T	synonymous_variant	'P2RX6'	749/3/0	0.002	1	119025/29/0	0.000122	1	0.0011	16.4083	4.9929	53.9236	ENST00000401443	c.918C>T	p.Phe306Phe	6.3e-05	'119718/15/0'	8.3e-05	'54385/9/0'	NA	NA	NA
22-26458498-G-A	missense_variant	'HPS4'	749/3/0	0.002	1	119025/29/0	0.000122	1	0.0011	16.4083	4.9929	53.9236	ENST00000336873	c.1793C>T	p.Thr598Met	9.3e-05	'123030/21/1'	0.000143	'55778/14/1'	NA	NA	NA
22-31187114-C-T	missense_variant	'RNF185'	749/3/0	0.002	1	119026/29/0	0.000122	1	0.0011	16.4084	4.9929	53.924	ENST00000266252	c.20C>T	p.Ser7Leu	0.000243	'119280/58/0'	0.000507	'54185/55/0'	NA	NA	NA
X-64920062-C-A	non_coding_transcript_exon_variant	'ZC4H2'	743/8/1	0.0096	1	117860/309/487	0.0054	0.01	0.0011	4.0734	2.0045	8.2775	ENST00000488608	n.573G>T	NA	0.007868	'112115/884/432'	0.007988	'51138/397/206'	not provided	0	Likely benign
X-111401266-A-G	synonymous_variant	'DCX'	749/2/0	0.0021	1	119024/6/9	0.000101	1	0.0011	53.2642	10.7158	264.755	ENST00000356220	c.429T>C	p.Asn143Asn	5.6e-05	'122181/5/5'	0.000126	'55035/5/5'	NA	NA	NA
1-45566639-A-G	missense_variant	'AKR1A1'	696/52/3	0.0386	0.0925	105654/12871/403	0.0575	0.5926	0.0012	0.6584	0.5061	0.8565	ENST00000351829	c.155A>G	p.Asn52Ser	0.045281	'112370/10308/420'	0.0595	'49397/6224/210'	NA	NA	NA
2-223773313-C-A	splice_region_variant	'AP1S3'	748/4/0	0.0027	1	118986/69/0	0.00029	1	0.0012	9.1997	3.3531	25.2405	ENST00000415298	c.*15G>T	NA	0.001621	'71345/228/2'	0.000481	'25941/25/0'	NA	NA	NA
3-171708793-C-G	missense_variant	'PLD1'	744/7/0	0.0047	1	117739/245/0	0.001	1	0.0012	4.505	2.1215	9.5661	ENST00000351298	c.1107G>C	p.Met369Ile	0.000276	'122995/68/0'	0.000565	'55735/63/0'	NA	NA	NA
4-101196084-C-A	missense_variant	'PPP3CA'	749/3/0	0.002	1	119024/30/0	0.000126	1	0.0012	15.8613	4.8354	52.0292	ENST00000323055	c.91G>T	p.Ala31Ser	0.000423	'122748/102/1'	0.000413	'55609/46/0'	NA	NA	NA
5-141400064-G-C	missense_variant	'PCDHGB5'	745/7/0	0.0047	1	118808/247/0	0.001	1	0.0012	4.503	2.1208	9.5611	ENST00000617380	c.1937G>C	p.Gly646Ala	0.000427	'122829/103/1'	0.000807	'55650/88/1'	NA	NA	NA
6-12125153-A-T	missense_variant	'HIVEP1'	738/14/0	0.0093	1	118208/839/0	0.0035	0.4121	0.0012	2.657	1.5629	4.517	ENST00000379388	c.5358A>T	p.Arg1786Ser	0.001408	'122493/344/1'	0.002369	'55457/264/0'	NA	NA	NA
6-170561958-ACAGCAGCAGCAGCAGCAG-A	disruptive_inframe_deletion	'TBP'	744/5/0	0.0033	1	118876/117/2	0.000508	0.000442	0.0012	6.5836	2.6877	16.1269	ENST00000230354	c.264_281delGCAGCAGCAGCAGCAGCA	p.Gln89_Gln94del	0	NA	0	NA	NA	NA	NA
11-57347124-G-A	synonymous_variant	'P2RX3'	746/6/0	0.004	1	118862/179/0	0.000752	1	0.0012	5.3234	2.3562	12.027	ENST00000263314	c.264G>A	p.Ser88Ser	0.000183	'122647/45/0'	0.00035	'55666/39/0'	NA	NA	NA
11-93754022-C-T	synonymous_variant	'C11orf54'	749/3/0	0.002	1	119020/30/0	0.000126	1	0.0012	15.8608	4.8352	52.0275	ENST00000331239	c.315C>T	p.Leu105Leu	8.9e-05	'123065/22/0'	0.000161	'55819/18/0'	NA	NA	NA
11-134240030-T-C	missense_variant	'VPS26B'	714/35/2	0.026	0.0842	109229/9545/221	0.042	0.4068	0.0012	0.6086	0.4425	0.837	ENST00000527586	c.191T>C	p.Met64Thr	0.02899	'116145/6825/157'	0.040498	'51439/4306/109'	NA	NA	NA
12-47795239-G-A	missense_variant	'HDAC7'	749/3/0	0.002	1	119002/30/0	0.000126	1	0.0012	15.8584	4.8345	52.0196	ENST00000080059	c.1229C>T	p.Pro410Leu	3.7e-05	'121975/9/0'	6.4e-05	'55059/7/0'	NA	NA	NA
16-67271012-A-G	synonymous_variant	'SLC9A5'	687/61/4	0.0459	0.0645	111808/7054/100	0.0305	0.3264	0.0012	1.529	1.1995	1.949	ENST00000299798	c.2493A>G	p.Leu831Leu	0.062596	'108840/12747/1320'	0.034705	'51915/3729/69'	NA	NA	NA
17-3277990-C-A	missense_variant	'OR3A2'	738/14/0	0.0093	1	114160/4755/53	0.0204	0.6117	0.0012	0.4505	0.266	0.7631	ENST00000408891	c.946G>T	p.Gly316Trp	0.018527	'118229/4372/87'	0.02308	'53066/2480/43'	NA	NA	NA
17-5003999-A-C	missense_variant&splice_region_variant	'KIF1C'	744/8/0	0.0053	1	118707/316/1	0.0013	0.191	0.0012	3.9977	1.9784	8.0784	ENST00000320785	c.866A>C	p.Gln289Pro	0.0011	'122865/267/2'	0.001862	'55653/206/1'	Ataxia; spastic; 2; autosomal recessive|not specified|not provided	0	Conflicting interpretations of pathogenicity|Conflicting interpretations of pathogenicity|Conflicting interpretations of pathogenicity
18-2599080-G-T	missense_variant	'NDC80'	739/13/0	0.0086	1	118289/741/2	0.0031	0.3246	0.0012	2.7774	1.6013	4.8173	ENST00000261597	c.1283G>T	p.Gly428Val	0.001633	'122081/398/1'	0.002902	'55338/321/1'	NA	NA	NA
18-46610813-T-C	missense_variant	'LOXHD1'	747/5/0	0.0033	1	118930/120/0	0.000504	1	0.0012	6.615	2.7001	16.2061	ENST00000441551	c.722A>G	p.Asn241Ser	0.000403	'75607/61/0'	0.000328	'28942/19/0'	not specified	0	Uncertain significance
19-19535632-C-G	missense_variant	'YJEFN3'	748/4/0	0.0027	1	116588/2434/17	0.0104	0.2547	0.0012	0.2546	0.0953	0.6797	ENST00000436027	c.497C>G	p.Thr166Arg	0.005602	'97952/1098/6'	0.009195	'42273/788/2'	NA	NA	NA
19-56554993-G-C	missense_variant	'ZFP28'	749/3/0	0.002	1	119025/30/0	0.000126	1	0.0012	15.8614	4.8354	52.0296	ENST00000301318	c.2208G>C	p.Lys736Asn	7.3e-05	'123023/18/0'	0.000143	'55799/16/0'	NA	NA	NA
19-57547267-T-C	missense_variant	'ZNF550'	749/3/0	0.002	1	119025/30/0	0.000126	1	0.0012	15.8614	4.8354	52.0296	ENST00000325134	c.977A>G	p.Asn326Ser	4.1e-05	'123054/10/0'	8.1e-05	'55787/9/0'	NA	NA	NA
21-36246258-G-A	synonymous_variant	'DOPEY2'	749/3/0	0.002	1	119025/30/0	0.000126	1	0.0012	15.8614	4.8354	52.0296	ENST00000399151	c.4278G>A	p.Leu1426Leu	2e-05	'123004/5/0'	2.7e-05	'55763/3/0'	NA	NA	NA
22-44151475-C-G	splice_region_variant	'PARVB'	706/43/1	0.03	0.4935	114222/4144/61	0.018	0.000522	0.0012	1.6862	1.2514	2.2721	ENST00000338758	c.775-8C>G	NA	0.011244	'120381/2719/25'	0.017008	'53974/1866/17'	NA	NA	NA
22-50145772-A-C	synonymous_variant	'MOV10L1'	395/301/54	0.2727	0.783	69299/42560/6753	0.2363	0.0402	0.0012	1.2113	1.0808	1.3576	ENST00000262794	c.2589A>C	p.Thr863Thr	0.26969	'66428/46923/9733'	0.240197	'32210/20453/3189'	NA	NA	NA
X-64920060-G-A	non_coding_transcript_exon_variant	'ZC4H2'	741/8/1	0.0096	1	117667/311/481	0.0054	0.0104	0.0012	4.0479	1.9921	8.2251	ENST00000488608	n.575C>T	NA	0.007842	'111771/881/428'	0.007938	'50981/393/205'	NA	NA	NA
1-976558-G-A	missense_variant	'PERM1'	749/3/0	0.002	1	119003/31/0	0.00013	1	0.0013	15.347	4.6867	50.2547	ENST00000341290	c.1874C>T	p.Ala625Val	2.1e-05	'72652/3/0'	5.5e-05	'27090/3/0'	NA	NA	NA
1-2521723-C-T	missense_variant	'PANK4'	749/3/0	0.002	1	119003/31/0	0.00013	1	0.0013	15.347	4.6867	50.2547	ENST00000378466	c.226G>A	p.Gly76Arg	0.000154	'123029/38/0'	0.000224	'55775/25/0'	NA	NA	NA
1-28987712-C-T	missense_variant	'EPB41'	749/3/0	0.002	1	119023/31/0	0.00013	1	0.0013	15.3496	4.6875	50.2631	ENST00000343067	c.275C>T	p.Ser92Phe	2e-05	'122903/5/0'	4.5e-05	'55664/5/0'	NA	NA	NA
1-34992295-G-A	synonymous_variant	'ZMYM6'	749/3/0	0.002	1	119022/31/0	0.00013	1	0.0013	15.3494	4.6875	50.2627	ENST00000357182	c.2085C>T	p.Pro695Pro	2.4e-05	'123124/6/0'	4.5e-05	'55850/5/0'	NA	NA	NA
2-88127952-G-A	synonymous_variant&splice_region_variant	'FABP1'	749/3/0	0.002	1	119019/31/0	0.00013	1	0.0013	15.3491	4.6874	50.2614	ENST00000295834	c.66C>T	p.Ile22Ile	0.000102	'123056/25/0'	0.000134	'55792/15/0'	NA	NA	NA
4-5988519-G-T	missense_variant	'C4orf50'	747/5/0	0.0033	1	118933/122/0	0.000512	1	0.0013	6.5067	2.6567	15.9363	ENST00000531445	c.3527C>A	p.Ala1176Asp	0.000321	'68502/44/0'	0.000629	'27780/35/0'	NA	NA	NA
4-109980975-G-A	missense_variant&splice_region_variant	'EGF'	749/3/0	0.002	1	119019/31/0	0.00013	1	0.0013	15.3491	4.6874	50.2614	ENST00000265171	c.2371G>A	p.Gly791Ser	2.8e-05	'123068/7/0'	6.3e-05	'55807/7/0'	NA	NA	NA
6-33409705-C-CTGTGTG	3_prime_UTR_variant	'KIFC1'	742/7/0	0.0047	1	117947/246/1	0.001	0.1216	0.0013	4.4703	2.1055	9.4913	ENST00000428849	c.*59_*64dupGTGTGT	NA	0	NA	0	NA	NA	NA	NA
12-57758568-A-C	missense_variant	'MARCH9'	733/19/0	0.0126	1	117694/1319/3	0.0056	1	0.0013	2.2857	1.4491	3.6053	ENST00000266643	c.712A>C	p.Ile238Leu	0.00349	'119921/839/2'	0.005206	'54178/568/1'	NA	NA	NA
12-120996499-G-T	non_coding_transcript_exon_variant	'HNF1A'	713/39/0	0.0259	1	115437/3517/25	0.015	0.8441	0.0013	1.7493	1.2706	2.4083	ENST00000543255	n.110G>T	NA	0.032089	'114384/7139/341'	0.016888	'53369/1829/18'	NA	NA	NA
13-27665884-C-T	synonymous_variant	'POLR1D'	692/58/2	0.0412	0.3618	112626/6211/98	0.0269	0.2028	0.0013	1.5533	1.2032	2.0053	ENST00000399697	c.300C>T	p.Ser100Ser	0.020546	'118060/4902/77'	0.029977	'52501/3239/53'	NA	NA	NA
16-7630598-C-T	splice_region_variant	'RBFOX1'	744/8/0	0.0053	1	118729/321/0	0.0013	1	0.0013	3.9612	1.9604	8.0039	ENST00000311745	c.737-5C>T	NA	0.000521	'122824/126/1'	0.001059	'55600/118/0'	Idiopathic generalized epilepsy|Rolandic epilepsy	0	Likely benign|Likely benign
17-82188309-T-C	missense_variant	'CCDC57'	691/60/1	0.0412	1	112651/6233/85	0.0269	0.9558	0.0013	1.5547	1.2043	2.0072	ENST00000389641	c.962A>G	p.Gln321Arg	0.036771	'105582/7930/217'	0.026525	'48978/2676/33'	NA	NA	NA
19-32692417-G-A	missense_variant	'NUDT19'	749/3/0	0.002	1	119023/31/0	0.00013	1	0.0013	15.3496	4.6875	50.2631	ENST00000397061	c.457G>A	p.Gly153Arg	5.7e-05	'79558/9/0'	4.4e-05	'34086/3/0'	NA	NA	NA
20-33770122-C-T	synonymous_variant	'ZNF341'	749/3/0	0.002	1	119023/31/0	0.00013	1	0.0013	15.3496	4.6875	50.2631	ENST00000342427	c.1431C>T	p.Phe477Phe	5.3e-05	'122747/13/0'	0.000117	'55511/13/0'	NA	NA	NA
20-63547241-C-T	missense_variant	'SRMS'	741/11/0	0.0073	1	118487/566/1	0.0024	0.4923	0.0013	3.0812	1.693	5.6077	ENST00000217188	c.223G>A	p.Gly75Arg	0.00124	'117896/293/0'	0.00204	'52490/215/0'	NA	NA	NA
21-42219956-C-G	5_prime_UTR_variant	'ABCG1'	579/165/6	0.118	0.1582	86365/29540/2672	0.1471	0.0141	0.0013	0.7757	0.6628	0.9079	ENST00000343687	c.-16C>G	NA	0.187487	'49454/22199/2874'	0.152063	'20612/7356/678'	NA	NA	NA
22-28108270-A-G	synonymous_variant	'TTC28'	665/82/4	0.0599	0.3323	100202/17950/797	0.0822	0.8475	0.0013	0.7121	0.5752	0.8817	ENST00000397906	c.1575T>C	p.Asn525Asn	0.074661	'64596/10201/523'	0.07787	'24492/4103/190'	NA	NA	NA
1-23368034-G-A	5_prime_UTR_variant	'ZNF436'	748/4/0	0.0027	1	118978/72/0	0.000302	1	0.0014	8.8159	3.2169	24.1597	ENST00000314011	c.-29C>T	NA	0.000834	'122627/203/1'	0.000503	'55583/56/0'	NA	NA	NA
1-147611851-C-T	synonymous_variant	'BCL9'	747/5/0	0.0033	1	118924/123/0	0.000517	1	0.0014	6.4534	2.6353	15.8034	ENST00000234739	c.15C>T	p.Asn5Asn	0.000252	'122742/62/0'	0.000378	'55495/42/0'	NA	NA	NA
2-171726109-C-T	non_coding_transcript_exon_variant	'DYNC1I2'	699/50/1	0.0347	0.5997	113495/5060/55	0.0218	0.9456	0.0014	1.6119	1.2206	2.1285	ENST00000470286	n.341C>T	NA	0.017165	'90572/3118/50'	0.02068	'41507/1752/19'	NA	NA	NA
2-241570132-G-A	synonymous_variant	'BOK'	749/3/0	0.002	1	119023/32/0	0.000134	1	0.0014	14.87	4.5485	48.6131	ENST00000318407	c.357G>A	p.Thr119Thr	0.000133	'120178/32/0'	0	'54064/0/0'	NA	NA	NA
3-38603758-C-T	missense_variant	'SCN5A'	746/6/0	0.004	1	118870/184/0	0.000773	1	0.0014	5.1792	2.2932	11.6971	ENST00000333535	c.1844G>A	p.Gly615Glu	0.000259	'96638/50/0'	0.000461	'45553/42/0'	Death in infancy|Death in early adulthood|Congenital long QT syndrome|Brugada syndrome|Long QT syndrome 3|not specified|Long QT syndrome; drug-associated|Cardiovascular phenotype	0	Conflicting interpretations of pathogenicity|Conflicting interpretations of pathogenicity|Conflicting interpretations of pathogenicity|Conflicting interpretations of pathogenicity|Conflicting interpretations of pathogenicity|Conflicting interpretations of pathogenicity|Conflicting interpretations of pathogenicity|Conflicting interpretations of pathogenicity
10-49524239-T-A	synonymous_variant	'ERCC6'	749/3/0	0.002	1	119023/32/0	0.000134	1	0.0014	14.87	4.5485	48.6131	ENST00000355832	c.1191A>T	p.Gly397Gly	5.7e-05	'121782/14/0'	0.000119	'54578/13/0'	NA	NA	NA
5-102459702-T-C	synonymous_variant	'SLCO6A1'	743/9/0	0.006	1	118610/407/0	0.0017	1	0.0014	3.5148	1.8122	6.8173	ENST00000379807	c.975A>G	p.Ala325Ala	0.000889	'121240/216/0'	0.001638	'55060/181/0'	NA	NA	NA
6-30329752-T-C	synonymous_variant	'TRIM39'	491/240/19	0.1853	0.1161	72641/40398/5874	0.2193	0.0078	0.0014	0.8101	0.7109	0.9231	ENST00000376656	c.435T>C	p.Asp145Asp	0.310842	'58367/48832/12923'	0.230491	'31942/19006/2911'	NA	NA	NA
7-33937323-C-T	missense_variant	'BMPER'	749/3/0	0.002	1	119022/32/0	0.000134	1	0.0014	14.8698	4.5484	48.6127	ENST00000297161	c.254C>T	p.Pro85Leu	0.000289	'122969/69/1'	0.000385	'55729/43/0'	Diaphanospondylodysostosis	0	Uncertain significance
7-132507740-C-T	synonymous_variant	'PLXNA4'	737/15/0	0.01	1	118110/938/3	0.004	0.441	0.0014	2.5308	1.5158	4.2256	ENST00000321063	c.954G>A	p.Ala318Ala	0.005011	'121700/1212/10'	0.005719	'55061/629/4'	NA	NA	NA
7-149783281-C-T	missense_variant	'SSPO'	749/3/0	0.002	1	119023/32/0	0.000134	1	0.0014	14.87	4.5485	48.6131	ENST00000378016	c.2254C>T	p.Arg752Cys	0.00013	'122700/32/0'	0.000252	'55593/28/0'	NA	NA	NA
9-132283303-C-T	synonymous_variant	'SETX'	700/50/1	0.0346	0.5992	113845/5071/55	0.0218	0.9457	0.0014	1.6111	1.2201	2.1275	ENST00000224140	c.6507G>A	p.Gly2169Gly	0.014777	'119532/3563/38'	0.02338	'53275/2556/28'	Spinocerebellar ataxia autosomal recessive 1|Amyotrophic lateral sclerosis type 4|not specified|Amyotrophic Lateral Sclerosis; Dominant|Ataxia with Oculomotor Apraxia	0	Benign/Likely benign|Benign/Likely benign|Benign/Likely benign|Benign/Likely benign|Benign/Likely benign
11-1255123-G-A	synonymous_variant	'MUC5B'	747/5/0	0.0033	1	118928/124/0	0.000521	1	0.0014	6.4016	2.6145	15.6743	ENST00000529681	c.15747G>A	p.Thr5249Thr	0.000279	'94891/53/0'	0.000626	'40715/51/0'	NA	NA	NA
13-43837427-T-C	synonymous_variant&splice_region_variant	'CCDC122'	743/8/0	0.0053	1	115461/3360/18	0.0143	0.2169	0.0014	0.3694	0.1842	0.7407	ENST00000444614	c.675A>G	p.Val225Val	0.03062	'113606/6936/230'	0.01668	'53303/1805/17'	NA	NA	NA
14-76154637-A-G	missense_variant	'GPATCH2L'	739/12/1	0.0093	0.0592	118197/849/0	0.0036	0.413	0.0014	2.6256	1.5445	4.4633	ENST00000261530	c.274A>G	p.Met92Val	0.003054	'122382/748/2'	0.004521	'55352/503/1'	NA	NA	NA
15-29124687-C-G	missense_variant&splice_region_variant	'FAM189A1'	723/28/0	0.0186	1	116663/2290/9	0.0097	0.6494	0.0014	1.9392	1.3313	2.8248	ENST00000261275	c.1303G>C	p.Ala435Pro	0.006552	'73659/968/5'	0.010674	'27780/604/1'	NA	NA	NA
16-66938060-C-T	missense_variant	'CES2'	749/3/0	0.002	1	119022/32/0	0.000134	1	0.0014	14.8698	4.5484	48.6127	ENST00000317091	c.292C>T	p.Arg98Trp	5.7e-05	'123082/14/0'	7.2e-05	'55821/8/0'	NA	NA	NA
17-1078800-A-G	splice_region_variant	'ABR'	709/39/1	0.0274	0.4303	108497/9795/272	0.0436	0.0015	0.0014	0.6173	0.4523	0.8424	ENST00000571945	c.55+5T>C	NA	0.143264	'45949/13645/2002'	0.046693	'20399/2015/41'	NA	NA	NA
19-40321865-C-A	3_prime_UTR_variant	'C19orf47'	734/18/0	0.012	1	117843/1203/5	0.0051	0.2437	0.0014	2.3656	1.4812	3.778	ENST00000357884	c.*886G>T	NA	0.002457	'87478/430/1'	0.0039	'39175/306/1'	NA	NA	NA
20-20505470-G-A	missense_variant	'RALGAPA2'	749/3/0	0.002	1	118961/32/0	0.000135	1	0.0014	14.8622	4.5461	48.5878	ENST00000202677	c.4993C>T	p.Leu1665Phe	0.000104	'115887/24/0'	9.6e-05	'52036/10/0'	NA	NA	NA
X-130005293-G-A	missense_variant	'BCORL1'	750/2/0	0.0021	1	118988/7/12	0.000128	1	0.0014	45.6543	9.453	220.492	ENST00000218147	c.62G>A	p.Arg21His	9e-05	'122919/12/4'	0.000112	'55686/7/2'	NA	NA	NA
1-16986101-T-A	missense_variant	'ATP13A2'	750/1/0	0.000666	1	117500/1500/4	0.0063	1	0.0015	0.1045	0.0147	0.7427	ENST00000341676	c.3361A>T	p.Thr1121Ser	0.00351	'85299/601/1'	0.005936	'36451/436/1'	Parkinson disease 9|not provided	0	Uncertain significance|Uncertain significance
1-86440305-A-T	missense_variant	'CLCA2'	744/8/0	0.0053	1	118713/330/0	0.0014	1	0.0015	3.8528	1.9072	7.7831	ENST00000370565	c.1361A>T	p.Glu454Val	0.000977	'122561/236/2'	0.001472	'55543/162/1'	NA	NA	NA
1-89056032-G-A	missense_variant	'GBP1'	749/3/0	0.002	1	119021/33/0	0.000139	1	0.0015	14.4192	4.4174	47.067	ENST00000370473	c.1352C>T	p.Pro451Leu	8.1e-05	'122939/20/0'	0.000135	'55673/15/0'	NA	NA	NA
1-110404034-G-A	missense_variant&splice_region_variant	'LAMTOR5'	749/3/0	0.002	1	119021/33/0	0.000139	1	0.0015	14.4192	4.4174	47.067	ENST00000256644	c.346C>T	p.Arg116Cys	4.1e-05	'122682/10/0'	8.1e-05	'55669/9/0'	NA	NA	NA
1-166070462-T-C	missense_variant	'FAM78B'	747/5/0	0.0033	1	118930/125/0	0.000525	1	0.0015	6.3505	2.594	15.5471	ENST00000338353	c.565A>G	p.Ile189Val	0.000256	'123045/63/0'	0.000493	'55780/55/0'	NA	NA	NA
1-186301659-A-G	synonymous_variant	'PRG4'	748/4/0	0.0027	1	118957/73/0	0.000307	1	0.0015	8.6936	3.1734	23.816	ENST00000367482	c.144A>G	p.Gln48Gln	0.000138	'123084/34/0'	0.000233	'55824/26/0'	NA	NA	NA
2-241053217-G-A	synonymous_variant	'SNED1'	749/3/0	0.002	1	119022/33/0	0.000139	1	0.0015	14.4193	4.4174	47.0674	ENST00000310397	c.2148G>A	p.Leu716Leu	9.9e-05	'116626/23/0'	0.000211	'52044/22/0'	NA	NA	NA
3-31989532-C-T	synonymous_variant	'ZNF860'	552/186/14	0.1423	0.881	81399/33941/3616	0.1731	0.2784	0.0015	0.7927	0.6857	0.9164	ENST00000360311	c.453C>T	p.Ile151Ile	0.264009	'69111/42932/11025'	0.176444	'37900/16122/1786'	NA	NA	NA
5-233636-G-A	missense_variant	'SDHA'	749/3/0	0.002	1	119015/33/0	0.000139	1	0.0015	14.4184	4.4172	47.0646	ENST00000264932	c.1055G>A	p.Arg352Gln	9.3e-05	'123065/23/0'	0.000188	'55797/21/0'	Hereditary cancer-predisposing syndrome|Mitochondrial complex II deficiency|Paragangliomas 5|not specified	0	Uncertain significance|Uncertain significance|Uncertain significance|Uncertain significance
5-83641719-T-C	missense_variant	'HAPLN1'	730/22/0	0.0146	1	117391/1645/7	0.007	0.528	0.0015	2.1156	1.3849	3.2318	ENST00000274341	c.842A>G	p.Asn281Ser	0.019827	'118405/4242/317'	0.006868	'54929/755/5'	NA	NA	NA
11-44048198-G-C	synonymous_variant	'ACCSL'	748/3/1	0.0033	0.0066	118924/125/0	0.000525	1	0.0015	6.3502	2.5939	15.5463	ENST00000378832	c.162G>C	p.Ser54Ser	0.000998	'122433/239/3'	0.000324	'55436/36/0'	NA	NA	NA
11-121145862-G-A	missense_variant	'TECTA'	749/3/0	0.002	1	119022/33/0	0.000139	1	0.0015	14.4193	4.4174	47.0674	ENST00000264037	c.3851G>A	p.Arg1284His	8.5e-05	'123105/21/0'	9e-05	'55840/10/0'	NA	NA	NA
12-56021563-C-T	missense_variant	'IKZF4'	747/4/0	0.0027	1	118979/74/0	0.000311	1	0.0015	8.5892	3.1364	23.5217	ENST00000262032	c.70C>T	p.Arg24Trp	0.000247	'115144/57/0'	0.000201	'52302/21/0'	NA	NA	NA
14-52268104-C-T	missense_variant	'PTGDR'	748/4/0	0.0027	1	118981/73/0	0.000307	1	0.0015	8.6953	3.1741	23.8208	ENST00000306051	c.290C>T	p.Ala97Val	0.00041	'122932/101/0'	0.000304	'55810/34/0'	NA	NA	NA
16-21058101-C-T	synonymous_variant	'DNAH3'	749/3/0	0.002	1	118170/33/0	0.00014	1	0.0015	14.3161	4.3858	46.7305	ENST00000261383	c.3909G>A	p.Ala1303Ala	2e-05	'123073/5/0'	4.5e-05	'55819/5/0'	NA	NA	NA
20-3864538-T-C	missense_variant	'MAVS'	749/3/0	0.002	1	119022/33/0	0.000139	1	0.0015	14.4193	4.4174	47.0674	ENST00000416600	c.485T>C	p.Met162Thr	4.5e-05	'123084/11/0'	9.8e-05	'55836/11/0'	NA	NA	NA
20-63694480-C-A	missense_variant	'RTEL1'	706/44/1	0.0306	0.5087	114403/4318/45	0.0186	0.5231	0.0015	1.6709	1.244	2.2442	ENST00000318100	c.2432C>A	p.Pro811His	0.016365	'116133/3824/52'	0.02197	'51224/2297/28'	Dyskeratosis congenita; autosomal recessive; 5|Pulmonary fibrosis and/or bone marrow failure; telomere-related; 3	0	Benign|Benign
22-23573318-A-G	missense_variant	'IGLL1'	749/3/0	0.002	1	119021/33/0	0.000139	1	0.0015	14.4192	4.4174	47.067	ENST00000330377	c.590T>C	p.Met197Thr	3.2e-05	'123106/8/0'	7.2e-05	'55831/8/0'	NA	NA	NA
1-22863222-G-C	non_coding_transcript_exon_variant	'MIR4253'	745/7/0	0.0047	1	118792/258/0	0.0011	1	0.0016	4.3107	2.0311	9.1486	ENST00000581187	n.5C>G	NA	0.002091	'121426/506/2'	0.001461	'54579/160/0'	NA	NA	NA
1-177276233-C-T	missense_variant	'BRINP2'	749/3/0	0.002	1	119019/34/0	0.000143	1	0.0016	13.9949	4.2936	45.616	ENST00000361539	c.811C>T	p.Arg271Cys	0.000276	'122903/68/0'	0.000512	'55657/57/0'	NA	NA	NA
1-201076930-C-T	missense_variant	'CACNA1S'	747/4/0	0.0027	1	116603/2351/8	0.0099	0.3736	0.0016	0.2657	0.0995	0.7096	ENST00000362061	c.1817G>A	p.Ser606Asn	0.008186	'121136/1984/16'	0.012039	'54526/1323/11'	Malignant hyperthermia susceptibility|Hypokalemic periodic paralysis|Malignant hyperthermia susceptibility type 5|Hypokalemic periodic paralysis 1|not specified	0	Benign/Likely benign|Benign/Likely benign|Benign/Likely benign|Benign/Likely benign|Benign/Likely benign
1-207701581-C-T	missense_variant	'CR1L'	749/3/0	0.002	1	119020/34/0	0.000143	1	0.0016	13.995	4.2936	45.6164	ENST00000294997	c.1123C>T	p.His375Tyr	0.004444	'122041/1020/37'	0.000457	'55803/49/1'	NA	NA	NA
3-50558836-G-A	3_prime_UTR_variant	'C3orf18'	730/22/0	0.0146	1	117379/1647/9	0.007	0.2024	0.0016	2.1077	1.3797	3.2198	ENST00000357203	c.*821C>T	NA	0.003373	'65661/444/1'	0.005854	'26084/307/1'	NA	NA	NA
3-196707875-C-T	synonymous_variant	'CEP19'	724/26/2	0.0199	0.0315	116417/2542/12	0.0108	0.7847	0.0016	1.8669	1.2979	2.6855	ENST00000399942	c.63G>A	p.Pro21Pro	0.008431	'119707/2029/12'	0.012504	'53460/1357/7'	NA	NA	NA
4-22747305-A-T	missense_variant	'GBA3'	748/4/0	0.0027	1	118973/75/0	0.000315	1	0.0016	8.463	3.0914	23.1681	ENST00000508166	c.296A>T	p.Tyr99Phe	0.000277	'120927/65/1'	0.000427	'55036/45/1'	NA	NA	NA
4-87810716-G-A	synonymous_variant	'IBSP'	749/3/0	0.002	1	119015/34/0	0.000143	1	0.0016	13.9944	4.2935	45.6145	ENST00000226284	c.357G>A	p.Thr119Thr	0.000195	'122885/48/0'	0.000108	'55675/12/0'	NA	NA	NA
4-140343625-G-A	5_prime_UTR_variant	'SCOC'	749/3/0	0.002	1	118920/34/0	0.000143	1	0.0016	13.9833	4.29	45.5781	ENST00000338517	c.-14G>A	NA	5.7e-05	'122533/14/0'	0.000108	'55492/12/0'	NA	NA	NA
10-133292598-G-A	missense_variant	'TUBGCP2'	749/3/0	0.002	1	119021/34/0	0.000143	1	0.0016	13.9951	4.2937	45.6168	ENST00000252936	c.1115C>T	p.Ala372Val	0.000293	'122964/72/0'	0.000215	'55768/24/0'	NA	NA	NA
5-181234616-C-T	synonymous_variant	'TRIM41'	749/3/0	0.002	1	119021/34/0	0.000143	1	0.0016	13.9951	4.2937	45.6168	ENST00000315073	c.1734C>T	p.Arg578Arg	1.6e-05	'123127/4/0'	2.7e-05	'55853/3/0'	NA	NA	NA
6-30341731-T-C	synonymous_variant	'TRIM39'	497/236/18	0.1811	0.1109	73634/39757/5608	0.2142	0.0103	0.0016	0.8114	0.7113	0.9256	ENST00000376656	c.1029T>C	p.Pro343Pro	0.305644	'58943/48215/12450'	0.224001	'32329/18585/2722'	NA	NA	NA
7-35081662-C-T	non_coding_transcript_exon_variant	'DPY19L2P1'	695/56/1	0.0386	1	113058/5768/84	0.025	0.2332	0.0016	1.5669	1.2036	2.0397	ENST00000454445	n.2840G>A	NA	0.067496	'107911/13298/1643'	0.027035	'52746/2943/35'	NA	NA	NA
8-2951208-T-A	missense_variant	'CSMD1'	608/134/10	0.1024	0.4241	100484/17248/792	0.0794	0.084	0.0016	1.3218	1.1181	1.5627	ENST00000335551	c.8313A>T	p.Gln2771His	0.056473	'104270/12125/542'	0.083038	'44125/8000/359'	NA	NA	NA
8-124451194-C-G	synonymous_variant	'TRMT12'	709/42/1	0.0293	0.4768	114837/4150/28	0.0177	0.1329	0.0016	1.6754	1.2394	2.2648	ENST00000328599	c.267C>G	p.Leu89Leu	0.039019	'113664/8833/378'	0.01957	'53473/2117/30'	NA	NA	NA
9-136496224-A-C	synonymous_variant	'NOTCH1'	749/3/0	0.002	1	119021/34/0	0.000143	1	0.0016	13.9951	4.2937	45.6168	ENST00000277541	c.7515T>G	p.Pro2505Pro	0.002536	'117706/584/8'	0.000308	'53515/33/0'	Adams-Oliver syndrome 5|not specified|Cardiovascular phenotype	0	Benign|Benign|Benign
11-1082580-G-A	non_coding_transcript_exon_variant	'MUC2'	657/93/1	0.0632	0.3526	99445/18538/910	0.0856	0.1538	0.0016	0.7211	0.5855	0.8881	ENST00000361558	n.1245G>A	NA	0.179666	'82181/31770/5593'	0.087219	'44275/8475/398'	NA	NA	NA
12-76389809-T-C	synonymous_variant	'OSBPL8'	749/3/0	0.002	1	119018/34/0	0.000143	1	0.0016	13.9948	4.2936	45.6156	ENST00000261183	c.1188A>G	p.Thr396Thr	1.9e-05	'103015/4/0'	4e-05	'49988/4/0'	NA	NA	NA
13-112825506-A-G	missense_variant	'ATP11A'	437/272/43	0.238	0.9201	62732/46810/9175	0.2744	0.000665	0.0016	1.2108	1.0749	1.3638	ENST00000375630	c.949A>G	p.Met317Val	0.237932	'7689/43078/72076'	0.269312	'4113/21785/29820'	NA	NA	NA
15-66527286-G-A	splice_region_variant	'ZWILCH'	749/3/0	0.002	1	118981/34/0	0.000143	1	0.0016	13.9904	4.2922	45.6015	ENST00000307897	c.820-4G>A	NA	0.000175	'122926/43/0'	0.000197	'55745/22/0'	NA	NA	NA
16-911042-C-G	synonymous_variant	'LMF1'	744/8/0	0.0053	1	118704/333/1	0.0014	0.2097	0.0016	3.7951	1.8789	7.6655	ENST00000262301	c.552G>C	p.Gly184Gly	0.000907	'122206/218/2'	0.001207	'55365/134/0'	NA	NA	NA
18-198132-C-T	missense_variant&splice_region_variant	'USP14'	743/9/0	0.006	1	118566/414/0	0.0017	1	0.0016	3.4542	1.7811	6.6989	ENST00000261601	c.761C>T	p.Thr254Ile	0.001046	'122074/252/2'	0.001682	'55415/183/2'	NA	NA	NA
18-58335518-C-G	missense_variant	'NEDD4L'	746/6/0	0.004	1	118845/190/0	0.000798	1	0.0016	5.0147	2.2213	11.321	ENST00000357895	c.1082C>G	p.Thr361Arg	0.000622	'122799/153/0'	0.001247	'55588/139/0'	NA	NA	NA
19-10142075-C-T	missense_variant	'DNMT1'	749/3/0	0.002	1	119021/34/0	0.000143	1	0.0016	13.9951	4.2937	45.6168	ENST00000340748	c.3214G>A	p.Val1072Ile	6.9e-05	'122774/17/0'	0.000135	'55574/15/0'	Hereditary sensory neuropathy type IE	0	Uncertain significance
19-29674589-C-G	missense_variant	'PLEKHF1'	749/3/0	0.002	1	119020/34/0	0.000143	1	0.0016	13.995	4.2936	45.6164	ENST00000436066	c.750C>G	p.Asp250Glu	2.2e-05	'112440/5/0'	5e-05	'49530/5/0'	NA	NA	NA
19-34759750-G-A	missense_variant	'ZNF599'	743/9/0	0.006	1	118637/413/0	0.0017	1	0.0016	3.4646	1.7865	6.7192	ENST00000329285	c.1051C>T	p.Arg351Cys	0.001033	'122695/250/2'	0.001687	'55533/184/2'	NA	NA	NA
22-19788861-G-A	missense_variant	'GNB1L'	749/3/0	0.002	1	119021/34/0	0.000143	1	0.0016	13.9951	4.2937	45.6168	ENST00000329517	c.832C>T	p.Arg278Cys	6.2e-05	'121813/15/0'	8.2e-05	'54808/9/0'	NA	NA	NA
22-41238619-C-A	synonymous_variant	'CHADL'	746/6/0	0.004	1	118865/189/0	0.000794	1	0.0016	5.042	2.2332	11.3835	ENST00000216241	c.453G>T	p.Pro151Pro	0.000329	'68392/45/0'	0.000798	'25647/41/0'	NA	NA	NA
1-17381152-A-T	missense_variant	'PADI6'	748/4/0	0.0027	1	118974/76/0	0.000319	1	0.0017	8.3517	3.0518	22.8558	ENST00000619609	c.541A>T	p.Ile181Phe	0.000111	'112276/25/0'	0.000158	'50497/16/0'	NA	NA	NA
3-38140343-C-A	non_coding_transcript_exon_variant	'MYD88'	749/3/0	0.002	1	118641/34/0	0.000143	1	0.0017	13.9505	4.28	45.4712	ENST00000460295	n.852C>A	NA	3.3e-05	'121146/8/0'	6.4e-05	'54803/7/0'	NA	NA	NA
10-48813995-G-A	synonymous_variant	'WDFY4'	625/118/8	0.0892	0.3652	93266/23970/1635	0.1146	0.0344	0.0017	0.757	0.6336	0.9043	ENST00000325239	c.5253G>A	p.Arg1751Arg	0.133895	'55656/17017/1411'	0.119404	'22012/5978/401'	NA	NA	NA
8-120255251-G-A	missense_variant	'COL14A1'	727/25/0	0.0166	1	116702/1982/12	0.0085	0.221	0.0017	1.9835	1.3326	2.9523	ENST00000297848	c.2764G>A	p.Val922Ile	0.005296	'121817/1286/9'	0.008524	'54897/936/8'	NA	NA	NA
9-38571166-G-A	missense_variant	'FAM95C'	733/18/1	0.0133	0.1201	112753/5898/86	0.0256	0.3217	0.0017	0.5138	0.3302	0.7993	ENST00000637288	c.508C>T	p.Arg170Cys	0.021128	'62259/2608/68'	0.023195	'24168/1145/15'	NA	NA	NA
16-790684-C-T	non_coding_transcript_exon_variant	'CHTF18'	746/6/0	0.004	1	118860/191/0	0.000802	1	0.0017	4.9891	2.2101	11.2625	ENST00000464728	n.715C>T	NA	0.000879	'79514/136/2'	0.001244	'39701/97/1'	NA	NA	NA
16-74623954-T-C	missense_variant	'RFWD3'	747/5/0	0.0033	1	118918/130/0	0.000546	1	0.0017	6.1058	2.4957	14.938	ENST00000361070	c.2299A>G	p.Met767Val	0.000715	'122910/174/1'	0.00069	'55746/75/1'	NA	NA	NA
19-34500137-G-C	synonymous_variant	'WTIP'	748/4/0	0.0027	1	118979/76/0	0.000319	1	0.0017	8.3521	3.0519	22.8568	ENST00000590071	c.1161G>C	p.Gly387Gly	0.000124	'117239/29/0'	0.000263	'55023/29/0'	NA	NA	NA
19-51334233-C-T	missense_variant	'VSIG10L'	741/11/0	0.0073	1	118461/589/1	0.0025	0.52	0.0017	2.9609	1.6273	5.3876	ENST00000335624	c.2377G>A	p.Val793Ile	0.001646	'74786/243/2'	0.002456	'28564/141/0'	NA	NA	NA
X-109475223-C-G	missense_variant	'GUCY2F'	745/2/0	0.0021	1	118131/8/11	0.000128	1	0.0017	39.9468	8.4547	188.742	ENST00000218006	c.714G>C	p.Gln238His	7.6e-05	'115087/7/6'	0.00013	'53009/6/4'	NA	NA	NA
1-207694551-C-T	missense_variant	'CR1L'	749/3/0	0.002	1	119020/35/0	0.000147	1	0.0018	13.5952	4.1767	44.2527	ENST00000294997	c.494C>T	p.Ala165Val	0.005668	'121719/1277/59'	0.000457	'55744/49/1'	NA	NA	NA
2-178720460-C-T	missense_variant	'TTN'	743/9/0	0.006	1	118633/418/1	0.0018	0.3094	0.0018	3.4068	1.7569	6.6064	ENST00000342992	c.19570G>A	p.Asp6524Asn	0.000745	'122612/183/0'	0.001376	'55430/153/0'	Hypertrophic cardiomyopathy|Limb-girdle muscular dystrophy; type 2J|Distal myopathy Markesbery-Griggs type|Dilated cardiomyopathy 1G|Hereditary myopathy with early respiratory failure|Myopathy; early-onset; with fatal cardiomyopathy|not specified|Cardiovascular phenotype|Dilated Cardiomyopathy; Dominant|Limb-Girdle Muscular Dystrophy; Recessive|not provided	0	Conflicting interpretations of pathogenicity|Conflicting interpretations of pathogenicity|Conflicting interpretations of pathogenicity|Conflicting interpretations of pathogenicity|Conflicting interpretations of pathogenicity|Conflicting interpretations of pathogenicity|Conflicting interpretations of pathogenicity|Conflicting interpretations of pathogenicity|Conflicting interpretations of pathogen…
4-70643352-C-T	synonymous_variant	'ENAM'	749/3/0	0.002	1	119018/35/0	0.000147	1	0.0018	13.595	4.1766	44.252	ENST00000396073	c.1926C>T	p.Thr642Thr	0.003854	'121803/904/21'	0.000252	'55524/28/0'	NA	NA	NA
6-3113257-C-T	missense_variant	'RIPK1'	749/3/0	0.002	1	119020/35/0	0.000147	1	0.0018	13.5952	4.1767	44.2527	ENST00000259808	c.1934C>T	p.Thr645Met	4.9e-05	'122932/12/0'	9.9e-05	'55730/11/0'	NA	NA	NA
6-153002590-C-A	synonymous_variant	'MTRF1L'	749/3/0	0.002	1	119016/35/0	0.000147	1	0.0018	13.5948	4.1766	44.2512	ENST00000367230	c.96G>T	p.Pro32Pro	7.2e-05	'76560/11/0'	0.000153	'29409/9/0'	NA	NA	NA
7-47853147-A-G	missense_variant	'PKD1L1'	742/10/0	0.0066	1	118351/506/0	0.0021	1	0.0018	3.1378	1.6746	5.8796	ENST00000289672	c.4940T>C	p.Ile1647Thr	0.002396	'122528/584/3'	0.002954	'55520/330/0'	NA	NA	NA
9-114242209-C-T	missense_variant	'COL27A1'	737/14/0	0.0093	1	118097/875/1	0.0037	1	0.0018	2.5433	1.4963	4.3229	ENST00000356083	c.2858C>T	p.Pro953Leu	0.001418	'119570/336/2'	0.002861	'54395/309/2'	NA	NA	NA
11-44048184-A-G	missense_variant	'ACCSL'	748/3/1	0.0033	0.0066	118923/131/0	0.00055	1	0.0018	6.0594	2.477	14.8228	ENST00000378832	c.148A>G	p.Arg50Gly	0.000997	'122574/239/3'	0.000324	'55545/36/0'	NA	NA	NA
11-63508960-T-A	missense_variant	'LGALS12'	749/3/0	0.002	1	119020/35/0	0.000147	1	0.0018	13.5952	4.1767	44.2527	ENST00000255684	c.407T>A	p.Ile136Asn	0.003117	'122274/739/14'	0.000269	'55745/30/0'	NA	NA	NA
14-32600725-C-A	missense_variant	'AKAP6'	746/6/0	0.004	1	118856/195/0	0.000819	1	0.0018	4.8867	2.1653	11.0285	ENST00000280979	c.2663C>A	p.Thr888Asn	0.000346	'122675/85/0'	0.000673	'55646/75/0'	NA	NA	NA
15-40340866-C-T	stop_gained	'CCDC9B'	749/3/0	0.002	1	119020/35/0	0.000147	1	0.0018	13.5952	4.1767	44.2527	ENST00000559313	c.86G>A	p.Trp29*	2.1e-05	'116798/5/0'	3.8e-05	'52433/4/0'	NA	NA	NA
15-49037697-T-C	missense_variant	'SECISBP2L'	749/3/0	0.002	1	119019/35/0	0.000147	1	0.0018	13.5951	4.1767	44.2524	ENST00000261847	c.97A>G	p.Met33Val	6.1e-05	'123058/15/0'	5.4e-05	'55818/6/0'	NA	NA	NA
16-67284727-T-G	synonymous_variant	'PLEKHG4'	688/59/4	0.0446	0.0539	111929/6911/95	0.0299	0.2929	0.0018	1.5173	1.1863	1.9407	ENST00000360461	c.1707T>G	p.Ala569Ala	0.038817	'112391/8872/282'	0.033383	'51025/3520/63'	NA	NA	NA
17-18184627-A-G	synonymous_variant	'ALKBH5'	749/3/0	0.002	1	119020/35/0	0.000147	1	0.0018	13.5952	4.1767	44.2527	ENST00000399138	c.384A>G	p.Pro128Pro	3.3e-05	'121851/8/0'	6.4e-05	'54825/7/0'	NA	NA	NA
19-49335774-G-A	missense_variant	'CD37'	748/3/0	0.002	1	119003/35/0	0.000147	1	0.0018	13.6114	4.1817	44.3055	ENST00000323906	c.130G>A	p.Val44Met	0.000106	'122894/26/0'	3.6e-05	'55805/4/0'	NA	NA	NA
20-20369508-C-T	missense_variant	'INSM1'	746/6/0	0.004	1	118861/194/0	0.000815	1	0.0018	4.912	2.1764	11.0864	ENST00000310227	c.1241C>T	p.Pro414Leu	0.000585	'73481/86/0'	0.001187	'31507/75/0'	NA	NA	NA
1-151814547-C-T	non_coding_transcript_exon_variant	'RORC'	749/3/0	0.002	1	119018/36/0	0.000151	1	0.0019	13.2174	4.0659	42.9674	ENST00000480719	n.243G>A	NA	3e-05	'118194/7/0'	6.5e-05	'53522/7/0'	NA	NA	NA
2-55243591-T-C	missense_variant	'MTIF2'	749/3/0	0.002	1	119019/36/0	0.000151	1	0.0019	13.2175	4.0659	42.9677	ENST00000263629	c.1389A>G	p.Ile463Met	6.5e-05	'123010/16/0'	0.000143	'55746/16/0'	NA	NA	NA
3-169840237-C-T	synonymous_variant	'LRRC31'	263/376/111	0.3987	0.2238	48600/54525/15389	0.3599	0.6229	0.0019	1.1792	1.063	1.308	ENST00000264676	c.1236G>A	p.Ala412Ala	0.475747	'36371/56216/30406'	0.372475	'22026/25915/7808'	NA	NA	NA
3-196508320-A-G	missense_variant	'SMCO1'	748/4/0	0.0027	1	118970/79/0	0.000332	1	0.0019	8.0344	2.9386	21.9665	ENST00000397537	c.212T>C	p.Met71Thr	0.011967	'114884/2485/164'	0.000577	'53622/62/0'	NA	NA	NA
4-75876616-TCTC-T	conservative_inframe_deletion	'PPEF2'	749/3/0	0.002	1	119018/36/0	0.000151	1	0.0019	13.2174	4.0659	42.9674	ENST00000286719	c.988_990delGAG	p.Glu330del	5.6e-05	'116353/13/0'	0.000112	'53574/12/0'	NA	NA	NA
6-36715518-G-A	missense_variant	'RAB44'	746/6/0	0.004	1	118853/196/0	0.000823	1	0.0019	4.8616	2.1543	10.9713	ENST00000612677	c.359G>A	p.Arg120His	0.003592	'65658/465/5'	0.000917	'25580/47/0'	NA	NA	NA
7-69599820-A-G	missense_variant	'AUTS2'	749/3/0	0.002	1	119019/36/0	0.000151	1	0.0019	13.2175	4.0659	42.9677	ENST00000342771	c.167A>G	p.Lys56Arg	1.3e-05	'117127/3/0'	2.9e-05	'52077/3/0'	NA	NA	NA
7-82443499-G-C	5_prime_UTR_variant	'CACNA2D1'	738/14/0	0.0093	1	118173/878/1	0.0037	1	0.0019	2.5329	1.4902	4.3051	ENST00000356253	c.-40C>G	NA	0.001816	'110259/402/0'	0.003534	'49308/351/0'	not specified	0	Likely benign
7-93103253-C-A	missense_variant	'SAMD9'	749/3/0	0.002	1	119018/36/0	0.000151	1	0.0019	13.2174	4.0659	42.9674	ENST00000379958	c.2845G>T	p.Ala949Ser	0.000428	'122690/105/0'	0.000306	'55590/34/0'	NA	NA	NA
8-143590045-C-T	missense_variant	'EEF1D'	746/6/0	0.004	1	118857/197/0	0.000827	1	0.0019	4.8371	2.1436	10.9153	ENST00000423316	c.37G>A	p.Val13Met	0.000793	'116432/185/0'	0.00151	'54129/164/0'	NA	NA	NA
11-45244058-G-A	synonymous_variant	'SYT13'	749/3/0	0.002	1	119019/36/0	0.000151	1	0.0019	13.2175	4.0659	42.9677	ENST00000020926	c.1275C>T	p.His425His	2.9e-05	'118665/7/0'	5.5e-05	'54919/6/0'	NA	NA	NA
11-64368434-C-CCGCCTT	splice_region_variant	'RPS6KA4'	741/11/0	0.0073	1	118417/594/1	0.0025	0.5261	0.0019	2.9351	1.6131	5.3403	ENST00000334205	c.1201-10_1201-5dupTCGCCT	NA	0.001286	'70535/182/0'	0.002244	'26368/119/0'	NA	NA	NA
14-69333524-C-T	synonymous_variant	'GALNT16'	748/4/0	0.0027	1	118666/78/0	0.000328	1	0.0019	8.1166	2.9678	22.1981	ENST00000337827	c.891C>T	p.Phe297Phe	0.00031	'122616/76/0'	0.00043	'55705/48/0'	NA	NA	NA
14-81278392-A-G	missense_variant	'STON2'	509/214/26	0.1776	0.5326	86068/29871/2645	0.1483	0.3759	0.0019	0.8062	0.7058	0.9208	ENST00000267540	c.919T>C	p.Ser307Pro	0.189834	'5285/36173/81659'	0.149389	'1214/14256/40373'	NA	NA	NA
16-2118253-G-A	missense_variant	'PKD1'	740/11/0	0.0073	1	118035/592/2	0.0025	0.1722	0.0019	2.9295	1.6101	5.3303	ENST00000262304	c.739C>T	p.Leu247Phe	0.000934	'67292/126/0'	0.001983	'26622/106/0'	NA	NA	NA
16-87711342-C-T	missense_variant	'KLHDC4'	749/3/0	0.002	1	119018/36/0	0.000151	1	0.0019	13.2174	4.0659	42.9674	ENST00000270583	c.937G>A	p.Gly313Arg	8.5e-05	'123094/21/0'	0.000107	'55841/12/0'	NA	NA	NA
17-4672288-CTCT-C	disruptive_inframe_deletion	'PELP1'	741/10/0	0.0067	1	118519/511/0	0.0021	1	0.0019	3.1158	1.6629	5.838	ENST00000301396	c.2850_2852delAGA	p.Glu951del	0.002969	'74248/440/2'	0.002134	'27747/117/1'	NA	NA	NA
17-78892129-G-A	synonymous_variant	'CEP295NL'	749/3/0	0.002	1	119019/36/0	0.000151	1	0.0019	13.2175	4.0659	42.9677	ENST00000322630	c.375C>T	p.His125His	0.003144	'71899/445/5'	0.000322	'26386/17/0'	NA	NA	NA
19-49854588-G-A	non_coding_transcript_exon_variant	'AC018766.1'	745/7/0	0.0047	1	118786/266/1	0.0011	0.1397	0.0019	4.1498	1.956	8.8039	ENST00000601211	n.28C>T	NA	0.001294	'121786/316/0'	0.001695	'54988/187/0'	NA	NA	NA
19-53892633-G-A	missense_variant	'PRKCG'	749/3/0	0.002	1	119019/36/0	0.000151	1	0.0019	13.2175	4.0659	42.9677	ENST00000263431	c.811G>A	p.Val271Met	6.2e-05	'121486/15/0'	6.3e-05	'55427/7/0'	NA	NA	NA
20-14325715-G-A	missense_variant	'FLRT3'	748/4/0	0.0027	1	118974/79/0	0.000332	1	0.0019	8.0347	2.9387	21.9672	ENST00000341420	c.1792C>T	p.Pro598Ser	0.000183	'122764/45/0'	0.000369	'55540/41/0'	NA	NA	NA
20-62709406-A-G	missense_variant	'NTSR1'	749/3/0	0.002	1	119019/36/0	0.000151	1	0.0019	13.2175	4.0659	42.9677	ENST00000370501	c.199A>G	p.Thr67Ala	2.9e-05	'121495/7/0'	4.6e-05	'54654/5/0'	NA	NA	NA
1-108223726-C-A	missense_variant	'NBPF4'	742/10/0	0.0066	1	118533/509/1	0.0021	0.4222	0.002	3.1119	1.6609	5.8308	ENST00000415641	c.1896G>T	p.Arg632Ser	0.001141	'81741/187/0'	0.002142	'32534/140/0'	NA	NA	NA
2-112647726-C-T	synonymous_variant	'SLC20A1'	746/6/0	0.004	1	118796/198/0	0.000832	1	0.002	4.8103	2.1318	10.854	ENST00000272542	c.549C>T	p.Phe183Phe	0.000443	'123011/109/0'	0.000922	'55743/103/0'	NA	NA	NA
2-162147348-C-T	splice_region_variant	'GCG'	734/18/0	0.012	1	117577/1261/5	0.0053	0.4003	0.002	2.2531	1.411	3.5979	ENST00000375497	c.254+5G>A	NA	0.005499	'121041/1330/8'	0.005175	'54796/569/2'	NA	NA	NA
2-185800317-A-C	missense_variant	'FSIP2'	747/5/0	0.0033	1	118916/135/0	0.000567	1	0.002	5.8796	2.4047	14.376	ENST00000424728	c.11011A>C	p.Asn3671His	0.000198	'65788/26/0'	0.000412	'25488/21/0'	NA	NA	NA
10-95996187-A-G	synonymous_variant	'CC2D2B'	743/8/0	0.0053	1	118060/345/0	0.0015	1	0.002	3.6702	1.8175	7.4115	ENST00000646931	c.2760A>G	p.Val920Val	0.000646	'63347/82/0'	0.001112	'24684/55/0'	NA	NA	NA
7-66799356-T-C	synonymous_variant	'RABGEF1'	748/4/0	0.0027	1	118702/78/1	0.000337	0.0132	0.002	7.9161	2.8962	21.6364	ENST00000284957	c.762T>C	p.Cys254Cys	0.000301	'123015/74/0'	0.000466	'55772/52/0'	NA	NA	NA
12-914504-G-A	synonymous_variant	'RAD52'	741/11/0	0.0073	1	118443/598/1	0.0025	0.5308	0.002	2.9162	1.6028	5.3058	ENST00000358495	c.894C>T	p.His298His	0.000684	'122724/168/0'	0.001445	'55566/161/0'	NA	NA	NA
12-3038037-C-T	missense_variant	'TEAD4'	654/97/1	0.0658	0.2433	107880/10834/285	0.0479	0.4457	0.002	1.4001	1.1409	1.7181	ENST00000358409	c.838C>T	p.Pro280Ser	0.037901	'113987/8835/247'	0.042438	'51183/4540/99'	NA	NA	NA
14-104986619-C-G	missense_variant	'CLBA1'	740/12/0	0.008	1	118357/694/0	0.0029	0.6311	0.002	2.7514	1.5514	4.8795	ENST00000389964	c.188C>G	p.Thr63Ser	0.001584	'122719/388/1'	0.002695	'55541/301/0'	NA	NA	NA
1-39410414-A-T	missense_variant	'MACF1'	747/5/0	0.0033	1	118918/133/2	0.000575	0.000725	0.0021	5.7939	2.3702	14.163	ENST00000530275	c.149A>T	p.Gln50Leu	0.000215	'123065/53/0'	0.000412	'55811/46/0'	NA	NA	NA
2-55263853-G-A	synonymous_variant	'MTIF2'	745/7/0	0.0047	1	118696/270/1	0.0011	0.1437	0.0021	4.0857	1.9261	8.6668	ENST00000263629	c.6C>T	p.Asn2Asn	0.001145	'120269/276/0'	0.001833	'54891/202/0'	NA	NA	NA
4-184716509-G-A	missense_variant	'CENPU'	749/3/0	0.002	1	119015/37/0	0.000155	1	0.0021	12.8599	3.9607	41.7541	ENST00000281453	c.506C>T	p.Ala169Val	0.001698	'122681/406/6'	9e-05	'55815/10/0'	NA	NA	NA
5-141388875-G-T	missense_variant	'PCDHGB4'	749/3/0	0.002	1	119015/37/0	0.000155	1	0.0021	12.8599	3.9607	41.7541	ENST00000519479	c.991G>T	p.Val331Leu	8.1e-05	'123096/20/0'	0.000152	'55838/17/0'	NA	NA	NA
7-140041608-A-G	non_coding_transcript_exon_variant	'PARP12'	748/3/0	0.002	1	117890/37/0	0.000157	1	0.0021	12.7554	3.9285	41.4147	ENST00000493262	n.417T>C	NA	3.4e-05	'116808/8/0'	6.6e-05	'53323/7/0'	NA	NA	NA
8-133021999-C-T	synonymous_variant	'TG'	749/3/0	0.002	1	119016/37/0	0.000155	1	0.0021	12.86	3.9608	41.7544	ENST00000220616	c.6885C>T	p.Asn2295Asn	0.000361	'123033/87/1'	0.00034	'55810/38/0'	NA	NA	NA
9-136500807-G-A	synonymous_variant	'NOTCH1'	749/3/0	0.002	1	119018/37/0	0.000155	1	0.0021	12.8602	3.9608	41.7551	ENST00000277541	c.5679C>T	p.Gly1893Gly	0.003377	'114855/761/10'	0.000393	'53420/42/0'	Adams-Oliver syndrome 5|not specified|Cardiovascular phenotype	0	Benign|Benign|Benign
11-1249988-G-A	missense_variant	'MUC5B'	743/9/0	0.006	1	118592/428/1	0.0018	0.3217	0.0021	3.3266	1.7158	6.4498	ENST00000529681	c.13108G>A	p.Ala4370Thr	0.000663	'103069/152/0'	0.001345	'47650/140/0'	NA	NA	NA
11-62885183-G-A	synonymous_variant	'SLC3A2'	749/3/0	0.002	1	119017/37/0	0.000155	1	0.0021	12.8601	3.9608	41.7548	ENST00000338663	c.825G>A	p.Leu275Leu	4.5e-05	'123087/11/0'	9e-05	'55826/10/0'	NA	NA	NA
12-117010390-CGT-C	frameshift_variant	'FBXW8'	735/17/0	0.0113	1	117892/1154/2	0.0049	1	0.0021	2.3392	1.4452	3.7862	ENST00000309909	c.1312_1313delGT	p.Val438fs	0.003058	'122385/745/4'	0.005147	'55287/569/3'	NA	NA	NA
12-121004261-G-A	synonymous_variant	'C12orf43'	713/39/0	0.0259	1	115421/3601/26	0.0153	0.7737	0.0021	1.7085	1.241	2.3521	ENST00000288757	c.681C>T	p.Asn227Asn	0.032052	'115578/7205/344'	0.016955	'53979/1858/18'	NA	NA	NA
14-24298932-CT-C	non_coding_transcript_exon_variant	'DHRS1'	749/3/0	0.002	1	119018/37/0	0.000155	1	0.0021	12.8602	3.9608	41.7551	ENST00000558114	n.387delA	NA	0.000176	'119126/42/0'	0.000315	'53930/34/0'	NA	NA	NA
14-100882184-G-A	missense_variant	'RTL1'	749/3/0	0.002	1	119017/37/0	0.000155	1	0.0021	12.8601	3.9608	41.7548	ENST00000534062	c.2605C>T	p.Pro869Ser	0.000134	'74486/20/0'	0.000349	'28651/20/0'	NA	NA	NA
19-18211154-G-T	synonymous_variant	'PDE4C'	748/4/0	0.0027	1	118973/81/0	0.00034	1	0.0021	7.8363	2.8679	21.412	ENST00000262805	c.1818C>A	p.Ile606Ile	0.00011	'122812/27/0'	0.000207	'55545/23/0'	NA	NA	NA
19-35765126-C-T	missense_variant	'PROSER3'	738/14/0	0.0093	1	118159/888/1	0.0037	1	0.0021	2.5042	1.4734	4.2562	ENST00000301165	c.716C>T	p.Ser239Leu	0.001999	'122315/485/3'	0.003472	'55207/380/3'	NA	NA	NA
22-28108195-G-A	synonymous_variant	'TTC28'	665/83/4	0.0605	0.3419	100218/17832/795	0.0817	0.9538	0.0021	0.7238	0.5852	0.8951	ENST00000397906	c.1650C>T	p.Arg550Arg	0.074474	'64724/10199/519'	0.078489	'24453/4138/190'	NA	NA	NA
22-44198655-G-A	missense_variant	'PARVG'	749/3/0	0.002	1	118993/35/1	0.000155	0.0028	0.0021	12.8574	3.96	41.746	ENST00000422871	c.746G>A	p.Gly249Glu	0.000138	'123095/34/0'	0.000179	'55834/20/0'	NA	NA	NA
22-50265394-G-A	synonymous_variant	'MAPK11'	749/3/0	0.002	1	119018/37/0	0.000155	1	0.0021	12.8602	3.9608	41.7551	ENST00000330651	c.942C>T	p.Pro314Pro	2.4e-05	'122905/6/0'	3.6e-05	'55703/4/0'	NA	NA	NA
1-170664267-G-A	missense_variant	'PRRX1'	749/3/0	0.002	1	119017/38/0	0.00016	1	0.0022	12.5218	3.8611	40.609	ENST00000239461	c.49G>A	p.Gly17Ser	3.7e-05	'120565/9/0'	8.3e-05	'54408/9/0'	NA	NA	NA
2-42770196-C-T	non_coding_transcript_exon_variant	'HAAO'	739/13/0	0.0086	1	118187/796/1	0.0034	1	0.0022	2.5913	1.4945	4.4931	ENST00000402698	n.775G>A	NA	0.002262	'105633/478/1'	0.003634	'45899/336/0'	NA	NA	NA
3-38003336-G-A	non_coding_transcript_exon_variant	'VILL'	749/3/0	0.002	1	119016/38/0	0.00016	1	0.0022	12.5217	3.861	40.6087	ENST00000486616	n.2430G>A	NA	2.6e-05	'95838/5/0'	4.7e-05	'42422/4/0'	NA	NA	NA
3-49163502-G-A	missense_variant	'CCDC71'	749/3/0	0.002	1	119017/38/0	0.00016	1	0.0022	12.5218	3.8611	40.609	ENST00000321895	c.707C>T	p.Pro236Leu	5.7e-05	'123101/14/0'	0.000125	'55828/14/0'	NA	NA	NA
3-64010940-A-G	missense_variant	'PSMD6'	744/5/0	0.0033	1	118388/136/1	0.000582	0.0391	0.0022	5.7493	2.3522	14.0527	ENST00000480205	c.383T>C	p.Leu128Ser	0.000468	'120651/113/0'	0.000779	'55117/86/0'	NA	NA	NA
3-119382285-A-G	splice_region_variant	'ARHGAP31'	709/41/1	0.0286	0.4614	114835/4070/49	0.0175	0.0425	0.0022	1.6528	1.2185	2.2418	ENST00000264245	c.432-7A>G	NA	0.008223	'121120/1981/22'	0.015629	'54134/1704/21'	Adams-Oliver syndrome	0	Likely benign
10-110881414-T-C	synonymous_variant	'PDCD4'	749/3/0	0.002	1	119017/38/0	0.00016	1	0.0022	12.5218	3.8611	40.609	ENST00000280154	c.225T>C	p.Asp75Asp	3.3e-05	'123032/8/0'	5.4e-05	'55778/6/0'	NA	NA	NA
10-119443521-T-TCTCTC	splice_region_variant	'GRK5'	749/3/0	0.002	1	118956/38/0	0.00016	1	0.0022	12.5153	3.8591	40.5882	ENST00000392870	c.1058-13_1058-9dupCCTCT	NA	4.1e-05	'120714/10/0'	4.6e-05	'54615/5/0'	NA	NA	NA
5-149027428-G-A	synonymous_variant	'SH3TC2'	746/6/0	0.004	1	118852/202/0	0.000848	1	0.0022	4.7173	2.0911	10.6418	ENST00000504690	c.2304C>T	p.Leu768Leu	0.000223	'123013/55/0'	0.000358	'55764/40/0'	Charcot-Marie-Tooth disease; type IV	0	Likely benign
6-117519947-C-T	missense_variant	'DCBLD1'	746/6/0	0.004	1	118852/203/0	0.000853	1	0.0022	4.6941	2.0809	10.5888	ENST00000296955	c.457C>T	p.Pro153Ser	0.000451	'122876/111/0'	0.000664	'55662/74/0'	NA	NA	NA
7-87509458-C-T	synonymous_variant	'ABCB1'	749/3/0	0.002	1	119018/36/1	0.00016	0.0029	0.0022	12.5218	3.8611	40.609	ENST00000265724	c.3306G>A	p.Lys1102Lys	2.4e-05	'122888/6/0'	4.5e-05	'55635/5/0'	NA	NA	NA
8-68231353-C-T	missense_variant	'PREX2'	746/6/0	0.004	1	118827/202/0	0.000849	1	0.0022	4.7163	2.0907	10.6395	ENST00000288368	c.4796C>T	p.Pro1599Leu	0.00126	'116397/294/0'	0.000709	'53503/76/0'	NA	NA	NA
8-141357121-G-T	missense_variant	'GPR20'	741/11/0	0.0073	1	118438/609/0	0.0026	1	0.0022	2.8731	1.5793	5.227	ENST00000377741	c.803C>A	p.Pro268His	0.000952	'121095/231/0'	0.001613	'55008/178/0'	NA	NA	NA
9-76707024-C-T	synonymous_variant	'PRUNE2'	742/10/0	0.0066	1	118523/519/1	0.0022	0.4346	0.0022	3.0521	1.6291	5.7179	ENST00000376718	c.5250G>A	p.Glu1750Glu	0.00224	'122224/548/1'	0.002583	'55272/285/1'	NA	NA	NA
9-128740068-G-A	synonymous_variant	'ZER1'	749/3/0	0.002	1	119017/38/0	0.00016	1	0.0022	12.5218	3.8611	40.609	ENST00000291900	c.1905C>T	p.Cys635Cys	1.6e-05	'122981/4/0'	2.7e-05	'55764/3/0'	NA	NA	NA
9-132264841-T-C	missense_variant	'SETX'	749/3/0	0.002	1	119017/38/0	0.00016	1	0.0022	12.5218	3.8611	40.609	ENST00000224140	c.7432A>G	p.Thr2478Ala	0.000231	'123056/57/0'	9.8e-05	'55838/11/0'	Inborn genetic diseases|not specified	0	Uncertain significance|Uncertain significance
11-55773535-T-A	missense_variant	'OR5D13'	749/3/0	0.002	1	118984/38/0	0.00016	1	0.0022	12.5183	3.86	40.5977	ENST00000623930	c.98T>A	p.Phe33Tyr	5.3e-05	'122748/13/0'	0.000108	'55560/12/0'	NA	NA	NA
11-62691130-T-C	missense_variant	'BSCL2'	749/3/0	0.002	1	119017/38/0	0.00016	1	0.0022	12.5218	3.8611	40.609	ENST00000278893	c.683A>G	p.Glu228Gly	4.5e-05	'123121/11/0'	9e-05	'55847/10/0'	not specified	0	Likely benign
11-66482259-G-A	missense_variant	'DPP3'	748/4/0	0.0027	1	118967/82/0	0.000344	1	0.0022	7.7404	2.8336	21.1438	ENST00000526515	c.59G>A	p.Arg20His	0.000134	'123030/33/0'	0.000251	'55787/28/0'	NA	NA	NA
14-20452078-G-T	missense_variant	'OSGEP'	749/3/0	0.002	1	119016/38/0	0.00016	1	0.0022	12.5217	3.861	40.6087	ENST00000206542	c.307C>A	p.Pro103Thr	8e-06	'123001/2/0'	1.8e-05	'55755/2/0'	NA	NA	NA
14-93928283-G-C	missense_variant	'FAM181A'	749/3/0	0.002	1	119017/38/0	0.00016	1	0.0022	12.5218	3.8611	40.609	ENST00000267594	c.184G>C	p.Val62Leu	6.9e-05	'122947/15/1'	0.000125	'55824/12/1'	NA	NA	NA
16-19536968-G-A	synonymous_variant	'CCP110'	573/170/8	0.1238	0.3117	85422/30488/2792	0.1519	0.246	0.0022	0.7889	0.6763	0.9201	ENST00000381396	c.1299G>A	p.Ala433Ala	0.147989	'89430/30733/2836'	0.15144	'40157/14292/1296'	not specified	0	Benign
17-7290453-C-T	missense_variant	'YBX2'	749/3/0	0.002	1	119017/38/0	0.00016	1	0.0022	12.5218	3.8611	40.609	ENST00000007699	c.542G>A	p.Arg181His	6.6e-05	'121109/16/0'	0.000139	'54133/15/0'	NA	NA	NA
17-15999624-G-C	5_prime_UTR_variant	'TTC19'	749/3/0	0.002	1	119017/38/0	0.00016	1	0.0022	12.5218	3.8611	40.609	ENST00000261647	c.-225G>C	NA	3.9e-05	'76294/6/0'	6.9e-05	'28962/4/0'	NA	NA	NA
18-31074784-G-A	missense_variant	'DSC2'	747/5/0	0.0033	1	118913/138/0	0.00058	1	0.0022	5.7518	2.3532	14.0585	ENST00000251081	c.1787C>T	p.Ala596Val	0.001224	'122617/299/1'	0.001338	'55550/149/0'	Arrhythmogenic right ventricular cardiomyopathy|Arrhythmogenic right ventricular cardiomyopathy; type 11|not specified|Cardiovascular phenotype|not provided	0	Conflicting interpretations of pathogenicity|Conflicting interpretations of pathogenicity|Conflicting interpretations of pathogenicity|Conflicting interpretations of pathogenicity|Conflicting interpretations of pathogenicity
19-1508428-C-T	non_coding_transcript_exon_variant	'AC027307.1'	747/5/0	0.0033	1	118916/138/0	0.00058	1	0.0022	5.7519	2.3533	14.0588	ENST00000590252	n.54C>T	NA	0.000234	'64182/30/0'	0.00048	'24951/24/0'	NA	NA	NA
19-14968418-T-C	missense_variant	'SLC1A6'	749/3/0	0.002	1	119016/38/0	0.00016	1	0.0022	12.5217	3.861	40.6087	ENST00000221742	c.433A>G	p.Ile145Val	8.1e-05	'122726/20/0'	0.000171	'55669/19/0'	NA	NA	NA
22-39377715-C-T	3_prime_UTR_variant	'SYNGR1'	749/3/0	0.002	1	119017/38/0	0.00016	1	0.0022	12.5218	3.8611	40.609	ENST00000318801	c.*25C>T	NA	0.000588	'118989/140/0'	0.000204	'53808/22/0'	NA	NA	NA
1-109717418-A-G	missense_variant	'GSTM5'	724/28/0	0.0186	1	116466/2319/16	0.0099	0.1822	0.0023	1.8982	1.3032	2.765	ENST00000256593	c.649A>G	p.Ser217Gly	0.008154	'121134/1980/14'	0.009937	'54750/1098/6'	NA	NA	NA
1-153975862-A-C	missense_variant	'JTB'	745/7/0	0.0047	1	118740/276/0	0.0012	1	0.0023	4.0281	1.8992	8.5434	ENST00000271843	c.248T>G	p.Ile83Ser	0.000536	'122978/132/0'	0.001012	'55742/113/0'	NA	NA	NA
4-41629701-C-T	missense_variant	'LIMCH1'	637/106/7	0.08	0.3135	104921/13409/456	0.0603	0.2095	0.0023	1.3556	1.124	1.6348	ENST00000503057	c.1238C>T	p.Thr413Met	0.104323	'53844/10819/1492'	0.062422	'22538/3003/99'	NA	NA	NA
7-6006003-T-C	missense_variant	'PMS2'	720/31/0	0.0206	1	116040/2704/14	0.0115	0.798	0.0023	1.8111	1.2664	2.5899	ENST00000265849	c.52A>G	p.Ile18Val	0.009061	'117976/2135/21'	0.011461	'52606/1224/5'	Hereditary nonpolyposis colon cancer|Hereditary cancer-predisposing syndrome|Lynch syndrome|Hereditary nonpolyposis colorectal cancer type 4|Lynch syndrome I|not specified|not provided	0	Likely benign|Likely benign|Likely benign|Likely benign|Likely benign|Likely benign|Likely benign
9-129619764-T-C	missense_variant	'C9orf50'	739/13/0	0.0086	1	118229/793/4	0.0034	0.0472	0.0023	2.5825	1.4894	4.4777	ENST00000372478	c.575A>G	p.Asn192Ser	0.003236	'122340/783/7'	0.004368	'55375/478/5'	NA	NA	NA
11-4848428-G-T	missense_variant	'OR51S1'	728/24/0	0.016	1	117102/1921/9	0.0081	0.5913	0.0023	1.9748	1.3161	2.9631	ENST00000322101	c.781C>A	p.Pro261Thr	0.007107	'121098/1730/8'	0.010769	'54432/1186/6'	NA	NA	NA
12-99648704-T-C	missense_variant	'FAM71C'	748/4/0	0.0027	1	118972/83/0	0.000349	1	0.0023	7.6475	2.8004	20.8842	ENST00000324341	c.530T>C	p.Val177Ala	0.000992	'122796/244/0'	0.000547	'55745/61/0'	NA	NA	NA
15-34890240-G-A	synonymous_variant	'AQR'	741/10/0	0.0067	1	118507/523/1	0.0022	0.4396	0.0023	3.0325	1.6187	5.6811	ENST00000156471	c.2656C>T	p.Leu886Leu	0.008345	'120683/1891/78'	0.002269	'55510/251/1'	NA	NA	NA
19-56384039-A-G	synonymous_variant	'ZNF582'	743/9/0	0.006	1	118613/438/0	0.0018	1	0.0023	3.2666	1.685	6.3326	ENST00000301310	c.1378T>C	p.Leu460Leu	0.000805	'122202/195/1'	0.001278	'55398/142/0'	NA	NA	NA
20-62414108-G-A	missense_variant	'RBBP8NL'	729/22/1	0.016	0.1701	117116/1913/14	0.0082	0.0446	0.0023	1.9729	1.3148	2.9603	ENST00000252998	c.1243C>T	p.Arg415Trp	0.003907	'98783/774/2'	0.006357	'42169/541/1'	NA	NA	NA
21-45914043-C-T	synonymous_variant	'PCBP3'	747/5/0	0.0033	1	118912/139/0	0.000584	1	0.0023	5.7104	2.3365	13.9557	ENST00000400304	c.597C>T	p.Leu199Leu	0.00035	'122633/86/0'	0.000675	'55515/75/0'	NA	NA	NA
1-158293468-A-G	missense_variant	'CD1C'	749/3/0	0.002	1	119006/39/0	0.000164	1	0.0024	12.1996	3.7659	39.5207	ENST00000368170	c.994A>G	p.Ile332Val	0.000151	'122862/37/0'	0.000216	'55651/24/0'	NA	NA	NA
1-180020541-C-T	missense_variant	'CEP350'	749/3/0	0.002	1	119015/39/0	0.000164	1	0.0024	12.2005	3.7662	39.5237	ENST00000367607	c.2767C>T	p.Pro923Ser	3.3e-05	'122682/8/0'	6.3e-05	'55463/7/0'	NA	NA	NA
3-46833768-A-G	start_lost	'PRSS42'	714/36/1	0.0253	0.3813	108864/9080/221	0.0403	0.0319	0.0024	0.6183	0.4477	0.8537	ENST00000447340	c.2T>C	p.Met1?	0.046042	'65238/5980/303'	0.038877	'24418/1992/32'	NA	NA	NA
8-142681389-G-A	missense_variant	'PSCA'	710/42/0	0.0279	1	115039/3938/41	0.0169	0.2206	0.0024	1.6723	1.2286	2.2763	ENST00000301258	c.88G>A	p.Glu30Lys	0.023139	'100762/4574/154'	0.013656	'45632/1263/9'	NA	NA	NA
11-46889413-T-G	missense_variant&splice_region_variant	'LRP4'	749/3/0	0.002	1	119016/39/0	0.000164	1	0.0024	12.2006	3.7662	39.524	ENST00000378623	c.2213A>C	p.Gln738Pro	9.4e-05	'122950/23/0'	0.000197	'55764/22/0'	NA	NA	NA
11-66976204-G-A	missense_variant	'C11orf86'	746/6/0	0.004	1	118844/207/0	0.000869	1	0.0024	4.6031	2.0411	10.3813	ENST00000308963	c.301G>A	p.Val101Ile	0.000709	'73914/105/0'	0.001432	'28197/81/0'	NA	NA	NA
14-54568006-C-T	synonymous_variant	'SAMD4A'	748/4/0	0.0027	1	118969/84/0	0.000353	1	0.0024	7.5563	2.7677	20.6295	ENST00000251091	c.90C>T	p.Leu30Leu	0.000108	'120012/26/0'	0.000209	'55111/23/0'	NA	NA	NA
14-77512278-A-G	3_prime_UTR_variant	'SPTLC2'	749/2/1	0.0027	0.004	118969/84/0	0.000353	1	0.0024	7.5563	2.7677	20.6295	ENST00000216484	c.*6T>C	NA	0.00011	'111234/26/0'	0.000242	'50016/26/0'	not specified	0	Likely benign
20-57610186-G-A	synonymous_variant	'ZBP1'	749/3/0	0.002	1	119015/39/0	0.000164	1	0.0024	12.2005	3.7662	39.5237	ENST00000371173	c.1056C>T	p.Val352Val	5.3e-05	'123073/13/0'	5.4e-05	'55806/6/0'	NA	NA	NA
1-2606348-T-C	missense_variant	'MMEL1'	750/2/0	0.0013	1	119044/10/0	4.2e-05	1	0.0025	31.7041	6.9406	144.822	ENST00000378412	c.650A>G	p.Glu217Gly	2.5e-05	'121797/6/0'	5.4e-05	'55221/6/0'	NA	NA	NA
1-9263753-G-A	synonymous_variant	'H6PD'	750/2/0	0.0013	1	119045/10/0	4.2e-05	1	0.0025	31.7044	6.9407	144.823	ENST00000377403	c.1260G>A	p.Arg420Arg	3.3e-05	'121963/8/0'	7.3e-05	'54877/8/0'	NA	NA	NA
1-21864159-C-T	missense_variant	'HSPG2'	750/2/0	0.0013	1	119043/10/0	4.2e-05	1	0.0025	31.7039	6.9406	144.821	ENST00000374695	c.4681G>A	p.Glu1561Lys	8.9e-05	'78396/14/0'	4.8e-05	'31019/3/0'	Schwartz Jampel syndrome type 1|Dyssegmental Dysplasia	0	Uncertain significance|Uncertain significance
1-32216362-T-C	3_prime_UTR_variant	'TMEM234'	750/2/0	0.0013	1	119045/10/0	4.2e-05	1	0.0025	31.7044	6.9407	144.823	ENST00000309777	c.*491A>G	NA	7e-06	'74901/1/0'	1.7e-05	'28625/1/0'	NA	NA	NA
1-107669429-A-C	synonymous_variant	'VAV3'	750/2/0	0.0013	1	119045/10/0	4.2e-05	1	0.0025	31.7044	6.9407	144.823	ENST00000490388	c.1803T>G	p.Ala601Ala	0.000139	'64531/18/0'	0.00012	'24896/6/0'	NA	NA	NA
1-109508831-C-T	missense_variant	'AMIGO1'	750/2/0	0.0013	1	119045/10/0	4.2e-05	1	0.0025	31.7044	6.9407	144.823	ENST00000369862	c.82G>A	p.Gly28Ser	2.5e-05	'122006/6/0'	2.7e-05	'55239/3/0'	NA	NA	NA
1-111423634-T-C	missense_variant	'OVGP1'	750/2/0	0.0013	1	119044/10/0	4.2e-05	1	0.0025	31.7041	6.9406	144.822	ENST00000369732	c.392A>G	p.His131Arg	8e-06	'122955/2/0'	1.8e-05	'55700/2/0'	NA	NA	NA
1-118884763-G-A	missense_variant	'TBX15'	750/2/0	0.0013	1	119045/10/0	4.2e-05	1	0.0025	31.7044	6.9407	144.823	ENST00000207157	c.1460C>T	p.Ser487Phe	8e-06	'122965/2/0'	1.8e-05	'55704/2/0'	NA	NA	NA
1-147758862-G-A	missense_variant	'GJA5'	750/2/0	0.0013	1	119045/10/0	4.2e-05	1	0.0025	31.7044	6.9407	144.823	ENST00000430508	c.377C>T	p.Pro126Leu	2e-05	'122905/5/0'	2.7e-05	'55667/3/0'	NA	NA	NA
1-151158812-C-A	missense_variant	'TNFAIP8L2'	750/2/0	0.0013	1	119045/10/0	4.2e-05	1	0.0025	31.7044	6.9407	144.823	ENST00000368910	c.115C>A	p.Leu39Ile	1.6e-05	'123089/4/0'	2.7e-05	'55824/3/0'	NA	NA	NA
1-153661283-T-C	synonymous_variant	'SNAPIN'	750/2/0	0.0013	1	119040/10/0	4.2e-05	1	0.0025	31.7031	6.9404	144.817	ENST00000368685	c.393T>C	p.Pro131Pro	1.6e-05	'123084/4/0'	3.6e-05	'55823/4/0'	NA	NA	NA
1-205523551-G-A	missense_variant	'CDK18'	663/86/3	0.0612	0.7532	108676/10090/206	0.0441	0.0796	0.0025	1.4111	1.1417	1.744	ENST00000360066	c.199G>A	p.Gly67Arg	0.079231	'95834/15831/1012'	0.048537	'45754/4664/121'	NA	NA	NA
1-214376396-G-A	synonymous_variant	'PTPN14'	750/2/0	0.0013	1	119037/10/0	4.2e-05	1	0.0025	31.7023	6.9402	144.813	ENST00000366956	c.2730C>T	p.Phe910Phe	2.4e-05	'123062/6/0'	4.5e-05	'55791/5/0'	NA	NA	NA
1-223762208-T-C	missense_variant	'CAPN2'	750/2/0	0.0013	1	119041/10/0	4.2e-05	1	0.0025	31.7033	6.9404	144.818	ENST00000295006	c.1589T>C	p.Ile530Thr	7.3e-05	'123063/18/0'	0.000143	'55829/16/0'	NA	NA	NA
1-225398580-T-C	missense_variant	'DNAH14'	750/2/0	0.0013	1	119045/10/0	4.2e-05	1	0.0025	31.7044	6.9407	144.823	ENST00000428003	c.355T>C	p.Trp119Arg	1.3e-05	'75680/2/0'	1.7e-05	'28976/1/0'	NA	NA	NA
2-28633045-C-A	splice_region_variant	'PLB1'	750/2/0	0.0013	1	118982/10/0	4.2e-05	1	0.0025	31.6876	6.937	144.746	ENST00000327757	c.4098+6C>A	NA	0.000325	'3072/2/0'	0.000824	'1209/2/0'	NA	NA	NA
2-101466857-G-A	missense_variant	'RFX8'	750/2/0	0.0013	1	118886/10/0	4.21e-05	1	0.0025	31.6621	6.9314	144.63	ENST00000646893	c.118C>T	p.Arg40Cys	4e-05	'75850/4/1'	1.7e-05	'29123/1/0'	NA	NA	NA
2-108794662-C-T	missense_variant	'CCDC138'	748/4/0	0.0027	1	118961/85/0	0.000357	1	0.0025	7.4669	2.7357	20.38	ENST00000295124	c.517C>T	p.Leu173Phe	8.1e-05	'123091/20/0'	0.000179	'55830/20/0'	NA	NA	NA
2-121365277-G-A	synonymous_variant	'CLASP1'	750/2/0	0.0013	1	119042/10/0	4.2e-05	1	0.0025	31.7036	6.9405	144.819	ENST00000263710	c.3894C>T	p.Ile1298Ile	2.5e-05	'121373/6/0'	1.8e-05	'55143/2/0'	NA	NA	NA
3-40516326-A-G	missense_variant	'ZNF620'	750/2/0	0.0013	1	119045/10/0	4.2e-05	1	0.0025	31.7044	6.9407	144.823	ENST00000314529	c.732A>G	p.Ile244Met	8e-06	'122939/2/0'	1.8e-05	'55722/2/0'	NA	NA	NA
3-51717761-C-T	missense_variant	'GRM2'	750/2/0	0.0013	1	119045/10/0	4.2e-05	1	0.0025	31.7044	6.9407	144.823	ENST00000395052	c.2489C>T	p.Ala830Val	2.8e-05	'122892/7/0'	6.3e-05	'55705/7/0'	NA	NA	NA
3-52382395-G-A	synonymous_variant	'DNAH1'	750/2/0	0.0013	1	119045/10/0	4.2e-05	1	0.0025	31.7044	6.9407	144.823	ENST00000420323	c.7881G>A	p.Lys2627Lys	0	NA	0	NA	NA	NA	NA
3-56647215-C-T	missense_variant	'FAM208A'	750/2/0	0.0013	1	119041/10/0	4.2e-05	1	0.0025	31.7033	6.9404	144.818	ENST00000355628	c.1522G>A	p.Gly508Ser	0.000117	'89448/21/0'	0.000177	'45173/16/0'	NA	NA	NA
3-186538921-A-G	synonymous_variant	'CRYGS'	750/2/0	0.0013	1	119044/10/0	4.2e-05	1	0.0025	31.7041	6.9406	144.822	ENST00000307944	c.312T>C	p.Phe104Phe	8e-06	'123037/2/0'	1.8e-05	'55778/2/0'	NA	NA	NA
4-2928417-C-T	missense_variant	'ADD1'	750/2/0	0.0013	1	119045/10/0	4.2e-05	1	0.0025	31.7044	6.9407	144.823	ENST00000264758	c.2201C>T	p.Ala734Val	0.000163	'122695/40/0'	0.000117	'55592/13/0'	NA	NA	NA
4-48485043-A-C	synonymous_variant	'SLC10A4'	750/2/0	0.0013	1	119045/10/0	4.2e-05	1	0.0025	31.7044	6.9407	144.823	ENST00000273861	c.702A>C	p.Leu234Leu	1.6e-05	'123131/4/0'	2.7e-05	'55856/3/0'	NA	NA	NA
4-110520284-G-A	missense_variant	'ENPEP'	750/2/0	0.0013	1	119042/10/0	4.2e-05	1	0.0025	31.7036	6.9405	144.819	ENST00000265162	c.1645G>A	p.Val549Met	2.8e-05	'123046/7/0'	0	'55796/0/0'	NA	NA	NA
4-183282676-AC-A	frameshift_variant	'WWC2'	750/2/0	0.0013	1	118957/10/0	4.2e-05	1	0.0025	31.681	6.9355	144.716	ENST00000508747	c.39delC	p.Ser15fs	4.5e-05	'77084/7/0'	5e-05	'30023/3/0'	NA	NA	NA
10-11929909-C-T	synonymous_variant	'UPF2'	750/2/0	0.0013	1	119045/10/0	4.2e-05	1	0.0025	31.7044	6.9407	144.823	ENST00000356352	c.3765G>A	p.Pro1255Pro	4e-06	'123130/1/0'	9e-06	'55855/1/0'	NA	NA	NA
10-19205019-A-T	missense_variant	'MALRD1'	750/2/0	0.0013	1	119045/10/0	4.2e-05	1	0.0025	31.7044	6.9407	144.823	ENST00000377266	c.259A>T	p.Thr87Ser	0	NA	0	NA	NA	NA	NA
10-60071683-G-A	synonymous_variant	'ANK3'	750/2/0	0.0013	1	119043/10/0	4.2e-05	1	0.0025	31.7039	6.9406	144.821	ENST00000280772	c.9198C>T	p.Phe3066Phe	2.1e-05	'116564/5/0'	3.7e-05	'53463/4/0'	NA	NA	NA
10-122297816-A-G	synonymous_variant	'BTBD16'	750/2/0	0.0013	1	119045/10/0	4.2e-05	1	0.0025	31.7044	6.9407	144.823	ENST00000260723	c.639A>G	p.Lys213Lys	4e-06	'123046/1/0'	9e-06	'55798/1/0'	NA	NA	NA
10-132808539-C-T	missense_variant	'CFAP46'	750/2/0	0.0013	1	119045/10/0	4.2e-05	1	0.0025	31.7044	6.9407	144.823	ENST00000368586	c.8030G>A	p.Arg2677Gln	2.1e-05	'121543/5/0'	3.7e-05	'54394/4/0'	NA	NA	NA
5-5464309-C-G	missense_variant	'ICE1'	749/3/0	0.002	1	119014/40/0	0.000168	1	0.0025	11.8955	3.6759	38.495	ENST00000296564	c.4975C>G	p.Pro1659Ala	1.6e-05	'123085/4/0'	3.6e-05	'55830/4/0'	NA	NA	NA
5-13718909-G-A	missense_variant	'DNAH5'	750/2/0	0.0013	1	119037/10/0	4.2e-05	1	0.0025	31.7023	6.9402	144.813	ENST00000265104	c.12472C>T	p.Arg4158Trp	0.004416	'121911/1034/26'	4.5e-05	'55715/5/0'	Ciliary dyskinesia|Ciliary dyskinesia; primary; 3|not specified	0	Benign/Likely benign|Benign/Likely benign|Benign/Likely benign
5-60890996-A-G	missense_variant	'ERCC8'	750/2/0	0.0013	1	119005/10/0	4.2e-05	1	0.0025	31.6937	6.9383	144.774	ENST00000265038	c.934T>C	p.Tyr312His	0	NA	0	NA	NA	NA	NA
5-148127030-A-G	missense_variant	'SPINK5'	683/66/2	0.0466	0.6722	111156/7303/132	0.0319	0.2796	0.0025	1.4833	1.1656	1.8876	ENST00000256084	c.2915A>G	p.His972Arg	0.024199	'117072/5708/120'	0.032994	'52144/3537/71'	Netherton syndrome	0	Benign/Likely benign
5-151025333-G-A	splice_region_variant	'GPX3'	750/2/0	0.0013	1	119042/10/0	4.2e-05	1	0.0025	31.7036	6.9405	144.819	ENST00000388825	c.88-7G>A	NA	1.3e-05	'111641/3/0'	2.9e-05	'51861/3/0'	NA	NA	NA
5-178222374-C-A	missense_variant	'PHYKPL'	750/2/0	0.0013	1	119045/10/0	4.2e-05	1	0.0025	31.7044	6.9407	144.823	ENST00000308158	c.908G>T	p.Gly303Val	8e-06	'122947/2/0'	1.8e-05	'55738/2/0'	NA	NA	NA
6-38909743-A-G	missense_variant&splice_region_variant	'DNAH8'	750/2/0	0.0013	1	118987/10/0	4.2e-05	1	0.0025	31.6889	6.9373	144.752	ENST00000327475	c.9739A>G	p.Arg3247Gly	0.00033	'122660/79/1'	0.000216	'55572/24/0'	Ciliary dyskinesia	0	Uncertain significance
6-105278158-C-T	missense_variant	'PREP'	750/2/0	0.0013	1	119045/10/0	4.2e-05	1	0.0025	31.7044	6.9407	144.823	ENST00000369110	c.2119G>A	p.Asp707Asn	5.7e-05	'122531/14/0'	9.9e-05	'55402/11/0'	NA	NA	NA
6-109442261-C-T	missense_variant	'SMPD2'	749/3/0	0.002	1	119014/40/0	0.000168	1	0.0025	11.8955	3.6759	38.495	ENST00000258052	c.370C>T	p.His124Tyr	0.000154	'123052/38/0'	0.000278	'55789/31/0'	NA	NA	NA
6-132618048-G-A	missense_variant	'TAAR2'	750/2/0	0.0013	1	119045/10/0	4.2e-05	1	0.0025	31.7044	6.9407	144.823	ENST00000275191	c.23C>T	p.Ser8Phe	4e-06	'122733/1/0'	9e-06	'55561/1/0'	NA	NA	NA
6-138885797-C-T	synonymous_variant	'ECT2L'	750/2/0	0.0013	1	119045/10/0	4.2e-05	1	0.0025	31.7044	6.9407	144.823	ENST00000367682	c.2226C>T	p.Asp742Asp	1.2e-05	'122676/3/0'	2.7e-05	'55578/3/0'	NA	NA	NA
7-48041360-C-T	missense_variant	'C7orf57'	750/2/0	0.0013	1	119045/10/0	4.2e-05	1	0.0025	31.7044	6.9407	144.823	ENST00000348904	c.82C>T	p.Arg28Cys	4.9e-05	'122709/12/0'	1.8e-05	'55616/2/0'	NA	NA	NA
8-66665371-A-G	missense_variant	'VCPIP1'	750/2/0	0.0013	1	119045/10/0	4.2e-05	1	0.0025	31.7044	6.9407	144.823	ENST00000310421	c.1588T>C	p.Tyr530His	4e-06	'123098/1/0'	9e-06	'55834/1/0'	NA	NA	NA
8-143983296-G-A	missense_variant	'PARP10'	750/2/0	0.0013	1	119045/10/0	4.2e-05	1	0.0025	31.7044	6.9407	144.823	ENST00000313028	c.2293C>T	p.Arg765Cys	1.7e-05	'121087/4/0'	2.7e-05	'54734/3/0'	NA	NA	NA
9-18706952-G-A	missense_variant	'ADAMTSL1'	749/3/0	0.002	1	119014/40/0	0.000168	1	0.0025	11.8955	3.6759	38.495	ENST00000276935	c.1780G>A	p.Glu594Lys	6.1e-05	'123003/15/0'	0.000108	'55743/12/0'	NA	NA	NA
9-32480255-C-T	missense_variant	'DDX58'	750/2/0	0.0013	1	119045/10/0	4.2e-05	1	0.0025	31.7044	6.9407	144.823	ENST00000379868	c.1129G>A	p.Asp377Asn	0.000102	'122879/23/1'	7.2e-05	'55721/8/0'	NA	NA	NA
9-133455481-G-A	missense_variant	'ADAMTS13'	750/2/0	0.0013	1	119045/10/0	4.2e-05	1	0.0025	31.7044	6.9407	144.823	ENST00000371929	c.3446G>A	p.Arg1149Gln	1.2e-05	'120171/3/0'	1.9e-05	'53472/2/0'	NA	NA	NA
9-136799111-G-A	missense_variant	'CCDC183'	750/2/0	0.0013	1	119045/10/0	4.2e-05	1	0.0025	31.7044	6.9407	144.823	ENST00000338005	c.80G>A	p.Arg27Gln	0.000208	'122657/51/0'	3.6e-05	'55535/4/0'	NA	NA	NA
9-137834480-C-A	synonymous_variant	'EHMT1'	750/2/0	0.0013	1	119045/10/0	4.2e-05	1	0.0025	31.7044	6.9407	144.823	ENST00000460843	c.3672C>A	p.Ile1224Ile	1.6e-05	'122480/4/0'	2.7e-05	'55520/3/0'	NA	NA	NA
11-704535-C-T	synonymous_variant	'TMEM80'	748/4/0	0.0027	1	118969/85/0	0.000357	1	0.0025	7.4674	2.7359	20.3814	ENST00000526170	c.552C>T	p.Leu184Leu	0.000469	'61745/58/0'	0.000398	'22568/18/0'	NA	NA	NA
11-3047806-T-A	missense_variant	'CARS'	750/2/0	0.0013	1	119045/10/0	4.2e-05	1	0.0025	31.7044	6.9407	144.823	ENST00000380525	c.221A>T	p.Glu74Val	3.7e-05	'122443/9/0'	8.2e-05	'55202/9/0'	NA	NA	NA
11-55914557-A-C	stop_gained	'OR5W2'	750/2/0	0.0013	1	118961/10/0	4.2e-05	1	0.0025	31.682	6.9358	144.721	ENST00000344514	c.26T>G	p.Leu9*	6e-05	'117174/14/0'	0.000131	'53366/14/0'	NA	NA	NA
11-65536742-C-T	missense_variant	'SCYL1'	750/2/0	0.0013	1	119045/10/0	4.2e-05	1	0.0025	31.7044	6.9407	144.823	ENST00000270176	c.1808C>T	p.Thr603Met	5e-05	'120603/12/0'	2.7e-05	'54629/3/0'	NA	NA	NA
11-73651850-G-A	missense_variant	'PLEKHB1'	750/2/0	0.0013	1	119044/10/0	4.2e-05	1	0.0025	31.7041	6.9406	144.822	ENST00000227214	c.253G>A	p.Gly85Ser	1.2e-05	'122785/3/0'	1.8e-05	'55765/2/0'	NA	NA	NA
11-74003941-G-A	missense_variant	'UCP3'	750/2/0	0.0013	1	119045/10/0	4.2e-05	1	0.0025	31.7044	6.9407	144.823	ENST00000314032	c.710C>T	p.Pro237Leu	1.6e-05	'122958/4/0'	3.6e-05	'55747/4/0'	NA	NA	NA
11-95184508-T-C	synonymous_variant	'SESN3'	732/20/0	0.0133	1	117548/1476/3	0.0062	0.638	0.0025	2.1514	1.3798	3.3543	ENST00000278499	c.432A>G	p.Gln144Gln	0.011198	'120087/2650/50'	0.007939	'54733/871/6'	NA	NA	NA
11-107428933-T-C	synonymous_variant	'CWF19L2'	750/2/0	0.0013	1	119045/10/0	4.2e-05	1	0.0025	31.7044	6.9407	144.823	ENST00000282251	c.1299A>G	p.Gln433Gln	6.1e-05	'123037/15/0'	0.000134	'55777/15/0'	NA	NA	NA
11-123940204-G-A	synonymous_variant	'OR4D5'	750/2/0	0.0013	1	119045/10/0	4.2e-05	1	0.0025	31.7044	6.9407	144.823	ENST00000307033	c.588G>A	p.Glu196Glu	8e-06	'122918/2/0'	9e-06	'55665/1/0'	NA	NA	NA
12-50925177-T-C	missense_variant	'METTL7A'	750/2/0	0.0013	1	119045/10/0	4.2e-05	1	0.0025	31.7044	6.9407	144.823	ENST00000332160	c.139T>C	p.Tyr47His	1.2e-05	'123069/3/0'	2.7e-05	'55799/3/0'	NA	NA	NA
12-52180699-G-A	non_coding_transcript_exon_variant	'KRT80'	749/3/0	0.002	1	119015/40/0	0.000168	1	0.0025	11.8956	3.6759	38.4954	ENST00000466011	n.636C>T	NA	7.4e-05	'114438/17/0'	9.7e-05	'51591/10/0'	NA	NA	NA
12-57232547-G-A	missense_variant	'SHMT2'	750/2/0	0.0013	1	119045/10/0	4.2e-05	1	0.0025	31.7044	6.9407	144.823	ENST00000328923	c.689G>A	p.Arg230His	3.7e-05	'123104/9/0'	3.6e-05	'55836/4/0'	NA	NA	NA
12-85027894-C-T	splice_region_variant	'TSPAN19'	750/2/0	0.0013	1	119038/10/0	4.2e-05	1	0.0025	31.7025	6.9403	144.815	ENST00000532498	c.264+5G>A	NA	0.000253	'85020/41/1'	0.000109	'36576/8/0'	NA	NA	NA
12-85152310-G-A	missense_variant	'LRRIQ1'	750/2/0	0.0013	1	119042/10/0	4.2e-05	1	0.0025	31.7036	6.9405	144.819	ENST00000393217	c.4360G>A	p.Asp1454Asn	8e-06	'122451/2/0'	1.8e-05	'55485/2/0'	NA	NA	NA
12-98644748-G-T	5_prime_UTR_variant	'IKBIP'	749/3/0	0.002	1	118803/40/0	0.000168	1	0.0025	11.8744	3.6693	38.4268	ENST00000299157	c.-47C>A	NA	8.2e-05	'98069/16/0'	0.000174	'45910/16/0'	NA	NA	NA
14-21492267-T-G	non_coding_transcript_exon_variant	'TOX4'	745/5/0	0.0033	1	118064/141/0	0.000596	1	0.0025	5.6042	2.2936	13.6934	ENST00000463119	n.171T>G	NA	0.000616	'34655/43/0'	0.001322	'15750/42/0'	NA	NA	NA
15-41504967-C-T	splice_region_variant	'LTK'	749/3/0	0.002	1	119012/40/0	0.000168	1	0.0025	11.8953	3.6758	38.4944	ENST00000263800	c.2018+5G>A	NA	0.000278	'120284/67/0'	0.000193	'54450/21/0'	NA	NA	NA
15-49918943-C-T	missense_variant	'ATP8B4'	749/2/0	0.0013	1	118547/10/0	4.22e-05	1	0.0025	31.6139	6.9208	144.41	ENST00000284509	c.1931G>A	p.Gly644Asp	3.7e-05	'121860/9/0'	8.1e-05	'55468/9/0'	NA	NA	NA
15-75354414-A-C	non_coding_transcript_exon_variant	'NEIL1'	750/2/0	0.0013	1	119045/10/0	4.2e-05	1	0.0025	31.7044	6.9407	144.823	ENST00000561643	n.2745A>C	NA	4e-06	'123118/1/0'	9e-06	'55847/1/0'	NA	NA	NA
16-12902340-G-C	synonymous_variant	'SHISA9'	750/2/0	0.0013	1	119045/10/0	4.2e-05	1	0.0025	31.7044	6.9407	144.823	ENST00000423335	c.276G>C	p.Ser92Ser	4.7e-05	'74782/7/0'	3.5e-05	'28547/2/0'	NA	NA	NA
16-69109413-G-A	synonymous_variant	'HAS3'	750/2/0	0.0013	1	119045/10/0	4.2e-05	1	0.0025	31.7044	6.9407	144.823	ENST00000219322	c.18G>A	p.Thr6Thr	8.3e-05	'120401/20/0'	9.1e-05	'54986/10/0'	NA	NA	NA
16-77741775-A-G	missense_variant	'NUDT7'	638/112/1	0.0759	0.1134	105634/12788/381	0.057	0.8081	0.0025	1.3581	1.1211	1.6452	ENST00000268533	c.542A>G	p.Glu181Gly	0.068626	'106896/15538/680'	0.058259	'49518/6164/172'	NA	NA	NA
16-88857137-C-T	5_prime_UTR_variant	'TRAPPC2L'	750/2/0	0.0013	1	119045/10/0	4.2e-05	1	0.0025	31.7044	6.9407	144.823	ENST00000301021	c.-14C>T	NA	4.8e-05	'94234/9/0'	9.2e-05	'43343/8/0'	NA	NA	NA
17-2467773-T-C	synonymous_variant	'METTL16'	750/2/0	0.0013	1	118986/10/0	4.2e-05	1	0.0025	31.6887	6.9372	144.751	ENST00000263092	c.573A>G	p.Gln191Gln	6.1e-05	'123025/15/0'	5.4e-05	'55788/6/0'	NA	NA	NA
17-3942680-G-T	synonymous_variant	'ATP2A3'	752/0/0	0	1	118024/1025/0	0.0043	0.2901	0.0025	0	NA	NA	ENST00000309890	c.1471C>A	p.Arg491Arg	0.001981	'122419/487/0'	0.003384	'55465/378/0'	NA	NA	NA
17-10346784-C-T	missense_variant	'MYH13'	750/2/0	0.0013	1	119041/10/0	4.2e-05	1	0.0025	31.7033	6.9404	144.818	ENST00000252172	c.1159G>A	p.Gly387Arg	0.00022	'122898/54/0'	0.000152	'55748/17/0'	NA	NA	NA
17-19285736-C-T	missense_variant	'EPN2'	750/2/0	0.0013	1	119045/10/0	4.2e-05	1	0.0025	31.7044	6.9407	144.823	ENST00000314728	c.712C>T	p.Arg238Cys	3e-05	'116355/7/0'	3.8e-05	'52051/4/0'	NA	NA	NA
17-19381185-C-T	missense_variant	'MAPK7'	750/2/0	0.0013	1	119045/10/0	4.2e-05	1	0.0025	31.7044	6.9407	144.823	ENST00000299612	c.559C>T	p.Arg187Cys	2e-05	'123044/5/0'	2.7e-05	'55783/3/0'	NA	NA	NA
17-42513977-G-A	synonymous_variant&splice_region_variant	'ATP6V0A1'	749/2/0	0.0013	1	118972/10/0	4.2e-05	1	0.0025	31.7272	6.9457	144.927	ENST00000264649	c.2250G>A	p.Ala750Ala	4.1e-05	'123025/10/0'	9e-06	'55776/1/0'	NA	NA	NA
17-42614960-G-A	synonymous_variant	'TUBG1'	740/12/0	0.008	1	118340/709/2	0.003	0.2886	0.0025	2.6778	1.5101	4.7485	ENST00000251413	c.1275G>A	p.Arg425Arg	0.001502	'122766/370/0'	0.002649	'55564/296/0'	not specified	0	Likely benign
17-73236096-A-G	missense_variant	'C17orf80'	750/2/0	0.0013	1	119045/10/0	4.2e-05	1	0.0025	31.7044	6.9407	144.823	ENST00000255557	c.614A>G	p.Lys205Arg	4.5e-05	'123048/11/0'	7.2e-05	'55803/8/0'	NA	NA	NA
17-74544911-C-G	missense_variant	'CD300C'	750/2/0	0.0013	1	119045/10/0	4.2e-05	1	0.0025	31.7044	6.9407	144.823	ENST00000330793	c.98G>C	p.Gly33Ala	9e-06	'116628/2/0'	1.9e-05	'52778/2/0'	NA	NA	NA
17-80110771-A-G	synonymous_variant	'GAA'	750/2/0	0.0013	1	119045/10/0	4.2e-05	1	0.0025	31.7044	6.9407	144.823	ENST00000302262	c.1482A>G	p.Thr494Thr	7.7e-05	'123057/19/0'	0.000125	'55798/14/0'	Glycogen storage disease; type II|not specified	0	Conflicting interpretations of pathogenicity|Conflicting interpretations of pathogenicity
18-23649100-C-T	missense_variant	'ANKRD29'	750/2/0	0.0013	1	119045/10/0	4.2e-05	1	0.0025	31.7044	6.9407	144.823	ENST00000322980	c.115G>A	p.Val39Met	8e-06	'122934/2/0'	9e-06	'55711/1/0'	NA	NA	NA
18-23763505-G-A	synonymous_variant	'LAMA3'	749/2/0	0.0013	1	118368/10/0	4.22e-05	1	0.0025	31.5661	6.9104	144.192	ENST00000313654	c.1164G>A	p.Gly388Gly	2e-05	'123119/5/0'	4.5e-05	'55853/5/0'	NA	NA	NA
19-31277489-G-A	synonymous_variant	'TSHZ3'	750/2/0	0.0013	1	119044/10/0	4.2e-05	1	0.0025	31.7041	6.9406	144.822	ENST00000240587	c.2304C>T	p.Pro768Pro	1.6e-05	'122050/4/0'	9e-06	'55345/1/0'	NA	NA	NA
19-33210903-C-T	splice_region_variant	'SLC7A10'	750/2/0	0.0013	1	119037/10/0	4.2e-05	1	0.0025	31.7023	6.9402	144.813	ENST00000253188	c.1017-5G>A	NA	3.7e-05	'121255/9/0'	7.3e-05	'54436/8/0'	NA	NA	NA
19-47751544-G-T	missense_variant	'NOP53'	750/2/0	0.0013	1	119043/10/0	4.2e-05	1	0.0025	31.7039	6.9406	144.821	ENST00000246802	c.623G>T	p.Gly208Val	1.2e-05	'123119/3/0'	2.7e-05	'55848/3/0'	NA	NA	NA
20-57503446-C-T	synonymous_variant	'CTCFL'	750/2/0	0.0013	1	119045/10/0	4.2e-05	1	0.0025	31.7044	6.9407	144.823	ENST00000243914	c.1830G>A	p.Ala610Ala	3.7e-05	'123077/9/0'	9e-06	'55821/1/0'	NA	NA	NA
4-140701528-G-A	synonymous_variant	'TBC1D9'	729/23/0	0.0153	1	117169/1819/6	0.0077	0.8499	0.0026	2.003	1.3235	3.0315	ENST00000442267	c.217C>T	p.Leu73Leu	0.004498	'121851/1094/6'	0.007616	'54891/839/5'	NA	NA	NA
6-34246748-G-A	synonymous_variant	'SMIM29'	729/23/0	0.0153	1	117229/1807/9	0.0077	0.4404	0.0026	2.0105	1.3284	3.0429	ENST00000335352	c.186C>T	p.Pro62Pro	0.004618	'121532/1127/3'	0.006743	'54784/747/1'	NA	NA	NA
6-87589965-T-G	5_prime_UTR_variant	'RARS2'	752/0/0	0	1	117998/1046/3	0.0044	0.5072	0.0026	0	NA	NA	ENST00000369536	c.-8A>C	NA	0.002085	'122504/511/1'	0.003183	'55418/353/1'	Pontoneocerebellar hypoplasia|not specified	0	Conflicting interpretations of pathogenicity|Conflicting interpretations of pathogenicity
7-128775760-G-A	synonymous_variant	'OPN1SW'	720/32/0	0.0213	1	116145/2780/20	0.0119	0.3855	0.0026	1.8121	1.2742	2.5772	ENST00000249389	c.31C>T	p.Leu11Leu	0.007055	'120260/1703/9'	0.010208	'53603/1103/7'	NA	NA	NA
8-142702857-C-T	3_prime_UTR_variant	'LY6K'	710/42/0	0.0279	1	115003/3978/40	0.017	0.3406	0.0026	1.6564	1.217	2.2546	ENST00000522591	c.*1103C>T	NA	0.026425	'66550/3475/116'	0.015447	'25383/797/6'	NA	NA	NA
8-144393732-C-T	synonymous_variant	'CPSF1'	742/10/0	0.0066	1	118518/532/0	0.0022	1	0.0026	2.989	1.5956	5.5991	ENST00000531727	c.363G>A	p.Leu121Leu	0.001365	'93487/256/0'	0.002063	'42469/176/0'	NA	NA	NA
12-109469503-G-C	non_coding_transcript_exon_variant	'KCTD10'	601/141/8	0.1047	1	100044/17929/853	0.0826	0.1122	0.0026	1.298	1.0995	1.5324	ENST00000538377	n.267C>G	NA	0.058412	'108245/13167/540'	0.084968	'45919/8530/395'	NA	NA	NA
14-21018189-G-A	non_coding_transcript_exon_variant	'NDRG2'	752/0/0	0	1	117981/1037/5	0.0044	0.0829	0.0026	0	NA	NA	ENST00000556716	n.1525C>T	NA	0.00472	'121398/1135/11'	0.005834	'54896/642/3'	NA	NA	NA
16-3091559-C-T	synonymous_variant	'ZSCAN10'	752/0/0	0	1	117974/1049/2	0.0044	1	0.0026	0	NA	NA	ENST00000252463	c.603G>A	p.Ala201Ala	0.002489	'122518/603/5'	0.003536	'55461/389/3'	NA	NA	NA
17-4536451-T-C	non_coding_transcript_exon_variant	'SPNS2'	743/8/0	0.0053	1	118684/362/0	0.0015	1	0.0026	3.5165	1.742	7.0986	ENST00000570641	n.417T>C	NA	0.00053	'112050/117/1'	0.001051	'51252/108/0'	NA	NA	NA
1-116585022-C-T	missense_variant	'IGSF3'	749/3/0	0.002	1	119013/41/0	0.000172	1	0.0027	11.6053	3.5898	37.5185	ENST00000318837	c.2531G>A	p.Gly844Glu	0.004424	'103178/899/11'	0.000251	'47750/24/0'	NA	NA	NA
1-177164682-GC-G	5_prime_UTR_variant	'ASTN1'	749/3/0	0.002	1	119014/41/0	0.000172	1	0.0027	11.6054	3.5898	37.5188	ENST00000361833	c.-7delG	NA	5e-05	'70593/7/0'	9.1e-05	'27582/5/0'	NA	NA	NA
1-227817266-C-T	synonymous_variant	'PRSS38'	746/6/0	0.004	1	118842/209/1	0.000886	0.0889	0.0027	4.5158	2.0028	10.1822	ENST00000366757	c.369C>T	p.Ala123Ala	0.002117	'122549/519/1'	0.001335	'55646/149/0'	NA	NA	NA
2-42723045-C-T	non_coding_transcript_exon_variant	'MTA3'	653/96/2	0.0666	0.7653	107313/11017/314	0.0491	0.0814	0.0027	1.3821	1.1273	1.6944	ENST00000478602	n.266C>T	NA	0.029471	'67300/4042/84'	0.047557	'23361/2323/63'	NA	NA	NA
3-180951476-C-G	splice_region_variant	'FXR1'	747/3/0	0.002	1	118095/41/0	0.000174	1	0.0027	11.5466	3.5716	37.3288	ENST00000305586	c.546+8C>G	NA	8.4e-05	'118680/20/0'	0.000166	'54220/18/0'	NA	NA	NA
4-102304412-G-C	missense_variant	'SLC39A8'	746/6/0	0.004	1	118818/210/1	0.000891	0.0897	0.0027	4.4937	1.9931	10.1317	ENST00000356736	c.745C>G	p.Pro249Ala	0.001742	'122109/419/4'	0.001848	'55252/203/1'	NA	NA	NA
4-184716389-G-A	splice_region_variant	'CENPU'	748/3/0	0.002	1	118577/41/0	0.000173	1	0.0027	11.5782	3.5814	37.431	ENST00000281453	c.618+8C>T	NA	0.001668	'121922/396/6'	7.2e-05	'55504/8/0'	NA	NA	NA
9-137020766-G-T	missense_variant	'ABCA2'	739/13/0	0.0086	1	118239/815/0	0.0034	0.6534	0.0027	2.5386	1.4642	4.4013	ENST00000265662	c.1193C>A	p.Thr398Lys	0.001724	'108391/375/0'	0.002921	'49006/288/0'	ABCA2-related condition	0	Uncertain significance
11-66844051-T-C	non_coding_transcript_exon_variant	'RCE1'	749/3/0	0.002	1	119012/41/0	0.000172	1	0.0027	11.6052	3.5897	37.5182	ENST00000530610	n.326T>C	NA	3.7e-05	'123010/9/0'	8.1e-05	'55754/9/0'	NA	NA	NA
12-81253661-G-A	synonymous_variant	'ACSS3'	712/36/2	0.0267	0.0923	115022/3739/43	0.0161	0.0343	0.0027	1.6745	1.2211	2.2962	ENST00000261206	c.1983G>A	p.Lys661Lys	0.029525	'115557/6796/221'	0.018329	'53526/1996/20'	NA	NA	NA
12-132141067-G-A	non_coding_transcript_exon_variant	'DDX51'	740/10/0	0.0067	1	118469/534/1	0.0023	0.4533	0.0027	2.9735	1.5874	5.5698	ENST00000329073	n.1700C>T	NA	0.005668	'93161/1042/13'	0.002785	'44457/247/1'	NA	NA	NA
16-677971-C-T	synonymous_variant	'RHBDL1'	743/9/0	0.006	1	118606/448/0	0.0019	1	0.0027	3.1936	1.6476	6.1902	ENST00000219551	c.1236C>T	p.Tyr412Tyr	0.001192	'113852/272/0'	0.00155	'51460/160/0'	NA	NA	NA
16-67545756-C-T	synonymous_variant	'RIPOR1'	697/53/2	0.0379	0.2875	113155/5800/66	0.0249	0.371	0.0027	1.5413	1.1814	2.0109	ENST00000042381	c.3283C>T	p.Leu1095Leu	0.033994	'114004/7798/250'	0.028127	'52227/3006/52'	NA	NA	NA
17-41349388-T-C	missense_variant	'KRT33A'	748/4/0	0.0027	1	118964/87/0	0.000365	1	0.0027	7.2955	2.6743	19.9019	ENST00000007735	c.389A>G	p.Gln130Arg	0.000215	'123082/53/0'	0.000376	'55818/42/0'	NA	NA	NA
19-47756530-C-T	stop_gained	'NOP53'	712/38/2	0.0279	0.109	114708/3976/45	0.0171	0.084	0.0027	1.649	1.2115	2.2445	ENST00000595143	c.670C>T	p.Arg224*	0.020279	'118035/4823/82'	0.01921	'53675/2080/32'	NA	NA	NA
19-49072178-G-T	synonymous_variant	'KCNA7'	749/3/0	0.002	1	119014/41/0	0.000172	1	0.0027	11.6054	3.5898	37.5188	ENST00000221444	c.408C>A	p.Pro136Pro	2.1e-05	'117162/5/0'	4.8e-05	'51593/5/0'	NA	NA	NA
20-44337201-T-G	missense_variant	'R3HDML'	594/142/13	0.1121	0.1968	88145/28256/2346	0.1387	0.1417	0.0027	0.7842	0.6676	0.9211	ENST00000217043	c.44T>G	p.Phe15Cys	0.101571	'99003/21667/1584'	0.136845	'41168/13053/1035'	NA	NA	NA
X-47239077-G-C	missense_variant	'USP11'	746/3/0	0.0032	1	118446/39/77	0.000787	0.0136	0.0027	11.7145	3.6117	37.9965	ENST00000218348	c.313G>C	p.Val105Leu	0.000495	'114324/59/25'	0.000862	'51286/50/15'	NA	NA	NA
1-24445231-G-A	synonymous_variant	'NIPAL3'	752/0/0	0	1	117277/1070/4	0.0046	0.3169	0.0028	0	NA	NA	ENST00000003912	c.135G>A	p.Pro45Pro	0.004195	'121970/1024/4'	0.006289	'55111/700/1'	NA	NA	NA
2-185797150-A-C	synonymous_variant	'FSIP2'	734/18/0	0.012	1	117693/1316/4	0.0056	0.7897	0.0028	2.1655	1.3563	3.4576	ENST00000415915	c.2532A>C	p.Leu844Leu	0.004468	'65110/577/5'	0.005773	'25000/290/1'	NA	NA	NA
6-24412339-G-A	missense_variant	'MRS2'	748/4/0	0.0027	1	118957/88/0	0.00037	1	0.0028	7.2122	2.6444	19.6697	ENST00000274747	c.382G>A	p.Val128Ile	0.000983	'116208/223/3'	0.000417	'53940/45/0'	NA	NA	NA
8-70733966-C-T	missense_variant	'XKR9'	720/32/0	0.0213	1	115964/2843/14	0.0121	0.5415	0.0028	1.7777	1.25	2.5281	ENST00000408926	c.664C>T	p.Leu222Phe	0.00957	'119991/2303/19'	0.013579	'54029/1486/11'	NA	NA	NA
8-143927053-T-C	missense_variant	'PLEC'	746/6/0	0.004	1	118838/211/1	0.000895	0.0905	0.0028	4.4733	1.9841	10.0853	ENST00000322810	c.4280A>G	p.Lys1427Arg	0.003022	'121357/718/10'	0.001025	'55514/112/1'	Epidermolysis bullosa simplex; Ogna type|Epidermolysis bullosa simplex with pyloric atresia|Epidermolysa bullosa simplex and limb girdle muscular dystrophy|Limb-girdle muscular dystrophy; type 2Q|Epidermolysis bullosa simplex with nail dystrophy	0	Benign|Benign|Benign|Benign|Benign
11-709357-G-A	5_prime_UTR_variant	'EPS8L2'	745/4/0	0.0027	1	118737/88/0	0.00037	1	0.0028	7.2278	2.6501	19.7123	ENST00000318562	c.-51G>A	NA	0.000386	'76269/57/1'	0.000502	'29831/30/0'	NA	NA	NA
15-23442066-T-C	synonymous_variant	'GOLGA6L2'	747/5/0	0.0033	1	118907/146/0	0.000613	1	0.0028	5.4365	2.2261	13.2766	ENST00000312015	c.669A>G	p.Arg223Arg	0.000445	'76270/68/0'	0.000535	'31743/34/0'	NA	NA	NA
15-42752061-G-A	missense_variant	'TTBK2'	741/11/0	0.0073	1	118425/625/2	0.0026	0.2017	0.0028	2.7816	1.5292	5.0597	ENST00000267890	c.3185C>T	p.Thr1062Ile	0.002416	'122533/587/4'	0.001951	'55642/216/1'	Spinocerebellar Ataxia; Dominant	0	Likely benign
17-82082574-C-T	missense_variant	'FASN'	729/23/0	0.0153	1	117193/1834/6	0.0078	0.8501	0.0028	1.9873	1.3131	3.0076	ENST00000306749	c.5872G>A	p.Glu1958Lys	0.00377	'119381/903/2'	0.005653	'54215/618/1'	Epileptic encephalopathy	0	Benign
19-40991383-C-T	synonymous_variant	'CYP2B6'	731/21/0	0.014	1	117391/1632/8	0.0069	0.2901	0.0028	2.0314	1.3169	3.1335	ENST00000324071	c.78C>T	p.Thr26Thr	0.003282	'122295/806/1'	0.005364	'55236/597/1'	NA	NA	NA
19-51965039-A-G	missense_variant	'ZNF350'	714/38/0	0.0253	1	109737/9079/196	0.0398	0.5692	0.0028	0.6255	0.453	0.8638	ENST00000243644	c.1414T>C	p.Ser472Pro	0.030621	'115610/7224/154'	0.038384	'51546/4109/85'	NA	NA	NA
1-16458847-C-A	missense_variant	'NECAP2'	750/2/0	0.0013	1	119043/11/0	4.62e-05	1	0.0029	28.8218	6.3828	130.145	ENST00000337132	c.749C>A	p.Thr250Asn	9.4e-05	'122842/23/0'	9.9e-05	'55734/11/0'	NA	NA	NA
1-19232702-G-A	synonymous_variant	'EMC1'	750/2/0	0.0013	1	119044/11/0	4.62e-05	1	0.0029	28.8221	6.3829	130.146	ENST00000375199	c.1701C>T	p.Ser567Ser	5.7e-05	'123120/14/0'	6.3e-05	'55851/7/0'	NA	NA	NA
1-43172174-A-G	5_prime_UTR_premature_start_codon_gain_variant	'EBNA1BP2'	725/26/0	0.0173	1	112045/6881/114	0.0299	0.4233	0.0029	0.5723	0.3881	0.844	ENST00000236051	c.-56T>C	NA	0.019978	'113646/4595/66'	0.030872	'50033/3181/54'	NA	NA	NA
1-43996150-C-T	missense_variant	'CCDC24'	669/78/3	0.056	0.5005	109487/9043/224	0.04	0.0112	0.0029	1.4252	1.1425	1.7778	ENST00000372318	c.914C>T	p.Ala305Val	0.050482	'96865/10196/323'	0.039835	'44466/3697/73'	NA	NA	NA
1-60040128-G-A	missense_variant	'C1orf87'	750/2/0	0.0013	1	119044/11/0	4.62e-05	1	0.0029	28.8221	6.3829	130.146	ENST00000371201	c.536C>T	p.Ala179Val	0.000232	'122879/57/0'	0.000171	'55674/19/0'	NA	NA	NA
1-62017888-C-G	missense_variant	'PATJ'	749/2/0	0.0013	1	118831/11/0	4.63e-05	1	0.0029	28.8088	6.38	130.087	ENST00000307297	c.252C>G	p.His84Gln	8.5e-05	'122960/21/0'	0.000179	'55710/20/0'	NA	NA	NA
1-158420475-C-T	missense_variant	'OR10K2'	750/2/0	0.0013	1	119035/11/0	4.62e-05	1	0.0029	28.8199	6.3824	130.136	ENST00000314902	c.392G>A	p.Arg131His	5.3e-05	'122716/13/0'	3.6e-05	'55549/4/0'	NA	NA	NA
1-162592736-G-A	missense_variant&splice_region_variant	'UAP1'	728/23/1	0.0166	0.1835	116559/2031/10	0.0086	0.6116	0.0029	1.938	1.3021	2.8844	ENST00000367924	c.1360G>A	p.Ala454Thr	0.004431	'71586/634/3'	0.009244	'25748/483/1'	NA	NA	NA
1-182532759-A-G	missense_variant	'RGSL1'	750/2/0	0.0013	1	119025/11/0	4.62e-05	1	0.0029	28.8175	6.3819	130.125	ENST00000294854	c.2462A>G	p.Tyr821Cys	6.6e-05	'75687/10/0'	6.9e-05	'28955/4/0'	NA	NA	NA
1-204469103-C-A	missense_variant	'PIK3C2B'	750/2/0	0.0013	1	119043/11/0	4.62e-05	1	0.0029	28.8218	6.3828	130.145	ENST00000367187	c.700G>T	p.Ala234Ser	8e-06	'123129/2/0'	1.8e-05	'55856/2/0'	NA	NA	NA
1-207694607-T-C	synonymous_variant	'CR1L'	745/7/0	0.0047	1	118767/287/1	0.0012	0.1605	0.0029	3.8479	1.815	8.1579	ENST00000294997	c.550T>C	p.Leu184Leu	0.000549	'122781/135/0'	0.000943	'55556/105/0'	NA	NA	NA
1-209622984-T-A	missense_variant&splice_region_variant	'LAMB3'	571/166/12	0.1268	1	84784/30822/2887	0.1544	0.1712	0.0029	0.7954	0.6828	0.9265	ENST00000356082	c.2554A>T	p.Met852Leu	0.128841	'93119/26443/2506'	0.1567	'39087/14503/1359'	Epidermolysis bullosa; junctional|not specified	0	Benign|Benign
1-223798338-T-C	missense_variant	'TP53BP2'	750/2/0	0.0013	1	119043/11/0	4.62e-05	1	0.0029	28.8218	6.3828	130.145	ENST00000343537	c.1825A>G	p.Thr609Ala	1.6e-05	'123034/4/0'	3.6e-05	'55765/4/0'	NA	NA	NA
1-226735563-G-A	synonymous_variant	'ITPKB'	346/338/66	0.3133	0.2345	61849/47456/9248	0.2782	0.2748	0.0029	1.1842	1.0614	1.3212	ENST00000272117	c.1896C>T	p.Ala632Ala	0.280535	'51757/39694/8073'	0.283265	'24156/18869/3841'	NA	NA	NA
2-21001853-C-G	synonymous_variant	'APOB'	750/2/0	0.0013	1	119044/11/0	4.62e-05	1	0.0029	28.8221	6.3829	130.146	ENST00000233242	c.13569G>C	p.Leu4523Leu	1.2e-05	'122845/3/0'	2.7e-05	'55593/3/0'	NA	NA	NA
2-26311177-G-T	missense_variant	'ADGRF3'	749/3/0	0.002	1	119013/42/0	0.000176	1	0.0029	11.329	3.5076	36.5906	ENST00000311519	c.2551C>A	p.Leu851Ile	3.7e-05	'107739/8/0'	8.4e-05	'47820/8/0'	NA	NA	NA
2-29024355-C-T	missense_variant	'TOGARAM2'	750/2/0	0.0013	1	119044/11/0	4.62e-05	1	0.0029	28.8221	6.3829	130.146	ENST00000379558	c.1834C>T	p.Leu612Phe	4e-06	'117823/1/0'	9e-06	'53172/1/0'	NA	NA	NA
2-29193615-T-C	missense_variant	'ALK'	423/277/50	0.2513	0.6275	72554/40654/5692	0.2188	0.9797	0.0029	1.1984	1.066	1.3472	ENST00000389048	c.4472A>G	p.Lys1491Arg	0.343097	'57153/47409/18527'	0.223415	'33699/19300/2821'	Hereditary cancer-predisposing syndrome|Neuroblastoma 3|not specified|Neuroblastoma Susceptibility|not provided	0	Benign|Benign|Benign|Benign|Benign
2-38802766-G-A	synonymous_variant	'DHX57'	741/11/0	0.0073	1	118418/631/1	0.0027	0.5693	0.0029	2.764	1.5196	5.0274	ENST00000452978	c.1800C>T	p.Phe600Phe	0.002762	'122443/670/5'	0.0029	'55530/322/1'	NA	NA	NA
2-71590280-C-CT	frameshift_variant	'DYSF'	750/2/0	0.0013	1	119044/11/0	4.62e-05	1	0.0029	28.8221	6.3829	130.146	ENST00000258104	c.3517dupT	p.Ser1173fs	1.2e-05	'123111/3/0'	2.7e-05	'55836/3/0'	Limb-girdle muscular dystrophy; type 2B|not provided	1	Pathogenic/Likely pathogenic|Pathogenic/Likely pathogenic
2-117830626-G-A	missense_variant	'DDX18'	750/2/0	0.0013	1	119044/11/0	4.62e-05	1	0.0029	28.8221	6.3829	130.146	ENST00000263239	c.1915G>A	p.Gly639Ser	5.7e-05	'122862/14/0'	9.9e-05	'55625/11/0'	NA	NA	NA
2-119562088-T-C	synonymous_variant	'CFAP221'	750/2/0	0.0013	1	118937/11/0	4.62e-05	1	0.0029	28.7962	6.3772	130.029	ENST00000295220	c.501T>C	p.Asn167Asn	7.6e-05	'65857/10/0'	1.9e-05	'26332/1/0'	NA	NA	NA
2-174348986-T-A	missense_variant	'CIR1'	750/2/0	0.0013	1	118928/11/0	4.62e-05	1	0.0029	28.794	6.3767	130.019	ENST00000342016	c.864A>T	p.Lys288Asn	9.7e-05	'112905/22/0'	0.000211	'52005/22/0'	NA	NA	NA
2-185806941-C-T	missense_variant	'FSIP2'	750/2/0	0.0013	1	119044/11/0	4.62e-05	1	0.0029	28.8221	6.3829	130.146	ENST00000424728	c.17635C>T	p.Pro5879Ser	1.2e-05	'120381/3/0'	1.9e-05	'53747/2/0'	NA	NA	NA
2-227042167-T-C	synonymous_variant	'COL4A4'	747/3/0	0.002	1	118568/42/0	0.000177	1	0.0029	11.3168	3.5039	36.5513	ENST00000396625	c.3486A>G	p.Pro1162Pro	0.004047	'122068/952/22'	0.000251	'55760/28/0'	Alport syndrome|not specified	0	Benign/Likely benign|Benign/Likely benign
2-231355871-G-C	missense_variant	'ARMC9'	749/3/0	0.002	1	119013/42/0	0.000176	1	0.0029	11.329	3.5076	36.5906	ENST00000611582	c.2068G>C	p.Ala690Pro	4.6e-05	'65924/6/0'	0.000117	'25544/6/0'	NA	NA	NA
3-50607994-G-A	synonymous_variant	'CISH'	750/2/0	0.0013	1	119044/11/0	4.62e-05	1	0.0029	28.8221	6.3829	130.146	ENST00000348721	c.390C>T	p.Arg130Arg	4e-06	'123069/1/0'	9e-06	'55811/1/0'	NA	NA	NA
3-87991775-A-T	synonymous_variant	'HTR1F'	749/3/0	0.002	1	118984/42/0	0.000176	1	0.0029	11.3263	3.5068	36.5816	ENST00000319595	c.1026A>T	p.Ile342Ile	3.3e-05	'122089/8/0'	7.2e-05	'55378/8/0'	NA	NA	NA
3-98354017-T-C	missense_variant	'OR5K4'	750/2/0	0.0013	1	119044/11/0	4.62e-05	1	0.0029	28.8221	6.3829	130.146	ENST00000354924	c.164T>C	p.Leu55Pro	8e-06	'123017/2/0'	1.8e-05	'55745/2/0'	NA	NA	NA
3-121378712-A-G	splice_region_variant	'STXBP5L'	750/2/0	0.0013	1	119044/11/0	4.62e-05	1	0.0029	28.8221	6.3829	130.146	ENST00000273666	c.2249-4A>G	NA	2e-05	'122458/5/0'	1.8e-05	'55498/2/0'	NA	NA	NA
3-149157407-A-C	missense_variant	'HPS3'	750/2/0	0.0013	1	119044/11/0	4.62e-05	1	0.0029	28.8221	6.3829	130.146	ENST00000296051	c.1567A>C	p.Ser523Arg	0	NA	0	NA	NA	NA	NA
3-160428757-T-C	synonymous_variant	'SMC4'	745/7/0	0.0047	1	118747/288/0	0.0012	1	0.0029	3.8607	1.821	8.1851	ENST00000344722	c.2610T>C	p.Tyr870Tyr	0.000473	'106599/101/0'	0.000917	'51689/95/0'	NA	NA	NA
3-169800676-T-G	missense_variant	'LRRC34'	750/2/0	0.0013	1	118770/11/0	4.63e-05	1	0.0029	28.7557	6.3682	129.847	ENST00000446859	c.736A>C	p.Ile246Leu	3.1e-05	'64768/4/0'	4e-05	'25109/2/0'	NA	NA	NA
4-72032166-C-T	synonymous_variant	'NPFFR2'	750/2/0	0.0013	1	119044/11/0	4.62e-05	1	0.0029	28.8221	6.3829	130.146	ENST00000308744	c.265C>T	p.Leu89Leu	8e-06	'122205/2/0'	1.8e-05	'55450/2/0'	NA	NA	NA
4-112431806-C-A	synonymous_variant	'ALPK1'	750/2/0	0.0013	1	119044/11/0	4.62e-05	1	0.0029	28.8221	6.3829	130.146	ENST00000177648	c.2259C>A	p.Thr753Thr	6.1e-05	'122868/15/0'	0.000117	'55661/13/0'	NA	NA	NA
4-112619380-T-C	missense_variant	'ZGRF1'	750/2/0	0.0013	1	119044/11/0	4.62e-05	1	0.0029	28.8221	6.3829	130.146	ENST00000309071	c.662A>G	p.Asn221Ser	1.6e-05	'122794/4/0'	3.6e-05	'55707/4/0'	NA	NA	NA
4-128114622-C-T	synonymous_variant	'LARP1B'	748/4/0	0.0027	1	118954/89/0	0.000374	1	0.0029	7.131	2.6153	19.4436	ENST00000326639	c.1041C>T	p.Asn347Asn	0.000134	'123045/33/0'	0.000188	'55809/21/0'	NA	NA	NA
10-68572856-T-C	missense_variant	'TET1'	750/2/0	0.0013	1	119044/11/0	4.62e-05	1	0.0029	28.8221	6.3829	130.146	ENST00000373644	c.518T>C	p.Ile173Thr	0.000163	'122616/40/0'	3.6e-05	'55392/4/0'	NA	NA	NA
10-133168269-C-T	missense_variant	'KNDC1'	750/2/0	0.0013	1	119039/11/0	4.62e-05	1	0.0029	28.8208	6.3826	130.141	ENST00000304613	c.317C>T	p.Ala106Val	6.1e-05	'123110/15/0'	0.000125	'55842/14/0'	NA	NA	NA
5-1282573-G-A	missense_variant	'TERT'	750/2/0	0.0013	1	119044/11/0	4.62e-05	1	0.0029	28.8221	6.3829	130.146	ENST00000310581	c.1625C>T	p.Ala542Val	0	NA	0	NA	NA	NA	NA
5-10649930-C-G	synonymous_variant	'ANKRD33B'	750/2/0	0.0013	1	119044/11/0	4.62e-05	1	0.0029	28.8221	6.3829	130.146	ENST00000296657	c.1302C>G	p.Pro434Pro	0.001458	'62919/182/1'	6e-05	'25142/3/0'	NA	NA	NA
5-16685818-C-T	missense_variant	'MYO10'	750/2/0	0.0013	1	119041/11/0	4.62e-05	1	0.0029	28.8213	6.3827	130.143	ENST00000274203	c.3943G>A	p.Val1315Met	3.7e-05	'108068/8/0'	2.1e-05	'48273/2/0'	NA	NA	NA
5-71652739-A-G	missense_variant	'MCCC2'	750/2/0	0.0013	1	119043/11/0	4.62e-05	1	0.0029	28.8218	6.3828	130.145	ENST00000340941	c.1559A>G	p.Tyr520Cys	8e-06	'123074/2/0'	1.8e-05	'55812/2/0'	NA	NA	NA
5-134607035-C-T	missense_variant	'SAR1B'	749/3/0	0.002	1	119001/42/0	0.000176	1	0.0029	11.3279	3.5073	36.5869	ENST00000402673	c.512G>A	p.Arg171Gln	0.00011	'123006/27/0'	0.000233	'55739/26/0'	NA	NA	NA
5-151822941-C-T	missense_variant	'GLRA1'	750/2/0	0.0013	1	119043/11/0	4.62e-05	1	0.0029	28.8218	6.3828	130.145	ENST00000274576	c.1082G>A	p.Arg361His	2.5e-05	'121501/6/0'	4.6e-05	'54938/5/0'	NA	NA	NA
6-18121515-C-T	synonymous_variant	'NHLRC1'	750/2/0	0.0013	1	119044/11/0	4.62e-05	1	0.0029	28.8221	6.3829	130.146	ENST00000340650	c.1092G>A	p.Ser364Ser	3.2e-05	'123116/8/0'	0	'55851/0/0'	NA	NA	NA
6-32085758-C-A	missense_variant	'TNXB'	750/2/0	0.0013	1	119044/11/0	4.62e-05	1	0.0029	28.8221	6.3829	130.146	ENST00000375244	c.3140G>T	p.Gly1047Val	5e-05	'99254/10/0'	6.7e-05	'44929/6/0'	NA	NA	NA
6-33168956-C-T	missense_variant&splice_region_variant	'COL11A2'	750/2/0	0.0013	1	119042/11/0	4.62e-05	1	0.0029	28.8216	6.3828	130.144	ENST00000341947	c.3851G>A	p.Arg1284Gln	2.5e-05	'119342/6/0'	3.7e-05	'53510/4/0'	NA	NA	NA
6-40392663-G-A	synonymous_variant	'LRFN2'	750/2/0	0.0013	1	119043/11/0	4.62e-05	1	0.0029	28.8218	6.3828	130.145	ENST00000338305	c.1650C>T	p.Ile550Ile	1.6e-05	'122751/4/0'	1.8e-05	'55741/2/0'	NA	NA	NA
6-41741101-G-A	synonymous_variant	'PGC'	750/2/0	0.0013	1	119043/11/0	4.62e-05	1	0.0029	28.8218	6.3828	130.145	ENST00000425343	c.822C>T	p.Ala274Ala	4.4e-05	'68664/6/0'	1.8e-05	'28110/1/0'	NA	NA	NA
6-43339371-A-G	missense_variant	'ZNF318'	750/2/0	0.0013	1	119044/11/0	4.62e-05	1	0.0029	28.8221	6.3829	130.146	ENST00000361428	c.4627T>C	p.Ser1543Pro	8e-06	'122921/2/0'	1.8e-05	'55677/2/0'	NA	NA	NA
6-85593758-G-A	5_prime_UTR_variant	'SNX14'	750/2/0	0.0013	1	119044/11/0	4.62e-05	1	0.0029	28.8221	6.3829	130.146	ENST00000314673	c.-40C>T	NA	4.7e-05	'117480/11/0'	9.5e-05	'52474/10/0'	NA	NA	NA
6-98836243-C-T	3_prime_UTR_variant	'POU3F2'	750/2/0	0.0013	1	118973/11/0	4.62e-05	1	0.0029	28.8049	6.3791	130.069	ENST00000328345	c.*38C>T	NA	1.6e-05	'91164/3/0'	3.4e-05	'44195/3/0'	NA	NA	NA
6-115943109-C-T	missense_variant	'FRK'	750/2/0	0.0013	1	119042/11/0	4.62e-05	1	0.0029	28.8216	6.3828	130.144	ENST00000606080	c.1217G>A	p.Arg406His	5.7e-05	'122758/14/0'	6.3e-05	'55683/7/0'	NA	NA	NA
6-158982652-C-G	missense_variant	'RSPH3'	750/2/0	0.0013	1	119042/11/0	4.62e-05	1	0.0029	28.8216	6.3828	130.144	ENST00000252655	c.955G>C	p.Glu319Gln	8e-06	'123020/2/0'	1.8e-05	'55787/2/0'	NA	NA	NA
7-4178561-C-T	synonymous_variant	'SDK1'	750/2/0	0.0013	1	119037/11/0	4.62e-05	1	0.0029	28.8204	6.3825	130.139	ENST00000389531	c.5013C>T	p.Pro1671Pro	7.4e-05	'122339/18/0'	8.1e-05	'55795/9/0'	NA	NA	NA
7-30662161-A-C	missense_variant	'CRHR2'	751/0/1	0.0013	0.000665	119044/11/0	4.62e-05	1	0.0029	28.8221	6.3829	130.146	ENST00000341843	c.711T>G	p.Asn237Lys	3.2e-05	'123104/8/0'	5.4e-05	'55832/6/0'	NA	NA	NA
7-44645370-C-T	missense_variant	'OGDH'	750/2/0	0.0013	1	119044/11/0	4.62e-05	1	0.0029	28.8221	6.3829	130.146	ENST00000222673	c.266C>T	p.Pro89Leu	1.2e-05	'122983/3/0'	1.8e-05	'55733/2/0'	NA	NA	NA
7-64708082-C-T	missense_variant	'ZNF107'	748/4/0	0.0027	1	118965/89/0	0.000374	1	0.0029	7.1317	2.6156	19.4454	ENST00000344930	c.1778C>T	p.Ser593Leu	0.000175	'122609/43/0'	0.000306	'55529/34/0'	NA	NA	NA
7-151214069-C-T	synonymous_variant	'ABCF2'	750/2/0	0.0013	1	119044/11/0	4.62e-05	1	0.0029	28.8221	6.3829	130.146	ENST00000222388	c.1857G>A	p.Arg619Arg	4.9e-05	'123058/12/0'	9.9e-05	'55810/11/0'	NA	NA	NA
7-151385236-G-C	missense_variant	'WDR86'	750/2/0	0.0013	1	119044/11/0	4.62e-05	1	0.0029	28.8221	6.3829	130.146	ENST00000469830	c.778C>G	p.Leu260Val	1.2e-05	'121423/3/0'	1.8e-05	'55646/2/0'	NA	NA	NA
7-151565891-C-T	splice_region_variant	'PRKAG2'	750/2/0	0.0013	1	118756/11/0	4.63e-05	1	0.0029	28.7523	6.3675	129.831	ENST00000287878	c.1234-6G>A	NA	2.8e-05	'123113/7/0'	1.8e-05	'55843/2/0'	NA	NA	NA
8-132029164-A-T	missense_variant	'OC90'	750/2/0	0.0013	1	119036/11/0	4.62e-05	1	0.0029	28.8201	6.3825	130.137	ENST00000254627	c.1047T>A	p.His349Gln	8e-06	'123092/2/0'	1.8e-05	'55839/2/0'	NA	NA	NA
9-34241241-C-T	synonymous_variant	'UBAP1'	750/2/0	0.0013	1	119043/11/0	4.62e-05	1	0.0029	28.8218	6.3828	130.145	ENST00000297661	c.216C>T	p.Ile72Ile	2.3e-05	'85484/4/0'	1.2e-05	'41912/1/0'	NA	NA	NA
9-70553267-G-A	synonymous_variant	'TRPM3'	750/2/0	0.0013	1	119044/11/0	4.62e-05	1	0.0029	28.8221	6.3829	130.146	ENST00000357533	c.3243C>T	p.Ile1081Ile	2.4e-05	'122879/6/0'	5.4e-05	'55652/6/0'	NA	NA	NA
9-83891364-T-G	synonymous_variant	'KIF27'	750/2/0	0.0013	1	119038/11/0	4.62e-05	1	0.0029	28.8206	6.3826	130.14	ENST00000297814	c.1740A>C	p.Pro580Pro	4e-06	'122953/1/0'	9e-06	'55710/1/0'	NA	NA	NA
9-136740866-T-C	missense_variant	'LCN10'	751/0/1	0.0013	0.000665	119044/11/0	4.62e-05	1	0.0029	28.8221	6.3829	130.146	ENST00000474369	c.406A>G	p.Thr136Ala	4e-06	'122782/1/0'	0	'55681/0/0'	NA	NA	NA
11-1241677-T-C	synonymous_variant	'MUC5B'	530/203/18	0.1591	0.8917	78258/36383/4272	0.1889	0.5896	0.0029	0.8125	0.7073	0.9333	ENST00000529681	c.4797T>C	p.Ser1599Ser	0.22134	'73281/40304/6407'	0.192412	'35079/16858/1937'	not specified	0	Benign
11-2300541-G-A	synonymous_variant	'C11orf21'	750/2/0	0.0013	1	119041/11/0	4.62e-05	1	0.0029	28.8213	6.3827	130.143	ENST00000381153	c.126C>T	p.Pro42Pro	7e-06	'73344/1/0'	1.8e-05	'27953/1/0'	NA	NA	NA
11-44618694-G-A	missense_variant	'CD82'	750/2/0	0.0013	1	119044/11/0	4.62e-05	1	0.0029	28.8221	6.3829	130.146	ENST00000227155	c.697G>A	p.Gly233Ser	1.6e-05	'122760/4/0'	3.6e-05	'55678/4/0'	NA	NA	NA
11-54603314-C-T	missense_variant	'OR4C46'	750/2/0	0.0013	1	119042/11/0	4.62e-05	1	0.0029	28.8216	6.3828	130.144	ENST00000328188	c.685G>A	p.Glu229Lys	4.9e-05	'122912/12/0'	4.5e-05	'55675/5/0'	NA	NA	NA
11-55368887-G-A	missense_variant	'OR4A15'	750/2/0	0.0013	1	119024/11/0	4.62e-05	1	0.0029	28.8172	6.3818	130.124	ENST00000314706	c.1004G>A	p.Ser335Asn	8e-06	'119041/2/0'	1.8e-05	'54138/2/0'	NA	NA	NA
11-68027857-G-A	missense_variant	'ALDH3B1'	747/5/0	0.0033	1	118908/145/1	0.000617	0.0441	0.0029	5.3995	2.2112	13.185	ENST00000342456	c.1325G>A	p.Arg442His	0.000124	'72694/18/0'	0.000246	'28445/14/0'	NA	NA	NA
11-73296780-C-T	stop_gained	'P2RY6'	750/2/0	0.0013	1	119044/11/0	4.62e-05	1	0.0029	28.8221	6.3829	130.146	ENST00000349767	c.262C>T	p.Gln88*	3.7e-05	'122269/9/0'	7.2e-05	'55833/8/0'	NA	NA	NA
11-93154253-T-C	synonymous_variant	'SLC36A4'	749/2/0	0.0013	1	118690/11/0	4.63e-05	1	0.0029	28.7747	6.3724	129.932	ENST00000326402	c.1062A>G	p.Leu354Leu	2.1e-05	'93358/4/0'	4.3e-05	'46506/4/0'	NA	NA	NA
12-10118534-A-C	missense_variant	'CLEC7A'	750/2/0	0.0013	1	118854/11/0	4.63e-05	1	0.0029	28.7761	6.3727	129.939	ENST00000298523	c.411T>G	p.Asp137Glu	0.00236	'122517/561/10'	0.000116	'55821/13/0'	NA	NA	NA
12-10622682-T-C	splice_region_variant	'STYK1'	750/2/0	0.0013	1	119042/11/0	4.62e-05	1	0.0029	28.8216	6.3828	130.144	ENST00000075503	c.927-4A>G	NA	0.001638	'122647/397/3'	8.1e-05	'55791/9/0'	NA	NA	NA
12-21293958-G-A	missense_variant	'SLCO1A2'	746/6/0	0.004	1	118837/215/0	0.000903	1	0.0029	4.4318	1.9659	9.9905	ENST00000307378	c.1424C>T	p.Thr475Met	0.000321	'120024/77/0'	0.000592	'54862/65/0'	NA	NA	NA
12-51976462-A-G	missense_variant	'ACVR1B'	750/2/0	0.0013	1	119044/11/0	4.62e-05	1	0.0029	28.8221	6.3829	130.146	ENST00000257963	c.467A>G	p.Tyr156Cys	2.8e-05	'123103/7/0'	4.5e-05	'55829/5/0'	NA	NA	NA
12-56612164-C-T	synonymous_variant	'BAZ2A'	750/2/0	0.0013	1	119044/11/0	4.62e-05	1	0.0029	28.8221	6.3829	130.146	ENST00000379441	c.1134G>A	p.Leu378Leu	4.1e-05	'123096/10/0'	4.5e-05	'55844/5/0'	NA	NA	NA
12-57594121-A-C	synonymous_variant&splice_region_variant	'PIP4K2C'	750/2/0	0.0013	1	118948/11/0	4.62e-05	1	0.0029	28.7988	6.3778	130.041	ENST00000354947	c.271A>C	p.Arg91Arg	0	NA	0	NA	NA	NA	NA
12-66248055-G-T	missense_variant	'IRAK3'	750/2/0	0.0013	1	119044/11/0	4.62e-05	1	0.0029	28.8221	6.3829	130.146	ENST00000261233	c.1675G>T	p.Val559Leu	5.9e-05	'110752/13/0'	0.000107	'51454/11/0'	NA	NA	NA
12-116717890-C-T	missense_variant	'C12orf49'	750/2/0	0.0013	1	119041/11/0	4.62e-05	1	0.0029	28.8213	6.3827	130.143	ENST00000261318	c.538G>A	p.Val180Met	3e-05	'116863/7/0'	2.8e-05	'52776/3/0'	NA	NA	NA
12-125326589-T-C	non_coding_transcript_exon_variant	'TMEM132B'	750/2/0	0.0013	1	119040/11/0	4.62e-05	1	0.0029	28.8211	6.3827	130.142	ENST00000535330	n.39T>C	NA	9e-06	'107080/2/0'	1e-05	'48458/1/0'	NA	NA	NA
13-25171070-T-C	missense_variant	'AMER2'	750/2/0	0.0013	1	119044/11/0	4.62e-05	1	0.0029	28.8221	6.3829	130.146	ENST00000357816	c.550A>G	p.Ser184Gly	1.9e-05	'104728/4/0'	2.1e-05	'47423/2/0'	NA	NA	NA
13-25579871-A-C	missense_variant	'ATP8A2'	750/2/0	0.0013	1	119044/11/0	4.62e-05	1	0.0029	28.8221	6.3829	130.146	ENST00000281620	c.1451A>C	p.Lys484Thr	0	NA	0	NA	NA	NA	NA
13-45969454-G-A	synonymous_variant	'ZC3H13'	750/2/0	0.0013	1	119044/11/0	4.62e-05	1	0.0029	28.8221	6.3829	130.146	ENST00000242848	c.3090C>T	p.Gly1030Gly	4e-06	'122880/1/0'	9e-06	'55749/1/0'	NA	NA	NA
14-74503968-T-G	missense_variant	'LTBP2'	750/2/0	0.0013	1	119044/11/0	4.62e-05	1	0.0029	28.8221	6.3829	130.146	ENST00000261978	c.4540A>C	p.Asn1514His	8e-06	'123009/2/0'	1.8e-05	'55799/2/0'	NA	NA	NA
14-94288524-C-T	missense_variant	'SERPINA10'	750/2/0	0.0013	1	119044/11/0	4.62e-05	1	0.0029	28.8221	6.3829	130.146	ENST00000261994	c.754G>A	p.Glu252Lys	4.1e-05	'123039/10/0'	3.6e-05	'55777/4/0'	NA	NA	NA
14-101562237-C-G	synonymous_variant	'DIO3'	750/2/0	0.0013	1	119043/11/0	4.62e-05	1	0.0029	28.8218	6.3828	130.145	ENST00000510508	c.741C>G	p.Ala247Ala	1.2e-05	'122420/3/0'	2.7e-05	'55744/3/0'	NA	NA	NA
14-102041719-C-A	missense_variant	'DYNC1H1'	682/69/1	0.0472	1	103847/14644/516	0.0659	1	0.0029	0.7027	0.5534	0.8923	ENST00000360184	c.12087C>A	p.His4029Gln	0.06906	'107004/14927/1028'	0.06884	'48335/7119/277'	Charcot-Marie-Tooth disease; type 2|not specified|Spinocerebellar Ataxia; Dominant|Intellectual Disability; Dominant	0	Benign/Likely benign|Benign/Likely benign|Benign/Likely benign|Benign/Likely benign
15-41824532-G-A	missense_variant	'MAPKBP1'	750/2/0	0.0013	1	119044/11/0	4.62e-05	1	0.0029	28.8221	6.3829	130.146	ENST00000456763	c.4280G>A	p.Arg1427His	4.9e-05	'112444/11/0'	5.9e-05	'50856/6/0'	NA	NA	NA
15-45111896-G-A	missense_variant	'DUOX2'	750/2/0	0.0013	1	119044/11/0	4.62e-05	1	0.0029	28.8221	6.3829	130.146	ENST00000389039	c.385C>T	p.Leu129Phe	6.5e-05	'122699/16/0'	0.000126	'55547/14/0'	NA	NA	NA
15-58887088-C-T	missense_variant	'SLTM'	750/2/0	0.0013	1	119044/11/0	4.62e-05	1	0.0029	28.8221	6.3829	130.146	ENST00000380516	c.2722G>A	p.Val908Ile	1.6e-05	'122993/4/0'	3.6e-05	'55745/4/0'	NA	NA	NA
15-69035772-G-A	missense_variant	'NOX5'	748/4/0	0.0027	1	118966/89/0	0.000374	1	0.0029	7.1317	2.6156	19.4455	ENST00000260364	c.970G>A	p.Ala324Thr	4.1e-05	'122866/10/0'	8.1e-05	'55624/9/0'	NA	NA	NA
15-89666978-G-A	synonymous_variant	'PLIN1'	751/0/1	0.0013	0.000665	119044/11/0	4.62e-05	1	0.0029	28.8221	6.3829	130.146	ENST00000300055	c.1167C>T	p.Gly389Gly	2.8e-05	'122870/7/0'	1.8e-05	'55646/2/0'	NA	NA	NA
16-285400-C-T	missense_variant	'PDIA2'	750/2/0	0.0013	1	119044/11/0	4.62e-05	1	0.0029	28.8221	6.3829	130.146	ENST00000219406	c.884C>T	p.Ala295Val	2.1e-05	'121849/5/0'	1.8e-05	'55030/2/0'	NA	NA	NA
16-48561804-C-T	missense_variant	'N4BP1'	750/2/0	0.0013	1	119044/11/0	4.62e-05	1	0.0029	28.8221	6.3829	130.146	ENST00000262384	c.839G>A	p.Arg280Lys	2.4e-05	'122660/6/0'	4.5e-05	'55571/5/0'	NA	NA	NA
16-66940660-G-A	missense_variant	'CES2'	750/2/0	0.0013	1	119044/11/0	4.62e-05	1	0.0029	28.8221	6.3829	130.146	ENST00000317091	c.973G>A	p.Gly325Ser	1.6e-05	'123028/4/0'	2.7e-05	'55774/3/0'	NA	NA	NA
16-78022575-T-C	5_prime_UTR_variant	'CLEC3A'	746/6/0	0.004	1	118830/214/0	0.000899	1	0.0029	4.4522	1.9749	10.0371	ENST00000299642	c.-25T>C	NA	0.000766	'113987/175/0'	0.001412	'50834/144/0'	NA	NA	NA
16-88434936-G-A	missense_variant	'ZNF469'	750/2/0	0.0013	1	119044/11/0	4.62e-05	1	0.0029	28.8221	6.3829	130.146	ENST00000437464	c.7382G>A	p.Arg2461Gln	0.00098	'71280/140/0'	0.000282	'26555/15/0'	not specified	0	Uncertain significance
17-410448-C-T	missense_variant	'C17orf97'	750/2/0	0.0013	1	119042/11/0	4.62e-05	1	0.0029	28.8216	6.3828	130.144	ENST00000360127	c.106C>T	p.Arg36Trp	0.000583	'63425/74/0'	8.7e-05	'22894/4/0'	NA	NA	NA
17-5387381-C-T	splice_region_variant	'NUP88'	750/2/0	0.0013	1	118763/11/0	4.63e-05	1	0.0029	28.754	6.3678	129.839	ENST00000225696	c.1778+5G>A	NA	1.6e-05	'122965/4/0'	3.6e-05	'55713/4/0'	NA	NA	NA
17-29569384-C-T	non_coding_transcript_exon_variant	'TP53I13'	749/3/0	0.002	1	119005/42/0	0.000176	1	0.0029	11.3283	3.5074	36.5881	ENST00000580132	n.438C>T	NA	0.000128	'120689/31/0'	0.000192	'54618/21/0'	NA	NA	NA
17-50117675-G-A	synonymous_variant	'SAMD14'	750/2/0	0.0013	1	119044/11/0	4.62e-05	1	0.0029	28.8221	6.3829	130.146	ENST00000285206	c.267C>T	p.Ser89Ser	0	NA	0	NA	NA	NA	NA
17-50117676-C-A	missense_variant	'SAMD14'	750/2/0	0.0013	1	119044/11/0	4.62e-05	1	0.0029	28.8221	6.3829	130.146	ENST00000285206	c.266G>T	p.Ser89Ile	0	NA	0	NA	NA	NA	NA
18-13884877-G-A	synonymous_variant	'MC2R'	748/4/0	0.0027	1	118964/89/0	0.000374	1	0.0029	7.1316	2.6155	19.4452	ENST00000327606	c.642C>T	p.Asn214Asn	3.3e-05	'122981/8/0'	6.3e-05	'55735/7/0'	NA	NA	NA
18-46477428-G-A	3_prime_UTR_variant	'LOXHD1'	750/2/0	0.0013	1	119043/11/0	4.62e-05	1	0.0029	28.8218	6.3828	130.145	ENST00000398686	c.*44C>T	NA	5.1e-05	'68999/7/0'	5.7e-05	'26157/3/0'	NA	NA	NA
19-1555397-G-A	splice_region_variant	'MEX3D'	750/2/0	0.0013	1	119043/11/0	4.62e-05	1	0.0029	28.8218	6.3828	130.145	ENST00000605173	c.1415-8C>T	NA	2.5e-05	'121443/6/0'	2.7e-05	'54817/3/0'	NA	NA	NA
19-1611722-G-A	synonymous_variant	'TCF3'	750/2/0	0.0013	1	119044/11/0	4.62e-05	1	0.0029	28.8221	6.3829	130.146	ENST00000262965	c.1950C>T	p.Pro650Pro	3.3e-05	'122588/8/0'	5.4e-05	'55441/6/0'	NA	NA	NA
19-8125973-G-C	missense_variant	'FBN3'	750/2/0	0.0013	1	119044/11/0	4.62e-05	1	0.0029	28.8221	6.3829	130.146	ENST00000270509	c.2650C>G	p.Arg884Gly	0	NA	0	NA	NA	NA	NA
19-10825128-C-T	synonymous_variant	'DNM2'	750/2/0	0.0013	1	119043/11/0	4.62e-05	1	0.0029	28.8218	6.3828	130.145	ENST00000355667	c.1965C>T	p.Thr655Thr	4.1e-05	'123041/10/0'	9e-05	'55768/10/0'	NA	NA	NA
19-18062205-A-G	missense_variant	'IL12RB1'	750/2/0	0.0013	1	118982/11/0	4.62e-05	1	0.0029	28.807	6.3796	130.078	ENST00000593993	c.1691T>C	p.Val564Ala	0	NA	0	NA	NA	NA	NA
19-35060300-G-A	non_coding_transcript_exon_variant	'HPN'	750/2/0	0.0013	1	119033/11/0	4.62e-05	1	0.0029	28.8194	6.3823	130.134	ENST00000593305	n.829G>A	NA	0.000138	'119562/33/0'	0.000146	'54743/16/0'	NA	NA	NA
19-41907359-G-A	synonymous_variant	'ARHGEF1'	750/2/0	0.0013	1	119043/11/0	4.62e-05	1	0.0029	28.8218	6.3828	130.145	ENST00000378152	c.2793G>A	p.Gly931Gly	6.1e-05	'65354/8/0'	0.000158	'25381/8/0'	NA	NA	NA
19-53350872-C-T	missense_variant	'ZNF845'	750/2/0	0.0013	1	119044/11/0	4.62e-05	1	0.0029	28.8221	6.3829	130.146	ENST00000458035	c.197C>T	p.Thr66Ile	0	NA	0	NA	NA	NA	NA
19-55388113-C-T	missense_variant	'RPL28'	750/2/0	0.0013	1	119044/11/0	4.62e-05	1	0.0029	28.8221	6.3829	130.146	ENST00000560583	c.389C>T	p.Thr130Ile	0.008308	'114860/1725/107'	0.000142	'52671/15/0'	NA	NA	NA
19-57128793-G-A	missense_variant	'USP29'	750/2/0	0.0013	1	119044/11/0	4.62e-05	1	0.0029	28.8221	6.3829	130.146	ENST00000254181	c.118G>A	p.Val40Ile	0.000163	'122947/40/0'	4.5e-05	'55745/5/0'	NA	NA	NA
19-58068215-G-A	synonymous_variant	'ZNF135'	750/2/0	0.0013	1	119044/11/0	4.62e-05	1	0.0029	28.8221	6.3829	130.146	ENST00000313434	c.1731G>A	p.Pro577Pro	5.7e-05	'123056/14/0'	8.1e-05	'55804/9/0'	NA	NA	NA
20-5924015-A-G	missense_variant	'CHGB'	750/2/0	0.0013	1	119044/11/0	4.62e-05	1	0.0029	28.8221	6.3829	130.146	ENST00000378961	c.1871A>G	p.Tyr624Cys	8.2e-05	'122150/20/0'	8.2e-05	'55184/9/0'	NA	NA	NA
20-32436329-C-T	missense_variant	'ASXL1'	750/2/0	0.0013	1	119044/11/0	4.62e-05	1	0.0029	28.8221	6.3829	130.146	ENST00000306058	c.3602C>T	p.Ala1201Val	0	NA	0	NA	NA	NA	NA
20-46725984-C-T	synonymous_variant	'SLC2A10'	750/2/0	0.0013	1	119044/11/0	4.62e-05	1	0.0029	28.8221	6.3829	130.146	ENST00000359271	c.948C>T	p.Leu316Leu	3.3e-05	'122904/8/0'	7.2e-05	'55788/8/0'	not specified	0	Likely benign
20-50893719-T-A	missense_variant	'ADNP'	750/2/0	0.0013	1	119044/11/0	4.62e-05	1	0.0029	28.8221	6.3829	130.146	ENST00000349014	c.995A>T	p.Tyr332Phe	2e-05	'122995/5/0'	4.5e-05	'55775/5/0'	NA	NA	NA
20-62798999-T-C	missense_variant	'MRGBP'	750/2/0	0.0013	1	119043/11/0	4.62e-05	1	0.0029	28.8218	6.3828	130.145	ENST00000370487	c.377T>C	p.Met126Thr	8e-06	'121577/2/0'	9e-06	'54400/1/0'	NA	NA	NA
21-44330547-A-C	synonymous_variant	'C21orf2'	750/2/0	0.0013	1	119044/11/0	4.62e-05	1	0.0029	28.8221	6.3829	130.146	ENST00000397956	c.915T>G	p.Ala305Ala	6.4e-05	'70496/9/0'	0.000175	'25736/9/0'	NA	NA	NA
21-46151919-G-A	synonymous_variant	'FTCD'	750/2/0	0.0013	1	119044/11/0	4.62e-05	1	0.0029	28.8221	6.3829	130.146	ENST00000291670	c.429C>T	p.Ala143Ala	5.9e-05	'85027/10/0'	8.6e-05	'34804/6/0'	NA	NA	NA
22-26540863-G-A	synonymous_variant	'TPST2'	750/2/0	0.0013	1	119044/11/0	4.62e-05	1	0.0029	28.8221	6.3829	130.146	ENST00000338754	c.768C>T	p.Leu256Leu	5.3e-05	'122931/13/0'	6.3e-05	'55738/7/0'	NA	NA	NA
22-37075127-A-G	splice_region_variant	'TMPRSS6'	750/2/0	0.0013	1	119044/11/0	4.62e-05	1	0.0029	28.8221	6.3829	130.146	ENST00000346753	c.1369+8T>C	NA	0.000114	'122449/28/0'	0.000163	'55235/18/0'	NA	NA	NA
3-53805181-C-T	non_coding_transcript_exon_variant	'CACNA1D'	750/2/0	0.0013	1	118627/11/0	4.64e-05	1	0.003	28.7211	6.3605	129.69	ENST00000637844	n.511C>T	NA	4.2e-05	'120228/10/0'	9e-05	'55479/10/0'	NA	NA	NA
10-19324017-T-C	missense_variant	'MALRD1'	739/11/1	0.0087	0.051	118197/828/0	0.0035	0.4115	0.003	2.5013	1.4428	4.3364	ENST00000377266	c.1415T>C	p.Ile472Thr	0.001799	'72284/261/0'	0.002949	'26296/156/0'	NA	NA	NA
10-104299143-G-T	synonymous_variant	'GSTO2'	716/36/0	0.0239	1	115660/3323/23	0.0142	1	0.003	1.708	1.225	2.3814	ENST00000338595	c.591G>T	p.Thr197Thr	0.040003	'113292/9126/348'	0.017012	'53670/1866/12'	NA	NA	NA
5-73578002-A-G	synonymous_variant	'UTP15'	748/4/0	0.0027	1	118964/90/0	0.000378	1	0.003	7.0524	2.5871	19.2246	ENST00000296792	c.1041A>G	p.Gln347Gln	6.9e-05	'108699/15/0'	0.000146	'51341/15/0'	NA	NA	NA
6-43046284-G-A	missense_variant	'CUL7'	690/61/1	0.0419	1	112348/6576/96	0.0284	1	0.003	1.494	1.1595	1.9249	ENST00000265348	c.2612C>T	p.Ala871Val	0.021336	'117951/5094/80'	0.025952	'52994/2821/39'	NA	NA	NA
6-132469944-G-A	splice_region_variant	'STX7'	748/2/0	0.0013	1	116906/1696/9	0.0072	0.2243	0.003	0.1834	0.0458	0.7348	ENST00000367937	c.537+7C>T	NA	0.009833	'111484/2192/22'	0.008794	'51842/918/5'	NA	NA	NA
11-1160635-G-A	missense_variant	'MUC5AC'	740/12/0	0.008	1	118295/724/3	0.0031	0.1026	0.003	2.6146	1.4747	4.6359	ENST00000621226	c.97G>A	p.Glu33Lys	0.001308	'117077/305/1'	0.00203	'52016/210/1'	NA	NA	NA
14-104801597-G-A	missense_variant	'ZBTB42'	624/124/4	0.0878	0.6458	93964/23559/1474	0.1114	0.965	0.003	0.7676	0.6418	0.9181	ENST00000342537	c.400G>A	p.Ala134Thr	0.092341	'59319/11769/749'	0.119507	'20380/5561/363'	NA	NA	NA
16-64972025-C-A	missense_variant	'CDH11'	747/4/0	0.0027	1	118929/90/0	0.000378	1	0.003	7.0597	2.5898	19.2447	ENST00000268603	c.1430G>T	p.Arg477Met	0.000159	'122977/39/0'	0.000188	'55767/21/0'	NA	NA	NA
18-23535496-G-A	synonymous_variant	'NPC1'	748/4/0	0.0027	1	118957/90/0	0.000378	1	0.003	7.052	2.587	19.2235	ENST00000269228	c.3450C>T	p.Asn1150Asn	0.000971	'122373/236/1'	0.000396	'55540/44/0'	Niemann-Pick disease type C1|not specified|not provided	0	Benign/Likely benign|Benign/Likely benign|Benign/Likely benign
1-53210699-T-C	missense_variant	'CPT2'	746/6/0	0.004	1	118836/217/0	0.000911	1	0.0031	4.3909	1.948	9.8975	ENST00000371486	c.1025T>C	p.Met342Thr	0.001058	'122664/260/0'	0.001518	'55498/169/0'	Carnitine palmitoyltransferase II deficiency|Carnitine palmitoyltransferase II deficiency; infantile|not provided	0	Uncertain significance|Uncertain significance|Uncertain significance
1-156909788-C-T	synonymous_variant	'PEAR1'	638/114/0	0.0758	0.0166	96782/20992/1169	0.0981	0.4125	0.0031	0.7543	0.6228	0.9134	ENST00000292357	c.1449C>T	p.Pro483Pro	0.134642	'92541/27559/2763'	0.103965	'44721/10387/598'	NA	NA	NA
3-53808664-CCTT-C	conservative_inframe_deletion	'CACNA1D'	751/1/0	0.000665	1	117660/1369/6	0.0058	0.3045	0.0031	0.114	0.016	0.8107	ENST00000288139	c.5827_5829delTTC	p.Phe1943del	0.00238	'120623/571/3'	0.004551	'55310/502/3'	not specified|not provided	0	Benign/Likely benign|Benign/Likely benign
3-195882309-A-T	missense_variant	'TNK2'	749/3/0	0.002	1	119012/43/0	0.000181	1	0.0031	11.0655	3.4292	35.7071	ENST00000333602	c.629T>A	p.Leu210Gln	2.4e-05	'122443/6/0'	5.4e-05	'55208/6/0'	NA	NA	NA
10-48805357-T-C	missense_variant	'WDFY4'	399/299/53	0.2696	0.853	57509/50146/11127	0.3048	0.1956	0.0031	0.8422	0.7513	0.9442	ENST00000325239	c.4582T>C	p.Ser1528Pro	0.409131	'27994/32354/14408'	0.313409	'13679/12489/2850'	NA	NA	NA
5-159283232-G-A	synonymous_variant	'UBLCP1'	750/1/1	0.002	0.002	119004/43/0	0.000181	1	0.0031	11.0648	3.4289	35.7047	ENST00000296786	c.822G>A	p.Ala274Ala	6.7e-05	'119322/16/0'	0.0001	'54887/11/0'	NA	NA	NA
6-41158881-G-A	missense_variant	'TREM2'	749/2/1	0.0027	0.004	118962/91/0	0.000382	1	0.0031	6.9748	2.5592	19.0087	ENST00000373113	c.668C>T	p.Thr223Ile	0.000824	'122919/197/3'	0.000403	'55800/45/0'	NA	NA	NA
6-138413036-G-A	synonymous_variant	'HEBP2'	749/3/0	0.002	1	119010/43/0	0.000181	1	0.0031	11.0653	3.4291	35.7065	ENST00000607197	c.576G>A	p.Val192Val	9e-05	'122826/22/0'	0.000162	'55688/18/0'	NA	NA	NA
11-119027895-T-C	non_coding_transcript_exon_variant	'SLC37A4'	749/3/0	0.002	1	119011/43/0	0.000181	1	0.0031	11.0654	3.4291	35.7068	ENST00000524428	n.680A>G	NA	8.5e-05	'100494/17/0'	0.000194	'43887/17/0'	NA	NA	NA
15-65515708-T-G	5_prime_UTR_variant	'DPP8'	733/16/0	0.0107	1	117449/1090/3	0.0046	0.7443	0.0031	2.3246	1.4153	3.8181	ENST00000321147	c.-16A>C	NA	0.011706	'120095/2782/48'	0.006164	'55119/684/2'	NA	NA	NA
15-88626289-G-A	missense_variant	'AEN'	749/3/0	0.002	1	119012/43/0	0.000181	1	0.0031	11.0655	3.4292	35.7071	ENST00000332810	c.80G>A	p.Arg27Gln	0.00011	'122287/27/0'	0.000162	'55383/18/0'	NA	NA	NA
16-13947991-C-T	missense_variant	'ERCC4'	747/5/0	0.0033	1	118903/150/0	0.00063	1	0.0031	5.2914	2.1676	12.9173	ENST00000311895	c.2395C>T	p.Arg799Trp	0.000492	'122913/121/0'	0.000896	'55680/100/0'	Cockayne syndrome|Xeroderma pigmentosum; group F|Fanconi anemia; complementation group Q|not specified|not provided	0	Uncertain significance|Uncertain significance|Uncertain significance|Uncertain significance|Uncertain significance
16-67288215-G-C	missense_variant	'PLEKHG4'	696/54/2	0.0386	0.302	112878/5969/68	0.0257	0.2462	0.0031	1.5225	1.1696	1.9818	ENST00000360461	c.3269G>C	p.Ser1090Thr	0.034164	'114907/7917/246'	0.029006	'52658/3144/48'	NA	NA	NA
17-6455563-G-A	synonymous_variant	'PITPNM3'	749/3/0	0.002	1	119012/43/0	0.000181	1	0.0031	11.0655	3.4292	35.7071	ENST00000262483	c.2700C>T	p.Arg900Arg	0.000323	'117656/72/2'	0.000343	'53929/37/0'	not specified	0	Uncertain significance
19-36125660-T-C	splice_region_variant	'TBCB'	749/3/0	0.002	1	119012/43/0	0.000181	1	0.0031	11.0655	3.4292	35.7071	ENST00000221855	c.621-8T>C	NA	0.001775	'112291/398/1'	0.000311	'51456/32/0'	NA	NA	NA
19-52416108-G-A	missense_variant	'ZNF528'	749/3/0	0.002	1	119012/43/0	0.000181	1	0.0031	11.0655	3.4292	35.7071	ENST00000360465	c.1256G>A	p.Ser419Asn	0.002138	'121543/510/6'	0.000373	'54959/41/0'	NA	NA	NA
20-761009-CG-C	3_prime_UTR_variant	'SLC52A3'	579/161/11	0.1218	1	96346/20956/1165	0.0983	0.4912	0.0031	1.2729	1.09	1.4867	ENST00000217254	c.*16delC	NA	0.149207	'71109/23698/2700'	0.107363	'33837/8143/488'	not specified	0	Benign
22-37723192-C-T	synonymous_variant	'TRIOBP'	749/3/0	0.002	1	119011/43/0	0.000181	1	0.0031	11.0654	3.4291	35.7068	ENST00000406386	c.636C>T	p.Gly212Gly	5.8e-05	'121116/14/0'	9.2e-05	'54432/10/0'	NA	NA	NA
22-41339046-C-T	missense_variant	'ZC3H7B'	748/4/0	0.0027	1	118963/91/0	0.000382	1	0.0031	6.9749	2.5593	19.0089	ENST00000352645	c.671C>T	p.Thr224Met	0.000185	'121325/45/0'	0.000209	'55023/23/0'	NA	NA	NA
X-72139693-C-T	synonymous_variant	'NHSL2'	739/7/4	0.0117	1	118195/293/407	0.0047	0.5159	0.0031	3.8232	1.7943	8.1461	ENST00000510661	c.1047C>T	p.Tyr349Tyr	0.00234	'118606/258/147'	0.003826	'53178/181/113'	NA	NA	NA
6-129710070-T-C	missense_variant	'ARHGAP18'	602/130/18	0.1107	0.0024	88476/27646/2354	0.1365	0.000387	0.0032	1.2708	1.081	1.4939	ENST00000368149	c.67A>G	p.Thr23Ala	0.151206	'3019/31169/88846'	0.144804	'1145/13869/40782'	NA	NA	NA
9-133101439-G-A	non_coding_transcript_exon_variant	'RALGDS'	717/35/0	0.0233	1	110144/8509/180	0.0373	0.2415	0.0032	0.6146	0.4393	0.86	ENST00000469972	n.2098C>T	NA	0.021557	'112794/4898/90'	0.03508	'50557/3659/75'	NA	NA	NA
12-121162435-G-A	missense_variant	'P2RX7'	706/43/1	0.03	0.4935	114520/4407/51	0.0189	0.2111	0.0032	1.6012	1.1885	2.1574	ENST00000328963	c.448G>A	p.Gly150Arg	0.012134	'119967/2921/31'	0.01891	'53681/2057/26'	NA	NA	NA
19-15174241-T-C	synonymous_variant	'NOTCH3'	645/99/6	0.074	0.2851	97248/20416/1209	0.096	0.000208	0.0032	1.3295	1.0953	1.6139	ENST00000263388	c.4563A>G	p.Pro1521Pro	0.137355	'2409/24314/79323'	0.099399	'431/8539/38319'	Cerebral autosomal dominant arteriopathy with subcortical infarcts and leukoencephalopathy|not specified	0	Benign|Benign
21-44697877-G-A	missense_variant	'KRTAP10-12'	527/202/21	0.1627	0.7883	88884/27869/2219	0.1358	0.5206	0.0032	1.2365	1.0775	1.419	ENST00000400365	c.676G>A	p.Gly226Ser	0.182817	'83036/32868/5819'	0.141935	'40496/13378/1116'	NA	NA	NA
1-6589173-C-T	synonymous_variant	'ZBTB48'	746/6/0	0.004	1	118836/218/1	0.000924	0.0963	0.0033	4.331	1.9217	9.7611	ENST00000377674	c.2028C>T	p.Leu676Leu	0.000775	'92793/144/0'	0.00111	'44037/98/0'	NA	NA	NA
1-12256314-G-T	non_coding_transcript_exon_variant	'VPS13D'	713/39/0	0.0259	1	115194/3677/27	0.0157	0.7778	0.0033	1.6701	1.2132	2.2991	ENST00000489961	n.132G>T	NA	0.019715	'117377/4563/125'	0.015957	'53412/1716/22'	NA	NA	NA
1-155196150-G-A	non_coding_transcript_exon_variant	'THBS3'	746/5/0	0.0033	1	116404/2507/15	0.0107	0.6784	0.0033	0.3098	0.1286	0.746	ENST00000498500	n.293C>T	NA	0.009158	'120459/2195/26'	0.010607	'54315/1155/11'	NA	NA	NA
1-205592244-C-T	synonymous_variant	'MFSD4A'	485/238/27	0.1947	0.8162	71111/41610/6112	0.2265	0.8039	0.0033	0.8254	0.7261	0.9383	ENST00000367147	c.1254C>T	p.Phe418Phe	0.179408	'83624/34340/4867'	0.22518	'33399/19360/2840'	NA	NA	NA
2-96972168-T-C	missense_variant	'FAM178B'	544/188/19	0.1505	0.5678	91200/25838/1923	0.1248	0.0594	0.0033	0.8048	0.6983	0.9276	ENST00000490605	c.297A>G	p.Ile99Met	0.301573	'9835/22765/37756'	0.125926	'415/5765/20006'	NA	NA	NA
2-130339124-G-A	missense_variant	'CCDC115'	746/6/0	0.004	1	118784/219/1	0.000929	0.0972	0.0033	4.3096	1.9123	9.7122	ENST00000259229	c.539C>T	p.Ala180Val	0.00059	'122701/145/0'	0.00087	'55648/97/0'	NA	NA	NA
2-189470830-A-T	synonymous_variant	'WDR75'	748/4/0	0.0027	1	118871/92/0	0.000387	1	0.0033	6.8937	2.5301	18.7835	ENST00000314761	c.2001A>T	p.Thr667Thr	9.1e-05	'115794/21/0'	0.000195	'53796/21/0'	NA	NA	NA
2-227062578-C-T	missense_variant	'COL4A4'	749/3/0	0.002	1	118925/44/0	0.000185	1	0.0033	10.8062	3.3517	34.84	ENST00000396625	c.2008G>A	p.Val670Ile	0.003912	'122157/919/22'	0.000242	'55822/27/0'	Alport syndrome|not specified	0	Benign/Likely benign|Benign/Likely benign
3-45946829-C-T	synonymous_variant	'CXCR6'	749/3/0	0.002	1	119011/44/0	0.000185	1	0.0033	10.814	3.3541	34.8651	ENST00000304552	c.348C>T	p.Ser116Ser	4.1e-05	'123111/10/0'	9e-05	'55836/10/0'	NA	NA	NA
3-45966368-G-A	missense_variant	'FYCO1'	749/3/0	0.002	1	119011/44/0	0.000185	1	0.0033	10.814	3.3541	34.8651	ENST00000296137	c.2966C>T	p.Ala989Val	6.1e-05	'122515/15/0'	0.000136	'55262/15/0'	NA	NA	NA
3-194623210-A-C	missense_variant	'TMEM44'	738/13/0	0.0087	1	117957/830/3	0.0035	0.183	0.0033	2.4724	1.4262	4.2861	ENST00000330115	c.317T>G	p.Val106Gly	0.00259	'108517/565/0'	0.003947	'48010/382/0'	NA	NA	NA
5-1293971-C-T	synonymous_variant	'TERT'	431/273/48	0.2453	0.6222	61738/47895/9292	0.2795	0.9828	0.0033	0.8381	0.7449	0.9428	ENST00000310581	c.915G>A	p.Ala305Ala	0.287761	'41100/31234/7298'	0.276653	'17422/13464/2506'	Aplastic anemia|Idiopathic fibrosing alveolitis; chronic form|Dyskeratosis congenita autosomal dominant|not specified|Dyskeratosis Congenita; Recessive	0	Benign|Benign|Benign|Benign|Benign
6-5086220-C-T	synonymous_variant	'PPP1R3G'	749/3/0	0.002	1	119011/44/0	0.000185	1	0.0033	10.814	3.3541	34.8651	ENST00000405617	c.735C>T	p.Pro245Pro	0.002264	'63762/286/2'	0.000207	'24121/10/0'	NA	NA	NA
6-47682113-T-G	missense_variant	'ADGRF2'	750/1/0	0.000666	1	117622/1404/4	0.0059	1	0.0033	0.1117	0.0157	0.7938	ENST00000296862	c.1554T>G	p.Cys518Trp	0.002877	'122169/703/2'	0.00512	'55096/566/2'	NA	NA	NA
6-158787209-TGAGA-T	splice_region_variant	'EZR'	749/3/0	0.002	1	118908/44/0	0.000185	1	0.0033	10.8046	3.3512	34.835	ENST00000337147	c.97-10_97-7delTCTC	NA	7.6e-05	'112266/17/0'	0.000154	'51773/16/0'	NA	NA	NA
7-55552705-C-A	5_prime_UTR_variant	'VOPP1'	586/157/9	0.1164	0.8589	97764/20049/1085	0.0934	0.1076	0.0033	1.2776	1.0906	1.4966	ENST00000418904	c.-50G>T	NA	0.120279	'51184/13574/1139'	0.097896	'20735/4485/251'	NA	NA	NA
7-128993894-A-G	synonymous_variant	'TNPO3'	749/3/0	0.002	1	119010/44/0	0.000185	1	0.0033	10.8139	3.3541	34.8648	ENST00000265388	c.1179T>C	p.Thr393Thr	2.8e-05	'123032/7/0'	6.3e-05	'55789/7/0'	not specified	0	Uncertain significance
7-151117740-C-T	synonymous_variant	'AGAP3'	749/3/0	0.002	1	119010/44/0	0.000185	1	0.0033	10.8139	3.3541	34.8648	ENST00000335367	c.1209C>T	p.Asn403Asn	3.7e-05	'122993/9/0'	7.2e-05	'55750/8/0'	NA	NA	NA
8-18059378-G-A	missense_variant	'ASAH1'	745/7/0	0.0047	1	118753/296/0	0.0012	1	0.0033	3.7566	1.7723	7.9627	ENST00000262097	c.1004C>T	p.Thr335Met	0.000877	'122902/216/0'	0.001173	'55716/131/0'	NA	NA	NA
8-138700112-G-A	synonymous_variant&splice_region_variant	'COL22A1'	713/37/1	0.026	0.3973	115136/3657/36	0.0157	0.2205	0.0033	1.6723	1.2148	2.3021	ENST00000303045	c.2592C>T	p.Pro864Pro	0.016657	'118245/3955/59'	0.016802	'53678/1834/16'	NA	NA	NA
12-132626230-C-T	missense_variant	'POLE'	735/17/0	0.0113	1	113864/5066/71	0.0219	0.0669	0.0033	0.511	0.3166	0.8249	ENST00000320574	c.6418G>A	p.Glu2140Lys	0.014867	'119346/3554/51'	0.023832	'53098/2588/34'	Hereditary cancer-predisposing syndrome|Colorectal cancer; susceptibility to; 12|not specified|not provided	0	Benign/Likely benign|Benign/Likely benign|Benign/Likely benign|Benign/Likely benign
14-24163528-C-G	3_prime_UTR_variant	'IRF9'	748/4/0	0.0027	1	118958/92/0	0.000386	1	0.0033	6.8988	2.5319	18.7972	ENST00000560852	c.*318C>G	NA	0.000534	'121609/130/0'	0.001065	'54814/117/0'	NA	NA	NA
15-79463231-C-T	synonymous_variant	'KIAA1024'	703/48/0	0.032	1	114189/4776/48	0.0205	0.8849	0.0033	1.5798	1.1834	2.1091	ENST00000305428	c.2463C>T	p.Ala821Ala	0.011834	'120189/2859/27'	0.019217	'53686/2101/22'	NA	NA	NA
16-4115024-G-T	missense_variant	'ADCY9'	749/3/0	0.002	1	119011/44/0	0.000185	1	0.0033	10.814	3.3541	34.8651	ENST00000294016	c.419C>A	p.Ser140Tyr	1.2e-05	'122985/3/0'	2.7e-05	'55725/3/0'	NA	NA	NA
16-12027350-C-T	synonymous_variant	'SNX29'	749/3/0	0.002	1	119011/44/0	0.000185	1	0.0033	10.814	3.3541	34.8651	ENST00000566228	c.153C>T	p.Ala51Ala	6.5e-05	'123070/16/0'	7.2e-05	'55810/8/0'	NA	NA	NA
17-39423396-C-G	synonymous_variant	'MED1'	749/3/0	0.002	1	118992/44/0	0.000185	1	0.0033	10.8122	3.3536	34.8596	ENST00000300651	c.1026G>C	p.Leu342Leu	3.2e-05	'123089/8/0'	6.3e-05	'55819/7/0'	NA	NA	NA
18-47053040-G-A	missense_variant	'KATNAL2'	748/3/0	0.002	1	118674/44/0	0.000185	1	0.0033	10.7977	3.3491	34.8129	ENST00000245121	c.67G>A	p.Asp23Asn	3e-05	'116355/7/0'	5.6e-05	'53757/6/0'	NA	NA	NA
19-45060449-G-A	synonymous_variant	'CLASRP'	748/4/0	0.0027	1	118962/92/0	0.000386	1	0.0033	6.899	2.532	18.7979	ENST00000221455	c.771G>A	p.Glu257Glu	0.000341	'123014/84/0'	0.000689	'55761/77/0'	NA	NA	NA
20-14326127-T-G	missense_variant	'FLRT3'	694/56/1	0.0386	1	112937/5987/85	0.0259	0.5267	0.0033	1.5126	1.162	1.969	ENST00000341420	c.1380A>C	p.Glu460Asp	0.028989	'115820/6685/215'	0.023528	'53001/2527/44'	NA	NA	NA
22-49925430-C-T	synonymous_variant	'CRELD2'	723/27/0	0.018	1	116186/2257/23	0.0097	0.0013	0.0033	1.8674	1.2734	2.7385	ENST00000328268	c.882C>T	p.Cys294Cys	0.005049	'121372/1226/6'	0.008378	'54693/924/4'	NA	NA	NA
1-952460-G-A	synonymous_variant	'NOC2L'	750/2/0	0.0013	1	119004/12/0	5.04e-05	1	0.0034	26.4115	5.906	118.112	ENST00000327044	c.1143C>T	p.Ile381Ile	4e-06	'122962/1/0'	0	'55729/0/0'	NA	NA	NA
1-21839937-C-T	synonymous_variant	'HSPG2'	750/2/0	0.0013	1	119041/12/0	5.04e-05	1	0.0034	26.4197	5.9078	118.148	ENST00000374695	c.9594G>A	p.Val3198Val	1.2e-05	'123124/3/0'	2.7e-05	'55851/3/0'	NA	NA	NA
1-37616569-G-T	missense_variant	'RSPO1'	750/2/0	0.0013	1	119043/12/0	5.04e-05	1	0.0034	26.4201	5.9079	118.15	ENST00000356545	c.201C>A	p.Asn67Lys	1.2e-05	'122947/3/0'	2.7e-05	'55704/3/0'	NA	NA	NA
1-58682073-T-C	missense_variant	'MYSM1'	750/2/0	0.0013	1	119043/12/0	5.04e-05	1	0.0034	26.4201	5.9079	118.15	ENST00000472487	c.971A>G	p.Asn324Ser	2e-05	'122883/5/0'	3.6e-05	'55669/4/0'	NA	NA	NA
1-64159100-C-G	missense_variant	'ROR1'	750/2/0	0.0013	1	119043/12/0	5.04e-05	1	0.0034	26.4201	5.9079	118.15	ENST00000371079	c.1294C>G	p.Gln432Glu	8.1e-05	'123085/20/0'	5.4e-05	'55828/6/0'	NA	NA	NA
1-111476027-G-T	5_prime_UTR_variant	'C1orf162'	747/5/0	0.0033	1	118847/153/0	0.000643	1	0.0034	5.1853	2.1247	12.6546	ENST00000343534	c.-2G>T	NA	0.000508	'122929/125/0'	0.000708	'55721/79/0'	NA	NA	NA
1-145847577-C-T	splice_region_variant	'NUDT17'	750/2/0	0.0013	1	119038/12/0	5.04e-05	1	0.0034	26.419	5.9077	118.146	ENST00000334513	c.595-6C>T	NA	7.4e-05	'122243/18/0'	0.000153	'55598/17/0'	NA	NA	NA
1-149032107-T-C	3_prime_UTR_variant	'PDE4DIP'	742/8/0	0.0053	1	118164/378/0	0.0016	1	0.0034	3.3577	1.6639	6.7758	ENST00000369354	c.*122T>C	NA	0.001419	'117711/335/0'	0.002115	'52969/225/0'	NA	NA	NA
1-150813242-C-A	missense_variant	'ARNT'	750/2/0	0.0013	1	119043/12/0	5.04e-05	1	0.0034	26.4201	5.9079	118.15	ENST00000354396	c.2204G>T	p.Arg735Leu	0	NA	0	NA	NA	NA	NA
1-152085225-C-T	synonymous_variant	'TCHHL1'	750/2/0	0.0013	1	119043/12/0	5.04e-05	1	0.0034	26.4201	5.9079	118.15	ENST00000368806	c.2457G>A	p.Glu819Glu	1.6e-05	'123119/4/0'	3.6e-05	'55844/4/0'	NA	NA	NA
1-153779334-A-G	non_coding_transcript_exon_variant	'SLC27A3'	750/2/0	0.0013	1	119043/12/0	5.04e-05	1	0.0034	26.4201	5.9079	118.15	ENST00000368659	n.134A>G	NA	2e-05	'122847/5/0'	4.5e-05	'55647/5/0'	NA	NA	NA
1-171064107-C-T	stop_gained	'MROH9'	750/2/0	0.0013	1	119041/12/0	5.04e-05	1	0.0034	26.4197	5.9078	118.148	ENST00000367759	c.2353C>T	p.Arg785*	2.2e-05	'66819/3/0'	1.9e-05	'26341/1/0'	NA	NA	NA
1-209623998-C-T	missense_variant&splice_region_variant	'LAMB3'	750/2/0	0.0013	1	119043/12/0	5.04e-05	1	0.0034	26.4201	5.9079	118.15	ENST00000356082	c.1979G>A	p.Arg660Gln	4.5e-05	'122497/11/0'	7.2e-05	'55789/8/0'	NA	NA	NA
1-210400573-G-A	missense_variant	'HHAT'	750/2/0	0.0013	1	119042/12/0	5.04e-05	1	0.0034	26.4199	5.9079	118.15	ENST00000261458	c.379G>A	p.Val127Met	2.8e-05	'123053/7/0'	6.3e-05	'55793/7/0'	NA	NA	NA
1-231265352-C-T	missense_variant	'GNPAT'	749/2/0	0.0013	1	118691/12/0	5.06e-05	1	0.0034	26.3771	5.8983	117.958	ENST00000366647	c.628C>T	p.Arg210Trp	5.3e-05	'123083/13/0'	4.5e-05	'55844/5/0'	NA	NA	NA
1-236064894-C-T	synonymous_variant	'NID1'	750/2/0	0.0013	1	119042/12/0	5.04e-05	1	0.0034	26.4199	5.9079	118.15	ENST00000264187	c.186G>A	p.Ala62Ala	6.2e-05	'120692/15/0'	0.00011	'54430/12/0'	NA	NA	NA
2-17695286-T-C	synonymous_variant	'SMC6'	750/2/0	0.0013	1	119041/12/0	5.04e-05	1	0.0034	26.4197	5.9078	118.148	ENST00000351948	c.2544A>G	p.Ser848Ser	1.6e-05	'121938/4/0'	3.6e-05	'55408/4/0'	NA	NA	NA
2-32224763-C-A	missense_variant&splice_region_variant	'NLRC4'	721/29/0	0.0193	1	115482/2472/23	0.0107	0.0126	0.0034	1.8277	1.2629	2.645	ENST00000342905	c.790G>T	p.Ala264Ser	0.007649	'102035/1569/8'	0.011403	'48808/1129/5'	Autoinflammation with infantile enterocolitis|Familial cold autoinflammatory syndrome 4	0	Benign|Benign
2-37248350-A-G	stop_lost	'NDUFAF7'	750/2/0	0.0013	1	118892/12/0	5.05e-05	1	0.0034	26.3866	5.9004	118.001	ENST00000002125	c.1326A>G	p.Ter442Trpext*?	2.4e-05	'123072/6/0'	3.6e-05	'55824/4/0'	NA	NA	NA
2-74680024-A-C	missense_variant	'SEMA4F'	750/2/0	0.0013	1	119043/12/0	5.04e-05	1	0.0034	26.4201	5.9079	118.15	ENST00000339773	c.1663A>C	p.Thr555Pro	3.2e-05	'123098/8/0'	7.2e-05	'55836/8/0'	NA	NA	NA
2-96278351-G-A	synonymous_variant	'SNRNP200'	750/2/0	0.0013	1	119042/12/0	5.04e-05	1	0.0034	26.4199	5.9079	118.15	ENST00000323853	c.5496C>T	p.Phe1832Phe	8e-06	'123117/2/0'	9e-06	'55843/1/0'	NA	NA	NA
2-169225361-A-G	synonymous_variant	'LRP2'	750/2/0	0.0013	1	119042/12/0	5.04e-05	1	0.0034	26.4199	5.9079	118.15	ENST00000263816	c.5487T>C	p.Asp1829Asp	8e-06	'122999/2/0'	1.8e-05	'55757/2/0'	NA	NA	NA
2-171324332-C-T	missense_variant	'METTL8'	750/2/0	0.0013	1	119040/12/0	5.04e-05	1	0.0034	26.4194	5.9078	118.148	ENST00000375258	c.1064G>A	p.Ser355Asn	0.003116	'75425/463/5'	0.000412	'29104/24/0'	NA	NA	NA
2-178577290-C-T	synonymous_variant	'TTN'	750/2/0	0.0013	1	119043/12/0	5.04e-05	1	0.0034	26.4201	5.9079	118.15	ENST00000342175	c.42426G>A	p.Ala14142Ala	2e-05	'122641/5/0'	4.5e-05	'55526/5/0'	not specified	0	Uncertain significance
2-202974465-C-T	missense_variant	'CARF'	750/2/0	0.0013	1	118990/12/0	5.04e-05	1	0.0034	26.4083	5.9053	118.098	ENST00000320443	c.1235C>T	p.Thr412Met	2.5e-05	'118041/6/0'	3.7e-05	'54726/4/0'	NA	NA	NA
2-219329711-G-C	missense_variant	'RESP18'	750/2/0	0.0013	1	119039/12/0	5.04e-05	1	0.0034	26.4192	5.9077	118.147	ENST00000333527	c.391C>G	p.His131Asp	2e-05	'75751/3/0'	0	'29024/0/0'	NA	NA	NA
3-37993659-C-A	5_prime_UTR_premature_start_codon_gain_variant	'VILL'	750/2/0	0.0013	1	119042/12/0	5.04e-05	1	0.0034	26.4199	5.9079	118.15	ENST00000283713	c.-14C>A	NA	1.2e-05	'122885/3/0'	2.7e-05	'55741/3/0'	NA	NA	NA
3-45962323-C-T	synonymous_variant	'FYCO1'	750/2/0	0.0013	1	119042/12/0	5.04e-05	1	0.0034	26.4199	5.9079	118.15	ENST00000296137	c.3339G>A	p.Val1113Val	8e-06	'123133/2/0'	1.8e-05	'55858/2/0'	NA	NA	NA
3-101821706-G-A	missense_variant	'NXPE3'	750/2/0	0.0013	1	119043/12/0	5.04e-05	1	0.0034	26.4201	5.9079	118.15	ENST00000273347	c.1432G>A	p.Val478Met	8e-06	'123099/2/0'	0	'55829/0/0'	NA	NA	NA
3-180976264-A-C	missense_variant	'FXR1'	748/2/0	0.0013	1	118925/12/0	5.05e-05	1	0.0034	26.4644	5.9178	118.349	ENST00000305586	c.1583A>C	p.Glu528Ala	3.7e-05	'122162/9/0'	3.6e-05	'55491/4/0'	NA	NA	NA
4-7843273-G-A	missense_variant	'AFAP1'	750/2/0	0.0013	1	119043/12/0	5.04e-05	1	0.0034	26.4201	5.9079	118.15	ENST00000358461	c.412C>T	p.Arg138Trp	9.7e-05	'123077/24/0'	6.3e-05	'55830/7/0'	NA	NA	NA
4-40335950-C-T	missense_variant	'CHRNA9'	750/2/0	0.0013	1	118919/12/0	5.05e-05	1	0.0034	26.3926	5.9018	118.028	ENST00000310169	c.188C>T	p.Thr63Met	2.8e-05	'123036/7/0'	5.4e-05	'55793/6/0'	NA	NA	NA
4-122187927-G-A	synonymous_variant	'KIAA1109'	750/2/0	0.0013	1	119026/12/0	5.04e-05	1	0.0034	26.4163	5.9071	118.134	ENST00000264501	c.660G>A	p.Pro220Pro	0.001156	'110449/250/3'	4.8e-05	'51837/5/0'	NA	NA	NA
4-122219447-A-T	synonymous_variant	'KIAA1109'	750/2/0	0.0013	1	119042/12/0	5.04e-05	1	0.0034	26.4199	5.9079	118.15	ENST00000264501	c.2355A>T	p.Gly785Gly	0.001178	'122775/286/2'	3.6e-05	'55807/4/0'	NA	NA	NA
10-3135811-C-T	missense_variant	'PFKP'	750/2/0	0.0013	1	118974/12/0	5.04e-05	1	0.0034	26.4048	5.9045	118.082	ENST00000381072	c.452C>T	p.Ala151Val	0.000175	'123033/43/0'	0.000278	'55811/31/0'	NA	NA	NA
10-5394387-C-T	synonymous_variant	'TUBAL3'	716/35/1	0.0246	0.3648	115569/3408/34	0.0146	0.0862	0.0034	1.7018	1.226	2.3624	ENST00000380419	c.471G>A	p.Thr157Thr	0.008583	'120241/2086/7'	0.013758	'53582/1508/4'	NA	NA	NA
10-8074045-G-A	3_prime_UTR_variant	'GATA3'	750/2/0	0.0013	1	119040/12/0	5.04e-05	1	0.0034	26.4194	5.9078	118.148	ENST00000346208	c.*22G>A	NA	0.000224	'122615/55/0'	2.7e-05	'55633/3/0'	NA	NA	NA
10-73426180-G-A	missense_variant	'MSS51'	750/2/0	0.0013	1	119043/12/0	5.04e-05	1	0.0034	26.4201	5.9079	118.15	ENST00000299432	c.700C>T	p.Arg234Trp	3.7e-05	'122967/9/0'	3.6e-05	'55720/4/0'	NA	NA	NA
10-122618206-G-T	missense_variant	'DMBT1'	750/2/0	0.0013	1	119043/12/0	5.04e-05	1	0.0034	26.4201	5.9079	118.15	ENST00000330163	c.2810G>T	p.Gly937Val	2.4e-05	'123040/6/0'	5.4e-05	'55788/6/0'	NA	NA	NA
5-75148620-T-C	missense_variant	'ANKRD31'	750/2/0	0.0013	1	118912/12/0	5.05e-05	1	0.0034	26.391	5.9014	118.02	ENST00000274361	c.1861A>G	p.Ser621Gly	8e-06	'66244/1/0'	1.8e-05	'27534/1/0'	NA	NA	NA
5-83641745-A-G	synonymous_variant	'HAPLN1'	750/2/0	0.0013	1	119043/12/0	5.04e-05	1	0.0034	26.4201	5.9079	118.15	ENST00000274341	c.816T>C	p.Tyr272Tyr	3.7e-05	'122628/9/0'	6.3e-05	'55364/7/0'	NA	NA	NA
5-151568010-G-A	missense_variant	'FAT2'	750/2/0	0.0013	1	119043/12/0	5.04e-05	1	0.0034	26.4201	5.9079	118.15	ENST00000261800	c.922C>T	p.Arg308Trp	4.5e-05	'123054/11/0'	5.4e-05	'55789/6/0'	NA	NA	NA
5-173889971-G-A	missense_variant	'CPEB4'	750/2/0	0.0013	1	119042/12/0	5.04e-05	1	0.0034	26.4199	5.9079	118.15	ENST00000265085	c.238G>A	p.Ala80Thr	2.8e-05	'123114/7/0'	4.5e-05	'55846/5/0'	NA	NA	NA
5-175441885-C-T	synonymous_variant	'DRD1'	750/2/0	0.0013	1	119043/12/0	5.04e-05	1	0.0034	26.4201	5.9079	118.15	ENST00000393752	c.1215G>A	p.Glu405Glu	1.6e-05	'123071/4/0'	3.6e-05	'55805/4/0'	NA	NA	NA
6-12163396-A-G	synonymous_variant	'HIVEP1'	750/2/0	0.0013	1	119043/12/0	5.04e-05	1	0.0034	26.4201	5.9079	118.15	ENST00000379388	c.7092A>G	p.Gln2364Gln	8e-06	'123041/2/0'	9e-06	'55792/1/0'	NA	NA	NA
6-24564344-C-T	splice_region_variant	'KIAA0319'	750/2/0	0.0013	1	119043/12/0	5.04e-05	1	0.0034	26.4201	5.9079	118.15	ENST00000378214	c.2293-4G>A	NA	4.1e-05	'122211/10/0'	1.8e-05	'55012/2/0'	NA	NA	NA
6-26285262-T-TG	frameshift_variant	'HIST1H4H'	750/2/0	0.0013	1	119043/12/0	5.04e-05	1	0.0034	26.4201	5.9079	118.15	ENST00000377727	c.237dupC	p.Lys80fs	0	NA	0	NA	NA	NA	NA
6-28233042-G-A	missense_variant	'ZSCAN9'	745/7/0	0.0047	1	118757/297/0	0.0012	1	0.0034	3.7441	1.7665	7.9359	ENST00000252207	c.1049G>A	p.Arg350His	0.000582	'122764/143/0'	0.000772	'55625/86/0'	NA	NA	NA
6-31939256-C-T	synonymous_variant	'C2'	750/2/0	0.0013	1	119022/12/0	5.04e-05	1	0.0034	26.4154	5.9069	118.13	ENST00000299367	c.1155C>T	p.Pro385Pro	7.5e-05	'120517/18/0'	0.000157	'54139/17/0'	NA	NA	NA
6-150389354-G-A	missense_variant&splice_region_variant	'IYD'	745/6/0	0.004	1	118651/222/0	0.000934	1	0.0034	4.2912	1.9042	9.6703	ENST00000229447	c.181G>A	p.Ala61Thr	0.002948	'122265/709/8'	0.001524	'55591/170/0'	NA	NA	NA
7-87462843-G-A	synonymous_variant	'ABCB4'	750/2/0	0.0013	1	119036/12/0	5.04e-05	1	0.0034	26.4186	5.9076	118.144	ENST00000265723	c.201C>T	p.His67His	1.2e-05	'123044/3/0'	9e-06	'55804/1/0'	not specified	0	Likely benign
7-103298572-T-C	missense_variant	'PMPCB'	748/4/0	0.0027	1	118955/93/0	0.000391	1	0.0034	6.8245	2.5052	18.5905	ENST00000249269	c.104T>C	p.Leu35Ser	0.01943	'118811/3641/570'	0.000744	'55720/83/0'	NA	NA	NA
7-132508046-G-A	synonymous_variant	'PLXNA4'	750/2/0	0.0013	1	119043/12/0	5.04e-05	1	0.0034	26.4201	5.9079	118.15	ENST00000321063	c.648C>T	p.Tyr216Tyr	1.2e-05	'123039/3/0'	1.8e-05	'55775/2/0'	NA	NA	NA
7-152182502-C-CTGT	disruptive_inframe_insertion	'KMT2C'	750/2/0	0.0013	1	119041/12/0	5.04e-05	1	0.0034	26.4197	5.9078	118.148	ENST00000262189	c.5355_5357dupACA	p.Gln1786dup	0	NA	0	NA	not specified	0	not provided
8-9029821-A-T	synonymous_variant	'ERI1'	750/2/0	0.0013	1	119043/12/0	5.04e-05	1	0.0034	26.4201	5.9079	118.15	ENST00000250263	c.837A>T	p.Ile279Ile	1.6e-05	'122978/4/0'	3.6e-05	'55721/4/0'	NA	NA	NA
8-142915115-CCTT-C	conservative_inframe_deletion	'CYP11B2'	750/2/0	0.0013	1	119042/12/0	5.04e-05	1	0.0034	26.4199	5.9079	118.15	ENST00000323110	c.523_525delAAG	p.Lys175del	3.3e-05	'122357/8/0'	7.2e-05	'55505/8/0'	NA	NA	NA
8-144521220-G-A	synonymous_variant	'LRRC14'	750/2/0	0.0013	1	119043/12/0	5.04e-05	1	0.0034	26.4201	5.9079	118.15	ENST00000292524	c.1224G>A	p.Ala408Ala	4.1e-05	'122925/10/0'	7.2e-05	'55700/8/0'	NA	NA	NA
8-144774231-CTTT-C	conservative_inframe_deletion	'ZNF34'	600/138/11	0.1068	0.3373	99366/18601/805	0.0851	0.0422	0.0034	1.2859	1.0907	1.5159	ENST00000343459	c.715_717delAAA	p.Lys239del	0.126844	'94731/25142/3017'	0.087245	'46457/8891/420'	NA	NA	NA
9-114016122-T-C	missense_variant	'ZNF618'	750/2/0	0.0013	1	118787/12/0	5.05e-05	1	0.0034	26.3633	5.8952	117.897	ENST00000288466	c.668T>C	p.Ile223Thr	1.6e-05	'123086/4/0'	2.7e-05	'55840/3/0'	NA	NA	NA
9-122553878-C-T	missense_variant	'OR1N2'	726/25/1	0.018	0.2115	116558/2272/24	0.0098	0.000731	0.0034	1.8547	1.2648	2.7198	ENST00000373688	c.667C>T	p.Arg223Cys	0.036753	'114746/7384/827'	0.011757	'54419/1276/17'	NA	NA	NA
9-125963068-A-G	synonymous_variant	'PBX3'	733/19/0	0.0126	1	117374/1389/11	0.0059	0.0037	0.0034	2.1412	1.3578	3.3768	ENST00000373487	c.1242A>G	p.Gly414Gly	0.00387	'121789/940/5'	0.005645	'55091/623/3'	NA	NA	NA
9-136791734-C-T	synonymous_variant	'TMEM141'	750/2/0	0.0013	1	119043/12/0	5.04e-05	1	0.0034	26.4201	5.9079	118.15	ENST00000290079	c.78C>T	p.Cys26Cys	2e-05	'122972/5/0'	4.5e-05	'55725/5/0'	NA	NA	NA
11-1099851-C-G	non_coding_transcript_exon_variant	'MUC2'	750/2/0	0.0013	1	119043/12/0	5.04e-05	1	0.0034	26.4201	5.9079	118.15	ENST00000361558	n.9635C>G	NA	8e-06	'122996/2/0'	1.8e-05	'55756/2/0'	NA	NA	NA
11-47341222-C-T	missense_variant	'MYBPC3'	750/2/0	0.0013	1	119043/12/0	5.04e-05	1	0.0034	26.4201	5.9079	118.15	ENST00000256993	c.1813G>A	p.Asp605Asn	0.000186	'104758/39/0'	4.3e-05	'46609/4/0'	Hypertrophic cardiomyopathy|not specified|Cardiovascular phenotype	0	Conflicting interpretations of pathogenicity|Conflicting interpretations of pathogenicity|Conflicting interpretations of pathogenicity
11-55993862-C-G	missense_variant	'OR5F1'	750/2/0	0.0013	1	118942/12/0	5.04e-05	1	0.0034	26.3977	5.9029	118.05	ENST00000278409	c.764G>C	p.Cys255Ser	0.002376	'121926/554/14'	0.000253	'55296/28/0'	NA	NA	NA
11-62884506-G-A	missense_variant	'SLC3A2'	750/2/0	0.0013	1	119043/12/0	5.04e-05	1	0.0034	26.4201	5.9079	118.15	ENST00000338663	c.740G>A	p.Arg247Gln	4.1e-05	'123126/10/0'	2.7e-05	'55857/3/0'	NA	NA	NA
11-65116890-T-C	missense_variant	'ZNHIT2'	743/9/0	0.006	1	118591/464/0	0.0019	1	0.0034	3.0833	1.5911	5.975	ENST00000310597	c.764A>G	p.Gln255Arg	0.000876	'114530/201/0'	0.001744	'52571/184/0'	NA	NA	NA
11-67418521-G-A	splice_donor_variant	'CARNS1'	750/2/0	0.0013	1	119042/12/0	5.04e-05	1	0.0034	26.4199	5.9079	118.15	ENST00000307823	c.-6+1G>A	NA	2.3e-05	'66079/3/0'	5.6e-05	'26991/3/0'	NA	NA	NA
11-73296749-C-T	synonymous_variant	'P2RY6'	750/2/0	0.0013	1	119042/12/0	5.04e-05	1	0.0034	26.4199	5.9079	118.15	ENST00000349767	c.231C>T	p.Cys77Cys	3.3e-05	'122752/8/0'	7.2e-05	'55833/8/0'	NA	NA	NA
11-75162814-C-T	non_coding_transcript_exon_variant	'SLCO2B1'	750/2/0	0.0013	1	119039/12/0	5.04e-05	1	0.0034	26.4192	5.9077	118.147	ENST00000531457	n.479C>T	NA	0.000592	'118073/140/0'	6.5e-05	'54043/7/0'	NA	NA	NA
11-119052597-G-A	non_coding_transcript_exon_variant	'HYOU1'	750/2/0	0.0013	1	118980/12/0	5.04e-05	1	0.0034	26.4061	5.9048	118.088	ENST00000531694	n.2133C>T	NA	2.2e-05	'112565/5/0'	4.9e-05	'50868/5/0'	NA	NA	NA
12-18088924-T-C	missense_variant	'RERGL'	750/2/0	0.0013	1	118571/12/0	5.06e-05	1	0.0034	26.3154	5.8845	117.682	ENST00000229002	c.88A>G	p.Ile30Val	0	NA	0	NA	NA	NA	NA
12-56923904-C-A	missense_variant	'SDR9C7'	750/2/0	0.0013	1	119043/12/0	5.04e-05	1	0.0034	26.4201	5.9079	118.15	ENST00000293502	c.871G>T	p.Ala291Ser	0	NA	0	NA	NA	NA	NA
12-57198667-G-A	missense_variant	'LRP1'	750/2/0	0.0013	1	119043/12/0	5.04e-05	1	0.0034	26.4201	5.9079	118.15	ENST00000243077	c.9673G>A	p.Val3225Ile	2.2e-05	'115444/5/0'	3.8e-05	'52174/4/0'	NA	NA	NA
12-57199240-T-C	synonymous_variant	'LRP1'	750/2/0	0.0013	1	119043/12/0	5.04e-05	1	0.0034	26.4201	5.9079	118.15	ENST00000243077	c.9705T>C	p.Phe3235Phe	8e-06	'122970/2/0'	1.8e-05	'55843/2/0'	NA	NA	NA
12-80336083-C-T	stop_gained	'OTOGL'	750/2/0	0.0013	1	119042/12/0	5.04e-05	1	0.0034	26.4199	5.9079	118.15	ENST00000458043	c.4516C>T	p.Arg1506*	3.9e-05	'115975/9/0'	8.3e-05	'54129/9/0'	NA	NA	NA
12-92741500-G-A	missense_variant	'PLEKHG7'	750/2/0	0.0013	1	119022/12/0	5.04e-05	1	0.0034	26.4154	5.9069	118.13	ENST00000344636	c.565G>A	p.Gly189Ser	8e-06	'121238/2/0'	1.8e-05	'55301/2/0'	NA	NA	NA
12-98515880-C-T	synonymous_variant	'TMPO'	750/2/0	0.0013	1	119043/12/0	5.04e-05	1	0.0034	26.4201	5.9079	118.15	ENST00000261210	c.13C>T	p.Leu5Leu	4.5e-05	'122007/11/0'	9.1e-05	'54991/10/0'	NA	NA	NA
12-102877455-G-T	missense_variant	'PAH'	748/2/0	0.0013	1	118534/12/0	5.06e-05	1	0.0034	26.3774	5.8983	117.96	ENST00000550978	c.430C>A	p.Pro144Thr	2.4e-05	'123123/6/0'	5.4e-05	'55849/6/0'	NA	NA	NA
12-113310343-T-C	missense_variant	'SLC8B1'	750/2/0	0.0013	1	119042/12/0	5.04e-05	1	0.0034	26.4199	5.9079	118.15	ENST00000202831	c.1148A>G	p.Glu383Gly	4e-06	'122641/1/0'	9e-06	'55627/1/0'	NA	NA	NA
13-51768256-C-T	synonymous_variant	'DHRS12'	750/2/0	0.0013	1	119043/12/0	5.04e-05	1	0.0034	26.4201	5.9079	118.15	ENST00000444610	c.885G>A	p.Ala295Ala	4.5e-05	'66051/6/0'	9.5e-05	'26342/5/0'	NA	NA	NA
13-102866676-G-A	missense_variant	'ERCC5'	750/2/0	0.0013	1	119043/12/0	5.04e-05	1	0.0034	26.4201	5.9079	118.15	ENST00000355739	c.2364G>A	p.Met788Ile	8e-06	'122988/2/0'	9e-06	'55743/1/0'	NA	NA	NA
13-113075126-G-A	synonymous_variant	'MCF2L'	750/2/0	0.0013	1	119043/12/0	5.04e-05	1	0.0034	26.4201	5.9079	118.15	ENST00000375597	c.1239G>A	p.Ala413Ala	1.6e-05	'122819/4/0'	2.7e-05	'55693/3/0'	NA	NA	NA
14-23415193-T-C	synonymous_variant	'MYH7'	750/2/0	0.0013	1	119043/12/0	5.04e-05	1	0.0034	26.4201	5.9079	118.15	ENST00000355349	c.5361A>G	p.Glu1787Glu	0.000869	'122920/206/4'	2.7e-05	'55852/3/0'	Hypertrophic cardiomyopathy|not specified	0	Benign/Likely benign|Benign/Likely benign
14-23557284-A-G	missense_variant	'THTPA'	600/137/14	0.1099	0.0892	98993/19001/914	0.0876	0.9421	0.0034	1.2856	1.093	1.5123	ENST00000288014	c.527A>G	p.His176Arg	0.1198	'92029/24104/2114'	0.087233	'45341/8742/380'	NA	NA	NA
14-102084751-A-G	missense_variant	'HSP90AA1'	750/2/0	0.0013	1	119043/12/0	5.04e-05	1	0.0034	26.4201	5.9079	118.15	ENST00000216281	c.911T>C	p.Ile304Thr	4e-06	'121984/1/0'	9e-06	'54724/1/0'	NA	NA	NA
14-104928866-C-T	synonymous_variant	'PLD4'	750/2/0	0.0013	1	119043/12/0	5.04e-05	1	0.0034	26.4201	5.9079	118.15	ENST00000392593	c.402C>T	p.His134His	3.7e-05	'122631/9/0'	7.2e-05	'55450/8/0'	NA	NA	NA
15-45100834-GGGAGCTGAGAAAAAGAAA-G	frameshift_variant	'DUOX2'	746/2/0	0.0013	1	118280/12/0	5.07e-05	1	0.0034	26.3913	5.9014	118.022	ENST00000389039	c.2922-14_2925delTTTCTTTTTCTCAGCTCC	p.Ser975fs	7.4e-05	'121778/18/0'	5.5e-05	'54623/6/0'	not provided	1	Likely pathogenic
15-51536338-T-C	synonymous_variant	'DMXL2'	750/2/0	0.0013	1	119043/12/0	5.04e-05	1	0.0034	26.4201	5.9079	118.15	ENST00000251076	c.2142A>G	p.Thr714Thr	8e-06	'122848/2/0'	1.8e-05	'55694/2/0'	NA	NA	NA
15-63302475-G-C	splice_region_variant	'APH1B'	750/2/0	0.0013	1	119043/12/0	5.04e-05	1	0.0034	26.4201	5.9079	118.15	ENST00000261879	c.606+3G>C	NA	2.9e-05	'122348/7/0'	2.7e-05	'55638/3/0'	NA	NA	NA
15-65610738-T-C	missense_variant	'INTS14'	750/2/0	0.0013	1	119043/12/0	5.04e-05	1	0.0034	26.4201	5.9079	118.15	ENST00000562830	c.11A>G	p.Tyr4Cys	2.4e-05	'61907/3/0'	4.4e-05	'22699/2/0'	NA	NA	NA
15-75362337-A-C	splice_region_variant	'MAN2C1'	749/2/0	0.0013	1	118975/12/0	5.04e-05	1	0.0034	26.4402	5.9124	118.241	ENST00000267978	c.1008+6T>G	NA	2e-05	'122741/5/0'	4.5e-05	'55628/5/0'	NA	NA	NA
16-66972451-G-A	missense_variant	'CES3'	750/2/0	0.0013	1	119043/12/0	5.04e-05	1	0.0034	26.4201	5.9079	118.15	ENST00000303334	c.1387G>A	p.Glu463Lys	5.7e-05	'123051/14/0'	1.8e-05	'55813/2/0'	NA	NA	NA
16-67189067-G-A	missense_variant	'EXOC3L1'	750/2/0	0.0013	1	119043/12/0	5.04e-05	1	0.0034	26.4201	5.9079	118.15	ENST00000314586	c.160C>T	p.Arg54Cys	0.000165	'114893/38/0'	9.8e-05	'51128/10/0'	NA	NA	NA
16-83994380-C-G	missense_variant	'NECAB2'	750/2/0	0.0013	1	119043/12/0	5.04e-05	1	0.0034	26.4201	5.9079	118.15	ENST00000305202	c.675C>G	p.His225Gln	0.000317	'123019/76/1'	7.2e-05	'55832/8/0'	NA	NA	NA
16-84838718-T-G	missense_variant	'CRISPLD2'	750/2/0	0.0013	1	119043/12/0	5.04e-05	1	0.0034	26.4201	5.9079	118.15	ENST00000262424	c.223T>G	p.Ser75Ala	1.2e-05	'122113/3/0'	2.7e-05	'55201/3/0'	NA	NA	NA
17-213904-C-T	missense_variant	'RPH3AL'	750/2/0	0.0013	1	119040/12/0	5.04e-05	1	0.0034	26.4194	5.9078	118.148	ENST00000323434	c.809G>A	p.Arg270Gln	0.000143	'122058/35/0'	0.000136	'55242/15/0'	NA	NA	NA
17-27309054-C-T	non_coding_transcript_exon_variant	'WSB1'	745/6/0	0.004	1	118826/222/0	0.000932	1	0.0034	4.2975	1.907	9.6845	ENST00000467843	n.2325C>T	NA	0.001857	'96029/356/1'	0.001552	'47221/147/0'	NA	NA	NA
17-31975637-G-A	synonymous_variant	'SUZ12'	750/2/0	0.0013	1	119042/12/0	5.04e-05	1	0.0034	26.4199	5.9079	118.15	ENST00000322652	c.747G>A	p.Ser249Ser	0.000171	'122942/42/0'	4.5e-05	'55762/5/0'	NA	NA	NA
17-32360888-G-C	splice_region_variant	'ZNF207'	750/2/0	0.0013	1	119043/12/0	5.04e-05	1	0.0034	26.4201	5.9079	118.15	ENST00000321233	c.476-4G>C	NA	1.2e-05	'123024/3/0'	2.7e-05	'55792/3/0'	NA	NA	NA
17-35822816-A-G	missense_variant	'TAF15'	750/2/0	0.0013	1	119043/12/0	5.04e-05	1	0.0034	26.4201	5.9079	118.15	ENST00000603393	c.194A>G	p.Tyr65Cys	1.6e-05	'123101/4/0'	3.6e-05	'55828/4/0'	NA	NA	NA
17-37626037-T-C	missense_variant	'DDX52'	750/2/0	0.0013	1	119043/12/0	5.04e-05	1	0.0034	26.4201	5.9079	118.15	ENST00000617633	c.994A>G	p.Arg332Gly	6.5e-05	'123112/16/0'	3.6e-05	'55850/4/0'	NA	NA	NA
17-40095098-G-A	missense_variant	'NR1D1'	750/2/0	0.0013	1	119043/12/0	5.04e-05	1	0.0034	26.4201	5.9079	118.15	ENST00000246672	c.1271C>T	p.Pro424Leu	3.7e-05	'122768/9/0'	6.3e-05	'55559/7/0'	NA	NA	NA
17-75757494-G-A	missense_variant	'ITGB4'	750/2/0	0.0013	1	119042/12/0	5.04e-05	1	0.0034	26.4199	5.9079	118.15	ENST00000200181	c.5408G>A	p.Arg1803Gln	0.0012	'122631/293/1'	7.2e-05	'55688/8/0'	Epidermolysis bullosa junctionalis with pyloric atresia	0	Uncertain significance
18-691284-C-T	splice_region_variant	'ENOSF1'	750/2/0	0.0013	1	118993/12/0	5.04e-05	1	0.0034	26.409	5.9054	118.101	ENST00000251101	c.424-8G>A	NA	0.000106	'122424/26/0'	9e-05	'55473/10/0'	NA	NA	NA
19-30444789-C-T	synonymous_variant	'ZNF536'	750/2/0	0.0013	1	119043/12/0	5.04e-05	1	0.0034	26.4201	5.9079	118.15	ENST00000355537	c.1227C>T	p.Pro409Pro	2.9e-05	'122789/7/0'	5.4e-05	'55576/6/0'	NA	NA	NA
19-33132213-A-C	missense_variant	'WDR88'	750/2/0	0.0013	1	119043/12/0	5.04e-05	1	0.0034	26.4201	5.9079	118.15	ENST00000355868	c.44A>C	p.Glu15Ala	2.1e-05	'118832/5/0'	4.6e-05	'53915/5/0'	NA	NA	NA
19-37889037-T-G	missense_variant	'WDR87'	750/2/0	0.0013	1	119043/12/0	5.04e-05	1	0.0034	26.4201	5.9079	118.15	ENST00000303868	c.4517A>C	p.Glu1506Ala	3.3e-05	'76222/5/0'	8.5e-05	'29313/5/0'	NA	NA	NA
19-49290596-G-A	synonymous_variant	'SLC6A16'	750/2/0	0.0013	1	119039/12/0	5.04e-05	1	0.0034	26.4192	5.9077	118.147	ENST00000454748	c.1950C>T	p.Leu650Leu	1.2e-05	'122937/3/0'	1.8e-05	'55739/2/0'	NA	NA	NA
19-51965298-T-G	synonymous_variant	'ZNF350'	714/38/0	0.0253	1	109737/9049/196	0.0397	0.4935	0.0034	0.6274	0.4544	0.8664	ENST00000243644	c.1155A>C	p.Thr385Thr	0.03063	'115575/7222/155'	0.038415	'51513/4108/86'	NA	NA	NA
19-54201173-A-G	5_prime_UTR_variant	'RPS9'	750/2/0	0.0013	1	119043/12/0	5.04e-05	1	0.0034	26.4201	5.9079	118.15	ENST00000302907	c.-12A>G	NA	2e-05	'122737/5/0'	3.6e-05	'55558/4/0'	NA	NA	NA
19-54997441-C-T	synonymous_variant	'NLRP2'	750/2/0	0.0013	1	119042/12/0	5.04e-05	1	0.0034	26.4199	5.9079	118.15	ENST00000263437	c.2995C>T	p.Leu999Leu	8e-06	'123128/2/0'	1.8e-05	'55854/2/0'	NA	NA	NA
19-55685391-C-T	splice_region_variant	'EPN1'	750/2/0	0.0013	1	119043/12/0	5.04e-05	1	0.0034	26.4201	5.9079	118.15	ENST00000085079	c.229-5C>T	NA	6.8e-05	'117936/14/1'	1.9e-05	'53190/2/0'	NA	NA	NA
20-5923045-T-G	missense_variant	'CHGB'	750/2/0	0.0013	1	119043/12/0	5.04e-05	1	0.0034	26.4201	5.9079	118.15	ENST00000378961	c.901T>G	p.Ser301Ala	2.4e-05	'122506/6/0'	5.4e-05	'55431/6/0'	NA	NA	NA
20-23491753-CA-C	frameshift_variant	'CST8'	750/2/0	0.0013	1	119043/12/0	5.04e-05	1	0.0034	26.4201	5.9079	118.15	ENST00000246012	c.87delA	p.Val31fs	1.2e-05	'122770/3/0'	2.7e-05	'55827/3/0'	NA	NA	NA
20-45902322-T-C	missense_variant	'PLTP'	750/2/0	0.0013	1	119042/12/0	5.04e-05	1	0.0034	26.4199	5.9079	118.15	ENST00000354050	c.964A>G	p.Ser322Gly	9.8e-05	'122782/24/0'	0.000189	'55604/21/0'	NA	NA	NA
22-30646629-G-A	synonymous_variant	'SLC35E4'	739/13/0	0.0086	1	118218/834/3	0.0035	0.1857	0.0034	2.4628	1.4207	4.2693	ENST00000343605	c.651G>A	p.Ala217Ala	0.002041	'119569/490/0'	0.003233	'53622/349/0'	NA	NA	NA
22-36304036-G-A	synonymous_variant	'MYH9'	750/2/0	0.0013	1	119043/12/0	5.04e-05	1	0.0034	26.4201	5.9079	118.15	ENST00000216181	c.2349C>T	p.Ile783Ile	8e-06	'123056/2/0'	9e-06	'55798/1/0'	NA	NA	NA
2-178336321-G-T	synonymous_variant	'OSBPL6'	672/73/5	0.0553	0.0691	109651/9032/227	0.0399	0.0051	0.0035	1.4099	1.1289	1.7609	ENST00000190611	c.678G>T	p.Pro226Pro	0.056276	'109556/12520/646'	0.043384	'50858/4557/131'	NA	NA	NA
2-219283086-GTCT-G	non_coding_transcript_exon_variant	'DNAJB2'	659/90/0	0.0601	0.1019	108099/9849/246	0.0437	0.1749	0.0035	1.3973	1.1281	1.7307	ENST00000476254	n.30_32delTCT	NA	0.034849	'113139/8022/219'	0.049243	'49631/5131/138'	NA	NA	NA
3-121886372-G-A	missense_variant	'EAF2'	737/11/0	0.0074	1	117319/642/2	0.0027	0.2212	0.0035	2.6979	1.4834	4.9067	ENST00000273668	c.767G>A	p.Ser256Asn	0.001754	'99964/350/1'	0.002992	'48004/287/1'	NA	NA	NA
4-183705076-G-A	splice_region_variant	'TRAPPC11'	750/2/0	0.0013	1	118166/12/0	5.08e-05	1	0.0035	26.2255	5.8644	117.28	ENST00000334690	c.3055+6G>A	NA	4.1e-05	'123023/10/0'	3.6e-05	'55806/4/0'	NA	NA	NA
10-112422311-TGTCTGCTGTG-T	splice_region_variant	'ACSL5'	749/3/0	0.002	1	118725/45/0	0.000189	1	0.0035	10.5483	3.2744	33.9804	ENST00000354273	c.1477-13_1477-4delGTCTGCTGTG	NA	0.000181	'121530/44/0'	0.00039	'55097/43/0'	NA	NA	NA
7-105142401-T-C	missense_variant	'SRPK2'	749/3/0	0.002	1	119006/45/0	0.000189	1	0.0035	10.5733	3.2822	34.0608	ENST00000357311	c.1117A>G	p.Ile373Val	0.000175	'123072/43/0'	0.00034	'55808/38/0'	NA	NA	NA
14-104175393-G-C	missense_variant	'KIF26A'	747/5/0	0.0033	1	118901/154/0	0.000647	1	0.0035	5.154	2.1121	12.5771	ENST00000315264	c.2188G>C	p.Ala730Pro	0.000353	'110411/78/0'	0.000568	'50995/58/0'	NA	NA	NA
16-68255933-G-A	missense_variant	'PLA2G15'	740/12/0	0.008	1	118293/745/0	0.0031	0.6356	0.0035	2.5622	1.4452	4.5425	ENST00000219345	c.670G>A	p.Val224Met	0.001899	'122251/464/1'	0.003166	'55233/350/1'	NA	NA	NA
16-70398333-C-T	synonymous_variant	'ST3GAL2'	749/3/0	0.002	1	119009/45/0	0.000189	1	0.0035	10.5735	3.2823	34.0617	ENST00000342907	c.198G>A	p.Ser66Ser	0.002261	'121458/538/7'	0.000236	'54948/26/0'	NA	NA	NA
17-65537351-G-A	missense_variant	'AXIN2'	747/5/0	0.0033	1	118901/154/0	0.000647	1	0.0035	5.154	2.1121	12.5771	ENST00000307078	c.1685C>T	p.Pro562Leu	0.000327	'122257/80/0'	0.000636	'55000/70/0'	Oligodontia-colorectal cancer syndrome|not provided	0	Conflicting interpretations of pathogenicity|Conflicting interpretations of pathogenicity
19-307397-G-C	synonymous_variant	'MIER2'	749/3/0	0.002	1	119010/45/0	0.000189	1	0.0035	10.5736	3.2823	34.062	ENST00000264819	c.1338C>G	p.Pro446Pro	9e-06	'115257/2/0'	1e-05	'52292/1/0'	NA	NA	NA
20-17498964-A-G	missense_variant	'BFSP1'	749/3/0	0.002	1	119010/45/0	0.000189	1	0.0035	10.5736	3.2823	34.062	ENST00000377868	c.437T>C	p.Ile146Thr	0.00041	'123027/99/1'	0.000278	'55821/31/0'	|INCL_Congenital cataract	0	|INCL_424743:Likely pathogenic
4-105683033-A-G	synonymous_variant	'INTS12'	628/119/3	0.0833	0.4688	104100/14230/495	0.064	0.6987	0.0036	1.3286	1.1055	1.5967	ENST00000340139	c.1089T>C	p.Pro363Pro	0.047836	'111624/11013/378'	0.066473	'48585/6907/252'	NA	NA	NA
10-49131709-G-T	missense_variant	'FAM170B'	424/285/41	0.2447	0.4897	73682/39825/5452	0.2132	0.4522	0.0036	1.1953	1.0621	1.3451	ENST00000311787	c.756C>A	p.Asp252Glu	0.193766	'49182/22868/3164'	0.218371	'17475/9732/1413'	NA	NA	NA
5-133225260-C-G	missense_variant	'FSTL4'	744/8/0	0.0053	1	118661/382/0	0.0016	1	0.0036	3.3276	1.6491	6.7146	ENST00000265342	c.1202G>C	p.Ser401Thr	0.000528	'122991/130/0'	0.001092	'55725/122/0'	NA	NA	NA
8-76984155-C-T	synonymous_variant	'PEX2'	748/4/0	0.0027	1	118957/95/0	0.000399	1	0.0036	6.681	2.4536	18.1917	ENST00000357039	c.24G>A	p.Ala8Ala	0.008923	'120759/1952/120'	0.000521	'55553/58/0'	Zellweger syndrome|not provided	0	Likely benign|Likely benign
11-63508588-G-T	synonymous_variant	'LGALS12'	740/12/0	0.008	1	118298/744/1	0.0031	1	0.0036	2.5588	1.4433	4.5365	ENST00000255684	c.171G>T	p.Leu57Leu	0.001113	'122842/274/0'	0.002006	'55618/224/0'	NA	NA	NA
11-114594694-G-C	missense_variant	'NXPE4'	745/4/0	0.0027	1	117901/94/0	0.000398	1	0.0036	6.719	2.467	18.2992	ENST00000375478	c.66C>G	p.Ile22Met	5e-05	'121124/12/0'	0.000108	'55335/12/0'	NA	NA	NA
12-7495172-G-A	synonymous_variant	'CD163'	740/12/0	0.008	1	118293/742/3	0.0031	0.1143	0.0036	2.5519	1.4394	4.5241	ENST00000359156	c.1329C>T	p.Asn443Asn	0.001069	'122797/263/0'	0.002123	'55568/237/0'	NA	NA	NA
1-145848466-G-T	missense_variant	'NUDT17'	749/3/0	0.002	1	118977/46/0	0.000193	1	0.0037	10.3409	3.2126	33.286	ENST00000334513	c.974G>T	p.Gly325Val	5.3e-05	'122953/13/0'	0.000117	'55752/13/0'	NA	NA	NA
2-39190483-G-C	synonymous_variant	'CDKL4'	749/3/0	0.002	1	119007/46/0	0.000193	1	0.0037	10.3435	3.2134	33.2944	ENST00000378803	c.474C>G	p.Thr158Thr	0.000398	'122994/98/0'	0.000197	'55808/22/0'	NA	NA	NA
2-178454418-G-A	missense_variant	'PJVK'	749/3/0	0.002	1	119007/46/0	0.000193	1	0.0037	10.3435	3.2134	33.2944	ENST00000375129	c.298G>A	p.Val100Ile	0.00028	'122984/69/0'	0.000475	'55749/53/0'	Nonsyndromic Hearing Loss; Recessive	0	Uncertain significance
2-189053010-G-A	synonymous_variant	'COL5A2'	742/9/0	0.006	1	118519/468/1	0.002	0.3713	0.0037	3.0462	1.572	5.9027	ENST00000374866	c.2562C>T	p.Asp854Asp	0.002468	'122184/602/2'	0.003041	'55244/334/2'	Connective tissue disorder|Ehlers-Danlos syndrome; classic type|Ehlers-Danlos syndrome; type 7A|not specified|Cardiovascular phenotype	0	Benign/Likely benign|Benign/Likely benign|Benign/Likely benign|Benign/Likely benign|Benign/Likely benign
3-67495903-G-A	synonymous_variant	'SUCLG2'	749/3/0	0.002	1	119003/46/0	0.000193	1	0.0037	10.3432	3.2133	33.2932	ENST00000307227	c.957C>T	p.Ile319Ile	0.000297	'122804/73/0'	0.000233	'55649/26/0'	NA	NA	NA
4-146640502-C-G	synonymous_variant	'POU4F2'	664/83/4	0.0606	0.3426	100602/17588/821	0.0808	0.0859	0.0037	0.7338	0.5933	0.9075	ENST00000281321	c.924C>G	p.Ser308Ser	0.07814	'104632/17508/857'	0.081628	'47016/8383/360'	NA	NA	NA
10-31461077-AGAT-A	disruptive_inframe_deletion	'ZEB1'	749/3/0	0.002	1	119004/46/0	0.000193	1	0.0037	10.3433	3.2133	33.2935	ENST00000320985	c.105_107delTGA	p.Asp35del	0.002015	'122361/483/6'	0.000386	'55650/43/0'	NA	NA	NA
8-22250473-A-G	synonymous_variant	'POLR3D'	647/97/6	0.0727	0.2712	106056/12267/374	0.0548	0.327	0.0037	1.3509	1.1108	1.643	ENST00000306433	c.1152A>G	p.Val384Val	0.056452	'109755/12835/533'	0.054753	'49895/5796/160'	NA	NA	NA
11-92790156-G-A	missense_variant	'FAT3'	749/3/0	0.002	1	119009/46/0	0.000193	1	0.0037	10.3437	3.2135	33.2949	ENST00000409404	c.4549G>A	p.Val1517Met	0.000326	'122530/80/0'	8.1e-05	'55404/9/0'	NA	NA	NA
15-28143985-C-G	missense_variant	'HERC2'	749/3/0	0.002	1	119009/46/0	0.000193	1	0.0037	10.3437	3.2135	33.2949	ENST00000261609	c.11306G>C	p.Ser3769Thr	4.1e-05	'123112/10/0'	7.2e-05	'55839/8/0'	NA	NA	NA
15-49918915-C-T	synonymous_variant	'ATP8B4'	743/9/0	0.006	1	118529/466/2	0.002	0.0789	0.0037	3.0424	1.5701	5.8953	ENST00000284509	c.1959G>A	p.Gln653Gln	0.000638	'122840/157/0'	0.001281	'55659/143/0'	NA	NA	NA
16-3147487-G-A	splice_region_variant	'CASP16P'	749/3/0	0.002	1	119000/46/0	0.000193	1	0.0037	10.3429	3.2132	33.2924	ENST00000428155	n.868+7G>A	NA	0.000107	'60661/13/0'	0.000199	'22560/9/0'	NA	NA	NA
16-4694090-T-C	missense_variant	'NUDT16L1'	749/3/0	0.002	1	119009/46/0	0.000193	1	0.0037	10.3437	3.2135	33.2949	ENST00000304301	c.266T>C	p.Leu89Pro	0.000187	'109444/41/0'	0.000398	'50157/40/0'	NA	NA	NA
19-8586862-G-A	synonymous_variant	'ADAMTS10'	749/3/0	0.002	1	119009/46/0	0.000193	1	0.0037	10.3437	3.2135	33.2949	ENST00000270328	c.2193C>T	p.Ser731Ser	4.1e-05	'123123/10/0'	5.4e-05	'55852/6/0'	NA	NA	NA
19-51965217-C-T	synonymous_variant	'ZNF350'	746/6/0	0.004	1	118827/226/0	0.000949	1	0.0037	4.2159	1.8711	9.4988	ENST00000243644	c.1236G>A	p.Ala412Ala	0.001704	'122550/419/0'	0.001481	'55545/165/0'	NA	NA	NA
20-35496646-A-G	synonymous_variant	'CEP250'	746/6/0	0.004	1	118823/226/0	0.000949	1	0.0037	4.2157	1.8711	9.4985	ENST00000397527	c.3237A>G	p.Gln1079Gln	0.000451	'123006/109/1'	0.000842	'55754/92/1'	NA	NA	NA
1-228276554-T-C	missense_variant	'OBSCN'	723/29/0	0.0193	1	116346/2561/12	0.0109	0.6859	0.0038	1.7893	1.2365	2.5893	ENST00000284548	c.6325T>C	p.Trp2109Arg	0.006681	'119703/1607/7'	0.010465	'53424/1140/1'	NA	NA	NA
1-235981651-A-G	synonymous_variant	'NID1'	474/237/39	0.21	0.1876	79721/34908/3953	0.1805	0.0823	0.0038	1.2067	1.0652	1.3669	ENST00000264187	c.3187T>C	p.Leu1063Leu	0.231692	'74279/40352/8308'	0.17492	'37971/16061/1722'	NA	NA	NA
2-219250304-C-T	3_prime_UTR_variant	'TUBA4A'	728/24/0	0.016	1	116879/1955/9	0.0083	0.7226	0.0038	1.9373	1.2912	2.9068	ENST00000248437	c.*48G>A	NA	0.021176	'96470/3784/236'	0.009363	'46437/872/7'	NA	NA	NA
3-81705581-A-G	missense_variant	'GBE1'	727/23/1	0.0166	0.1838	116760/2109/14	0.009	0.1427	0.0038	1.8663	1.254	2.7775	ENST00000429644	c.176T>C	p.Ile59Thr	0.007392	'92038/1363/9'	0.009027	'39108/711/4'	Glycogen storage disease; type IV|Polyglucosan body disease; adult|Glycogen storage disease IV; classic hepatic|not specified|not provided	0	Benign/Likely benign|Benign/Likely benign|Benign/Likely benign|Benign/Likely benign|Benign/Likely benign
4-105683207-A-G	synonymous_variant	'INTS12'	627/120/3	0.084	0.3496	103994/14426/498	0.0648	0.9428	0.0038	1.3225	1.1012	1.5884	ENST00000340139	c.915T>C	p.Pro305Pro	0.051466	'110808/11839/414'	0.066741	'48604/6940/254'	NA	NA	NA
4-152770070-G-A	missense_variant	'TIGD4'	746/6/0	0.004	1	118816/227/0	0.000953	1	0.0038	4.1969	1.8628	9.4557	ENST00000304337	c.935C>T	p.Ser312Phe	0.001508	'122638/367/2'	0.001228	'55634/137/0'	NA	NA	NA
6-160407110-T-C	synonymous_variant	'SLC22A3'	728/24/0	0.016	1	117059/1963/7	0.0083	0.8596	0.0038	1.9364	1.2906	2.9054	ENST00000275300	c.603T>C	p.Phe201Phe	0.004645	'121042/1123/6'	0.008479	'54670/931/6'	NA	NA	NA
7-754809-C-T	synonymous_variant	'DNAAF5'	747/5/0	0.0033	1	118887/155/1	0.000659	0.0502	0.0038	5.0549	2.072	12.332	ENST00000297440	c.1245C>T	p.Ala415Ala	0.002687	'117904/619/9'	0.000768	'52640/81/0'	Ciliary dyskinesia|not specified	0	Benign/Likely benign|Benign/Likely benign
11-64360272-A-G	synonymous_variant	'RPS6KA4'	254/369/126	0.4146	0.7071	35799/58696/24375	0.4519	0.266	0.0038	0.8587	0.7745	0.9519	ENST00000334205	c.237A>G	p.Gln79Gln	0.390575	'27469/32562/11758'	0.437537	'8527/12986/5191'	NA	NA	NA
11-68406721-G-A	missense_variant	'LRP5'	653/94/4	0.0679	0.7695	107137/11399/324	0.0507	0.2645	0.0038	1.3648	1.1154	1.6701	ENST00000294304	c.1999G>A	p.Val667Met	0.037914	'114003/8823/255'	0.052582	'50126/5531/170'	Osteoporosis with pseudoglioma|not specified|not provided	0	Likely benign|Likely benign|Likely benign
15-72162349-A-G	missense_variant	'GRAMD2A'	731/20/0	0.0133	1	117342/1559/9	0.0066	0.1151	0.0038	2.0217	1.2968	3.1516	ENST00000309731	c.985T>C	p.Tyr329His	0.00368	'122199/898/4'	0.006484	'55110/718/3'	NA	NA	NA
19-19110898-G-A	3_prime_UTR_variant	'SLC25A42'	745/7/0	0.0047	1	118734/304/0	0.0013	1	0.0038	3.6573	1.7258	7.7504	ENST00000318596	c.*22G>A	NA	0.000615	'121754/148/1'	0.001073	'54875/116/1'	NA	NA	NA
19-49867147-G-A	missense_variant	'PNKP'	725/27/0	0.018	1	116630/2324/16	0.0099	0.1834	0.0038	1.8279	1.2465	2.6804	ENST00000322344	c.58C>T	p.Pro20Ser	0.006918	'118035/1636/10'	0.009655	'52316/1016/7'	Early infantile epileptic encephalopathy 10|Early infantile epileptic encephalopathy 12|not specified	0	Benign/Likely benign|Benign/Likely benign|Benign/Likely benign
X-37011181-A-C	missense_variant	'FAM47C'	635/49/65	0.1259	1	103857/5545/9602	0.1039	0.2772	0.0038	1.5448	1.1639	2.0502	ENST00000358047	c.2771A>C	p.Asn924Thr	0.195996	'90667/13959/16307'	0.107731	'46730/4588/3649'	NA	NA	NA
1-1313467-G-A	non_coding_transcript_exon_variant	'INTS11'	750/2/0	0.0013	1	118553/13/0	5.48e-05	1	0.0039	24.2875	5.476	107.722	ENST00000470030	n.991C>T	NA	1.2e-05	'122403/3/0'	2.7e-05	'55364/3/0'	NA	NA	NA
1-1332115-C-T	missense_variant	'TAS1R3'	746/6/0	0.004	1	118826/228/0	0.000958	1	0.0039	4.1789	1.8549	9.4146	ENST00000339381	c.584C>T	p.Thr195Met	0.000335	'113251/76/0'	0.000581	'51590/60/0'	NA	NA	NA
1-9751483-A-G	synonymous_variant	'CLSTN1'	663/83/5	0.0619	0.196	100037/17866/802	0.082	0.8775	0.0039	0.7388	0.5987	0.9118	ENST00000361311	c.609T>C	p.Val203Val	0.169171	'87045/30460/5595'	0.084864	'46783/8640/419'	NA	NA	NA
1-44339069-G-A	synonymous_variant	'ERI3'	750/2/0	0.0013	1	119037/13/0	5.46e-05	1	0.0039	24.3867	5.4983	108.162	ENST00000372257	c.465C>T	p.Cys155Cys	0.00013	'122853/30/1'	0.000108	'55616/12/0'	NA	NA	NA
1-46576594-A-G	missense_variant	'MKNK1'	750/2/0	0.0013	1	119033/13/0	5.46e-05	1	0.0039	24.3858	5.4982	108.158	ENST00000371945	c.295T>C	p.Tyr99His	4e-06	'123118/1/0'	9e-06	'55849/1/0'	NA	NA	NA
1-55008374-C-T	missense_variant	'BSND'	750/2/0	0.0013	1	119042/13/0	5.46e-05	1	0.0039	24.3877	5.4986	108.166	ENST00000371265	c.709C>T	p.Arg237Cys	0.000106	'123078/24/1'	0.000107	'55826/12/0'	NA	NA	NA
1-109713498-T-G	missense_variant	'GSTM5'	746/6/0	0.004	1	118814/228/0	0.000958	1	0.0039	4.1785	1.8547	9.4137	ENST00000256593	c.192T>G	p.Ile64Met	0.000418	'123033/103/0'	0.000904	'55759/101/0'	NA	NA	NA
1-155321095-G-A	non_coding_transcript_exon_variant	'RUSC1-AS1'	749/3/0	0.002	1	119006/47/0	0.000197	1	0.0039	10.1234	3.1474	32.5611	ENST00000450199	n.700C>T	NA	1.6e-05	'122779/4/0'	3.6e-05	'55732/4/0'	NA	NA	NA
1-185091665-G-A	synonymous_variant	'RNF2'	750/2/0	0.0013	1	119042/13/0	5.46e-05	1	0.0039	24.3877	5.4986	108.166	ENST00000367509	c.174G>A	p.Leu58Leu	0.000134	'123070/33/0'	7.2e-05	'55823/8/0'	NA	NA	NA
1-215888930-A-G	synonymous_variant	'USH2A'	748/4/0	0.0027	1	118957/97/0	0.000407	1	0.0039	6.5433	2.404	17.8094	ENST00000307340	c.7719T>C	p.Arg2573Arg	2e-05	'123009/5/0'	4.5e-05	'55748/5/0'	not specified	0	Likely benign
1-220196229-G-A	non_coding_transcript_exon_variant	'RAB3GAP2'	749/2/0	0.0013	1	118352/13/0	5.49e-05	1	0.0039	24.2787	5.474	107.683	ENST00000237724	n.776C>T	NA	2.8e-05	'122832/7/0'	4.5e-05	'55619/5/0'	NA	NA	NA
2-1503988-C-T	synonymous_variant	'TPO'	750/2/0	0.0013	1	119042/13/0	5.46e-05	1	0.0039	24.3877	5.4986	108.166	ENST00000329066	c.2427C>T	p.His809His	1.2e-05	'123114/3/0'	9e-06	'55844/1/0'	NA	NA	NA
2-26466072-G-A	missense_variant	'OTOF'	750/0/1	0.0013	0.000666	119040/13/0	5.46e-05	1	0.0039	24.4198	5.5058	108.309	ENST00000272371	c.4505C>T	p.Thr1502Met	6.5e-05	'123063/16/0'	6.3e-05	'55820/7/0'	NA	NA	NA
2-88588802-G-A	missense_variant	'EIF2AK3'	750/2/0	0.0013	1	119042/13/0	5.46e-05	1	0.0039	24.3877	5.4986	108.166	ENST00000303236	c.1265C>T	p.Ala422Val	0	NA	0	NA	NA	NA	NA
2-96740013-A-G	missense_variant	'LMAN2L'	750/2/0	0.0013	1	119042/13/0	5.46e-05	1	0.0039	24.3877	5.4986	108.166	ENST00000264963	c.28T>C	p.Ser10Pro	7e-05	'122153/17/0'	0.000126	'55625/14/0'	NA	NA	NA
2-151640371-T-C	missense_variant	'NEB'	750/2/0	0.0013	1	119042/13/0	5.46e-05	1	0.0039	24.3877	5.4986	108.166	ENST00000172853	c.8669A>G	p.Tyr2890Cys	1.2e-05	'122919/3/0'	1.8e-05	'55690/2/0'	NA	NA	NA
2-178563912-A-G	missense_variant	'TTN'	750/2/0	0.0013	1	119042/13/0	5.46e-05	1	0.0039	24.3877	5.4986	108.166	ENST00000342175	c.55601T>C	p.Ile18534Thr	4.9e-05	'122745/12/0'	9.9e-05	'55544/11/0'	Hypertrophic cardiomyopathy|Distal myopathy Markesbery-Griggs type|Hereditary myopathy with early respiratory failure|Myopathy; early-onset; with fatal cardiomyopathy|not specified|Dilated Cardiomyopathy; Dominant|Limb-Girdle Muscular Dystrophy; Recessive	0	Uncertain significance|Uncertain significance|Uncertain significance|Uncertain significance|Uncertain significance|Uncertain significance|Uncertain significance
2-178872228-C-T	missense_variant	'CCDC141'	750/2/0	0.0013	1	119042/13/0	5.46e-05	1	0.0039	24.3877	5.4986	108.166	ENST00000343876	c.316G>A	p.Glu106Lys	0	NA	0	NA	NA	NA	NA
2-227057545-T-A	synonymous_variant	'COL4A4'	749/3/0	0.002	1	119007/47/0	0.000197	1	0.0039	10.1235	3.1475	32.5613	ENST00000396625	c.2439A>T	p.Gly813Gly	0.003891	'122038/913/22'	0.000242	'55766/27/0'	Alport syndrome|not specified	0	Benign/Likely benign|Benign/Likely benign
2-227995603-C-T	missense_variant	'SPHKAP'	750/2/0	0.0013	1	119042/13/0	5.46e-05	1	0.0039	24.3877	5.4986	108.166	ENST00000344657	c.4540G>A	p.Glu1514Lys	4.9e-05	'122893/12/0'	5.4e-05	'55693/6/0'	NA	NA	NA
2-231397860-G-A	synonymous_variant	'B3GNT7'	750/2/0	0.0013	1	119042/13/0	5.46e-05	1	0.0039	24.3877	5.4986	108.166	ENST00000287590	c.141G>A	p.Lys47Lys	1.6e-05	'123058/4/0'	9e-06	'55826/1/0'	NA	NA	NA
2-238141254-G-A	missense_variant	'KLHL30'	750/2/0	0.0013	1	119042/13/0	5.46e-05	1	0.0039	24.3877	5.4986	108.166	ENST00000409223	c.500G>A	p.Arg167His	0.000148	'118045/35/0'	0.000185	'54114/20/0'	NA	NA	NA
3-14134810-A-G	synonymous_variant	'TMEM43'	750/2/0	0.0013	1	119042/13/0	5.46e-05	1	0.0039	24.3877	5.4986	108.166	ENST00000306077	c.624A>G	p.Leu208Leu	3.7e-05	'123097/9/0'	6.3e-05	'55826/7/0'	NA	NA	NA
3-23962076-A-G	missense_variant	'NR1D2'	750/2/0	0.0013	1	119041/13/0	5.46e-05	1	0.0039	24.3875	5.4985	108.165	ENST00000312521	c.617A>G	p.His206Arg	0.00011	'123012/27/0'	0.000233	'55760/26/0'	NA	NA	NA
3-47414042-C-T	missense_variant	'SCAP'	750/2/0	0.0013	1	119042/13/0	5.46e-05	1	0.0039	24.3877	5.4986	108.166	ENST00000265565	c.3652G>A	p.Gly1218Ser	2.8e-05	'122937/7/0'	6.3e-05	'55707/7/0'	NA	NA	NA
3-97899235-T-C	missense_variant	'CRYBG3'	750/2/0	0.0013	1	119040/13/0	5.46e-05	1	0.0039	24.3873	5.4985	108.164	ENST00000389622	c.7943T>C	p.Ile2648Thr	0.001767	'122364/424/5'	9.9e-05	'55625/11/0'	NA	NA	NA
3-97949929-C-T	synonymous_variant	'RIOX2'	750/2/0	0.0013	1	119042/13/0	5.46e-05	1	0.0039	24.3877	5.4986	108.166	ENST00000333396	c.975G>A	p.Leu325Leu	0.001633	'122675/394/4'	9.9e-05	'55807/11/0'	NA	NA	NA
3-98354034-A-G	missense_variant	'OR5K4'	750/2/0	0.0013	1	119042/13/0	5.46e-05	1	0.0039	24.3877	5.4986	108.166	ENST00000354924	c.181A>G	p.Ile61Val	0.000118	'122962/29/0'	1.8e-05	'55723/2/0'	NA	NA	NA
3-151443670-G-A	synonymous_variant	'IGSF10'	749/3/0	0.002	1	119008/47/0	0.000197	1	0.0039	10.1236	3.1475	32.5616	ENST00000282466	c.5277C>T	p.Ser1759Ser	0.000321	'123005/79/0'	0.000188	'55794/21/0'	NA	NA	NA
3-169796844-G-A	missense_variant	'LRRC34'	750/2/0	0.0013	1	119042/13/0	5.46e-05	1	0.0039	24.3877	5.4986	108.166	ENST00000446859	c.809C>T	p.Ala270Val	2.9e-05	'121048/7/0'	5.4e-05	'55181/6/0'	NA	NA	NA
4-8416391-A-G	missense_variant	'ACOX3'	750/2/0	0.0013	1	119042/13/0	5.46e-05	1	0.0039	24.3877	5.4986	108.166	ENST00000356406	c.131T>C	p.Met44Thr	6.1e-05	'123106/15/0'	0.000125	'55838/14/0'	NA	NA	NA
4-78499767-C-T	synonymous_variant	'FRAS1'	750/2/0	0.0013	1	119041/13/0	5.46e-05	1	0.0039	24.3875	5.4985	108.165	ENST00000512123	c.9162C>T	p.Pro3054Pro	5.7e-05	'123016/14/0'	5.4e-05	'55781/6/0'	NA	NA	NA
4-88505774-G-A	missense_variant	'HERC5'	751/0/1	0.0013	0.000665	118545/13/0	5.48e-05	1	0.0039	24.2859	5.4756	107.715	ENST00000264350	c.2971G>A	p.Ala991Thr	1.2e-05	'122971/3/0'	2.7e-05	'55747/3/0'	NA	NA	NA
4-113353635-A-G	missense_variant	'ANK2'	750/2/0	0.0013	1	119041/13/0	5.46e-05	1	0.0039	24.3875	5.4985	108.165	ENST00000264366	c.4918A>G	p.Arg1640Gly	4e-06	'122944/1/0'	9e-06	'55729/1/0'	Cardiovascular phenotype	0	Uncertain significance
10-94546391-G-C	missense_variant	'HELLS'	750/2/0	0.0013	1	119041/13/0	5.46e-05	1	0.0039	24.3875	5.4985	108.165	ENST00000348459	c.46G>C	p.Ala16Pro	3.7e-05	'123093/9/0'	7.2e-05	'55828/8/0'	NA	NA	NA
10-97619637-C-A	missense_variant	'MORN4'	750/2/0	0.0013	1	119040/13/0	5.46e-05	1	0.0039	24.3873	5.4985	108.164	ENST00000307450	c.17G>T	p.Gly6Val	5.7e-05	'123102/14/0'	3.6e-05	'55843/4/0'	NA	NA	NA
10-100505995-G-C	3_prime_UTR_variant	'SEC31B'	750/2/0	0.0013	1	119042/13/0	5.46e-05	1	0.0039	24.3877	5.4986	108.166	ENST00000462434	c.*39C>G	NA	1.2e-05	'122508/3/0'	2.7e-05	'55395/3/0'	NA	NA	NA
5-62551266-G-A	missense_variant	'IPO11'	749/2/0	0.0013	1	118839/13/0	5.47e-05	1	0.0039	24.3786	5.4965	108.126	ENST00000325324	c.2390G>A	p.Arg797Gln	3.3e-05	'123011/8/0'	1.8e-05	'55805/2/0'	NA	NA	NA
5-115262888-C-T	non_coding_transcript_exon_variant	'AC008494.3'	750/2/0	0.0013	1	119042/13/0	5.46e-05	1	0.0039	24.3877	5.4986	108.166	ENST00000606615	n.384C>T	NA	8e-06	'120926/2/0'	9e-06	'54473/1/0'	NA	NA	NA
5-128377825-C-T	synonymous_variant	'FBN2'	750/2/0	0.0013	1	119036/13/0	5.46e-05	1	0.0039	24.3865	5.4983	108.161	ENST00000262464	c.1776G>A	p.Val592Val	1.6e-05	'122948/4/0'	3.6e-05	'55705/4/0'	NA	NA	NA
5-141135594-C-T	missense_variant	'PCDHB5'	750/2/0	0.0013	1	119041/13/0	5.46e-05	1	0.0039	24.3875	5.4985	108.165	ENST00000231134	c.160C>T	p.Leu54Phe	3.2e-05	'123102/8/0'	6.3e-05	'55843/7/0'	NA	NA	NA
5-168247080-T-C	synonymous_variant	'TENM2'	750/2/0	0.0013	1	119042/13/0	5.46e-05	1	0.0039	24.3877	5.4986	108.166	ENST00000518659	c.6141T>C	p.Gly2047Gly	1.2e-05	'123073/3/0'	2.7e-05	'55815/3/0'	NA	NA	NA
5-179343980-A-G	synonymous_variant	'ADAMTS2'	268/369/114	0.3975	0.494	48567/54698/15612	0.3614	0.2798	0.0039	1.1657	1.0509	1.293	ENST00000251582	c.321T>C	p.Ser107Ser	0.409911	'43036/55645/21400'	0.353337	'22530/24305/6798'	Ehlers-Danlos syndrome; type vii; autosomal recessive|not specified	0	Benign|Benign
6-11000162-G-A	synonymous_variant&splice_region_variant	'ELOVL2'	750/2/0	0.0013	1	119037/13/0	5.46e-05	1	0.0039	24.3867	5.4983	108.162	ENST00000354666	c.258C>T	p.Leu86Leu	2e-05	'123083/5/0'	3.6e-05	'55827/4/0'	NA	NA	NA
6-12120679-A-G	missense_variant	'HIVEP1'	750/2/0	0.0013	1	119041/13/0	5.46e-05	1	0.0039	24.3875	5.4985	108.165	ENST00000379388	c.884A>G	p.Asn295Ser	1.2e-05	'123050/3/0'	1.8e-05	'55809/2/0'	NA	NA	NA
6-31507074-C-T	synonymous_variant	'MICB'	750/2/0	0.0013	1	119042/13/0	5.46e-05	1	0.0039	24.3877	5.4986	108.166	ENST00000252229	c.666C>T	p.Thr222Thr	0.000106	'122965/26/0'	0.000153	'55711/17/0'	NA	NA	NA
6-31728927-C-T	missense_variant	'DDAH2'	749/3/0	0.002	1	119008/47/0	0.000197	1	0.0039	10.1236	3.1475	32.5616	ENST00000375787	c.235G>A	p.Ala79Thr	8.7e-05	'120473/21/0'	0.000194	'54087/21/0'	NA	NA	NA
6-101818432-G-A	synonymous_variant	'GRIK2'	750/2/0	0.0013	1	118902/13/0	5.47e-05	1	0.0039	24.359	5.4921	108.039	ENST00000318991	c.1152G>A	p.Ala384Ala	0.00013	'122760/32/0'	0.000243	'55621/27/0'	not specified	0	Likely benign
7-6410238-G-A	missense_variant	'DAGLB'	750/2/0	0.0013	1	119042/13/0	5.46e-05	1	0.0039	24.3877	5.4986	108.166	ENST00000297056	c.1712C>T	p.Pro571Leu	5.4e-05	'120693/13/0'	8.2e-05	'54595/9/0'	NA	NA	NA
7-11407379-C-A	synonymous_variant	'THSD7A'	750/2/0	0.0013	1	119042/13/0	5.46e-05	1	0.0039	24.3877	5.4986	108.166	ENST00000423059	c.3843G>T	p.Val1281Val	1.2e-05	'122745/3/0'	2.7e-05	'55683/3/0'	NA	NA	NA
7-40134519-C-G	missense_variant	'MPLKIP'	750/2/0	0.0013	1	119041/13/0	5.46e-05	1	0.0039	24.3875	5.4985	108.165	ENST00000306984	c.49G>C	p.Gly17Arg	0.000857	'101302/172/1'	0.000183	'43695/16/0'	NA	NA	NA
7-64831451-C-T	missense_variant&splice_region_variant	'ZNF138'	750/2/0	0.0013	1	119040/13/0	5.46e-05	1	0.0039	24.3873	5.4985	108.164	ENST00000307355	c.209C>T	p.Ala70Val	3.1e-05	'95538/6/0'	6.5e-05	'46312/6/0'	NA	NA	NA
8-11563095-C-T	missense_variant	'BLK'	749/2/0	0.0013	1	119042/13/0	5.46e-05	1	0.0039	24.4202	5.5059	108.311	ENST00000259089	c.1297C>T	p.Arg433Trp	5.7e-05	'122956/14/0'	6.3e-05	'55719/7/0'	NA	NA	NA
8-31058542-A-G	missense_variant&splice_region_variant	'WRN'	752/0/0	0	1	117945/994/5	0.0042	0.063	0.0039	0	NA	NA	ENST00000298139	c.95A>G	p.Lys32Arg	0.003116	'121844/750/7'	0.005859	'54824/638/6'	Werner syndrome|not specified	0	Conflicting interpretations of pathogenicity|Conflicting interpretations of pathogenicity
8-42369851-T-C	missense_variant&splice_region_variant	'POLB'	748/4/0	0.0027	1	118160/96/0	0.000406	1	0.0039	6.5671	2.4123	17.878	ENST00000265421	c.776T>C	p.Leu259Ser	0.000249	'110388/55/0'	0.000365	'51975/38/0'	NA	NA	NA
8-112295904-C-A	missense_variant	'CSMD3'	750/2/0	0.0013	1	119041/13/0	5.46e-05	1	0.0039	24.3875	5.4985	108.165	ENST00000297405	c.8543G>T	p.Arg2848Leu	1.2e-05	'123018/3/0'	2.7e-05	'55784/3/0'	NA	NA	NA
9-336634-T-C	synonymous_variant	'DOCK8'	750/2/0	0.0013	1	119042/13/0	5.46e-05	1	0.0039	24.3877	5.4986	108.166	ENST00000432829	c.1338T>C	p.Ser446Ser	1.6e-05	'123057/4/0'	3.6e-05	'55806/4/0'	NA	NA	NA
9-34637189-C-A	non_coding_transcript_exon_variant	'SIGMAR1'	750/2/0	0.0013	1	119041/13/0	5.46e-05	1	0.0039	24.3875	5.4985	108.165	ENST00000497006	n.369G>T	NA	2e-05	'74659/3/0'	4.8e-05	'31041/3/0'	NA	NA	NA
9-35376088-C-T	missense_variant	'UNC13B'	750/2/0	0.0013	1	119042/13/0	5.46e-05	1	0.0039	24.3877	5.4986	108.166	ENST00000378495	c.1429C>T	p.Pro477Ser	3.2e-05	'123124/8/0'	7.2e-05	'55850/8/0'	NA	NA	NA
9-36171317-A-G	3_prime_UTR_variant	'CCIN'	746/2/0	0.0013	1	118073/13/0	5.5e-05	1	0.0039	24.3187	5.483	107.861	ENST00000335119	c.*48A>G	NA	0.001893	'107898/402/4'	0.000112	'48954/11/0'	NA	NA	NA
9-123103250-G-A	3_prime_UTR_variant	'RABGAP1'	750/2/0	0.0013	1	119041/13/0	5.46e-05	1	0.0039	24.3875	5.4985	108.165	ENST00000373647	c.*37G>A	NA	1.2e-05	'121213/3/0'	2.7e-05	'55100/3/0'	NA	NA	NA
9-128527512-C-T	synonymous_variant	'GLE1'	748/2/0	0.0013	1	118713/13/0	5.48e-05	1	0.0039	24.3852	5.498	108.156	ENST00000309971	c.1299C>T	p.Ile433Ile	2e-05	'123091/5/0'	4.5e-05	'55830/5/0'	NA	NA	NA
9-128618994-C-T	synonymous_variant	'SPTAN1'	750/2/0	0.0013	1	119042/13/0	5.46e-05	1	0.0039	24.3877	5.4986	108.166	ENST00000358161	c.5649C>T	p.Ala1883Ala	8e-06	'122997/2/0'	1.8e-05	'55725/2/0'	not specified|Early Infantile Epileptic Encephalopathy; Autosomal Dominant	0	Conflicting interpretations of pathogenicity|Conflicting interpretations of pathogenicity
9-131146268-G-A	missense_variant	'NUP214'	750/2/0	0.0013	1	119041/13/0	5.46e-05	1	0.0039	24.3875	5.4985	108.165	ENST00000359428	c.1909G>A	p.Val637Met	4.1e-05	'122902/10/0'	8.1e-05	'55645/9/0'	NA	NA	NA
11-1083077-G-A	splice_region_variant	'MUC2'	750/2/0	0.0013	1	119042/13/0	5.46e-05	1	0.0039	24.3877	5.4986	108.166	ENST00000361558	n.1396G>A	NA	8e-06	'122743/2/0'	9e-06	'55579/1/0'	NA	NA	NA
11-5352414-C-T	missense_variant	'OR51B6'	750/2/0	0.0013	1	118876/13/0	5.47e-05	1	0.0039	24.3537	5.4909	108.015	ENST00000380219	c.907C>T	p.Arg303Cys	0.001351	'121027/322/3'	6.3e-05	'55381/7/0'	NA	NA	NA
11-8111088-C-G	missense_variant	'RIC3'	750/2/0	0.0013	1	119041/13/0	5.46e-05	1	0.0039	24.3875	5.4985	108.165	ENST00000309737	c.720G>C	p.Lys240Asn	1.2e-05	'122981/3/0'	9e-06	'55759/1/0'	NA	NA	NA
11-46376570-C-T	splice_region_variant	'DGKZ'	750/2/0	0.0013	1	119042/13/0	5.46e-05	1	0.0039	24.3877	5.4986	108.166	ENST00000318201	c.2133+6C>T	NA	4.5e-05	'122909/11/0'	5.4e-05	'55771/6/0'	NA	NA	NA
11-67452563-G-A	synonymous_variant	'GPR152'	750/2/0	0.0013	1	119042/13/0	5.46e-05	1	0.0039	24.3877	5.4986	108.166	ENST00000312457	c.162C>T	p.Ala54Ala	3e-05	'114823/7/0'	5.9e-05	'51105/6/0'	NA	NA	NA
11-122959451-A-G	3_prime_UTR_variant	'JHY'	750/2/0	0.0013	1	119028/13/0	5.46e-05	1	0.0039	24.3848	5.4979	108.153	ENST00000227349	c.*6A>G	NA	8.6e-05	'122505/21/0'	0.000153	'55461/17/0'	NA	NA	NA
11-124382840-G-A	synonymous_variant	'OR8B2'	748/2/0	0.0013	1	118435/13/0	5.49e-05	1	0.0039	24.3281	5.4851	107.902	ENST00000375013	c.504C>T	p.Phe168Phe	0.000113	'118932/27/0'	0.000197	'53331/21/0'	NA	NA	NA
11-128935558-G-A	3_prime_UTR_variant	'TP53AIP1'	750/2/0	0.0013	1	119041/13/0	5.46e-05	1	0.0039	24.3875	5.4985	108.165	ENST00000531399	c.*33C>T	NA	0.00064	'69405/87/1'	8.6e-05	'29037/5/0'	NA	NA	NA
11-130109446-C-T	synonymous_variant	'APLP2'	750/2/0	0.0013	1	119041/13/0	5.46e-05	1	0.0039	24.3875	5.4985	108.165	ENST00000263574	c.123C>T	p.Ala41Ala	0.000156	'121653/38/0'	0.000154	'55294/17/0'	NA	NA	NA
12-10631285-T-C	missense_variant	'STYK1'	750/2/0	0.0013	1	119042/13/0	5.46e-05	1	0.0039	24.3877	5.4986	108.166	ENST00000075503	c.211A>G	p.Arg71Gly	0.003694	'122146/865/22'	0.000125	'55766/14/0'	NA	NA	NA
12-31293861-C-T	missense_variant	'SINHCAF'	750/2/0	0.0013	1	119030/13/0	5.46e-05	1	0.0039	24.3852	5.498	108.155	ENST00000337682	c.299G>A	p.Gly100Glu	3.3e-05	'122824/8/0'	7.2e-05	'55706/8/0'	NA	NA	NA
12-49272945-T-C	synonymous_variant	'TUBA1C'	750/2/0	0.0013	1	119025/13/0	5.46e-05	1	0.0039	24.3842	5.4978	108.151	ENST00000301072	c.1068T>C	p.Asn356Asn	0.000195	'123086/46/1'	0.000286	'55826/32/0'	NA	NA	NA
12-57144939-G-A	non_coding_transcript_exon_variant	'LRP1-AS'	750/2/0	0.0013	1	119023/13/0	5.46e-05	1	0.0039	24.3838	5.4977	108.149	ENST00000555461	n.326C>T	NA	2.4e-05	'122800/6/0'	3.6e-05	'55640/4/0'	NA	NA	NA
12-89491963-C-A	missense_variant	'POC1B'	750/2/0	0.0013	1	119042/13/0	5.46e-05	1	0.0039	24.3877	5.4986	108.166	ENST00000313546	c.425G>T	p.Arg142Leu	5e-06	'109299/1/0'	1e-05	'52107/1/0'	NA	NA	NA
12-101317472-C-T	splice_region_variant	'UTP20'	750/2/0	0.0013	1	119042/13/0	5.46e-05	1	0.0039	24.3877	5.4986	108.166	ENST00000261637	c.2553-6C>T	NA	3.7e-05	'122427/9/0'	5.4e-05	'55451/6/0'	NA	NA	NA
12-109265257-G-A	missense_variant	'ACACB'	750/2/0	0.0013	1	119042/13/0	5.46e-05	1	0.0039	24.3877	5.4986	108.166	ENST00000338432	c.7090G>A	p.Val2364Met	4.1e-05	'122448/10/0'	5.4e-05	'55614/6/0'	NA	NA	NA
12-112148287-G-C	missense_variant	'TRAFD1'	744/8/0	0.0053	1	118661/385/1	0.0016	0.2696	0.0039	3.2847	1.628	6.6273	ENST00000257604	c.1141G>C	p.Val381Leu	0.000898	'122839/221/0'	0.001389	'55638/155/0'	NA	NA	NA
13-23626787-C-T	missense_variant	'TNFRSF19'	750/2/0	0.0013	1	119041/13/0	5.46e-05	1	0.0039	24.3875	5.4985	108.165	ENST00000248484	c.440C>T	p.Pro147Leu	4.9e-05	'122908/12/0'	6.3e-05	'55686/7/0'	NA	NA	NA
13-102686142-G-A	synonymous_variant	'METTL21C'	750/2/0	0.0013	1	119042/13/0	5.46e-05	1	0.0039	24.3877	5.4986	108.166	ENST00000267273	c.684C>T	p.Ser228Ser	1.2e-05	'123051/3/0'	2.7e-05	'55796/3/0'	NA	NA	NA
13-108666016-C-T	synonymous_variant	'MYO16'	750/2/0	0.0013	1	119042/13/0	5.46e-05	1	0.0039	24.3877	5.4986	108.166	ENST00000251041	c.93C>T	p.Tyr31Tyr	3.7e-05	'122896/9/0'	2.7e-05	'55673/3/0'	NA	NA	NA
14-23166532-T-C	missense_variant	'SLC7A8'	750/2/0	0.0013	1	119041/13/0	5.46e-05	1	0.0039	24.3875	5.4985	108.165	ENST00000316902	c.160A>G	p.Ile54Val	3.3e-05	'123000/8/0'	5.4e-05	'55745/6/0'	NA	NA	NA
14-23968877-G-C	3_prime_UTR_variant	'DHRS4'	750/2/0	0.0013	1	118962/13/0	5.46e-05	1	0.0039	24.3713	5.4949	108.094	ENST00000313250	c.*6G>C	NA	0.00124	'115869/286/1'	0.000267	'52416/28/0'	NA	NA	NA
14-31337588-T-C	synonymous_variant	'HEATR5A'	749/3/0	0.002	1	119003/47/0	0.000197	1	0.0039	10.1232	3.1473	32.5603	ENST00000538864	c.2136A>G	p.Leu712Leu	7.9e-05	'113588/18/0'	0.000157	'51083/16/0'	NA	NA	NA
14-64052774-C-T	missense_variant	'SYNE2'	751/0/1	0.0013	0.000665	119041/13/0	5.46e-05	1	0.0039	24.3875	5.4985	108.165	ENST00000344113	c.8861C>T	p.Ala2954Val	3.3e-05	'122382/8/0'	2.7e-05	'55539/3/0'	NA	NA	NA
14-73904898-G-A	splice_region_variant	'ZNF410'	750/2/0	0.0013	1	119042/13/0	5.46e-05	1	0.0039	24.3877	5.4986	108.166	ENST00000324593	c.732-4G>A	NA	7.4e-05	'121221/16/1'	4.5e-05	'55070/5/0'	NA	NA	NA
15-23645747-G-C	missense_variant	'MAGEL2'	750/2/0	0.0013	1	119042/13/0	5.46e-05	1	0.0039	24.3877	5.4986	108.166	ENST00000532292	c.1996C>G	p.Gln666Glu	2.1e-05	'94655/4/0'	3.5e-05	'42325/3/0'	NA	NA	NA
15-40573909-A-G	missense_variant	'RPUSD2'	750/2/0	0.0013	1	119042/13/0	5.46e-05	1	0.0039	24.3877	5.4986	108.166	ENST00000315616	c.1286A>G	p.Asp429Gly	2e-05	'123053/5/0'	3.6e-05	'55796/4/0'	NA	NA	NA
15-41503034-C-G	synonymous_variant	'ITPKA'	750/2/0	0.0013	1	119041/13/0	5.46e-05	1	0.0039	24.3875	5.4985	108.165	ENST00000260386	c.1254C>G	p.Gly418Gly	0.000161	'120752/39/0'	0.00011	'54639/12/0'	NA	NA	NA
15-41740156-G-A	missense_variant	'MGA'	750/2/0	0.0013	1	119041/13/0	5.46e-05	1	0.0039	24.3875	5.4985	108.165	ENST00000219905	c.4538G>A	p.Arg1513His	2.4e-05	'123070/6/0'	5.4e-05	'55822/6/0'	NA	NA	NA
15-50242520-T-A	missense_variant	'HDC'	750/2/0	0.0013	1	119042/13/0	5.46e-05	1	0.0039	24.3877	5.4986	108.166	ENST00000267845	c.1729A>T	p.Thr577Ser	4e-06	'123118/1/0'	0	'55845/0/0'	NA	NA	NA
15-58621611-T-C	synonymous_variant	'ADAM10'	750/2/0	0.0013	1	119041/13/0	5.46e-05	1	0.0039	24.3875	5.4985	108.165	ENST00000260408	c.1371A>G	p.Gln457Gln	0.000102	'123026/23/1'	0	'55830/0/0'	NA	NA	NA
15-58771417-C-T	synonymous_variant	'MINDY2'	750/2/0	0.0013	1	119042/13/0	5.46e-05	1	0.0039	24.3877	5.4986	108.166	ENST00000316848	c.22C>T	p.Leu8Leu	4e-06	'114859/1/0'	1e-05	'49973/1/0'	NA	NA	NA
15-80580543-G-A	synonymous_variant	'ARNT2'	750/2/0	0.0013	1	119042/13/0	5.46e-05	1	0.0039	24.3877	5.4986	108.166	ENST00000303329	c.1746G>A	p.Pro582Pro	4.9e-05	'123082/10/1'	5.4e-05	'55824/4/1'	NA	NA	NA
15-89630271-T-C	3_prime_UTR_variant	'TICRR'	748/4/0	0.0027	1	118922/97/0	0.000408	1	0.0039	6.5413	2.4033	17.8041	ENST00000561095	c.*938T>C	NA	0.000208	'122276/51/0'	0.000443	'55274/49/0'	NA	NA	NA
15-90241611-A-T	missense_variant	'GDPGP1'	750/2/0	0.0013	1	119042/13/0	5.46e-05	1	0.0039	24.3877	5.4986	108.166	ENST00000329600	c.703A>T	p.Ser235Cys	4.9e-05	'122977/12/0'	5.4e-05	'55820/6/0'	NA	NA	NA
16-1079570-C-T	synonymous_variant	'SSTR5'	750/2/0	0.0013	1	119042/13/0	5.46e-05	1	0.0039	24.3877	5.4986	108.166	ENST00000293897	c.702C>T	p.Arg234Arg	4.5e-05	'121077/11/0'	5.5e-05	'54572/6/0'	NA	NA	NA
16-2001720-C-T	non_coding_transcript_exon_variant	'ZNF598'	749/2/0	0.0013	1	118987/13/0	5.46e-05	1	0.0039	24.4089	5.5033	108.261	ENST00000561787	n.25G>A	NA	0.000151	'116145/33/1'	8.5e-05	'52881/9/0'	NA	NA	NA
16-23552240-C-T	missense_variant	'EARS2'	750/2/0	0.0013	1	119041/13/0	5.46e-05	1	0.0039	24.3875	5.4985	108.165	ENST00000564668	c.284G>A	p.Arg95Lys	4e-06	'123123/1/0'	9e-06	'55859/1/0'	NA	NA	NA
16-31180183-T-C	5_prime_UTR_premature_start_codon_gain_variant	'FUS'	750/2/0	0.0013	1	119042/13/0	5.46e-05	1	0.0039	24.3877	5.4986	108.166	ENST00000254108	c.-32T>C	NA	1.3e-05	'117253/3/0'	2.8e-05	'53005/3/0'	NA	NA	NA
16-46906899-T-A	missense_variant	'GPT2'	750/2/0	0.0013	1	119042/13/0	5.46e-05	1	0.0039	24.3877	5.4986	108.166	ENST00000340124	c.500T>A	p.Ile167Asn	4e-06	'123134/1/0'	9e-06	'55859/1/0'	NA	NA	NA
16-84001881-G-A	missense_variant	'NECAB2'	750/2/0	0.0013	1	119042/13/0	5.46e-05	1	0.0039	24.3877	5.4986	108.166	ENST00000305202	c.1097G>A	p.Ser366Asn	1.2e-05	'122967/3/0'	2.7e-05	'55741/3/0'	NA	NA	NA
16-88438685-C-T	missense_variant	'ZNF469'	750/2/0	0.0013	1	119042/13/0	5.46e-05	1	0.0039	24.3877	5.4986	108.166	ENST00000437464	c.11131C>T	p.Arg3711Cys	4.9e-05	'71319/7/0'	1.9e-05	'26365/1/0'	NA	NA	NA
17-4934057-G-A	missense_variant	'GP1BA'	750/2/0	0.0013	1	119041/13/0	5.46e-05	1	0.0039	24.3875	5.4985	108.165	ENST00000329125	c.1453G>A	p.Val485Ile	8.2e-05	'121792/20/0'	9e-06	'54886/1/0'	NA	NA	NA
17-7758564-G-T	missense_variant	'DNAH2'	750/2/0	0.0013	1	119042/13/0	5.46e-05	1	0.0039	24.3877	5.4986	108.166	ENST00000389173	c.2121G>T	p.Lys707Asn	5.3e-05	'123095/13/0'	9.9e-05	'55825/11/0'	NA	NA	NA
17-8256876-C-T	missense_variant	'PFAS'	748/4/0	0.0027	1	118957/97/0	0.000407	1	0.0039	6.5433	2.404	17.8094	ENST00000314666	c.988C>T	p.Arg330Trp	9.4e-05	'122359/23/0'	0.000153	'55379/17/0'	NA	NA	NA
17-30324869-A-G	missense_variant	'TMIGD1'	750/2/0	0.0013	1	119042/13/0	5.46e-05	1	0.0039	24.3877	5.4986	108.166	ENST00000328886	c.587T>C	p.Ile196Thr	0	NA	0	NA	NA	NA	NA
17-45430302-G-A	splice_region_variant	'ARHGAP27'	750/2/0	0.0013	1	119042/13/0	5.46e-05	1	0.0039	24.3877	5.4986	108.166	ENST00000290470	c.-18-5C>T	NA	0.000278	'73607/41/0'	0.000197	'32940/13/0'	NA	NA	NA
17-75851569-C-T	missense_variant&splice_region_variant	'WBP2'	749/2/0	0.0013	1	118869/13/0	5.47e-05	1	0.0039	24.3847	5.4979	108.153	ENST00000254806	c.167G>A	p.Arg56Gln	1.2e-05	'123112/3/0'	1.8e-05	'55838/2/0'	NA	NA	NA
17-82831245-C-G	missense_variant	'ZNF750'	750/2/0	0.0013	1	119042/13/0	5.46e-05	1	0.0039	24.3877	5.4986	108.166	ENST00000269394	c.1210G>C	p.Ala404Pro	4e-06	'122919/1/0'	9e-06	'55806/1/0'	NA	NA	NA
19-1008168-G-A	synonymous_variant	'GRIN3B'	750/2/0	0.0013	1	119042/13/0	5.46e-05	1	0.0039	24.3877	5.4986	108.166	ENST00000234389	c.2343G>A	p.Ser781Ser	8.4e-05	'113428/19/0'	0.000117	'51318/12/0'	NA	NA	NA
19-7899731-G-C	synonymous_variant	'LRRC8E'	393/294/62	0.279	0.5249	67644/43849/7358	0.2464	0.0255	0.0039	1.1839	1.0571	1.3259	ENST00000306708	c.1209G>C	p.Thr403Thr	0.192409	'80764/35975/5541'	0.243069	'31825/20390/3299'	NA	NA	NA
19-8951693-G-C	synonymous_variant	'MUC16'	750/2/0	0.0013	1	119042/13/0	5.46e-05	1	0.0039	24.3877	5.4986	108.166	ENST00000397910	c.25077C>G	p.Ser8359Ser	4.5e-05	'122888/11/0'	8.1e-05	'55670/9/0'	NA	NA	NA
19-17649577-C-T	missense_variant	'UNC13A'	750/2/0	0.0013	1	119042/13/0	5.46e-05	1	0.0039	24.3877	5.4986	108.166	ENST00000519716	c.1450G>A	p.Gly484Ser	7.3e-05	'123072/18/0'	9e-05	'55820/10/0'	NA	NA	NA
19-18257898-G-A	missense_variant	'IQCN'	750/2/0	0.0013	1	119042/13/0	5.46e-05	1	0.0039	24.3877	5.4986	108.166	ENST00000392413	c.3386C>T	p.Ala1129Val	2.9e-05	'121492/7/0'	4.6e-05	'54714/5/0'	NA	NA	NA
19-20949140-A-G	missense_variant	'ZNF85'	750/2/0	0.0013	1	119042/13/0	5.46e-05	1	0.0039	24.3877	5.4986	108.166	ENST00000328178	c.626A>G	p.Lys209Arg	1.6e-05	'122727/4/0'	3.6e-05	'55631/4/0'	NA	NA	NA
19-30549378-G-T	synonymous_variant	'ZNF536'	750/2/0	0.0013	1	119042/13/0	5.46e-05	1	0.0039	24.3877	5.4986	108.166	ENST00000355537	c.3759G>T	p.Arg1253Arg	1.3e-05	'116008/3/0'	2.9e-05	'52282/3/0'	NA	NA	NA
19-35259025-C-T	stop_gained	'LSR'	750/2/0	0.0013	1	119042/13/0	5.46e-05	1	0.0039	24.3877	5.4986	108.166	ENST00000347609	c.568C>T	p.Gln190*	4e-06	'122963/1/0'	9e-06	'55722/1/0'	NA	NA	NA
19-41837341-A-G	synonymous_variant	'LYPD4'	750/2/0	0.0013	1	119041/13/0	5.46e-05	1	0.0039	24.3875	5.4985	108.165	ENST00000343055	c.438T>C	p.Phe146Phe	0	NA	0	NA	NA	NA	NA
19-47741058-G-C	missense_variant	'EHD2'	748/3/0	0.002	1	119008/47/0	0.000197	1	0.0039	10.1371	3.1517	32.6051	ENST00000263277	c.1258G>C	p.Gly420Arg	6.2e-05	'121017/15/0'	0.000135	'55571/15/0'	NA	NA	NA
19-57873622-G-A	missense_variant	'ZNF814'	750/2/0	0.0013	1	119042/13/0	5.46e-05	1	0.0039	24.3877	5.4986	108.166	ENST00000435989	c.1768C>T	p.His590Tyr	0.000183	'122907/45/0'	5.4e-05	'55716/6/0'	NA	NA	NA
21-30319832-C-A	synonymous_variant	'KRTAP26-1'	749/3/0	0.002	1	119005/47/0	0.000197	1	0.0039	10.1233	3.1474	32.5608	ENST00000360542	c.204G>T	p.Pro68Pro	0.000261	'122635/64/0'	0.000351	'55522/39/0'	NA	NA	NA
21-41494380-G-T	missense_variant	'TMPRSS2'	750/2/0	0.0013	1	119042/13/0	5.46e-05	1	0.0039	24.3877	5.4986	108.166	ENST00000332149	c.214C>A	p.Pro72Thr	2.1e-05	'120515/5/0'	4.5e-05	'55121/5/0'	NA	NA	NA
22-30933000-T-C	missense_variant	'MORC2'	750/2/0	0.0013	1	119042/13/0	5.46e-05	1	0.0039	24.3877	5.4986	108.166	ENST00000215862	c.2225A>G	p.Asn742Ser	0	NA	0	NA	NA	NA	NA
22-32498141-C-A	splice_region_variant	'FBXO7'	750/2/0	0.0013	1	119037/13/0	5.46e-05	1	0.0039	24.3867	5.4983	108.162	ENST00000266087	c.1183-3C>A	NA	8e-06	'123035/2/0'	0	'55795/0/0'	NA	NA	NA
22-46308453-G-C	missense_variant	'GTSE1'	750/2/0	0.0013	1	119042/13/0	5.46e-05	1	0.0039	24.3877	5.4986	108.166	ENST00000454366	c.272G>C	p.Ser91Thr	0	NA	0	NA	NA	NA	NA
1-46576611-C-T	missense_variant	'MKNK1'	740/12/0	0.008	1	118239/756/0	0.0032	0.6376	0.004	2.5239	1.4237	4.4742	ENST00000341183	c.67G>A	p.Glu23Lys	0.001742	'122693/425/2'	0.003134	'55497/348/1'	NA	NA	NA
1-155043366-T-C	synonymous_variant	'DCST1'	747/5/0	0.0033	1	118896/159/0	0.000668	1	0.004	4.9918	2.0465	12.1759	ENST00000295542	c.1029T>C	p.Ala343Ala	0.000201	'122131/49/0'	0.000409	'54942/45/0'	NA	NA	NA
10-60108898-G-C	synonymous_variant	'ANK3'	752/0/0	0	1	118022/1018/1	0.0043	0.7304	0.004	0	NA	NA	ENST00000280772	c.3105C>G	p.Pro1035Pro	0.00189	'122546/465/0'	0.002707	'55464/302/0'	not specified	0	Likely benign
10-116125216-C-A	splice_region_variant	'GFRA1'	748/4/0	0.0027	1	118870/98/0	0.000412	1	0.004	6.4718	2.3782	17.6113	ENST00000355422	c.770+5G>T	NA	0.000204	'122576/50/0'	0.000406	'55329/45/0'	NA	NA	NA
5-112170275-G-A	non_coding_transcript_exon_variant	'EPB41L4A'	750/2/0	0.0013	1	118188/13/0	5.5e-05	1	0.004	24.2127	5.4591	107.39	ENST00000509342	n.168C>T	NA	0.000663	'122047/160/1'	0.000243	'55555/27/0'	NA	NA	NA
5-140436224-C-G	missense_variant	'ANKHD1'	731/20/1	0.0146	0.1443	117254/1782/6	0.0075	1	0.004	1.9552	1.2802	2.9863	ENST00000360839	c.427C>G	p.Gln143Glu	0.005205	'112372/1170/6'	0.007133	'51480/737/4'	NA	NA	NA
6-79916753-A-G	missense_variant	'ELOVL4'	728/24/0	0.016	1	117043/1977/9	0.0084	0.7271	0.004	1.9188	1.2789	2.8789	ENST00000369816	c.800T>C	p.Ile267Thr	0.007321	'121220/1773/14'	0.006942	'54976/770/2'	not specified|Stargardt Disease; Dominant	0	Benign/Likely benign|Benign/Likely benign
11-56030783-G-A	missense_variant	'OR5AS1'	745/7/0	0.0047	1	118739/307/0	0.0013	1	0.004	3.6218	1.7092	7.6744	ENST00000313555	c.365G>A	p.Arg122His	0.00097	'94517/206/1'	0.001425	'42991/136/0'	NA	NA	NA
11-108138933-C-A	missense_variant	'ACAT1'	479/231/40	0.2073	0.0949	80045/34641/3798	0.1782	0.5001	0.004	1.2059	1.0639	1.3669	ENST00000531813	c.370C>A	p.Gln124Lys	0.151181	'89088/30771/3222'	0.171358	'38373/15742/1692'	Deficiency of acetyl-CoA acetyltransferase|not specified	0	Benign/Likely benign|Benign/Likely benign
12-6935964-A-G	missense_variant	'ATN1'	748/4/0	0.0027	1	118941/98/0	0.000412	1	0.004	6.4756	2.3797	17.6218	ENST00000356654	c.697A>G	p.Met233Val	0.000196	'112261/44/0'	0.000228	'50350/23/0'	NA	NA	NA
13-46234261-C-G	missense_variant	'LRRC63'	742/10/0	0.0066	1	118468/565/1	0.0024	0.4912	0.004	2.8037	1.4972	5.2501	ENST00000378805	c.902C>G	p.Ala301Gly	0.001853	'71508/266/0'	0.002289	'25875/119/0'	NA	NA	NA
14-90184521-G-A	missense_variant	'KCNK13'	748/4/0	0.0027	1	118956/98/0	0.000412	1	0.004	6.4765	2.38	17.624	ENST00000282146	c.745G>A	p.Ala249Thr	0.000353	'123044/87/0'	0.000501	'55801/56/0'	NA	NA	NA
15-78796665-T-C	synonymous_variant	'ADAMTS7'	382/308/62	0.2872	1	66095/44848/7793	0.2545	0.1151	0.004	0.8471	0.7573	0.9475	ENST00000388820	c.744A>G	p.Val248Val	0.220244	'6476/41239/75310'	0.254174	'3609/21161/31056'	NA	NA	NA
16-1534410-G-A	synonymous_variant	'TMEM204'	748/4/0	0.0027	1	118957/98/0	0.000412	1	0.004	6.4765	2.38	17.6242	ENST00000253934	c.135G>A	p.Leu45Leu	0.000241	'122292/59/0'	0.000389	'55261/43/0'	NA	NA	NA
16-67180047-G-A	synonymous_variant	'KIAA0895L'	692/57/3	0.0419	0.1355	112198/6646/88	0.0287	0.3229	0.004	1.4807	1.1492	1.9077	ENST00000290881	c.564C>T	p.Ile188Ile	0.037244	'114086/8616/272'	0.032033	'52228/3453/59'	NA	NA	NA
17-8490510-C-T	missense_variant	'MYH10'	748/4/0	0.0027	1	118957/98/0	0.000412	1	0.004	6.4765	2.38	17.6242	ENST00000269243	c.4621G>A	p.Val1541Met	0.000171	'123062/42/0'	0.000331	'55792/37/0'	NA	NA	NA
19-15167246-A-G	splice_region_variant	'NOTCH3'	646/98/6	0.0733	0.2778	97373/20138/1195	0.0949	2.57e-05	0.004	1.3248	1.0905	1.6094	ENST00000263388	c.5362+3T>C	NA	0.136042	'2918/27598/92365'	0.099307	'562/9963/45297'	Cerebral autosomal dominant arteriopathy with subcortical infarcts and leukoencephalopathy|not specified	0	Benign|Benign
19-57841438-T-C	missense_variant	'ZNF587B'	500/231/20	0.1804	0.3236	85158/30704/2826	0.1532	0.3473	0.004	1.2172	1.0667	1.389	ENST00000442832	c.764T>C	p.Val255Ala	0.141709	'73389/24070/2069'	0.152805	'30600/11081/978'	NA	NA	NA
1-5874534-G-A	synonymous_variant	'NPHP4'	746/6/0	0.004	1	118823/229/1	0.00097	0.1057	0.0041	4.1245	1.831	9.2909	ENST00000378156	c.3168C>T	p.His1056His	0.00071	'108222/154/0'	0.000913	'48637/89/0'	Nephronophthisis|not specified	0	Likely benign|Likely benign
1-24064059-C-T	non_coding_transcript_exon_variant	'AL591178.1'	748/4/0	0.0027	1	118699/98/0	0.000413	1	0.0041	6.4625	2.3748	17.586	ENST00000439239	n.190C>T	NA	0.000399	'122639/98/0'	0.000566	'55558/63/0'	NA	NA	NA
2-69556942-T-C	missense_variant	'AAK1'	749/3/0	0.002	1	119000/48/0	0.000202	1	0.0041	9.9121	3.084	31.858	ENST00000406297	c.200A>G	p.Asn67Ser	7.7e-05	'122953/19/0'	0.000161	'55733/18/0'	NA	NA	NA
4-41631305-C-A	missense_variant	'LIMCH1'	638/105/7	0.0793	0.3098	104879/13573/456	0.0609	0.4469	0.0041	1.3286	1.1009	1.6034	ENST00000503057	c.1429C>A	p.Leu477Ile	0.111295	'53371/10823/1950'	0.06281	'22491/3019/99'	NA	NA	NA
4-75876461-G-A	synonymous_variant	'PPEF2'	749/3/0	0.002	1	119007/48/0	0.000202	1	0.0041	9.9126	3.0841	31.8599	ENST00000286719	c.1146C>T	p.Asp382Asp	8.5e-05	'122851/21/0'	0.000135	'55652/15/0'	NA	NA	NA
10-133198947-C-T	synonymous_variant	'KNDC1'	744/7/0	0.0047	1	118736/306/1	0.0013	0.1803	0.0041	3.6147	1.7059	7.6593	ENST00000304613	c.2439C>T	p.Pro813Pro	0.000333	'70596/47/0'	0.000765	'28063/43/0'	NA	NA	NA
5-150055288-A-C	missense_variant	'CSF1R'	749/3/0	0.002	1	119004/48/0	0.000202	1	0.0041	9.9124	3.0841	31.8591	ENST00000286301	c.2603T>G	p.Leu868Arg	5.3e-05	'123120/13/0'	0.000116	'55844/13/0'	NA	NA	NA
6-111373560-G-A	missense_variant	'REV3L'	749/3/0	0.002	1	119007/48/0	0.000202	1	0.0041	9.9126	3.0841	31.8599	ENST00000358835	c.4795C>T	p.Leu1599Phe	3.7e-05	'122651/9/0'	8.1e-05	'55466/9/0'	NA	NA	NA
7-142870918-C-T	3_prime_UTR_variant	'EPHB6'	749/3/0	0.002	1	118989/48/0	0.000202	1	0.0041	9.9111	3.0837	31.8551	ENST00000411471	c.*14C>T	NA	0.000446	'119923/107/0'	0.000137	'54867/15/0'	NA	NA	NA
8-98428027-C-T	synonymous_variant	'KCNS2'	747/5/0	0.0033	1	118894/160/0	0.000672	1	0.0041	4.9606	2.0339	12.0987	ENST00000287042	c.48C>T	p.Asp16Asp	0.000259	'113945/57/1'	0.000493	'50611/48/1'	NA	NA	NA
8-143577779-C-A	non_coding_transcript_exon_variant	'NAPRT'	584/154/11	0.1175	0.8595	97489/20386/1122	0.0951	0.1212	0.0041	1.267	1.082	1.4836	ENST00000488096	n.137G>T	NA	0.169573	'60218/22630/3292'	0.100696	'28614/6360/380'	NA	NA	NA
9-121783512-CTG-C	3_prime_UTR_variant	'DAB2IP'	749/3/0	0.002	1	119006/48/0	0.000202	1	0.0041	9.9126	3.0841	31.8596	ENST00000408936	c.*1017_*1018delTG	NA	4.9e-05	'122546/12/0'	9e-05	'55279/10/0'	NA	NA	NA
11-1621372-T-G	3_prime_UTR_variant	'KRTAP5-4'	700/50/1	0.0346	0.5992	113653/5303/63	0.0228	0.8454	0.0041	1.5365	1.1637	2.0288	ENST00000399682	c.*35A>C	NA	0.02385	'116711/5606/117'	0.026539	'52568/2850/47'	NA	NA	NA
11-14969965-A-G	missense_variant	'CALCA'	734/17/0	0.0113	1	113946/5018/52	0.0215	0.7306	0.0041	0.5206	0.3225	0.8403	ENST00000331587	c.197T>C	p.Leu66Pro	0.015465	'119329/3701/53'	0.022993	'53286/2505/31'	NA	NA	NA
11-34112208-C-T	synonymous_variant	'NAT10'	745/7/0	0.0047	1	118744/308/0	0.0013	1	0.0041	3.6102	1.7038	7.6497	ENST00000257829	c.357C>T	p.Gly119Gly	0.0005	'122960/123/0'	0.000887	'55720/99/0'	NA	NA	NA
11-134262786-G-C	3_prime_UTR_variant	'ACAD8'	716/34/2	0.0253	0.0765	109490/8908/210	0.0393	0.0455	0.0041	0.6333	0.4586	0.8745	ENST00000526026	c.*901G>C	NA	0.040728	'58774/4527/328'	0.040822	'22048/1887/35'	NA	NA	NA
16-66400889-G-A	synonymous_variant	'CDH5'	749/3/0	0.002	1	119007/48/0	0.000202	1	0.0041	9.9126	3.0841	31.8599	ENST00000341529	c.1710G>A	p.Thr570Thr	3.2e-05	'123075/8/0'	6.3e-05	'55812/7/0'	NA	NA	NA
18-14542689-G-A	missense_variant	'POTEC'	733/19/0	0.0126	1	117590/1458/2	0.0061	0.3394	0.0041	2.0709	1.3133	3.2656	ENST00000358970	c.458C>T	p.Pro153Leu	0.004672	'121919/1146/2'	0.006255	'55095/698/0'	NA	NA	NA
21-30541700-C-T	missense_variant	'KRTAP19-6'	747/5/0	0.0033	1	118843/160/0	0.000672	1	0.0041	4.9584	2.033	12.0935	ENST00000334046	c.134G>A	p.Arg45His	0.007204	'121404/1672/51'	0.001128	'55726/126/0'	NA	NA	NA
1-12329896-T-C	synonymous_variant	'VPS13D'	712/38/0	0.0253	1	115193/3599/27	0.0154	0.9237	0.0042	1.6648	1.2044	2.3012	ENST00000011700	c.4731T>C	p.Asp1577Asp	0.016593	'118960/3947/67'	0.015881	'54010/1729/21'	NA	NA	NA
1-23848661-G-A	missense_variant	'FUCA1'	747/5/0	0.0033	1	118879/161/0	0.000676	1	0.0042	4.9291	2.0212	12.021	ENST00000374479	c.1148C>T	p.Thr383Ile	0.00329	'122319/780/15'	0.001298	'55698/141/2'	Fucosidosis|not provided	0	Benign/Likely benign|Benign/Likely benign
3-131462737-T-C	missense_variant	'MRPL3'	747/5/0	0.0033	1	118890/161/0	0.000676	1	0.0042	4.9296	2.0213	12.0222	ENST00000264995	c.1033A>G	p.Ile345Val	0.000331	'122172/81/0'	0.000568	'55403/63/0'	not provided	0	Uncertain significance
5-76733432-T-C	synonymous_variant	'F2R'	746/6/0	0.004	1	118816/232/0	0.000974	1	0.0042	4.1066	1.8231	9.25	ENST00000319211	c.1207T>C	p.Leu403Leu	0.001005	'122647/245/1'	0.001618	'55454/178/1'	NA	NA	NA
12-47235585-G-T	synonymous_variant	'PCED1B'	553/182/16	0.1425	0.7665	81920/33672/3391	0.17	0.3342	0.0042	0.8112	0.7017	0.9379	ENST00000432328	c.522G>T	p.Gly174Gly	0.15523	'85989/31484/2952'	0.166008	'37867/15041/1514'	NA	NA	NA
16-31190053-C-T	synonymous_variant	'FUS'	748/4/0	0.0027	1	118951/99/0	0.000416	1	0.0042	6.4108	2.3563	17.4419	ENST00000254108	c.1080C>T	p.Ser360Ser	0.0003	'121538/73/0'	0.000445	'54971/49/0'	not provided	0	Uncertain significance
17-7786258-C-T	synonymous_variant	'DNAH2'	746/5/0	0.0033	1	116620/2403/15	0.0102	0.4707	0.0042	0.3235	0.1343	0.7791	ENST00000389173	c.6264C>T	p.Ser2088Ser	0.007887	'121126/1911/15'	0.009733	'54761/1069/9'	NA	NA	NA
19-35352468-G-A	3_prime_UTR_variant	'FFAR1'	727/24/1	0.0173	0.1973	116797/2201/8	0.0093	0.6351	0.0042	1.871	1.2668	2.7634	ENST00000246553	c.*14G>A	NA	0.004153	'70688/590/1'	0.00807	'26153/427/1'	NA	NA	NA
19-57328704-A-G	synonymous_variant	'ZNF543'	712/40/0	0.0266	1	115157/3850/36	0.0165	0.4743	0.0042	1.6313	1.1897	2.2368	ENST00000321545	c.1242A>G	p.Gln414Gln	0.008852	'120967/2144/18'	0.014359	'54261/1584/10'	NA	NA	NA
1-44724421-G-A	non_coding_transcript_exon_variant	'C1orf228'	735/17/0	0.0113	1	117773/1262/7	0.0054	0.0903	0.0043	2.1217	1.3113	3.4331	ENST00000357508	n.1123G>A	NA	0.013788	'66581/1734/76'	0.006891	'24188/334/2'	NA	NA	NA
1-181763450-C-T	synonymous_variant	'CACNA1E'	743/9/0	0.006	1	118544/481/0	0.002	1	0.0043	2.9733	1.5347	5.7607	ENST00000357570	c.4731C>T	p.Phe1577Phe	0.00266	'122280/652/1'	0.003113	'55391/347/0'	NA	NA	NA
1-223110727-G-A	missense_variant	'TLR5'	737/15/0	0.01	1	118023/1022/1	0.0043	0.7308	0.0043	2.3322	1.3973	3.8928	ENST00000366881	c.2305C>T	p.Leu769Phe	0.003042	'122351/741/4'	0.005293	'55239/587/2'	NA	NA	NA
2-167869203-C-G	missense_variant	'B3GALT1'	749/3/0	0.002	1	119006/49/0	0.000206	1	0.0043	9.7103	3.0233	31.1877	ENST00000392690	c.164C>G	p.Thr55Ser	0.00011	'123101/27/0'	0.000233	'55830/26/0'	NA	NA	NA
3-78635887-T-G	missense_variant	'ROBO1'	748/4/0	0.0027	1	118954/100/0	0.00042	1	0.0043	6.3469	2.3333	17.2646	ENST00000436010	c.2899A>C	p.Met967Leu	7.7e-05	'123012/19/0'	0.000161	'55764/18/0'	NA	NA	NA
5-79033302-T-A	stop_gained	'DMGDH'	749/3/0	0.002	1	119005/49/0	0.000206	1	0.0043	9.7102	3.0233	31.1875	ENST00000255189	c.1300A>T	p.Lys434*	5.3e-05	'123107/13/0'	0.000116	'55833/13/0'	NA	NA	NA
7-65399484-A-C	missense_variant	'ZNF92'	750/1/1	0.002	0.002	119002/49/0	0.000206	1	0.0043	9.71	3.0232	31.1867	ENST00000328747	c.1370A>C	p.Glu457Ala	4.9e-05	'122200/12/0'	0.0001	'55199/11/0'	NA	NA	NA
7-72744591-C-T	synonymous_variant	'TYW1B'	749/3/0	0.002	1	118992/49/0	0.000206	1	0.0043	9.7092	3.0229	31.1841	ENST00000610600	c.780G>A	p.Pro260Pro	6.9e-05	'122956/17/0'	0.000153	'55690/17/0'	NA	NA	NA
9-101573337-T-C	missense_variant	'GRIN3A'	744/8/0	0.0053	1	115881/3105/20	0.0132	1	0.0043	0.3994	0.1992	0.8008	ENST00000361820	c.3185A>G	p.Asn1062Ser	0.00707	'121193/1714/12'	0.012591	'54282/1382/10'	NA	NA	NA
11-1242769-C-T	synonymous_variant	'MUC5B'	738/13/0	0.0087	1	118164/862/2	0.0036	0.6733	0.0043	2.3913	1.3796	4.1448	ENST00000529681	c.5889C>T	p.Thr1963Thr	0.003415	'122286/839/1'	0.003751	'55440/417/1'	NA	NA	NA
11-18137416-G-A	missense_variant	'MRGPRX3'	748/4/0	0.0027	1	118955/100/0	0.00042	1	0.0043	6.3469	2.3333	17.2648	ENST00000396275	c.214G>A	p.Asp72Asn	0.000179	'123061/44/0'	0.000322	'55800/36/0'	NA	NA	NA
11-46659466-C-T	missense_variant	'ATG13'	749/3/0	0.002	1	118981/49/0	0.000206	1	0.0043	9.7083	3.0227	31.1812	ENST00000359513	c.770C>T	p.Ser257Phe	0.000142	'123051/35/0'	0.000296	'55783/33/0'	NA	NA	NA
12-95208896-C-T	synonymous_variant	'FGD6'	499/219/32	0.1887	0.2319	83492/32112/3036	0.1609	0.4389	0.0043	1.2125	1.0649	1.3806	ENST00000343958	c.2388G>A	p.Pro796Pro	0.138512	'91587/28809/2637'	0.164314	'39028/15230/1556'	NA	NA	NA
13-35805699-A-G	synonymous_variant&splice_region_variant	'DCLK1'	749/3/0	0.002	1	118999/49/0	0.000206	1	0.0043	9.7097	3.0231	31.1859	ENST00000255448	c.1944T>C	p.Asn648Asn	9e-05	'122557/22/0'	0.000171	'55589/19/0'	NA	NA	NA
14-78803717-G-A	missense_variant	'NRXN3'	749/3/0	0.002	1	119004/49/0	0.000206	1	0.0043	9.7101	3.0233	31.1872	ENST00000335750	c.1425G>A	p.Met475Ile	2e-05	'122721/5/0'	3.6e-05	'55511/4/0'	NA	NA	NA
15-92171773-C-G	splice_region_variant	'SLCO3A1'	741/6/0	0.004	1	118358/230/2	0.000987	0.006	0.0043	4.083	1.8128	9.1963	ENST00000424469	c.1997-7C>G	NA	0.000323	'74242/48/0'	0.000721	'28386/41/0'	NA	NA	NA
20-63196712-T-G	missense_variant	'YTHDF1'	749/3/0	0.002	1	119006/49/0	0.000206	1	0.0043	9.7103	3.0233	31.1877	ENST00000370334	c.155A>C	p.Gln52Pro	4.1e-05	'122615/10/0'	9e-05	'55397/10/0'	NA	NA	NA
22-26311875-G-A	missense_variant	'SEZ6L'	749/3/0	0.002	1	119003/49/0	0.000206	1	0.0043	9.7101	3.0232	31.1869	ENST00000248933	c.1789G>A	p.Gly597Ser	4.5e-05	'122992/11/0'	9e-05	'55737/10/0'	NA	NA	NA
2-174764431-T-C	5_prime_UTR_variant	'CHRNA1'	742/8/0	0.0053	1	118589/397/0	0.0017	1	0.0044	3.2087	1.5906	6.4729	ENST00000261007	c.-37A>G	NA	0.002224	'115057/508/3'	0.002555	'51593/263/1'	Multiple pterygium syndrome Escobar type|Congenital Myasthenic Syndrome; Dominant/Recessive	0	Uncertain significance|Uncertain significance
2-200490214-AGGCGCGGT-A	frameshift_variant	'KCTD18'	745/7/0	0.0047	1	116085/2881/17	0.0122	1	0.0044	0.3771	0.1793	0.793	ENST00000359878	c.1159_1166delACCGCGCC	p.Thr387fs	0.0086	'120975/2089/14'	0.011367	'54557/1255/7'	NA	NA	NA
3-132478117-T-C	missense_variant	'DNAJC13'	749/2/0	0.0013	1	119025/14/0	5.88e-05	1	0.0044	22.6728	5.1483	99.8485	ENST00000260818	c.2686T>C	p.Tyr896His	4e-06	'121485/1/0'	9e-06	'55352/1/0'	NA	NA	NA
3-180607699-T-C	synonymous_variant	'TTC14'	635/110/4	0.0788	1	95988/21405/1239	0.1007	0.2354	0.0044	0.764	0.6327	0.9224	ENST00000296015	c.1224T>C	p.Ala408Ala	0.096196	'100089/20934/1300'	0.098944	'45046/9900/540'	NA	NA	NA
10-16836296-G-T	synonymous_variant	'CUBN'	741/11/0	0.0073	1	118306/664/3	0.0028	0.0694	0.0044	2.6092	1.4349	4.7446	ENST00000377833	c.10119C>A	p.Val3373Val	0.001765	'122532/434/0'	0.003061	'55361/341/0'	Megaloblastic anemia|Megaloblastic anemia due to inborn errors of metabolism	0	Conflicting interpretations of pathogenicity|Conflicting interpretations of pathogenicity
10-47351340-T-C	synonymous_variant	'RBP3'	747/5/0	0.0033	1	118892/163/0	0.000685	1	0.0044	4.8692	1.9969	11.873	ENST00000584701	c.2856T>C	p.Tyr952Tyr	0.000423	'122947/102/1'	0.000466	'55750/52/0'	NA	NA	NA
6-28272748-C-T	missense_variant	'ZSCAN26'	744/8/0	0.0053	1	118637/396/0	0.0017	1	0.0044	3.2095	1.591	6.4746	ENST00000316606	c.94C>T	p.Arg32Trp	0.005336	'121380/1251/29'	0.002182	'55429/241/1'	NA	NA	NA
6-32335930-C-T	missense_variant&splice_region_variant	'C6orf10'	740/11/0	0.0073	1	117777/660/4	0.0028	0.0152	0.0044	2.6088	1.4346	4.744	ENST00000375007	c.427G>A	p.Gly143Arg	0.010069	'115886/2313/34'	0.003681	'52321/384/2'	NA	NA	NA
8-30843082-T-C	missense_variant	'TEX15'	582/161/9	0.119	0.7274	96999/20750/1103	0.0966	0.868	0.0044	1.2638	1.0805	1.4781	ENST00000256246	c.5936A>G	p.Asn1979Ser	0.0924	'100913/20260/1175'	0.101306	'44737/10130/549'	NA	NA	NA
17-56950604-T-C	missense_variant	'COIL'	747/5/0	0.0033	1	118891/163/0	0.000685	1	0.0044	4.8692	1.9969	11.8729	ENST00000240316	c.638A>G	p.Asn213Ser	0.000374	'123035/92/0'	0.000716	'55773/80/0'	NA	NA	NA
19-54866576-G-A	missense_variant	'KIR3DL2'	749/2/0	0.0013	1	119041/14/0	5.88e-05	1	0.0044	22.6758	5.149	99.862	ENST00000270442	c.1162G>A	p.Val388Ile	4.9e-05	'123108/12/0'	8.1e-05	'55845/9/0'	NA	NA	NA
19-57329137-G-A	missense_variant	'ZNF543'	712/40/0	0.0266	1	115124/3867/37	0.0166	0.4223	0.0044	1.6231	1.1837	2.2256	ENST00000321545	c.1675G>A	p.Gly559Arg	0.013803	'119793/3265/67'	0.014575	'54231/1608/10'	NA	NA	NA
21-40338156-G-A	synonymous_variant	'DSCAM'	730/22/0	0.0146	1	117204/1805/5	0.0076	0.6983	0.0044	1.932	1.265	2.9507	ENST00000400454	c.1728C>T	p.Asn576Asn	0.00392	'122135/957/4'	0.006323	'55126/702/2'	NA	NA	NA
X-17727892-G-A	synonymous_variant	'NHS'	748/2/0	0.0021	1	119013/14/23	0.000248	1	0.0044	22.8237	5.1692	100.775	ENST00000380060	c.3723G>A	p.Thr1241Thr	7.8e-05	'123018/12/2'	0.000175	'55754/12/2'	not specified	0	Likely benign
1-1014115-G-T	synonymous_variant	'ISG15'	750/2/0	0.0013	1	119026/14/0	5.88e-05	1	0.0045	22.6428	5.1415	99.7163	ENST00000379389	c.135G>T	p.Leu45Leu	0.00013	'122790/32/0'	9e-05	'55589/10/0'	NA	NA	NA
1-9733502-G-A	missense_variant	'CLSTN1'	750/2/0	0.0013	1	119039/14/0	5.88e-05	1	0.0045	22.6452	5.1421	99.7272	ENST00000361311	c.2296C>T	p.Arg766Cys	1.2e-05	'123090/3/0'	2.7e-05	'55825/3/0'	NA	NA	NA
1-15529144-G-A	synonymous_variant	'DNAJC16'	750/2/0	0.0013	1	119039/14/0	5.88e-05	1	0.0045	22.6452	5.1421	99.7272	ENST00000375838	c.39G>A	p.Leu13Leu	0.000244	'123069/60/0'	8.1e-05	'55846/9/0'	NA	NA	NA
1-17363576-G-A	missense_variant	'PADI4'	750/2/0	0.0013	1	119041/14/0	5.88e-05	1	0.0045	22.6456	5.1422	99.7289	ENST00000375448	c.1813G>A	p.Val605Ile	2e-05	'122810/5/0'	2.7e-05	'55674/3/0'	NA	NA	NA
1-41481089-C-T	splice_region_variant	'EDN2'	750/2/0	0.0013	1	118899/14/0	5.89e-05	1	0.0045	22.6186	5.136	99.6099	ENST00000372587	c.443+6G>A	NA	2.4e-05	'122828/6/0'	4.5e-05	'55616/5/0'	NA	NA	NA
1-57015241-C-T	synonymous_variant	'DAB1'	750/2/0	0.0013	1	119036/14/0	5.88e-05	1	0.0045	22.6447	5.142	99.7247	ENST00000371231	c.1185G>A	p.Pro395Pro	4.1e-05	'122971/10/0'	5.4e-05	'55773/6/0'	NA	NA	NA
1-109657571-C-T	synonymous_variant	'GSTM4'	750/2/0	0.0013	1	119041/14/0	5.88e-05	1	0.0045	22.6456	5.1422	99.7289	ENST00000369833	c.36C>T	p.Pro12Pro	2e-05	'123128/5/0'	9e-06	'55857/1/0'	NA	NA	NA
1-111314596-C-T	missense_variant&splice_region_variant	'CHIA'	749/2/0	0.0013	1	118783/14/0	5.89e-05	1	0.0045	22.6267	5.1379	99.6455	ENST00000343320	c.314C>T	p.Pro105Leu	7.7e-05	'123009/19/0'	9e-05	'55797/10/0'	NA	NA	NA
1-201002209-C-T	missense_variant	'KIF21B'	750/2/0	0.0013	1	119035/14/0	5.88e-05	1	0.0045	22.6445	5.1419	99.7239	ENST00000332129	c.1354G>A	p.Val452Ile	4.9e-05	'123107/12/0'	7.2e-05	'55842/8/0'	NA	NA	NA
1-203170331-C-T	synonymous_variant	'MYBPH'	750/2/0	0.0013	1	119041/14/0	5.88e-05	1	0.0045	22.6456	5.1422	99.7289	ENST00000255416	c.1053G>A	p.Ser351Ser	5.3e-05	'123096/13/0'	0.000107	'55825/12/0'	NA	NA	NA
1-226367450-A-G	non_coding_transcript_exon_variant	'PARP1'	750/2/0	0.0013	1	119014/14/0	5.88e-05	1	0.0045	22.6405	5.141	99.7063	ENST00000490921	n.964T>C	NA	1.2e-05	'123111/3/0'	2.7e-05	'55838/3/0'	NA	NA	NA
1-228272195-G-A	missense_variant	'OBSCN'	750/2/0	0.0013	1	119038/14/0	5.88e-05	1	0.0045	22.645	5.1421	99.7264	ENST00000366707	c.5960G>A	p.Arg1987Gln	0.000409	'122038/100/0'	8.2e-05	'55193/9/0'	NA	NA	NA
2-109347952-A-G	splice_region_variant	'SH3RF3'	750/2/0	0.0013	1	119041/14/0	5.88e-05	1	0.0045	22.6456	5.1422	99.7289	ENST00000309415	c.849+3A>G	NA	5e-06	'104942/1/0'	1.1e-05	'46292/1/0'	NA	NA	NA
2-157295704-G-A	missense_variant	'GALNT5'	749/2/0	0.0013	1	118971/14/0	5.88e-05	1	0.0045	22.6625	5.146	99.8032	ENST00000259056	c.1783G>A	p.Val595Ile	8.5e-05	'122980/21/0'	0.000134	'55765/15/0'	NA	NA	NA
2-178618369-G-A	missense_variant	'TTN'	750/2/0	0.0013	1	119041/14/0	5.88e-05	1	0.0045	22.6456	5.1422	99.7289	ENST00000342175	c.20470C>T	p.Arg6824Cys	3.3e-05	'122304/8/0'	2.7e-05	'55308/3/0'	Limb-girdle muscular dystrophy; type 2J|Dilated cardiomyopathy 1G|not specified|not provided	0	Uncertain significance|Uncertain significance|Uncertain significance|Uncertain significance
2-202555827-A-G	missense_variant	'BMPR2'	750/2/0	0.0013	1	119041/14/0	5.88e-05	1	0.0045	22.6456	5.1422	99.7289	ENST00000374580	c.2162A>G	p.Gln721Arg	8e-06	'122977/2/0'	1.8e-05	'55737/2/0'	NA	NA	NA
2-241200184-C-T	synonymous_variant	'ANO7'	750/2/0	0.0013	1	119041/14/0	5.88e-05	1	0.0045	22.6456	5.1422	99.7289	ENST00000274979	c.675C>T	p.Pro225Pro	0	NA	0	NA	NA	NA	NA
2-241350160-G-A	missense_variant	'SEPT2'	747/5/0	0.0033	1	118884/164/0	0.000689	1	0.0045	4.8392	1.9848	11.7989	ENST00000360051	c.1072G>A	p.Gly358Arg	0.000471	'121851/113/1'	0.000516	'55135/57/0'	NA	NA	NA
3-9820780-G-C	non_coding_transcript_exon_variant	'TTLL3'	750/2/0	0.0013	1	119041/14/0	5.88e-05	1	0.0045	22.6456	5.1422	99.7289	ENST00000602338	n.432G>C	NA	3.3e-05	'120393/8/0'	6.5e-05	'53961/7/0'	NA	NA	NA
3-13637598-G-A	synonymous_variant	'FBLN2'	750/2/0	0.0013	1	119040/14/0	5.88e-05	1	0.0045	22.6454	5.1421	99.728	ENST00000295760	c.3234G>A	p.Glu1078Glu	2.9e-05	'122428/7/0'	3.6e-05	'55424/4/0'	NA	NA	NA
3-66380327-G-A	missense_variant	'LRIG1'	750/2/0	0.0013	1	119040/14/0	5.88e-05	1	0.0045	22.6454	5.1421	99.728	ENST00000273261	c.3218C>T	p.Thr1073Met	7.3e-05	'123017/18/0'	1.8e-05	'55765/2/0'	NA	NA	NA
3-72848281-G-A	synonymous_variant	'SHQ1'	750/2/0	0.0013	1	119041/14/0	5.88e-05	1	0.0045	22.6456	5.1422	99.7289	ENST00000325599	c.60C>T	p.Arg20Arg	4.9e-05	'122934/12/0'	5.4e-05	'55685/6/0'	NA	NA	NA
3-125013408-G-A	missense_variant	'HEG1'	750/2/0	0.0013	1	119041/14/0	5.88e-05	1	0.0045	22.6456	5.1422	99.7289	ENST00000311127	c.2171C>T	p.Thr724Met	0.000175	'123080/39/2'	1.8e-05	'55850/2/0'	NA	NA	NA
3-139352782-CAG-C	frameshift_variant	'MRPS22'	750/2/0	0.0013	1	118999/14/0	5.88e-05	1	0.0045	22.6376	5.1404	99.6937	ENST00000310776	c.874_875delGA	p.Asp292fs	1.6e-05	'122824/4/0'	3.6e-05	'55636/4/0'	NA	NA	NA
4-3037470-C-T	missense_variant	'GRK4'	750/2/0	0.0013	1	119039/14/0	5.88e-05	1	0.0045	22.6452	5.1421	99.7272	ENST00000345167	c.1408C>T	p.Arg470Trp	0.000102	'123094/25/0'	0.000188	'55824/21/0'	NA	NA	NA
4-8227340-C-T	missense_variant	'SH3TC1'	750/2/0	0.0013	1	119041/14/0	5.88e-05	1	0.0045	22.6456	5.1422	99.7289	ENST00000245105	c.1646C>T	p.Ala549Val	6.2e-05	'113796/14/0'	6.9e-05	'50495/7/0'	NA	NA	NA
4-55367698-G-A	missense_variant	'SRD5A3'	750/2/0	0.0013	1	119041/14/0	5.88e-05	1	0.0045	22.6456	5.1422	99.7289	ENST00000264228	c.673G>A	p.Gly225Ser	8.9e-05	'123052/22/0'	5.4e-05	'55802/6/0'	NA	NA	NA
4-84692916-G-A	synonymous_variant	'WDFY3'	750/2/0	0.0013	1	119037/14/0	5.88e-05	1	0.0045	22.6449	5.142	99.7255	ENST00000295888	c.9018C>T	p.Asp3006Asp	5.7e-05	'122416/14/0'	8.1e-05	'55660/9/0'	NA	NA	NA
4-158232924-A-G	missense_variant	'TMEM144'	750/2/0	0.0013	1	118990/14/0	5.88e-05	1	0.0045	22.6359	5.14	99.6862	ENST00000296529	c.437A>G	p.Lys146Arg	0.000984	'122161/237/2'	0	'55643/0/0'	NA	NA	NA
4-182893045-G-A	synonymous_variant	'DCTD'	750/2/0	0.0013	1	118865/14/0	5.89e-05	1	0.0045	22.6121	5.1346	99.5814	ENST00000357067	c.477C>T	p.Ala159Ala	7.4e-05	'122270/18/0'	0.000117	'55597/13/0'	NA	NA	NA
5-454032-G-T	missense_variant	'EXOC3'	750/2/0	0.0013	1	119041/14/0	5.88e-05	1	0.0045	22.6456	5.1422	99.7289	ENST00000315013	c.1027G>T	p.Val343Phe	0.000288	'116302/65/1'	0.000143	'52296/15/0'	NA	NA	NA
5-37187826-A-G	synonymous_variant	'C5orf42'	746/6/0	0.004	1	118801/235/0	0.000987	1	0.0045	4.0537	1.7999	9.1297	ENST00000425232	c.3828T>C	p.Leu1276Leu	0.000656	'122588/159/1'	0.000737	'55571/82/0'	Joubert syndrome|Joubert syndrome 17|not specified	0	Conflicting interpretations of pathogenicity|Conflicting interpretations of pathogenicity|Conflicting interpretations of pathogenicity
5-40853696-C-T	synonymous_variant	'CARD6'	750/2/0	0.0013	1	119041/14/0	5.88e-05	1	0.0045	22.6456	5.1422	99.7289	ENST00000254691	c.2364C>T	p.Phe788Phe	8e-06	'122626/2/0'	1.8e-05	'55441/2/0'	NA	NA	NA
5-128312734-G-A	synonymous_variant	'FBN2'	750/2/0	0.0013	1	119041/14/0	5.88e-05	1	0.0045	22.6456	5.1422	99.7289	ENST00000262464	c.4779C>T	p.Cys1593Cys	2e-05	'122924/5/0'	4.5e-05	'55703/5/0'	NA	NA	NA
5-138168530-G-C	synonymous_variant	'BRD8'	750/2/0	0.0013	1	119030/14/0	5.88e-05	1	0.0045	22.6435	5.1417	99.7197	ENST00000230901	c.801C>G	p.Pro267Pro	3.3e-05	'120549/8/0'	5.4e-05	'55132/6/0'	NA	NA	NA
5-140550889-G-A	synonymous_variant	'SRA1'	750/2/0	0.0013	1	119040/14/0	5.88e-05	1	0.0045	22.6454	5.1421	99.728	ENST00000336283	c.522C>T	p.Asp174Asp	0.000545	'121941/133/0'	0.000109	'54828/12/0'	NA	NA	NA
5-141332916-C-G	missense_variant	'PCDHGA1'	750/2/0	0.0013	1	119041/14/0	5.88e-05	1	0.0045	22.6456	5.1422	99.7289	ENST00000378105	c.2232C>G	p.Asp744Glu	1.6e-05	'123122/4/0'	3.6e-05	'55854/4/0'	NA	NA	NA
5-148828001-T-C	synonymous_variant	'ADRB2'	750/2/0	0.0013	1	119041/14/0	5.88e-05	1	0.0045	22.6456	5.1422	99.7289	ENST00000305988	c.1170T>C	p.His390His	3e-05	'116043/7/0'	4.7e-05	'53378/5/0'	NA	NA	NA
5-149246521-A-G	missense_variant	'ABLIM3'	750/2/0	0.0013	1	119041/14/0	5.88e-05	1	0.0045	22.6456	5.1422	99.7289	ENST00000309868	c.1526A>G	p.Asp509Gly	2.8e-05	'123093/7/0'	6.3e-05	'55825/7/0'	NA	NA	NA
5-154298027-G-A	missense_variant	'GALNT10'	750/2/0	0.0013	1	118954/14/0	5.88e-05	1	0.0045	22.6291	5.1384	99.656	ENST00000297107	c.349G>A	p.Val117Ile	3.7e-05	'123067/9/0'	6.3e-05	'55810/7/0'	NA	NA	NA
6-31884746-G-A	synonymous_variant	'EHMT2'	750/2/0	0.0013	1	119041/14/0	5.88e-05	1	0.0045	22.6456	5.1422	99.7289	ENST00000375528	c.2571C>T	p.Ala857Ala	5.7e-05	'114075/13/0'	0.000107	'51337/11/0'	NA	NA	NA
6-32064946-C-A	missense_variant	'TNXB'	750/2/0	0.0013	1	119041/14/0	5.88e-05	1	0.0045	22.6456	5.1422	99.7289	ENST00000375244	c.6716G>T	p.Arg2239Leu	4.1e-05	'120609/10/0'	9.2e-05	'54164/10/0'	NA	NA	NA
6-127450256-T-A	missense_variant	'KIAA0408'	750/2/0	0.0013	1	119040/14/0	5.88e-05	1	0.0045	22.6454	5.1421	99.728	ENST00000483725	c.232A>T	p.Ile78Leu	0.000456	'121543/109/1'	2.8e-05	'54457/3/0'	NA	NA	NA
6-151417320-C-G	missense_variant	'RMND1'	750/2/0	0.0013	1	119040/14/0	5.88e-05	1	0.0045	22.6454	5.1421	99.728	ENST00000367303	c.1159G>C	p.Asp387His	1.6e-05	'123014/4/0'	3.6e-05	'55810/4/0'	NA	NA	NA
6-151468664-A-G	missense_variant	'ARMT1'	750/2/0	0.0013	1	119031/14/0	5.88e-05	1	0.0045	22.6437	5.1417	99.7205	ENST00000367294	c.880A>G	p.Ile294Val	8.9e-05	'122917/22/0'	0.000162	'55698/18/0'	NA	NA	NA
6-158583980-T-G	missense_variant	'TMEM181'	750/2/0	0.0013	1	119036/14/0	5.88e-05	1	0.0045	22.6447	5.142	99.7247	ENST00000367090	c.606T>G	p.Asn202Lys	1.2e-05	'121567/3/0'	2.7e-05	'55505/3/0'	NA	NA	NA
6-168040148-C-T	missense_variant	'KIF25'	750/2/0	0.0013	1	119040/14/0	5.88e-05	1	0.0045	22.6454	5.1421	99.728	ENST00000351261	c.578C>T	p.Ala193Val	0.000484	'122931/117/1'	4.5e-05	'55833/5/0'	NA	NA	NA
7-6187668-G-A	synonymous_variant	'CYTH3'	750/2/0	0.0013	1	118992/14/0	5.88e-05	1	0.0045	22.6363	5.1401	99.6878	ENST00000350796	c.171C>T	p.Ser57Ser	4.9e-05	'123109/12/0'	4.5e-05	'55842/5/0'	NA	NA	NA
7-32169829-C-A	missense_variant	'PDE1C'	750/2/0	0.0013	1	119032/14/0	5.88e-05	1	0.0045	22.6439	5.1418	99.7213	ENST00000396193	c.264G>T	p.Leu88Phe	9.7e-05	'118956/23/0'	0.000123	'52669/13/0'	NA	NA	NA
7-40133147-C-G	missense_variant	'MPLKIP'	750/2/0	0.0013	1	119041/14/0	5.88e-05	1	0.0045	22.6456	5.1422	99.7289	ENST00000306984	c.452G>C	p.Gly151Ala	0.000857	'122872/209/1'	0.000206	'55802/23/0'	NA	NA	NA
7-100991128-G-A	missense_variant	'MUC12'	750/2/0	0.0013	1	119041/14/0	5.88e-05	1	0.0045	22.6456	5.1422	99.7289	ENST00000379442	c.994G>A	p.Val332Ile	0.001397	'70680/196/1'	8.6e-05	'29034/5/0'	NA	NA	NA
7-122115125-G-A	missense_variant	'AASS'	751/0/1	0.0013	0.000665	119041/14/0	5.88e-05	1	0.0045	22.6456	5.1422	99.7289	ENST00000358954	c.992C>T	p.Pro331Leu	0.00078	'122848/188/2'	0.000251	'55754/28/0'	NA	NA	NA
8-22034226-TCAAA-T	frameshift_variant	'NPM2'	750/2/0	0.0013	1	119041/14/0	5.88e-05	1	0.0045	22.6456	5.1422	99.7289	ENST00000289820	c.486_489delACAA	p.Gln163fs	2.1e-05	'120131/5/0'	3.7e-05	'54091/4/0'	NA	NA	NA
8-118933235-G-A	synonymous_variant	'TNFRSF11B'	750/2/0	0.0013	1	119041/14/0	5.88e-05	1	0.0045	22.6456	5.1422	99.7289	ENST00000297350	c.96C>T	p.Asp32Asp	0.000418	'122966/103/0'	0.00017	'55793/19/0'	not specified	0	Uncertain significance
8-144190819-C-T	synonymous_variant	'MROH1'	750/2/0	0.0013	1	119040/14/0	5.88e-05	1	0.0045	22.6454	5.1421	99.728	ENST00000326134	c.598C>T	p.Leu200Leu	3.7e-05	'123064/9/0'	5.4e-05	'55809/6/0'	NA	NA	NA
8-144309448-T-C	splice_region_variant	'HSF1'	750/2/0	0.0013	1	119041/14/0	5.88e-05	1	0.0045	22.6456	5.1422	99.7289	ENST00000400780	c.227-7T>C	NA	4.5e-05	'122818/11/0'	9e-05	'55585/10/0'	NA	NA	NA
9-434872-C-T	missense_variant	'DOCK8'	750/2/0	0.0013	1	119041/14/0	5.88e-05	1	0.0045	22.6456	5.1422	99.7289	ENST00000382329	c.3377C>T	p.Thr1126Met	6.9e-05	'123025/17/0'	3.6e-05	'55796/4/0'	NA	NA	NA
9-33001615-C-A	5_prime_UTR_premature_start_codon_gain_variant	'APTX'	750/2/0	0.0013	1	119038/14/0	5.88e-05	1	0.0045	22.645	5.1421	99.7264	ENST00000379825	c.-11G>T	NA	9.8e-05	'122732/24/0'	0.000215	'55701/24/0'	NA	NA	NA
9-35548288-G-A	synonymous_variant	'RUSC2'	750/2/0	0.0013	1	119041/14/0	5.88e-05	1	0.0045	22.6456	5.1422	99.7289	ENST00000361226	c.1767G>A	p.Glu589Glu	0.000866	'122704/211/1'	1.8e-05	'55719/2/0'	NA	NA	NA
9-35562442-G-T	missense_variant	'FAM166B'	750/2/0	0.0013	1	119040/14/0	5.88e-05	1	0.0045	22.6454	5.1421	99.728	ENST00000399742	c.677C>A	p.Pro226Gln	0.001868	'97346/357/4'	3.3e-05	'44829/3/0'	NA	NA	NA
9-104505012-G-A	synonymous_variant	'OR13F1'	750/2/0	0.0013	1	119039/14/0	5.88e-05	1	0.0045	22.6452	5.1421	99.7272	ENST00000334726	c.750G>A	p.Leu250Leu	1.6e-05	'123118/4/0'	3.6e-05	'55848/4/0'	NA	NA	NA
9-135768653-G-C	missense_variant	'KCNT1'	750/2/0	0.0013	1	119040/14/0	5.88e-05	1	0.0045	22.6454	5.1421	99.728	ENST00000263604	c.1282G>C	p.Glu428Gln	1.3e-05	'74303/2/0'	3.5e-05	'28422/2/0'	NA	NA	NA
9-137373010-G-C	synonymous_variant	'EXD3'	750/2/0	0.0013	1	119040/14/0	5.88e-05	1	0.0045	22.6454	5.1421	99.728	ENST00000340951	c.357C>G	p.Pro119Pro	2.1e-05	'118822/5/0'	3.7e-05	'54771/4/0'	NA	NA	NA
11-2335419-G-A	non_coding_transcript_exon_variant	'RPL26P30'	750/2/0	0.0013	1	118942/14/0	5.89e-05	1	0.0045	22.6268	5.1379	99.6459	ENST00000453533	n.331C>T	NA	2.8e-05	'123125/7/0'	2.7e-05	'55853/3/0'	NA	NA	NA
11-62297476-A-G	missense_variant	'SCGB1D4'	750/2/0	0.0013	1	118914/14/0	5.89e-05	1	0.0045	22.6215	5.1367	99.6225	ENST00000358585	c.238T>C	p.Ser80Pro	2.5e-05	'122097/6/0'	4.5e-05	'55430/5/0'	NA	NA	NA
11-68044150-C-T	missense_variant	'TCIRG1'	750/2/0	0.0013	1	119041/14/0	5.88e-05	1	0.0045	22.6456	5.1422	99.7289	ENST00000265686	c.826C>T	p.Arg276Trp	0.000269	'72471/39/0'	0.000111	'26933/6/0'	NA	NA	NA
12-51822408-G-A	synonymous_variant	'FIGNL2'	750/2/0	0.0013	1	119041/14/0	5.88e-05	1	0.0045	22.6456	5.1422	99.7289	ENST00000564840	c.6C>T	p.His2His	0.0005	'121791/114/4'	0.000145	'55015/12/2'	NA	NA	NA
12-52777094-G-A	synonymous_variant	'KRT76'	750/2/0	0.0013	1	119041/14/0	5.88e-05	1	0.0045	22.6456	5.1422	99.7289	ENST00000332411	c.198C>T	p.Ser66Ser	0	NA	0	NA	NA	NA	NA
12-56934181-G-A	synonymous_variant	'SDR9C7'	750/2/0	0.0013	1	119041/14/0	5.88e-05	1	0.0045	22.6456	5.1422	99.7289	ENST00000293502	c.81C>T	p.Tyr27Tyr	4.5e-05	'122923/11/0'	4.5e-05	'55669/5/0'	NA	NA	NA
12-85047258-A-G	missense_variant	'LRRIQ1'	750/2/0	0.0013	1	118932/14/0	5.89e-05	1	0.0045	22.6249	5.1375	99.6376	ENST00000393212	c.466A>G	p.Ile156Val	4e-06	'112813/1/0'	9e-06	'52910/1/0'	NA	NA	NA
12-95976425-T-C	missense_variant	'HAL'	750/2/0	0.0013	1	118794/14/0	5.89e-05	1	0.0045	22.5986	5.1315	99.522	ENST00000548808	c.430A>G	p.Ser144Gly	8e-06	'123111/2/0'	1.8e-05	'55838/2/0'	NA	NA	NA
12-122473711-T-A	missense_variant	'ZCCHC8'	750/2/0	0.0013	1	119041/14/0	5.88e-05	1	0.0045	22.6456	5.1422	99.7289	ENST00000536306	c.1196A>T	p.Asn399Ile	1.2e-05	'123051/3/0'	2.7e-05	'55850/3/0'	NA	NA	NA
12-122702822-G-A	synonymous_variant	'HCAR2'	750/2/0	0.0013	1	119041/14/0	5.88e-05	1	0.0045	22.6456	5.1422	99.7289	ENST00000328880	c.462C>T	p.Ile154Ile	1.2e-05	'123124/3/0'	2.7e-05	'55849/3/0'	NA	NA	NA
12-125118735-A-G	missense_variant	'AACS'	750/2/0	0.0013	1	119041/14/0	5.88e-05	1	0.0045	22.6456	5.1422	99.7289	ENST00000316519	c.1091A>G	p.Asn364Ser	2.8e-05	'122910/7/0'	2.7e-05	'55708/3/0'	NA	NA	NA
13-101229425-C-T	missense_variant	'NALCN'	750/2/0	0.0013	1	119041/14/0	5.88e-05	1	0.0045	22.6456	5.1422	99.7289	ENST00000251127	c.1594G>A	p.Glu532Lys	3.8e-05	'119010/7/1'	3.7e-05	'54673/4/0'	NA	NA	NA
14-21081816-G-A	missense_variant	'ARHGEF40'	750/2/0	0.0013	1	119041/14/0	5.88e-05	1	0.0045	22.6456	5.1422	99.7289	ENST00000298694	c.2948G>A	p.Arg983His	5e-05	'109416/11/0'	6.3e-05	'47363/6/0'	NA	NA	NA
14-33799961-G-C	missense_variant	'NPAS3'	482/246/24	0.1955	0.2986	82508/33144/3342	0.1674	0.8433	0.0045	1.2089	1.0638	1.3738	ENST00000346562	c.1558G>C	p.Ala520Pro	0.137581	'91623/28283/2731'	0.16443	'38821/15260/1511'	NA	NA	NA
14-74484507-C-T	missense_variant	'NPC2'	747/5/0	0.0033	1	118891/164/0	0.000689	1	0.0045	4.8395	1.9849	11.7996	ENST00000238633	c.271G>A	p.Asp91Asn	0.000179	'123087/44/0'	0.00034	'55820/38/0'	not specified	0	Uncertain significance
14-103562970-C-G	missense_variant	'APOPT1'	746/6/0	0.004	1	118816/236/0	0.000991	1	0.0045	4.037	1.7926	9.0918	ENST00000409074	c.8C>G	p.Pro3Arg	0.000675	'62145/84/0'	0.00115	'25601/59/0'	NA	NA	NA
15-23441528-ATCT-A	disruptive_inframe_deletion	'GOLGA6L2'	750/2/0	0.0013	1	119041/14/0	5.88e-05	1	0.0045	22.6456	5.1422	99.7289	ENST00000312015	c.908_910delAGA	p.Lys303del	7e-06	'69542/1/0'	0	'26532/0/0'	NA	NA	NA
15-24679136-G-A	missense_variant	'NPAP1'	750/2/0	0.0013	1	119041/14/0	5.88e-05	1	0.0045	22.6456	5.1422	99.7289	ENST00000329468	c.3269G>A	p.Gly1090Asp	1.2e-05	'123090/3/0'	2.7e-05	'55820/3/0'	NA	NA	NA
16-374277-G-A	missense_variant	'TMEM8A'	625/122/4	0.0866	0.6431	103443/14929/570	0.0675	0.2138	0.0045	1.308	1.0919	1.5668	ENST00000250930	c.1120C>T	p.Arg374Trp	0.115838	'94871/22964/2453'	0.072945	'47600/7422/327'	NA	NA	NA
16-4340284-T-C	3_prime_UTR_variant	'PAM16'	748/2/0	0.0013	1	118506/14/0	5.91e-05	1	0.0045	22.604	5.1327	99.546	ENST00000318059	c.*35A>G	NA	3.8e-05	'119708/9/0'	7.3e-05	'54771/8/0'	NA	NA	NA
16-4746951-T-TGAG	disruptive_inframe_insertion	'C16orf71'	750/2/0	0.0013	1	119040/14/0	5.88e-05	1	0.0045	22.6454	5.1421	99.728	ENST00000299320	c.1221_1223dupGGA	p.Glu408dup	0.000118	'60550/15/0'	0.000148	'29119/9/0'	NA	NA	NA
16-8847774-C-T	synonymous_variant	'PMM2'	750/2/0	0.0013	1	119038/14/0	5.88e-05	1	0.0045	22.645	5.1421	99.7264	ENST00000268261	c.690C>T	p.Ser230Ser	2.8e-05	'123045/7/0'	4.5e-05	'55832/5/0'	NA	NA	NA
16-14246791-G-A	missense_variant	'MKL2'	750/2/0	0.0013	1	119041/14/0	5.88e-05	1	0.0045	22.6456	5.1422	99.7289	ENST00000318282	c.1531G>A	p.Glu511Lys	1.2e-05	'122766/3/0'	1.8e-05	'55807/2/0'	NA	NA	NA
16-57959937-C-T	missense_variant	'CNGB1'	736/16/0	0.0106	1	114181/4775/56	0.0205	0.3868	0.0045	0.513	0.3132	0.8402	ENST00000251102	c.712G>A	p.Gly238Ser	0.016579	'104479/3510/36'	0.02237	'46566/2138/21'	not specified|Retinitis Pigmentosa; Recessive	0	Conflicting interpretations of pathogenicity|Conflicting interpretations of pathogenicity
16-67942967-G-T	stop_gained	'LCAT'	750/2/0	0.0013	1	119041/14/0	5.88e-05	1	0.0045	22.6456	5.1422	99.7289	ENST00000264005	c.321C>A	p.Tyr107*	2.4e-05	'123014/6/0'	5.4e-05	'55811/6/0'	Norum disease	1	Pathogenic
16-88714712-C-T	missense_variant	'CTU2'	750/2/0	0.0013	1	119039/14/0	5.88e-05	1	0.0045	22.6452	5.1421	99.7272	ENST00000312060	c.1327C>T	p.Arg443Cys	9.7e-05	'118284/23/0'	3.8e-05	'52848/4/0'	NA	NA	NA
17-4539896-C-T	missense_variant	'MYBBP1A'	750/2/0	0.0013	1	119041/14/0	5.88e-05	1	0.0045	22.6456	5.1422	99.7289	ENST00000254718	c.3506G>A	p.Arg1169Gln	0.000143	'118658/34/0'	0.000278	'55725/31/0'	NA	NA	NA
17-35750272-C-G	synonymous_variant	'GAS2L2'	746/6/0	0.004	1	118811/235/0	0.000987	1	0.0045	4.054	1.8	9.1305	ENST00000604063	c.432G>C	p.Val144Val	0.000433	'122241/106/0'	0.000906	'55100/100/0'	NA	NA	NA
17-47828636-G-A	synonymous_variant	'MRPL10'	750/2/0	0.0013	1	119041/14/0	5.88e-05	1	0.0045	22.6456	5.1422	99.7289	ENST00000290208	c.117C>T	p.Gly39Gly	6.8e-05	'88275/12/0'	3.4e-05	'44772/3/0'	NA	NA	NA
17-77213524-G-A	non_coding_transcript_exon_variant	'SEC14L1'	750/2/0	0.0013	1	119029/14/0	5.88e-05	1	0.0045	22.6433	5.1417	99.7188	ENST00000591413	n.676G>A	NA	9e-05	'116687/21/0'	0.000156	'54410/17/0'	NA	NA	NA
17-78077220-G-A	synonymous_variant	'TNRC6C'	750/2/0	0.0013	1	119041/14/0	5.88e-05	1	0.0045	22.6456	5.1422	99.7289	ENST00000301624	c.3096G>A	p.Pro1032Pro	4.4e-05	'112954/10/0'	4.9e-05	'50905/5/0'	NA	NA	NA
18-163395-C-G	missense_variant	'USP14'	750/2/0	0.0013	1	119041/14/0	5.88e-05	1	0.0045	22.6456	5.1422	99.7289	ENST00000261601	c.104C>G	p.Ala35Gly	4e-06	'122956/1/0'	9e-06	'55839/1/0'	NA	NA	NA
18-13001514-G-A	synonymous_variant	'CEP192'	750/2/0	0.0013	1	119006/14/0	5.88e-05	1	0.0045	22.639	5.1407	99.6996	ENST00000506447	c.222G>A	p.Gly74Gly	2.7e-05	'74140/4/0'	5.3e-05	'28472/3/0'	NA	NA	NA
18-50918125-C-G	missense_variant	'ME2'	750/2/0	0.0013	1	118942/14/0	5.89e-05	1	0.0045	22.6268	5.1379	99.6459	ENST00000321341	c.646C>G	p.Pro216Ala	4e-06	'120494/1/0'	9e-06	'54987/1/0'	NA	NA	NA
18-62280364-C-T	missense_variant	'KIAA1468'	750/2/0	0.0013	1	119035/14/0	5.88e-05	1	0.0045	22.6445	5.1419	99.7239	ENST00000398130	c.2972C>T	p.Thr991Ile	6.9e-05	'122902/17/0'	7.2e-05	'55682/8/0'	NA	NA	NA
19-5778428-G-A	missense_variant	'CATSPERD'	750/2/0	0.0013	1	119041/14/0	5.88e-05	1	0.0045	22.6456	5.1422	99.7289	ENST00000381624	c.2149G>A	p.Val717Met	2.8e-05	'122920/7/0'	2.7e-05	'55697/3/0'	NA	NA	NA
19-5931424-C-T	missense_variant	'RANBP3'	750/2/0	0.0013	1	119041/14/0	5.88e-05	1	0.0045	22.6456	5.1422	99.7289	ENST00000034275	c.469G>A	p.Asp157Asn	8.2e-05	'121406/20/0'	0.000156	'54311/17/0'	NA	NA	NA
19-10107963-G-C	splice_acceptor_variant	'PPAN'	750/2/0	0.0013	1	119041/14/0	5.88e-05	1	0.0045	22.6456	5.1422	99.7289	ENST00000253107	c.343-1G>C	NA	8e-06	'118580/2/0'	1.9e-05	'52958/2/0'	NA	NA	NA
19-37483979-C-T	synonymous_variant	'ZNF570'	750/2/0	0.0013	1	119040/14/0	5.88e-05	1	0.0045	22.6454	5.1421	99.728	ENST00000330173	c.357C>T	p.Asn119Asn	0.000146	'122977/36/0'	0.000152	'55799/17/0'	NA	NA	NA
19-49448098-C-A	non_coding_transcript_exon_variant	'PIH1D1'	749/2/0	0.0013	1	118876/14/0	5.89e-05	1	0.0045	22.6444	5.1419	99.7236	ENST00000593629	n.477G>T	NA	0	NA	0	NA	NA	NA	NA
19-49660781-G-A	missense_variant	'IRF3'	750/2/0	0.0013	1	119041/14/0	5.88e-05	1	0.0045	22.6456	5.1422	99.7289	ENST00000309877	c.1030C>T	p.Leu344Phe	4e-06	'119727/1/0'	9e-06	'54329/1/0'	NA	NA	NA
19-50323078-C-A	missense_variant	'KCNC3'	750/2/0	0.0013	1	119002/14/0	5.88e-05	1	0.0045	22.6382	5.1405	99.6962	ENST00000376959	c.1875G>T	p.Arg625Ser	0.000106	'65850/14/0'	0.000211	'23713/10/0'	NA	NA	NA
19-54456758-G-A	missense_variant	'LENG8'	750/2/0	0.0013	1	119041/14/0	5.88e-05	1	0.0045	22.6456	5.1422	99.7289	ENST00000326764	c.1568G>A	p.Arg523His	4.6e-05	'118845/11/0'	1.9e-05	'53677/2/0'	NA	NA	NA
19-55391541-C-G	3_prime_UTR_variant	'RPL28'	750/2/0	0.0013	1	119041/14/0	5.88e-05	1	0.0045	22.6456	5.1422	99.7289	ENST00000344063	c.*3209C>G	NA	0.007153	'67788/875/54'	0.000298	'25140/15/0'	NA	NA	NA
19-58516641-G-A	missense_variant	'ZBTB45'	750/2/0	0.0013	1	119041/14/0	5.88e-05	1	0.0045	22.6456	5.1422	99.7289	ENST00000354590	c.1033C>T	p.Pro345Ser	0.002098	'97316/402/4'	6.9e-05	'43752/6/0'	NA	NA	NA
20-1125509-T-C	synonymous_variant	'PSMF1'	750/2/0	0.0013	1	119041/14/0	5.88e-05	1	0.0045	22.6456	5.1422	99.7289	ENST00000246015	c.141T>C	p.Asn47Asn	8e-06	'120350/2/0'	1.8e-05	'54633/2/0'	NA	NA	NA
20-23049158-T-G	missense_variant	'THBD'	750/2/0	0.0013	1	119041/14/0	5.88e-05	1	0.0045	22.6456	5.1422	99.7289	ENST00000377103	c.347A>C	p.Asn116Thr	0.000159	'94142/30/0'	2.5e-05	'40046/2/0'	NA	NA	NA
20-44501189-C-G	missense_variant	'SERINC3'	750/2/0	0.0013	1	119041/14/0	5.88e-05	1	0.0045	22.6456	5.1422	99.7289	ENST00000255175	c.1167G>C	p.Gln389His	6.1e-05	'123115/15/0'	0.000125	'55841/14/0'	NA	NA	NA
20-45176031-G-A	missense_variant	'PI3'	750/2/0	0.0013	1	119041/14/0	5.88e-05	1	0.0045	22.6456	5.1422	99.7289	ENST00000243924	c.250G>A	p.Ala84Thr	6.1e-05	'123032/15/0'	8.1e-05	'55795/9/0'	NA	NA	NA
20-62216180-G-A	synonymous_variant	'HRH3'	750/2/0	0.0013	1	119041/14/0	5.88e-05	1	0.0045	22.6456	5.1422	99.7289	ENST00000317393	c.924C>T	p.Cys308Cys	4.5e-05	'122623/11/0'	9e-06	'55499/1/0'	NA	NA	NA
21-41825972-C-T	synonymous_variant	'PRDM15'	750/2/0	0.0013	1	119024/14/0	5.88e-05	1	0.0045	22.6424	5.1414	99.7146	ENST00000269844	c.2715G>A	p.Pro905Pro	3.2e-05	'123075/8/0'	4.5e-05	'55819/5/0'	NA	NA	NA
21-44558107-G-A	synonymous_variant	'KRTAP10-3'	750/2/0	0.0013	1	119041/14/0	5.88e-05	1	0.0045	22.6456	5.1422	99.7289	ENST00000391620	c.609C>T	p.Cys203Cys	4e-06	'121239/1/0'	9e-06	'54753/1/0'	NA	NA	NA
22-26340479-G-A	missense_variant	'SEZ6L'	750/2/0	0.0013	1	119041/14/0	5.88e-05	1	0.0045	22.6456	5.1422	99.7289	ENST00000248933	c.2059G>A	p.Asp687Asn	0.000102	'122822/25/0'	9e-05	'55653/10/0'	NA	NA	NA
22-44736884-G-A	synonymous_variant	'PRR5'	750/2/0	0.0013	1	119039/14/0	5.88e-05	1	0.0045	22.6452	5.1421	99.7272	ENST00000006251	c.777G>A	p.Ala259Ala	4.6e-05	'119318/11/0'	6.5e-05	'53841/7/0'	NA	NA	NA
1-222540018-G-A	missense_variant	'HHIPL2'	749/3/0	0.002	1	118993/50/0	0.00021	1	0.0046	9.5151	2.9645	30.5402	ENST00000343410	c.1442C>T	p.Ala481Val	0.000126	'122674/31/0'	0.000279	'55488/31/0'	NA	NA	NA
1-222540019-C-A	missense_variant	'HHIPL2'	749/3/0	0.002	1	118995/50/0	0.00021	1	0.0046	9.5153	2.9646	30.5407	ENST00000343410	c.1441G>T	p.Ala481Ser	0.000126	'122642/31/0'	0.000279	'55466/31/0'	NA	NA	NA
3-44913682-T-C	missense_variant	'TGM4'	749/3/0	0.002	1	119003/50/0	0.00021	1	0.0046	9.5159	2.9648	30.5428	ENST00000296125	c.2012T>C	p.Val671Ala	0.000223	'123051/55/0'	0.000251	'55810/28/0'	NA	NA	NA
4-1984832-T-C	missense_variant	'NELFA'	742/10/0	0.0066	1	118445/579/0	0.0024	1	0.0046	2.7452	1.4662	5.1401	ENST00000382882	c.1045A>G	p.Ile349Val	0.001217	'87292/213/0'	0.00254	'36038/184/0'	NA	NA	NA
4-184776530-C-T	missense_variant	'ACSL1'	744/8/0	0.0053	1	118646/399/0	0.0017	1	0.0046	3.1857	1.5792	6.4262	ENST00000281455	c.710G>A	p.Arg237Gln	0.000565	'122915/139/0'	0.001111	'55664/124/0'	NA	NA	NA
10-6510989-C-T	splice_region_variant	'PRKCQ'	742/10/0	0.0066	1	118432/579/0	0.0024	1	0.0046	2.7449	1.466	5.1395	ENST00000263125	c.318+6G>A	NA	0.002463	'122427/606/0'	0.003226	'55430/360/0'	NA	NA	NA
7-6149938-C-T	missense_variant	'USP42'	749/3/0	0.002	1	119004/50/0	0.00021	1	0.0046	9.516	2.9648	30.543	ENST00000306177	c.1742C>T	p.Pro581Leu	4.9e-05	'123086/12/0'	4.5e-05	'55839/5/0'	NA	NA	NA
7-44228950-A-T	non_coding_transcript_exon_variant	'CAMK2B'	748/4/0	0.0027	1	118850/102/0	0.000429	1	0.0046	6.217	2.2864	16.9051	ENST00000489429	n.1398T>A	NA	0.000227	'118998/54/0'	0.000462	'52986/49/0'	NA	NA	NA
8-103912161-C-T	missense_variant	'RIMS2'	749/3/0	0.002	1	118955/50/0	0.00021	1	0.0046	9.5121	2.9636	30.5305	ENST00000262231	c.1366C>T	p.Leu456Phe	6.5e-05	'122542/16/0'	0.000135	'55666/15/0'	NA	NA	NA
11-63909045-C-T	synonymous_variant	'MARK2'	749/3/0	0.002	1	119005/50/0	0.00021	1	0.0046	9.5161	2.9648	30.5433	ENST00000350490	c.1938C>T	p.Ser646Ser	0.004365	'121503/1020/25'	0.000244	'55382/27/0'	NA	NA	NA
11-63909090-G-A	synonymous_variant	'MARK2'	749/3/0	0.002	1	119003/50/0	0.00021	1	0.0046	9.5159	2.9648	30.5428	ENST00000350490	c.1983G>A	p.Pro661Pro	0.003466	'121637/815/17'	0.000245	'55185/27/0'	NA	NA	NA
11-76016871-A-G	start_lost	'UVRAG'	749/3/0	0.002	1	119005/50/0	0.00021	1	0.0046	9.5161	2.9648	30.5433	ENST00000531818	c.1A>G	p.Met1?	7.3e-05	'122973/18/0'	0.000117	'55761/13/0'	NA	NA	NA
14-91669860-A-G	missense_variant	'CATSPERB'	749/3/0	0.002	1	119002/50/0	0.00021	1	0.0046	9.5158	2.9647	30.5425	ENST00000256343	c.1241T>C	p.Met414Thr	0.000126	'122837/31/0'	0.00017	'55776/19/0'	NA	NA	NA
15-99132772-C-T	missense_variant	'SYNM'	749/3/0	0.002	1	119005/50/0	0.00021	1	0.0046	9.5161	2.9648	30.5433	ENST00000336292	c.4412C>T	p.Ala1471Val	4.9e-05	'123100/12/0'	9e-05	'55835/10/0'	NA	NA	NA
16-57753115-C-T	synonymous_variant	'KATNB1'	648/101/2	0.0699	0.5707	106676/11933/333	0.053	1	0.0046	1.344	1.1013	1.6401	ENST00000379661	c.894C>T	p.Tyr298Tyr	0.071465	'104736/15813/763'	0.058381	'48873/6075/181'	NA	NA	NA
16-66622199-C-T	synonymous_variant	'CMTM4'	710/41/1	0.0286	0.4609	114770/4199/44	0.018	0.3667	0.0046	1.6047	1.1831	2.1765	ENST00000330687	c.486G>A	p.Ala162Ala	0.053105	'110398/11646/695'	0.018238	'53728/1983/25'	NA	NA	NA
16-67110212-G-A	missense_variant	'C16orf70'	687/63/2	0.0445	0.654	111708/7180/121	0.0312	0.5976	0.0046	1.4486	1.1326	1.8527	ENST00000219139	c.37G>A	p.Gly13Arg	0.018924	'72135/2754/41'	0.029903	'26927/1653/29'	NA	NA	NA
16-87765806-A-G	missense_variant	'KLHDC4'	749/3/0	0.002	1	119003/50/0	0.00021	1	0.0046	9.5159	2.9648	30.5428	ENST00000270583	c.85T>C	p.Ser29Pro	0.000205	'85309/35/0'	0.000159	'34567/11/0'	NA	NA	NA
17-3615459-G-A	missense_variant	'SHPK'	747/5/0	0.0033	1	118886/161/2	0.000693	0.0015	0.0046	4.8099	1.9729	11.7265	ENST00000225519	c.902C>T	p.Thr301Met	0.000443	'122989/109/0'	0.000904	'55737/101/0'	NA	NA	NA
17-42543473-C-T	synonymous_variant	'NAGLU'	749/3/0	0.002	1	119005/50/0	0.00021	1	0.0046	9.5161	2.9648	30.5433	ENST00000225927	c.1467C>T	p.Asp489Asp	0.000176	'110737/39/0'	0.00036	'50032/36/0'	NA	NA	NA
19-7616622-G-A	missense_variant&splice_region_variant	'CAMSAP3'	748/3/0	0.002	1	118765/50/0	0.00021	1	0.0046	9.5095	2.9628	30.5224	ENST00000160298	c.3212G>A	p.Arg1071Gln	3.8e-05	'119945/9/0'	2.7e-05	'55555/3/0'	NA	NA	NA
19-40881726-A-G	missense_variant	'CYP2A7'	747/3/0	0.002	1	118896/50/0	0.00021	1	0.0046	9.5327	2.97	30.597	ENST00000301146	c.206T>C	p.Phe69Ser	0.000205	'114574/47/0'	0.000357	'51732/37/0'	NA	NA	NA
19-47802100-G-A	missense_variant	'TPRX1'	701/50/0	0.0333	1	107768/10967/304	0.0486	0.1585	0.0046	0.6738	0.508	0.8938	ENST00000322175	c.911C>T	p.Pro304Leu	0.051337	'98610/10400/418'	0.04601	'45589/4383/113'	NA	NA	NA
19-55970658-G-A	synonymous_variant	'NLRP8'	749/3/0	0.002	1	119004/50/0	0.00021	1	0.0046	9.516	2.9648	30.543	ENST00000291971	c.2496G>A	p.Gly832Gly	5.7e-05	'123092/14/0'	0.000107	'55820/12/0'	NA	NA	NA
2-127343126-C-T	missense_variant&splice_region_variant	'MAP3K2'	746/6/0	0.004	1	118699/238/0	0.001	1	0.0047	3.9992	1.7759	9.0059	ENST00000344908	c.4G>A	p.Asp2Asn	0.000545	'81612/89/0'	0.00108	'32345/70/0'	NA	NA	NA
2-198146808-A-G	missense_variant	'PLCL1'	747/5/0	0.0033	1	118881/164/1	0.000697	0.0559	0.0047	4.7808	1.9611	11.6546	ENST00000428675	c.3134A>G	p.Lys1045Arg	0.000159	'122629/39/0'	0.000342	'55532/38/0'	NA	NA	NA
8-143918901-G-A	synonymous_variant	'PLEC'	557/186/6	0.1322	0.0247	94404/22971/1447	0.1088	0.2374	0.0047	1.2471	1.0733	1.449	ENST00000322810	c.11331C>T	p.Tyr3777Tyr	0.066903	'106284/14742/778'	0.102732	'44649/10218/588'	not specified	0	Benign
17-7794327-G-A	missense_variant	'DNAH2'	730/22/0	0.0146	1	117156/1817/6	0.0077	0.8499	0.0047	1.9165	1.2549	2.927	ENST00000389173	c.7643G>A	p.Arg2548His	0.004446	'119393/1059/6'	0.007078	'54258/771/4'	NA	NA	NA
19-44893972-G-A	synonymous_variant	'TOMM40'	690/60/2	0.0426	0.6392	111938/6814/109	0.0296	0.6132	0.0047	1.458	1.1338	1.875	ENST00000252487	c.549G>A	p.Ser183Ser	0.035065	'95575/6791/201'	0.034443	'44008/3121/65'	NA	NA	NA
1-11778685-C-T	missense_variant	'C1orf167'	749/3/0	0.002	1	118983/51/0	0.000214	1	0.0048	9.3278	2.908	29.9197	ENST00000312793	c.514C>T	p.Arg172Trp	0.000199	'70421/28/0'	0.000314	'25432/16/0'	NA	NA	NA
1-17388476-G-A	missense_variant	'PADI6'	746/6/0	0.004	1	118793/239/0	0.001	1	0.0048	3.9856	1.77	8.975	ENST00000619609	c.775G>A	p.Val259Ile	0.020177	'118198/4372/293'	0.001362	'55636/152/0'	NA	NA	NA
1-214402878-C-T	splice_region_variant	'PTPN14'	742/10/0	0.0066	1	118445/582/0	0.0024	1	0.0048	2.7311	1.4587	5.1135	ENST00000366956	c.581+5G>A	NA	0.001264	'122742/309/1'	0.001891	'55571/209/1'	NA	NA	NA
2-85616308-C-T	missense_variant	'USP39'	684/67/1	0.0459	1	104406/14194/441	0.0633	0.0785	0.0048	0.7113	0.5583	0.9061	ENST00000323701	c.113C>T	p.Pro38Leu	0.05034	'93971/9817/333'	0.067542	'40181/5827/208'	NA	NA	NA
2-186495326-C-G	missense_variant	'ZC3H15'	746/6/0	0.004	1	118629/238/0	0.001	1	0.0048	3.9969	1.7749	9.0006	ENST00000337859	c.169C>G	p.Pro57Ala	0.000644	'93780/117/2'	0.001069	'45730/96/1'	NA	NA	NA
10-132337564-G-C	splice_acceptor_variant	'LRRC27'	749/3/0	0.002	1	119002/51/0	0.000214	1	0.0048	9.3293	2.9085	29.9244	ENST00000344079	c.211-1G>C	NA	3.7e-05	'121884/9/0'	7.2e-05	'55397/8/0'	NA	NA	NA
5-96979667-G-A	synonymous_variant	'LNPEP'	745/7/0	0.0047	1	118732/318/0	0.0013	1	0.0048	3.4965	1.6505	7.4067	ENST00000231368	c.549G>A	p.Pro183Pro	0.003652	'121931/879/9'	0.00214	'55360/238/0'	NA	NA	NA
5-138558642-C-T	missense_variant	'HSPA9'	749/3/0	0.002	1	118865/51/0	0.000214	1	0.0048	9.3185	2.9052	29.89	ENST00000297185	c.1426G>A	p.Ala476Thr	0.000366	'122977/90/0'	0.000753	'55714/84/0'	not provided	0	Uncertain significance
6-90523712-A-T	synonymous_variant	'MAP3K7'	749/3/0	0.002	1	118993/51/0	0.000214	1	0.0048	9.3286	2.9083	29.9222	ENST00000369320	c.390T>A	p.Thr130Thr	0.000158	'122997/39/0'	0.000341	'55749/38/0'	NA	NA	NA
6-124791332-G-A	splice_region_variant	'NKAIN2'	749/3/0	0.002	1	118795/51/0	0.000215	1	0.0048	9.313	2.9034	29.8724	ENST00000368417	c.475-7G>A	NA	7.3e-05	'122607/18/0'	0.000162	'55578/18/0'	NA	NA	NA
6-137008717-C-T	synonymous_variant	'IL20RA'	748/4/0	0.0027	1	118945/103/0	0.000433	1	0.0048	6.1616	2.2664	16.7513	ENST00000316649	c.606G>A	p.Thr202Thr	0.013829	'116847/2709/303'	0.000436	'54937/48/0'	NA	NA	NA
11-121145567-C-T	missense_variant	'TECTA'	749/3/0	0.002	1	119000/51/0	0.000214	1	0.0048	9.3291	2.9085	29.9239	ENST00000264037	c.3556C>T	p.Arg1186Trp	0.000874	'122724/213/1'	0.000117	'55652/13/0'	not specified|Nonsyndromic Hearing Loss; Dominant|Nonsyndromic Hearing Loss; Recessive	0	Conflicting interpretations of pathogenicity|Conflicting interpretations of pathogenicity|Conflicting interpretations of pathogenicity
14-75281127-C-G	synonymous_variant	'FOS'	749/3/0	0.002	1	119004/51/0	0.000214	1	0.0048	9.3294	2.9086	29.9249	ENST00000303562	c.846C>G	p.Gly282Gly	0.010871	'118680/2284/175'	0.000449	'55574/48/1'	NA	NA	NA
16-2762211-G-A	synonymous_variant	'SRRM2'	749/3/0	0.002	1	119004/51/0	0.000214	1	0.0048	9.3294	2.9086	29.9249	ENST00000301740	c.1683G>A	p.Arg561Arg	0.000138	'122855/34/0'	0.000224	'55702/25/0'	NA	NA	NA
17-18098365-TG-T	non_coding_transcript_exon_variant	'DRG2'	739/13/0	0.0086	1	118122/876/0	0.0037	0.4176	0.0048	2.3601	1.3617	4.0906	ENST00000578173	n.421delG	NA	0.001921	'122631/471/1'	0.00317	'55485/352/1'	NA	NA	NA
18-3129370-T-C	missense_variant	'MYOM1'	745/7/0	0.0047	1	118738/315/1	0.0013	0.1899	0.0048	3.5076	1.6558	7.4306	ENST00000356443	c.2656A>G	p.Ser886Gly	0.000601	'122967/148/0'	0.000958	'55744/107/0'	Hypertrophic cardiomyopathy|not specified	0	Likely benign|Likely benign
18-23819871-G-A	synonymous_variant	'LAMA3'	749/3/0	0.002	1	119004/51/0	0.000214	1	0.0048	9.3294	2.9086	29.9249	ENST00000313654	c.2178G>A	p.Leu726Leu	4.1e-05	'123018/10/0'	9e-05	'55762/10/0'	NA	NA	NA
19-52322540-T-C	synonymous_variant	'ZNF480'	749/3/0	0.002	1	119003/51/0	0.000214	1	0.0048	9.3293	2.9085	29.9247	ENST00000334564	c.1161T>C	p.Asn387Asn	0.000285	'122883/68/1'	0.000431	'55674/48/0'	NA	NA	NA
20-33217630-G-C	missense_variant	'BPIFA3'	749/3/0	0.002	1	119003/51/0	0.000214	1	0.0048	9.3293	2.9085	29.9247	ENST00000375452	c.94G>C	p.Ala32Pro	0.001355	'122217/332/0'	0.000542	'55318/60/0'	NA	NA	NA
20-53941450-A-T	3_prime_UTR_variant	'BCAS1'	749/3/0	0.002	1	119000/51/0	0.000214	1	0.0048	9.3291	2.9085	29.9239	ENST00000448484	c.*8T>A	NA	2.9e-05	'68799/4/0'	7.7e-05	'25832/4/0'	NA	NA	NA
22-39646826-G-A	synonymous_variant	'CACNA1I'	747/5/0	0.0033	1	118878/167/0	0.000701	1	0.0048	4.7521	1.9495	11.5838	ENST00000401624	c.1407G>A	p.Pro469Pro	0.000493	'65854/65/0'	0.000961	'22838/44/0'	NA	NA	NA
2-130190514-C-T	missense_variant	'MZT2B'	722/30/0	0.0199	1	116325/2696/19	0.0115	0.3705	0.0049	1.752	1.2181	2.5198	ENST00000281871	c.365C>T	p.Ala122Val	0.007427	'120592/1788/15'	0.010603	'54148/1157/8'	NA	NA	NA
3-10933174-C-G	synonymous_variant	'SLC6A11'	748/4/0	0.0027	1	118935/104/0	0.000437	1	0.0049	6.1019	2.2449	16.586	ENST00000254488	c.1395C>G	p.Leu465Leu	0.00054	'122993/133/0'	0.000582	'55788/65/0'	NA	NA	NA
3-46709739-C-T	3_prime_UTR_variant	'TMIE'	693/54/3	0.04	0.109	105943/12590/404	0.0563	0.1482	0.0049	0.6981	0.5389	0.9043	ENST00000326431	c.*51C>T	NA	0.063676	'105120/13828/705'	0.059576	'47613/6069/174'	Nonsyndromic Hearing Loss; Recessive	0	Likely benign
9-113374396-G-A	5_prime_UTR_premature_start_codon_gain_variant	'HDHD3'	748/4/0	0.0027	1	118933/104/0	0.000437	1	0.0049	6.1018	2.2448	16.5857	ENST00000238379	c.-42C>T	NA	0.004928	'76358/738/11'	0.000834	'37123/60/1'	NA	NA	NA
11-1245885-C-A	missense_variant	'MUC5B'	739/13/0	0.0086	1	118162/868/5	0.0037	0.0241	0.0049	2.3554	1.359	4.0825	ENST00000529681	c.9005C>A	p.Thr3002Lys	0.002388	'122493/586/1'	0.003751	'55411/417/1'	NA	NA	NA
16-4762339-G-A	splice_region_variant	'ZNF500'	748/4/0	0.0027	1	118951/104/0	0.000437	1	0.0049	6.1027	2.2452	16.5882	ENST00000219478	c.599-4C>T	NA	5.8e-05	'112791/13/0'	0.000128	'50598/13/0'	NA	NA	NA
16-24571002-T-C	synonymous_variant	'RBBP6'	748/4/0	0.0027	1	118936/104/0	0.000437	1	0.0049	6.1019	2.2449	16.5861	ENST00000319715	c.3936T>C	p.Ile1312Ile	0.000244	'122982/60/0'	0.000358	'55767/40/0'	NA	NA	NA
22-50606927-C-T	missense_variant	'MAPK8IP2'	739/12/0	0.008	1	118225/776/1	0.0033	1	0.0049	2.4557	1.3854	4.3529	ENST00000329492	c.2239C>T	p.Arg747Cys	0.003002	'122338/733/3'	0.00361	'55420/403/0'	NA	NA	NA
X-2717673-G-A	non_coding_transcript_exon_variant	'CD99'	749/3/0	0.002	1	118549/51/0	0.000215	1	0.0049	9.2938	2.8974	29.8106	ENST00000647297	n.238G>A	NA	3.3e-05	'122934/8/0'	2.7e-05	'55693/3/0'	NA	NA	NA
1-33021697-C-T	missense_variant	'AK2'	749/2/0	0.0013	1	118951/15/0	6.3e-05	1	0.005	21.1482	4.8319	92.5604	ENST00000354858	c.226G>A	p.Asp76Asn	8e-06	'122994/2/0'	1.8e-05	'55763/2/0'	NA	NA	NA
1-67430049-G-A	synonymous_variant	'SERBP1'	750/2/0	0.0013	1	119039/15/0	6.3e-05	1	0.005	21.1356	4.8291	92.5054	ENST00000361219	c.252C>T	p.Pro84Pro	8e-06	'121809/2/0'	1.8e-05	'55037/2/0'	NA	NA	NA
1-68431355-T-C	missense_variant	'RPE65'	750/2/0	0.0013	1	119036/15/0	6.3e-05	1	0.005	21.1351	4.829	92.5031	ENST00000262340	c.1265A>G	p.Asn422Ser	2e-05	'122812/5/0'	4.5e-05	'55629/5/0'	NA	NA	NA
1-68431534-T-C	missense_variant	'RPE65'	750/2/0	0.0013	1	119040/15/0	6.3e-05	1	0.005	21.1358	4.8291	92.5062	ENST00000262340	c.1180A>G	p.Ile394Val	8e-06	'122719/2/0'	9e-06	'55523/1/0'	NA	NA	NA
1-151166207-A-C	splice_region_variant	'SCNM1'	750/2/0	0.0013	1	119039/15/0	6.3e-05	1	0.005	21.1356	4.8291	92.5054	ENST00000368905	c.51+4A>C	NA	1.9e-05	'107419/4/0'	4.2e-05	'47433/4/0'	NA	NA	NA
1-153040235-A-G	missense_variant	'SPRR2D'	750/2/0	0.0013	1	118981/15/0	6.3e-05	1	0.005	21.1253	4.8267	92.4603	ENST00000360379	c.112T>C	p.Ser38Pro	0.000476	'122786/117/0'	0.000476	'55603/53/0'	NA	NA	NA
1-156535174-C-T	missense_variant	'IQGAP3'	750/2/0	0.0013	1	119015/15/0	6.3e-05	1	0.005	21.1314	4.8281	92.4868	ENST00000361170	c.3496G>A	p.Glu1166Lys	2e-05	'122933/5/0'	3.6e-05	'55747/4/0'	NA	NA	NA
1-161983966-C-T	synonymous_variant	'OLFML2B'	750/2/0	0.0013	1	119039/15/0	6.3e-05	1	0.005	21.1356	4.8291	92.5054	ENST00000294794	c.1962G>A	p.Ala654Ala	6.1e-05	'123101/15/0'	1.8e-05	'55844/2/0'	NA	NA	NA
1-222538740-T-G	synonymous_variant	'HHIPL2'	750/2/0	0.0013	1	119027/15/0	6.3e-05	1	0.005	21.1335	4.8286	92.4961	ENST00000343410	c.1485A>C	p.Ala495Ala	6.5e-05	'123107/16/0'	0.000143	'55838/16/0'	NA	NA	NA
2-60794026-C-T	synonymous_variant	'PAPOLG'	750/2/0	0.0013	1	119006/15/0	6.3e-05	1	0.005	21.1298	4.8277	92.4798	ENST00000238714	c.1824C>T	p.Thr608Thr	8e-06	'123100/2/0'	1.8e-05	'55829/2/0'	NA	NA	NA
2-74536030-C-T	missense_variant	'LOXL3'	750/2/0	0.0013	1	119040/15/0	6.3e-05	1	0.005	21.1358	4.8291	92.5062	ENST00000264094	c.1214G>A	p.Arg405Gln	4.3e-05	'115310/10/0'	1e-05	'52232/1/0'	NA	NA	NA
2-162073466-CAGA-C	disruptive_inframe_deletion	'DPP4'	750/2/0	0.0013	1	119039/15/0	6.3e-05	1	0.005	21.1356	4.8291	92.5054	ENST00000360534	c.24_26delTCT	p.Leu9del	4e-06	'123124/1/0'	9e-06	'55848/1/0'	NA	NA	NA
2-163610786-T-A	missense_variant	'FIGN'	750/2/0	0.0013	1	119040/15/0	6.3e-05	1	0.005	21.1358	4.8291	92.5062	ENST00000333129	c.1046A>T	p.Tyr349Phe	0.000196	'122677/48/0'	9e-06	'55513/1/0'	NA	NA	NA
2-178570436-A-G	synonymous_variant	'TTN'	750/2/0	0.0013	1	119040/15/0	6.3e-05	1	0.005	21.1358	4.8291	92.5062	ENST00000342175	c.49077T>C	p.Asp16359Asp	8e-06	'122254/2/0'	1.8e-05	'55238/2/0'	not specified|Cardiovascular phenotype	0	Likely benign|Likely benign
2-182982832-G-A	synonymous_variant	'NCKAP1'	750/2/0	0.0013	1	118868/15/0	6.31e-05	1	0.005	21.1053	4.8221	92.3725	ENST00000360982	c.1215C>T	p.Asp405Asp	0.000454	'114337/102/1'	4.7e-05	'53223/5/0'	NA	NA	NA
2-203441335-AG-A	frameshift_variant	'RAPH1'	750/2/0	0.0013	1	119028/15/0	6.3e-05	1	0.005	21.1337	4.8286	92.4969	ENST00000319170	c.1854delC	p.Tyr619fs	4.4e-05	'101453/9/0'	3.4e-05	'44392/3/0'	NA	NA	NA
2-232844199-A-AAGCAGC	disruptive_inframe_insertion	'GIGYF2'	750/2/0	0.0013	1	119039/15/0	6.3e-05	1	0.005	21.1356	4.8291	92.5054	ENST00000373563	c.3060_3065dupGCAGCA	p.Gln1021_Gln1022dup	0	NA	0	NA	NA	NA	NA
3-36738420-G-C	synonymous_variant	'DCLK3'	750/2/0	0.0013	1	119040/15/0	6.3e-05	1	0.005	21.1358	4.8291	92.5062	ENST00000416516	c.240C>G	p.Pro80Pro	7e-06	'74086/1/0'	1.3e-05	'37892/1/0'	NA	NA	NA
3-38551495-C-T	missense_variant	'SCN5A'	750/2/0	0.0013	1	119041/13/1	6.3e-05	0.000441	0.005	21.1358	4.8291	92.5062	ENST00000333535	c.4877G>A	p.Arg1626His	4.1e-05	'123101/10/0'	7.2e-05	'55833/8/0'	Congenital long QT syndrome|Cardiovascular phenotype|not provided	1	Pathogenic/Likely pathogenic|Pathogenic/Likely pathogenic|Pathogenic/Likely pathogenic
3-38903942-T-C	missense_variant	'SCN11A'	750/2/0	0.0013	1	119039/15/0	6.3e-05	1	0.005	21.1356	4.8291	92.5054	ENST00000302328	c.1765A>G	p.Ile589Val	8e-06	'123006/2/0'	1.8e-05	'55769/2/0'	not specified	0	Uncertain significance
3-39145035-G-A	missense_variant	'CSRNP1'	750/2/0	0.0013	1	119040/15/0	6.3e-05	1	0.005	21.1358	4.8291	92.5062	ENST00000273153	c.427C>T	p.Arg143Cys	4.1e-05	'122811/10/0'	5.4e-05	'55617/6/0'	NA	NA	NA
3-41236533-G-T	non_coding_transcript_exon_variant	'CTNNB1'	750/2/0	0.0013	1	119040/15/0	6.3e-05	1	0.005	21.1358	4.8291	92.5062	ENST00000465552	n.449G>T	NA	1.2e-05	'122961/3/0'	9e-06	'55707/1/0'	NA	NA	NA
3-48538615-A-C	missense_variant	'PFKFB4'	750/2/0	0.0013	1	119040/15/0	6.3e-05	1	0.005	21.1358	4.8291	92.5062	ENST00000232375	c.515T>G	p.Val172Gly	8e-06	'123005/2/0'	1.8e-05	'55751/2/0'	NA	NA	NA
3-49910259-G-A	synonymous_variant	'MON1A'	750/2/0	0.0013	1	119040/15/0	6.3e-05	1	0.005	21.1358	4.8291	92.5062	ENST00000296473	c.1530C>T	p.Phe510Phe	2e-05	'122947/5/0'	4.5e-05	'55708/5/0'	NA	NA	NA
3-50115974-G-C	missense_variant	'RBM5'	750/2/0	0.0013	1	118820/15/0	6.31e-05	1	0.005	21.0968	4.8202	92.3352	ENST00000347869	c.2088G>C	p.Glu696Asp	0	NA	0	NA	NA	NA	NA
3-69035019-G-A	splice_region_variant	'TMF1'	750/2/0	0.0013	1	118958/15/0	6.3e-05	1	0.005	21.1213	4.8258	92.4425	ENST00000398559	c.2244+4C>T	NA	3.2e-05	'123072/8/0'	7.2e-05	'55825/8/0'	NA	NA	NA
3-122570598-C-T	synonymous_variant	'DTX3L'	750/2/0	0.0013	1	119040/15/0	6.3e-05	1	0.005	21.1358	4.8291	92.5062	ENST00000296161	c.2079C>T	p.Arg693Arg	0.00013	'123088/32/0'	3.6e-05	'55841/4/0'	NA	NA	NA
3-123614288-G-A	synonymous_variant	'MYLK'	750/2/0	0.0013	1	119040/15/0	6.3e-05	1	0.005	21.1358	4.8291	92.5062	ENST00000346322	c.5355C>T	p.His1785His	2e-05	'123037/5/0'	4.5e-05	'55768/5/0'	Aortic aneurysm; familial thoracic 7	0	Likely benign
3-127692180-G-A	3_prime_UTR_variant	'MGLL'	750/2/0	0.0013	1	119040/15/0	6.3e-05	1	0.005	21.1358	4.8291	92.5062	ENST00000265052	c.*18C>T	NA	6.5e-05	'122872/16/0'	6.3e-05	'55842/7/0'	NA	NA	NA
4-989090-C-T	missense_variant	'SLC26A1'	750/2/0	0.0013	1	119040/15/0	6.3e-05	1	0.005	21.1358	4.8291	92.5062	ENST00000361661	c.1849G>A	p.Ala617Thr	3.2e-05	'108235/7/0'	5.3e-05	'47465/5/0'	NA	NA	NA
10-27219830-G-A	missense_variant	'ACBD5'	750/2/0	0.0013	1	119040/15/0	6.3e-05	1	0.005	21.1358	4.8291	92.5062	ENST00000375888	c.545C>T	p.Pro182Leu	0	NA	0	NA	NA	NA	NA
10-96019753-T-C	missense_variant	'CC2D2B'	750/2/0	0.0013	1	118900/15/0	6.31e-05	1	0.005	21.111	4.8234	92.3974	ENST00000344386	c.709T>C	p.Tyr237His	0.002789	'117128/631/13'	0.000138	'54357/15/0'	NA	NA	NA
10-98417610-T-C	missense_variant	'HPS1'	750/2/0	0.0013	1	119039/15/0	6.3e-05	1	0.005	21.1356	4.8291	92.5054	ENST00000325103	c.2057A>G	p.Gln686Arg	4.1e-05	'121794/10/0'	9.1e-05	'54932/10/0'	NA	NA	NA
5-141200164-T-C	synonymous_variant	'PCDHB11'	750/2/0	0.0013	1	119040/15/0	6.3e-05	1	0.005	21.1358	4.8291	92.5062	ENST00000354757	c.390T>C	p.Ser130Ser	8e-06	'122594/2/0'	1.8e-05	'55432/2/0'	NA	NA	NA
5-154053105-A-G	missense_variant	'MFAP3'	750/2/0	0.0013	1	119040/15/0	6.3e-05	1	0.005	21.1358	4.8291	92.5062	ENST00000322602	c.481A>G	p.Ile161Val	3.3e-05	'122911/8/0'	1.8e-05	'55712/2/0'	NA	NA	NA
6-150918597-C-T	missense_variant	'MTHFD1L'	750/2/0	0.0013	1	119031/15/0	6.3e-05	1	0.005	21.1342	4.8287	92.4992	ENST00000367308	c.793C>T	p.Pro265Ser	0.000211	'123055/52/0'	0.000304	'55814/34/0'	NA	NA	NA
6-152461631-G-T	missense_variant	'SYNE1'	750/2/0	0.0013	1	119039/15/0	6.3e-05	1	0.005	21.1356	4.8291	92.5054	ENST00000341594	c.2330C>A	p.Ala777Glu	4.1e-05	'122889/10/0'	9e-05	'55651/10/0'	NA	NA	NA
6-152461632-C-T	missense_variant	'SYNE1'	750/2/0	0.0013	1	119039/15/0	6.3e-05	1	0.005	21.1356	4.8291	92.5054	ENST00000341594	c.2329G>A	p.Ala777Thr	4.1e-05	'122916/10/0'	9e-05	'55674/10/0'	NA	NA	NA
7-899485-C-T	synonymous_variant	'ADAP1'	739/13/0	0.0086	1	118167/881/0	0.0037	0.4187	0.005	2.3476	1.3545	4.0689	ENST00000265846	c.801G>A	p.Thr267Thr	0.002083	'121692/503/3'	0.003023	'54916/332/1'	NA	NA	NA
7-5593620-C-G	synonymous_variant	'FSCN1'	750/2/0	0.0013	1	119039/15/0	6.3e-05	1	0.005	21.1356	4.8291	92.5054	ENST00000382361	c.684C>G	p.Gly228Gly	2.6e-05	'78259/4/0'	6.1e-05	'32649/4/0'	NA	NA	NA
7-38795502-T-C	missense_variant	'VPS41'	750/2/0	0.0013	1	119040/15/0	6.3e-05	1	0.005	21.1358	4.8291	92.5062	ENST00000310301	c.680A>G	p.Asn227Ser	0.000192	'122614/47/0'	0.000288	'55524/32/0'	NA	NA	NA
7-38796848-C-T	missense_variant	'VPS41'	750/2/0	0.0013	1	119039/15/0	6.3e-05	1	0.005	21.1356	4.8291	92.5054	ENST00000265745	c.467G>A	p.Arg156Gln	2e-05	'122888/5/0'	4.5e-05	'55641/5/0'	NA	NA	NA
7-74376752-G-A	missense_variant	'CLIP2'	750/2/0	0.0013	1	119040/15/0	6.3e-05	1	0.005	21.1358	4.8291	92.5062	ENST00000223398	c.2351G>A	p.Arg784Gln	0.000444	'119228/106/0'	0.000289	'53621/31/0'	NA	NA	NA
7-132181576-G-A	synonymous_variant	'PLXNA4'	750/2/0	0.0013	1	119040/15/0	6.3e-05	1	0.005	21.1358	4.8291	92.5062	ENST00000321063	c.3297C>T	p.Pro1099Pro	2.9e-05	'122747/7/0'	3.6e-05	'55506/4/0'	NA	NA	NA
7-158930509-G-A	missense_variant	'WDR60'	750/2/0	0.0013	1	119038/15/0	6.3e-05	1	0.005	21.1355	4.829	92.5046	ENST00000407559	c.2540G>A	p.Gly847Asp	0.000197	'121903/48/0'	0.000334	'55370/37/0'	NA	NA	NA
8-112506835-A-G	splice_region_variant	'CSMD3'	750/2/0	0.0013	1	118899/15/0	6.31e-05	1	0.005	21.1108	4.8234	92.3966	ENST00000297405	c.4757-6T>C	NA	4e-06	'120924/1/0'	9e-06	'54492/1/0'	NA	NA	NA
9-19118461-C-T	splice_region_variant	'PLIN2'	750/2/0	0.0013	1	119017/15/0	6.3e-05	1	0.005	21.1317	4.8282	92.4883	ENST00000276914	c.778-6G>A	NA	1.6e-05	'121667/4/0'	3.6e-05	'55489/4/0'	NA	NA	NA
9-34976573-C-T	missense_variant	'PHF24'	750/2/0	0.0013	1	119039/15/0	6.3e-05	1	0.005	21.1356	4.8291	92.5054	ENST00000242315	c.682C>T	p.His228Tyr	0.000492	'122885/121/0'	9e-06	'55767/1/0'	NA	NA	NA
9-34977080-C-T	splice_region_variant	'PHF24'	750/2/0	0.0013	1	119039/15/0	6.3e-05	1	0.005	21.1356	4.8291	92.5054	ENST00000242315	c.850-3C>T	NA	0.00052	'114249/119/0'	1e-05	'52457/1/0'	NA	NA	NA
9-132828688-C-T	synonymous_variant	'AK8'	750/2/0	0.0013	1	119040/15/0	6.3e-05	1	0.005	21.1358	4.8291	92.5062	ENST00000298545	c.441G>A	p.Gln147Gln	2.4e-05	'122480/6/0'	5.4e-05	'55596/6/0'	NA	NA	NA
11-28097944-A-T	missense_variant	'KIF18A'	749/2/0	0.0013	1	118747/15/0	6.32e-05	1	0.005	21.1119	4.8236	92.4017	ENST00000263181	c.4T>A	p.Ser2Thr	3e-05	'101573/6/0'	5.1e-05	'49110/5/0'	NA	NA	NA
11-46874807-C-T	missense_variant	'LRP4'	750/2/0	0.0013	1	119034/15/0	6.3e-05	1	0.005	21.1348	4.8289	92.5015	ENST00000378623	c.4222G>A	p.Val1408Ile	1.2e-05	'122980/3/0'	2.7e-05	'55724/3/0'	NA	NA	NA
11-65630515-C-T	synonymous_variant	'PCNX3'	750/2/0	0.0013	1	119040/15/0	6.3e-05	1	0.005	21.1358	4.8291	92.5062	ENST00000355703	c.4381C>T	p.Leu1461Leu	8e-06	'123058/2/0'	1.8e-05	'55800/2/0'	NA	NA	NA
11-72013395-G-C	missense_variant	'NUMA1'	750/2/0	0.0013	1	119040/15/0	6.3e-05	1	0.005	21.1358	4.8291	92.5062	ENST00000358965	c.4108C>G	p.Leu1370Val	1.7e-05	'120331/4/0'	2.8e-05	'54138/3/0'	NA	NA	NA
11-112200613-G-A	missense_variant&splice_region_variant	'BCO2'	749/2/0	0.0013	1	118926/15/0	6.31e-05	1	0.005	21.1437	4.8309	92.5409	ENST00000357685	c.866G>A	p.Gly289Glu	0.003351	'113386/737/14'	0.000112	'53592/12/0'	NA	NA	NA
11-119185875-G-A	5_prime_UTR_variant	'PDZD3'	750/2/0	0.0013	1	118966/15/0	6.3e-05	1	0.005	21.1227	4.8261	92.4487	ENST00000531114	c.-149G>A	NA	8e-06	'123081/2/0'	1.8e-05	'55844/2/0'	NA	NA	NA
11-124873706-G-A	missense_variant	'ROBO3'	749/2/0	0.0013	1	119016/15/0	6.3e-05	1	0.005	21.1597	4.8346	92.611	ENST00000397801	c.1628G>A	p.Gly543Glu	1.6e-05	'121761/4/0'	3.6e-05	'55179/4/0'	NA	NA	NA
12-2651762-C-T	synonymous_variant	'CACNA1C'	750/2/0	0.0013	1	119036/15/0	6.3e-05	1	0.005	21.1351	4.829	92.5031	ENST00000327702	c.4068C>T	p.Ser1356Ser	6.2e-05	'120392/15/0'	0.000129	'54331/14/0'	Long QT syndrome	0	Likely benign
12-6916498-G-A	missense_variant	'ENO2'	750/2/0	0.0013	1	119040/15/0	6.3e-05	1	0.005	21.1358	4.8291	92.5062	ENST00000229277	c.167G>A	p.Arg56His	6.9e-05	'122962/17/0'	0.000134	'55756/15/0'	NA	NA	NA
12-8138199-G-A	missense_variant	'CLEC4A'	750/2/0	0.0013	1	119040/15/0	6.3e-05	1	0.005	21.1358	4.8291	92.5062	ENST00000229332	c.626G>A	p.Arg209His	1.2e-05	'123117/3/0'	0	'55854/0/0'	NA	NA	NA
12-50925401-C-T	synonymous_variant	'METTL7A'	750/2/0	0.0013	1	119040/15/0	6.3e-05	1	0.005	21.1358	4.8291	92.5062	ENST00000332160	c.363C>T	p.Arg121Arg	1.2e-05	'123063/3/0'	1.8e-05	'55792/2/0'	NA	NA	NA
12-56719465-G-C	missense_variant	'NACA'	750/2/0	0.0013	1	119040/15/0	6.3e-05	1	0.005	21.1358	4.8291	92.5062	ENST00000454682	c.2065C>G	p.Pro689Ala	2.4e-05	'122895/6/0'	4.5e-05	'55690/5/0'	NA	NA	NA
12-71938991-A-T	missense_variant	'TPH2'	750/2/0	0.0013	1	119020/15/0	6.3e-05	1	0.005	21.1323	4.8283	92.4906	ENST00000333850	c.5A>T	p.Gln2Leu	1.6e-05	'123021/4/0'	3.6e-05	'55779/4/0'	NA	NA	NA
12-103590953-C-T	synonymous_variant	'STAB2'	750/2/0	0.0013	1	119040/15/0	6.3e-05	1	0.005	21.1358	4.8291	92.5062	ENST00000388887	c.138C>T	p.Cys46Cys	4.1e-05	'123040/10/0'	3.6e-05	'55791/4/0'	NA	NA	NA
13-19423071-G-A	synonymous_variant	'TPTE2'	734/18/0	0.012	1	117518/1352/4	0.0057	0.7986	0.005	2.1054	1.3188	3.3613	ENST00000255310	c.1329C>T	p.Gly443Gly	0.00314	'121220/766/0'	0.004785	'54857/530/0'	NA	NA	NA
13-32527504-T-C	missense_variant	'N4BP2L2'	750/2/0	0.0013	1	119040/15/0	6.3e-05	1	0.005	21.1358	4.8291	92.5062	ENST00000267068	c.1288A>G	p.Ile430Val	2e-05	'122736/5/0'	4.5e-05	'55776/5/0'	NA	NA	NA
14-22978348-A-G	synonymous_variant	'AJUBA'	750/2/0	0.0013	1	119038/15/0	6.3e-05	1	0.005	21.1355	4.829	92.5046	ENST00000262713	c.1104T>C	p.Ser368Ser	7.7e-05	'123012/19/0'	0.000152	'55740/17/0'	NA	NA	NA
14-57274525-G-A	missense_variant	'AP5M1'	750/2/0	0.0013	1	119040/15/0	6.3e-05	1	0.005	21.1358	4.8291	92.5062	ENST00000261558	c.356G>A	p.Arg119His	3.2e-05	'123088/8/0'	4.5e-05	'55833/5/0'	NA	NA	NA
14-103559797-A-G	3_prime_UTR_variant	'BAG5'	750/2/0	0.0013	1	119034/15/0	6.3e-05	1	0.005	21.1348	4.8289	92.5015	ENST00000299204	c.*24T>C	NA	4.1e-05	'121256/10/0'	9e-05	'55418/10/0'	NA	NA	NA
14-104943072-TCA-T	frameshift_variant	'AHNAK2'	748/2/0	0.0013	1	118532/13/1	6.33e-05	0.000443	0.005	21.1016	4.8213	92.3568	ENST00000333244	c.12377_12378delTG	p.Val4126fs	0.000244	'122916/60/0'	0.000332	'55680/37/0'	NA	NA	NA
15-40296317-C-T	missense_variant	'PLCB2'	750/2/0	0.0013	1	119038/15/0	6.3e-05	1	0.005	21.1355	4.829	92.5046	ENST00000260402	c.1675G>A	p.Val559Ile	2e-05	'122579/5/0'	2.7e-05	'55644/3/0'	NA	NA	NA
15-48767075-T-C	synonymous_variant	'CEP152'	750/2/0	0.0013	1	119040/15/0	6.3e-05	1	0.005	21.1358	4.8291	92.5062	ENST00000325747	c.1986A>G	p.Gln662Gln	4.1e-05	'122783/10/0'	6.3e-05	'55825/7/0'	NA	NA	NA
16-12908615-G-A	3_prime_UTR_variant	'SHISA9'	750/2/0	0.0013	1	119040/15/0	6.3e-05	1	0.005	21.1358	4.8291	92.5062	ENST00000423335	c.*34G>A	NA	6e-05	'75312/9/0'	0.000157	'28698/9/0'	NA	NA	NA
16-20844655-G-A	synonymous_variant	'REXO5'	750/2/0	0.0013	1	119039/15/0	6.3e-05	1	0.005	21.1356	4.8291	92.5054	ENST00000261377	c.1746G>A	p.Thr582Thr	6.9e-05	'122835/15/1'	9.9e-05	'55626/9/1'	NA	NA	NA
17-10313285-C-T	missense_variant	'MYH13'	750/2/0	0.0013	1	119040/15/0	6.3e-05	1	0.005	21.1358	4.8291	92.5062	ENST00000252172	c.4054G>A	p.Glu1352Lys	2.8e-05	'123123/7/0'	6.3e-05	'55848/7/0'	NA	NA	NA
17-18274906-G-A	missense_variant	'TOP3A'	750/2/0	0.0013	1	119039/15/0	6.3e-05	1	0.005	21.1356	4.8291	92.5054	ENST00000321105	c.2902C>T	p.Arg968Trp	8e-06	'123131/2/0'	0	'55858/0/0'	NA	NA	NA
17-41397473-G-A	missense_variant	'KRT31'	750/2/0	0.0013	1	119040/15/0	6.3e-05	1	0.005	21.1358	4.8291	92.5062	ENST00000251645	c.67C>T	p.Pro23Ser	9.4e-05	'122665/23/0'	4.5e-05	'55570/5/0'	NA	NA	NA
17-44804639-G-A	synonymous_variant	'GJC1'	750/2/0	0.0013	1	118992/15/0	6.3e-05	1	0.005	21.1273	4.8272	92.4689	ENST00000330514	c.1179C>T	p.Ser393Ser	3.7e-05	'122127/9/0'	6.3e-05	'55325/7/0'	NA	NA	NA
17-48593449-C-G	synonymous_variant	'HOXB5'	750/2/0	0.0013	1	119040/15/0	6.3e-05	1	0.005	21.1358	4.8291	92.5062	ENST00000239151	c.234G>C	p.Ala78Ala	0.000127	'118507/30/0'	0.000104	'52971/11/0'	NA	NA	NA
17-74433711-A-G	5_prime_UTR_variant	'GPRC5C'	750/2/0	0.0013	1	118990/15/0	6.3e-05	1	0.005	21.1269	4.8271	92.4673	ENST00000392629	c.-43A>G	NA	0.004695	'121996/1088/34'	0.000134	'55834/15/0'	NA	NA	NA
17-77212167-C-T	missense_variant	'SEC14L1'	750/2/0	0.0013	1	119038/15/0	6.3e-05	1	0.005	21.1355	4.829	92.5046	ENST00000392476	c.1829C>T	p.Ser610Leu	0.000155	'122647/38/0'	0.000243	'55505/27/0'	NA	NA	NA
17-80117014-T-TG	frameshift_variant	'GAA'	750/2/0	0.0013	1	119040/15/0	6.3e-05	1	0.005	21.1358	4.8291	92.5062	ENST00000302262	c.2242dupG	p.Glu748fs	8e-06	'122923/2/0'	1.8e-05	'55693/2/0'	Glycogen storage disease; type II|not provided	1	Pathogenic/Likely pathogenic|Pathogenic/Likely pathogenic
18-36251228-T-C	synonymous_variant	'MOCOS'	750/2/0	0.0013	1	119024/15/0	6.3e-05	1	0.005	21.133	4.8285	92.4938	ENST00000261326	c.2109T>C	p.His703His	1.6e-05	'123087/4/0'	3.6e-05	'55821/4/0'	NA	NA	NA
19-1508037-CGTT-C	conservative_inframe_deletion	'ADAMTSL5'	750/2/0	0.0013	1	119040/15/0	6.3e-05	1	0.005	21.1358	4.8291	92.5062	ENST00000330475	c.559_561delAAC	p.Asn187del	1.3e-05	'116830/3/0'	2.8e-05	'52772/3/0'	NA	NA	NA
19-2733222-G-A	synonymous_variant	'SLC39A3'	750/2/0	0.0013	1	119040/15/0	6.3e-05	1	0.005	21.1358	4.8291	92.5062	ENST00000269740	c.474C>T	p.Ser158Ser	2.6e-05	'115428/6/0'	5.9e-05	'50591/6/0'	NA	NA	NA
19-32862583-A-G	missense_variant	'SLC7A9'	749/2/0	0.0013	1	119037/15/0	6.3e-05	1	0.005	21.1635	4.8354	92.6273	ENST00000023064	c.482T>C	p.Phe161Ser	4e-06	'123116/1/0'	9e-06	'55857/1/0'	NA	NA	NA
19-35745097-A-G	non_coding_transcript_exon_variant	'U2AF1L4'	750/2/0	0.0013	1	118888/15/0	6.31e-05	1	0.005	21.1088	4.8229	92.3881	ENST00000586476	n.186T>C	NA	0.000116	'120848/28/0'	0.000246	'54921/27/0'	NA	NA	NA
19-38736591-G-A	non_coding_transcript_exon_variant	'CAPN12'	750/2/0	0.0013	1	119039/15/0	6.3e-05	1	0.005	21.1356	4.8291	92.5054	ENST00000597716	n.401C>T	NA	1.8e-05	'112368/4/0'	3e-05	'50550/3/0'	NA	NA	NA
19-45346790-C-T	non_coding_transcript_exon_variant	'KLC3'	749/2/0	0.0013	1	119021/15/0	6.3e-05	1	0.005	21.1606	4.8348	92.6149	ENST00000494686	n.620C>T	NA	6.6e-05	'75902/10/0'	8.3e-05	'30061/5/0'	NA	NA	NA
19-45470644-G-A	missense_variant	'FOSB'	750/2/0	0.0013	1	119040/15/0	6.3e-05	1	0.005	21.1358	4.8291	92.5062	ENST00000353609	c.142G>A	p.Gly48Arg	4.1e-05	'121492/10/0'	1.8e-05	'55240/2/0'	NA	NA	NA
20-17660084-T-C	missense_variant	'RRBP1'	750/2/0	0.0013	1	119040/15/0	6.3e-05	1	0.005	21.1358	4.8291	92.5062	ENST00000246043	c.424A>G	p.Lys142Glu	3.3e-05	'122908/8/0'	3.6e-05	'55761/4/0'	NA	NA	NA
20-43534261-G-C	non_coding_transcript_exon_variant	'L3MBTL1'	749/2/0	0.0013	1	118860/15/0	6.31e-05	1	0.005	21.132	4.8282	92.4896	ENST00000485334	n.420G>C	NA	2.9e-05	'122041/7/0'	6.3e-05	'55246/7/0'	NA	NA	NA
20-45555693-G-A	splice_region_variant	'WFDC8'	750/2/0	0.0013	1	119035/15/0	6.3e-05	1	0.005	21.1349	4.8289	92.5023	ENST00000289953	c.445+8C>T	NA	4e-06	'122988/1/0'	9e-06	'55746/1/0'	NA	NA	NA
22-41745973-T-G	missense_variant	'MEI1'	750/2/0	0.0013	1	119040/15/0	6.3e-05	1	0.005	21.1358	4.8291	92.5062	ENST00000401548	c.1627T>G	p.Phe543Val	2.1e-05	'121915/5/0'	4.5e-05	'55193/5/0'	NA	NA	NA
22-41745974-T-C	missense_variant	'MEI1'	750/2/0	0.0013	1	119040/15/0	6.3e-05	1	0.005	21.1358	4.8291	92.5062	ENST00000401548	c.1628T>C	p.Phe543Ser	2.1e-05	'121935/5/0'	4.5e-05	'55202/5/0'	NA	NA	NA
1-152220531-A-G	synonymous_variant	'HRNR'	749/3/0	0.002	1	119003/52/0	0.000218	1	0.0051	9.15	2.8544	29.3311	ENST00000368801	c.1098T>C	p.Ser366Ser	3.2e-05	'123099/8/0'	6.3e-05	'55826/7/0'	NA	NA	NA
1-169862743-C-T	missense_variant	'SCYL3'	740/12/0	0.008	1	118266/781/1	0.0033	1	0.0051	2.4377	1.3753	4.3207	ENST00000367770	c.1010G>A	p.Arg337Gln	0.001614	'122591/395/1'	0.002862	'55403/319/0'	NA	NA	NA
1-207757201-T-C	synonymous_variant&splice_region_variant	'CD46'	749/3/0	0.002	1	118942/52/0	0.000219	1	0.0051	9.1453	2.8529	29.3161	ENST00000322875	c.285T>C	p.Tyr95Tyr	0.00091	'122263/223/0'	0.0006	'55722/67/0'	NA	NA	NA
2-3189391-G-A	synonymous_variant	'EIPR1'	748/4/0	0.0027	1	118945/105/0	0.000441	1	0.0051	6.0443	2.2241	16.4266	ENST00000382125	c.1107C>T	p.Asp369Asp	0.000146	'116760/34/0'	0.000265	'52714/28/0'	NA	NA	NA
3-112345110-C-A	missense_variant	'CD200'	749/3/0	0.002	1	119002/52/0	0.000218	1	0.0051	9.1499	2.8544	29.3309	ENST00000315711	c.243C>A	p.Asn81Lys	9.3e-05	'123037/23/0'	0.000188	'55808/21/0'	NA	NA	NA
4-144119773-T-C	missense_variant	'GYPA'	749/2/0	0.0013	1	118248/15/0	6.34e-05	1	0.0051	21.0232	4.8034	92.0134	ENST00000324022	c.46A>G	p.Lys16Glu	3.3e-05	'122554/8/0'	7.2e-05	'55711/8/0'	NA	NA	NA
10-75095659-C-T	missense_variant	'DUSP13'	747/5/0	0.0033	1	118882/169/0	0.00071	1	0.0051	4.6961	1.9268	11.4454	ENST00000372700	c.460G>A	p.Ala154Thr	0.000495	'123009/122/0'	0.00102	'55742/114/0'	NA	NA	NA
6-36684340-C-T	missense_variant	'CDKN1A'	748/4/0	0.0027	1	118949/105/0	0.000441	1	0.0051	6.0445	2.2241	16.4271	ENST00000244741	c.239C>T	p.Thr80Met	0.000278	'122124/68/0'	9e-05	'55455/10/0'	NA	NA	NA
8-66468318-C-G	missense_variant	'ADHFE1'	746/6/0	0.004	1	118770/242/0	0.001	1	0.0051	3.9355	1.7479	8.861	ENST00000396623	c.1370C>G	p.Ala457Gly	0.000513	'122652/126/0'	0.001006	'55580/112/0'	NA	NA	NA
9-72250825-G-A	3_prime_UTR_variant	'GDA'	750/2/0	0.0013	1	118784/15/0	6.31e-05	1	0.0051	21.0904	4.8187	92.3073	ENST00000238018	c.*21G>A	NA	3.3e-05	'119842/8/0'	5.6e-05	'53712/6/0'	NA	NA	NA
15-41813136-C-T	non_coding_transcript_exon_variant	'MAPKBP1'	728/24/0	0.016	1	116958/2045/13	0.0087	0.176	0.0051	1.8476	1.2315	2.7719	ENST00000502292	n.1291C>T	NA	0.006384	'103381/1325/6'	0.008566	'46930/816/1'	NA	NA	NA
15-62657763-T-C	splice_region_variant	'TLN2'	748/4/0	0.0027	1	118948/105/0	0.000441	1	0.0051	6.0445	2.2241	16.427	ENST00000474847	n.610-8T>C	NA	0.003565	'118653/834/9'	0.000346	'54811/38/0'	NA	NA	NA
15-74181398-C-T	missense_variant	'STRA6'	653/91/7	0.0699	0.0822	98466/19423/1041	0.0904	0.0157	0.0051	0.7562	0.6198	0.9225	ENST00000323940	c.1581G>A	p.Met527Ile	0.161548	'87664/30698/4499'	0.087631	'46408/8884/442'	not specified|Syndromic Microphthalmia; Recessive	0	Benign|Benign
15-84862772-G-T	missense_variant	'ALPK3'	749/3/0	0.002	1	119001/52/0	0.000218	1	0.0051	9.1498	2.8543	29.3306	ENST00000258888	c.4873G>T	p.Ala1625Ser	1.6e-05	'123044/4/0'	3.6e-05	'55797/4/0'	NA	NA	NA
17-36513362-A-G	3_prime_UTR_variant	'MYO19'	749/3/0	0.002	1	119003/52/0	0.000218	1	0.0051	9.15	2.8544	29.3311	ENST00000620640	c.*7T>C	NA	0.000249	'122454/61/0'	0.000234	'55546/26/0'	NA	NA	NA
19-32974193-C-T	missense_variant	'FAAP24'	733/19/0	0.0126	1	117527/1498/5	0.0063	0.8163	0.0051	2.007	1.2729	3.1645	ENST00000588258	c.377C>T	p.Ser126Phe	0.005403	'121220/1298/13'	0.006918	'54887/762/4'	NA	NA	NA
19-35560067-A-G	missense_variant	'ATP4A'	565/166/18	0.1348	0.1607	94015/23351/1600	0.1116	0.000589	0.0051	0.8059	0.6944	0.9352	ENST00000262623	c.794T>C	p.Val265Ala	0.19201	'8174/30643/83549'	0.099518	'568/9884/44915'	NA	NA	NA
20-2663919-G-T	splice_region_variant	'IDH3B'	734/18/0	0.012	1	117617/1353/5	0.0057	0.4495	0.0051	2.1026	1.317	3.3567	ENST00000380843	c.117+6C>A	NA	0.00374	'122074/920/0'	0.005681	'55164/634/0'	not specified|Retinitis Pigmentosa; Recessive	0	Conflicting interpretations of pathogenicity|Conflicting interpretations of pathogenicity
20-18744213-C-T	synonymous_variant	'DTD1'	749/3/0	0.002	1	119003/52/0	0.000218	1	0.0051	9.15	2.8544	29.3311	ENST00000377452	c.591C>T	p.Ser197Ser	0.000676	'122614/166/0'	0.000369	'55554/41/0'	NA	NA	NA
22-29232271-C-G	missense_variant	'EMID1'	713/39/0	0.0259	1	115225/3751/27	0.016	0.6442	0.0051	1.6386	1.1903	2.2556	ENST00000334018	c.692C>G	p.Pro231Arg	0.014049	'117118/3329/28'	0.017983	'51931/1913/12'	NA	NA	NA
4-5973728-C-T	synonymous_variant	'C4orf50'	729/20/2	0.016	0.013	116937/2060/9	0.0087	1	0.0052	1.8437	1.2289	2.7659	ENST00000324058	c.339G>A	p.Ala113Ala	0.006581	'121395/1597/11'	0.00908	'54770/1005/4'	NA	NA	NA
7-115940839-G-A	synonymous_variant	'TFEC'	742/10/0	0.0066	1	115467/3491/32	0.0149	0.2775	0.0052	0.4414	0.2368	0.8228	ENST00000265440	c.756C>T	p.Ser252Ser	0.010491	'120305/2544/17'	0.013724	'54151/1506/11'	NA	NA	NA
8-85115183-A-G	missense_variant	'LRRCC1'	641/104/6	0.0772	0.4368	104960/13213/437	0.0594	0.3234	0.0052	1.3257	1.0961	1.6034	ENST00000360375	c.628A>G	p.Thr210Ala	0.076149	'106308/14243/2228'	0.055344	'49728/5807/180'	NA	NA	NA
12-121232473-A-G	missense_variant	'P2RX4'	713/39/0	0.0259	1	115158/3749/39	0.0161	0.1415	0.0052	1.6282	1.1828	2.2413	ENST00000337233	c.944A>G	p.Tyr315Cys	0.008545	'121029/2074/15'	0.014083	'54284/1557/8'	NA	NA	NA
14-104894721-C-T	synonymous_variant	'CEP170B'	734/18/0	0.012	1	117670/1368/1	0.0058	0.1981	0.0052	2.0929	1.311	3.3412	ENST00000414716	c.4428C>T	p.Ala1476Ala	0.003957	'112201/885/5'	0.006198	'50917/631/4'	NA	NA	NA
17-11978181-A-G	missense_variant	'ZNF18'	742/10/0	0.0066	1	115499/3519/21	0.015	0.324	0.0052	0.4408	0.2365	0.8217	ENST00000322748	c.1426T>C	p.Phe476Leu	0.009945	'120503/2391/27'	0.015431	'53971/1676/21'	NA	NA	NA
22-43498241-C-T	synonymous_variant	'MPPED1'	721/28/1	0.02	0.2561	116105/2734/17	0.0116	0.8002	0.0052	1.7322	1.2044	2.4913	ENST00000417669	c.639C>T	p.Pro213Pro	0.038232	'62678/4750/211'	0.014295	'26477/763/8'	NA	NA	NA
1-21599607-C-A	missense_variant	'RAP1GAP'	747/5/0	0.0033	1	118871/169/1	0.000718	0.0593	0.0053	4.6407	1.9044	11.3088	ENST00000290101	c.1918G>T	p.Ala640Ser	0.000655	'119640/157/0'	0.001245	'55276/138/0'	NA	NA	NA
1-154945031-C-T	missense_variant	'PBXIP1'	749/3/0	0.002	1	118986/53/0	0.000223	1	0.0053	8.9761	2.8018	28.7565	ENST00000368463	c.2189G>A	p.Arg730Gln	5.3e-05	'121991/13/0'	9e-05	'55225/10/0'	NA	NA	NA
1-156937323-T-C	missense_variant	'ARHGEF11'	288/337/124	0.3905	0.1445	49396/54109/15105	0.3554	0.1299	0.0053	1.1619	1.047	1.2894	ENST00000361409	c.4246A>G	p.Ser1416Gly	0.401919	'45175/56583/21079'	0.352329	'23355/25403/6913'	NA	NA	NA
2-238260824-G-A	splice_region_variant	'PER2'	745/7/0	0.0047	1	118719/324/0	0.0014	1	0.0053	3.4314	1.6201	7.2679	ENST00000254657	c.1542+4C>T	NA	0.001056	'122803/260/0'	0.001917	'55596/214/0'	NA	NA	NA
3-49654725-T-C	synonymous_variant	'BSN'	749/3/0	0.002	1	119002/53/0	0.000223	1	0.0053	8.9773	2.8022	28.7604	ENST00000296452	c.5169T>C	p.His1723His	8.5e-05	'122862/21/0'	0.00018	'55656/20/0'	NA	NA	NA
3-196472516-G-A	missense_variant	'RNF168'	749/3/0	0.002	1	119002/53/0	0.000223	1	0.0053	8.9773	2.8022	28.7604	ENST00000318037	c.1019C>T	p.Ser340Leu	0.000158	'123053/39/0'	0.000269	'55796/30/0'	NA	NA	NA
5-141174217-G-T	missense_variant	'PCDHB7'	749/3/0	0.002	1	119001/53/0	0.000223	1	0.0053	8.9772	2.8022	28.7601	ENST00000231137	c.1382G>T	p.Arg461Leu	8.5e-05	'123083/21/0'	0.00017	'55814/19/0'	NA	NA	NA
6-36200851-A-G	missense_variant	'BRPF3'	629/117/4	0.0833	0.8099	104054/14486/484	0.0649	0.4169	0.0053	1.3094	1.0895	1.5737	ENST00000339717	c.529A>G	p.Ser177Gly	0.062073	'108488/13983/651'	0.071902	'48133/7397/317'	NA	NA	NA
9-22451185-C-T	synonymous_variant	'DMRTA1'	749/3/0	0.002	1	119001/53/0	0.000223	1	0.0053	8.9772	2.8022	28.7601	ENST00000325870	c.789C>T	p.Ile263Ile	8.5e-05	'123085/21/0'	0.000107	'55821/12/0'	NA	NA	NA
9-127925113-G-A	missense_variant	'PIP5KL1'	745/7/0	0.0047	1	118723/324/0	0.0014	1	0.0053	3.4315	1.6201	7.2681	ENST00000300432	c.302C>T	p.Thr101Met	0.001264	'122673/307/2'	0.001138	'55650/127/0'	NA	NA	NA
11-65116856-C-T	synonymous_variant	'ZNHIT2'	749/3/0	0.002	1	119002/53/0	0.000223	1	0.0053	8.9773	2.8022	28.7604	ENST00000310597	c.798G>A	p.Ala266Ala	0.000125	'116374/29/0'	0.000247	'52650/26/0'	NA	NA	NA
14-64939561-C-T	missense_variant	'GPX2'	745/7/0	0.0047	1	118730/324/0	0.0014	1	0.0053	3.4317	1.6202	7.2686	ENST00000389614	c.500G>A	p.Arg167Gln	0.002177	'122574/528/4'	0.00103	'55732/115/0'	NA	NA	NA
15-39953935-G-A	missense_variant	'EIF2AK4'	745/7/0	0.0047	1	118714/321/1	0.0014	0.1965	0.0053	3.4419	1.625	7.2902	ENST00000263791	c.545G>A	p.Arg182Lys	0.000808	'119879/192/1'	0.001276	'53956/138/0'	NA	NA	NA
16-282681-C-T	missense_variant	'ARHGDIG'	749/3/0	0.002	1	119002/53/0	0.000223	1	0.0053	8.9773	2.8022	28.7604	ENST00000219409	c.545C>T	p.Pro182Leu	9.5e-05	'115636/22/0'	0.000182	'52272/19/0'	NA	NA	NA
19-2226656-C-A	missense_variant	'DOT1L'	714/37/1	0.0259	0.3969	115252/3758/39	0.0161	0.1426	0.0053	1.6257	1.181	2.2379	ENST00000398665	c.4135C>A	p.Leu1379Met	0.012761	'94500/2406/34'	0.017152	'41655/1441/19'	NA	NA	NA
19-44177562-G-A	missense_variant	'ZNF226'	749/3/0	0.002	1	119002/53/0	0.000223	1	0.0053	8.9773	2.8022	28.7604	ENST00000337433	c.2300G>A	p.Arg767Gln	0.000329	'122945/81/0'	0.000215	'55751/24/0'	NA	NA	NA
1-237566708-G-A	missense_variant	'RYR2'	748/4/0	0.0027	1	118944/107/0	0.000449	1	0.0054	5.9313	2.1832	16.114	ENST00000360064	c.3308G>A	p.Arg1103His	0.000158	'123046/39/0'	0.000269	'55791/30/0'	Catecholaminergic polymorphic ventricular tachycardia|not specified	0	Uncertain significance|Uncertain significance
2-32252558-A-G	synonymous_variant	'NLRC4'	748/4/0	0.0027	1	118945/107/0	0.000449	1	0.0054	5.9314	2.1833	16.1142	ENST00000342905	c.123T>C	p.Ile41Ile	0.00013	'123080/32/0'	0.000278	'55807/31/0'	NA	NA	NA
3-16302642-A-G	synonymous_variant&splice_region_variant	'OXNAD1'	743/5/0	0.0033	1	118067/171/0	0.000723	1	0.0054	4.6341	1.9017	11.2928	ENST00000285083	c.678A>G	p.Lys226Lys	0.000194	'120813/47/0'	0.000412	'54508/45/0'	NA	NA	NA
3-98469736-C-T	missense_variant	'OR5K1'	675/75/2	0.0525	1	110084/8695/173	0.038	0.9053	0.0054	1.4034	1.1178	1.7619	ENST00000332650	c.160C>T	p.Arg54Trp	0.0242	'117225/5714/121'	0.034243	'52074/3671/76'	NA	NA	NA
4-5828666-C-T	synonymous_variant&splice_region_variant	'CRMP1'	703/49/0	0.0326	1	113912/4971/63	0.0214	0.2395	0.0054	1.5381	1.1555	2.0474	ENST00000324989	c.1626G>A	p.Ala542Ala	0.037098	'114116/8041/531'	0.023807	'52995/2590/29'	NA	NA	NA
4-8868026-G-A	synonymous_variant	'HMX1'	741/11/0	0.0073	1	118363/689/0	0.0029	0.6311	0.0054	2.5388	1.3963	4.6159	ENST00000400677	c.714C>T	p.Ala238Ala	0.001081	'83522/181/0'	0.001997	'37152/149/0'	NA	NA	NA
12-10507329-C-T	3_prime_UTR_variant	'EIF2S3B'	749/3/0	0.002	1	118730/53/0	0.000223	1	0.0054	8.9568	2.7958	28.6946	ENST00000538173	c.*8C>T	NA	0.00967	'120806/2140/120'	0.000457	'55749/49/1'	NA	NA	NA
16-75647845-C-G	5_prime_UTR_variant	'TERF2IP'	650/97/5	0.0711	0.4157	97894/19731/1014	0.0917	0.5652	0.0054	0.7586	0.6229	0.9239	ENST00000300086	c.-38C>G	NA	0.254525	'70469/33512/13025'	0.093514	'43605/8970/476'	NA	NA	NA
17-2300060-G-A	synonymous_variant	'SMG6'	745/7/0	0.0047	1	118723/325/0	0.0014	1	0.0054	3.421	1.6152	7.2456	ENST00000263073	c.693C>T	p.Asp231Asp	0.00106	'122805/261/0'	0.001684	'55629/188/0'	NA	NA	NA
19-35352455-C-T	3_prime_UTR_variant	'FFAR1'	748/4/0	0.0027	1	118945/107/0	0.000449	1	0.0054	5.9314	2.1833	16.1142	ENST00000246553	c.*1C>T	NA	0.000173	'72213/25/0'	0.000463	'26990/25/0'	NA	NA	NA
21-37197573-T-C	synonymous_variant	'TTC3'	742/10/0	0.0066	1	118445/593/0	0.0025	1	0.0054	2.6806	1.4318	5.0184	ENST00000354749	c.5583T>C	p.Thr1861Thr	0.002313	'122433/569/0'	0.003202	'55388/357/0'	NA	NA	NA
1-19088810-C-T	synonymous_variant	'UBR4'	226/364/161	0.4567	0.5563	39753/57914/21023	0.4211	0.7842	0.0055	0.8653	0.7815	0.958	ENST00000375224	c.1500G>A	p.Lys500Lys	0.412869	'22227/57148/43669'	0.427598	'10230/27248/18308'	NA	NA	NA
1-151814975-C-T	missense_variant	'RORC'	736/16/0	0.0106	1	117846/1193/2	0.005	0.7748	0.0055	2.1279	1.296	3.494	ENST00000318247	c.749G>A	p.Ser250Asn	0.003482	'122214/849/4'	0.005304	'55210/592/0'	Immunodeficiency 42	0	Likely benign
5-147901745-C-T	synonymous_variant	'C5orf46'	608/135/7	0.0993	1	100662/17351/755	0.0794	0.7964	0.0055	1.2787	1.079	1.5154	ENST00000318315	c.99G>A	p.Lys33Lys	0.077651	'104618/17311/881'	0.079423	'47162/8086/375'	NA	NA	NA
9-81585614-T-C	synonymous_variant	'TLE1'	666/81/3	0.058	0.7324	101275/16873/677	0.0767	0.3784	0.0055	0.7412	0.5966	0.9209	ENST00000376499	c.2019A>G	p.Ala673Ala	0.058271	'109151/13335/499'	0.069517	'48264/7206/272'	NA	NA	NA
11-130393556-C-T	non_coding_transcript_exon_variant	'AP002986.1'	741/11/0	0.0073	1	118343/689/1	0.0029	1	0.0055	2.531	1.3921	4.6017	ENST00000532116	n.554C>T	NA	0.00252	'66138/331/2'	0.002861	'25718/148/0'	NA	NA	NA
12-112961169-C-T	synonymous_variant	'OAS3'	737/15/0	0.01	1	117961/1068/3	0.0045	0.524	0.0055	2.2229	1.332	3.7097	ENST00000228928	c.1756C>T	p.Leu586Leu	0.002454	'122468/602/1'	0.00454	'55332/505/1'	NA	NA	NA
14-63727509-G-A	synonymous_variant	'SGPP1'	744/8/0	0.0053	1	118644/411/0	0.0017	1	0.0055	3.0927	1.5335	6.2375	ENST00000247225	c.436C>T	p.Leu146Leu	0.000782	'122499/190/1'	0.001569	'55280/172/1'	NA	NA	NA
17-15999671-C-T	5_prime_UTR_variant	'TTC19'	748/4/0	0.0027	1	118882/107/0	0.00045	1	0.0055	5.9282	2.1821	16.1056	ENST00000261647	c.-178C>T	NA	0.000114	'74736/17/0'	0.000285	'28036/16/0'	Mitochondrial complex III deficiency|not specified	0	Conflicting interpretations of pathogenicity|Conflicting interpretations of pathogenicity
18-76913813-C-T	synonymous_variant	'ZNF236'	737/15/0	0.01	1	117973/1070/3	0.0045	0.5255	0.0055	2.219	1.3297	3.7032	ENST00000253159	c.2970C>T	p.Thr990Thr	0.002148	'122589/527/1'	0.004279	'55377/476/1'	NA	NA	NA
19-7528685-A-C	synonymous_variant	'MCOLN1'	609/129/13	0.1032	0.0718	100104/18005/829	0.0827	0.5281	0.0055	1.277	1.0807	1.5089	ENST00000264079	c.966A>C	p.Arg322Arg	0.056004	'109779/12746/518'	0.079781	'47266/8131/385'	Mucolipidosis type IV|not specified|not provided	0	Benign/Likely benign|Benign/Likely benign|Benign/Likely benign
21-42137449-T-A	synonymous_variant	'UMODL1'	340/324/85	0.3298	0.5632	48056/54585/15885	0.3643	0.0504	0.0055	0.8586	0.7707	0.9566	ENST00000400424	c.3570T>A	p.Pro1190Pro	0.377777	'47891/57382/17805'	0.372285	'21946/26215/7682'	NA	NA	NA
X-47915200-C-T	missense_variant	'ZNF81'	738/0/13	0.0138	1	116611/947/1440	0.016	0.2637	0.0055	0	NA	NA	ENST00000338637	c.554C>T	p.Ser185Leu	0.008637	'114823/941/531'	0.013862	'52528/671/401'	Non-syndromic X-linked intellectual disability|not specified	0	Benign/Likely benign|Benign/Likely benign
1-2559725-G-A	non_coding_transcript_exon_variant	'TNFRSF14'	677/72/2	0.0506	0.7144	110548/8333/168	0.0364	0.3858	0.0056	1.4105	1.1187	1.7783	ENST00000463471	n.1655G>A	NA	0.024528	'64375/3204/57'	0.036922	'24516/1884/34'	not specified	0	not provided
1-6575317-G-A	synonymous_variant	'TAS1R1'	750/2/0	0.0013	1	119039/16/0	6.72e-05	1	0.0056	19.8147	4.5519	86.2544	ENST00000333172	c.1185G>A	p.Ala395Ala	0.000179	'119802/43/0'	0.000242	'53592/26/0'	NA	NA	NA
1-20857408-T-A	missense_variant	'EIF4G3'	750/2/0	0.0013	1	119021/16/0	6.72e-05	1	0.0056	19.8118	4.5512	86.2414	ENST00000264211	c.3166A>T	p.Thr1056Ser	1.6e-05	'123117/4/0'	3.6e-05	'55848/4/0'	NA	NA	NA
1-23825368-C-T	synonymous_variant	'HMGCL'	747/5/0	0.0033	1	118877/173/0	0.000727	1	0.0056	4.5874	1.8828	11.1772	ENST00000235958	c.33G>A	p.Ala11Ala	0.00305	'77572/454/11'	0.001189	'30219/70/1'	Deficiency of hydroxymethylglutaryl-CoA lyase|not specified	0	Benign/Likely benign|Benign/Likely benign
1-28236230-G-T	missense_variant	'ATP5IF1'	750/2/0	0.0013	1	119039/16/0	6.72e-05	1	0.0056	19.8147	4.5519	86.2544	ENST00000335514	c.47G>T	p.Gly16Val	9e-05	'122804/22/0'	0.000117	'55680/13/0'	NA	NA	NA
1-52360463-G-A	synonymous_variant	'CC2D1B'	750/2/0	0.0013	1	119038/16/0	6.72e-05	1	0.0056	19.8146	4.5519	86.2537	ENST00000284376	c.564C>T	p.Gly188Gly	4.5e-05	'122478/11/0'	6.3e-05	'55411/7/0'	NA	NA	NA
1-53210142-T-C	synonymous_variant	'CPT2'	750/2/0	0.0013	1	119037/16/0	6.72e-05	1	0.0056	19.8144	4.5519	86.253	ENST00000371486	c.468T>C	p.Thr156Thr	2.4e-05	'123124/6/0'	1.8e-05	'55854/2/0'	NA	NA	NA
1-53262122-C-T	synonymous_variant	'LRP8'	750/2/0	0.0013	1	119036/16/0	6.72e-05	1	0.0056	19.8142	4.5518	86.2523	ENST00000306052	c.1860G>A	p.Thr620Thr	1.2e-05	'123082/3/0'	2.7e-05	'55812/3/0'	NA	NA	NA
1-54801081-T-G	missense_variant	'TTC22'	750/2/0	0.0013	1	119039/16/0	6.72e-05	1	0.0056	19.8147	4.5519	86.2544	ENST00000371274	c.83A>C	p.Glu28Ala	1.7e-05	'119957/4/0'	3.8e-05	'53312/4/0'	NA	NA	NA
1-152218636-T-C	missense_variant	'HRNR'	750/2/0	0.0013	1	119038/16/0	6.72e-05	1	0.0056	19.8146	4.5519	86.2537	ENST00000368801	c.2993A>G	p.Gln998Arg	1.2e-05	'123026/3/0'	2.7e-05	'55843/3/0'	NA	NA	NA
1-153056647-G-A	missense_variant	'SPRR2A'	750/2/0	0.0013	1	119039/16/0	6.72e-05	1	0.0056	19.8147	4.5519	86.2544	ENST00000392653	c.89C>T	p.Pro30Leu	2.1e-05	'120476/5/0'	1.8e-05	'54525/2/0'	NA	NA	NA
1-180024531-C-T	missense_variant	'CEP350'	750/2/0	0.0013	1	119038/16/0	6.72e-05	1	0.0056	19.8146	4.5519	86.2537	ENST00000367607	c.3499C>T	p.Arg1167Cys	3.3e-05	'122947/8/0'	1.8e-05	'55759/2/0'	NA	NA	NA
1-239908534-G-A	synonymous_variant	'CHRM3'	750/2/0	0.0013	1	119039/16/0	6.72e-05	1	0.0056	19.8147	4.5519	86.2544	ENST00000255380	c.1083G>A	p.Thr361Thr	0.000316	'105790/67/0'	9.5e-05	'47484/9/0'	NA	NA	NA
1-239909185-G-A	synonymous_variant	'CHRM3'	750/2/0	0.0013	1	119039/16/0	6.72e-05	1	0.0056	19.8147	4.5519	86.2544	ENST00000255380	c.1734G>A	p.Ser578Ser	3.3e-05	'122194/8/0'	6.3e-05	'55287/7/0'	NA	NA	NA
1-241788027-C-A	synonymous_variant	'WDR64'	750/2/0	0.0013	1	119015/16/0	6.72e-05	1	0.0056	19.8108	4.551	86.2371	ENST00000366552	c.2854C>A	p.Arg952Arg	2.3e-05	'83383/4/0'	4e-05	'35204/3/0'	NA	NA	NA
2-84588831-A-G	synonymous_variant	'DNAH6'	750/2/0	0.0013	1	119029/16/0	6.72e-05	1	0.0056	19.8131	4.5515	86.2472	ENST00000237449	c.2487A>G	p.Pro829Pro	2.8e-05	'71017/4/0'	7.1e-05	'28077/4/0'	NA	NA	NA
2-167245701-C-G	missense_variant	'XIRP2'	750/2/0	0.0013	1	119037/16/0	6.72e-05	1	0.0056	19.8144	4.5519	86.253	ENST00000409195	c.4309C>G	p.Arg1437Gly	0	NA	0	NA	NA	NA	NA
2-237381274-C-T	missense_variant	'COL6A3'	749/3/0	0.002	1	119001/54/0	0.000227	1	0.0056	8.811	2.7519	28.2114	ENST00000295550	c.1538G>A	p.Arg513Gln	0.000382	'123022/94/0'	0.000564	'55779/63/0'	Bethlem myopathy 1|Collagen VI-related myopathy|not specified	0	Uncertain significance|Uncertain significance|Uncertain significance
3-19985607-C-G	missense_variant	'PP2D1'	750/2/0	0.0013	1	119028/16/0	6.72e-05	1	0.0056	19.8129	4.5515	86.2465	ENST00000389050	c.1666G>C	p.Glu556Gln	6e-05	'66117/8/0'	2e-05	'25575/1/0'	NA	NA	NA
3-51970155-G-A	missense_variant	'ABHD14B'	749/3/0	0.002	1	119001/54/0	0.000227	1	0.0056	8.811	2.7519	28.2114	ENST00000361143	c.241C>T	p.Pro81Ser	8.6e-05	'92677/16/0'	0.000183	'43688/16/0'	NA	NA	NA
3-56617372-G-C	missense_variant	'CCDC66'	749/3/0	0.002	1	119000/54/0	0.000227	1	0.0056	8.8109	2.7518	28.2111	ENST00000326595	c.2002G>C	p.Asp668His	0.000183	'122620/45/0'	0.000369	'55493/41/0'	NA	NA	NA
3-132688790-G-A	synonymous_variant	'NPHP3'	750/2/0	0.0013	1	119039/16/0	6.72e-05	1	0.0056	19.8147	4.5519	86.2544	ENST00000337331	c.2985C>T	p.Tyr995Tyr	1.6e-05	'122917/4/0'	1.8e-05	'55656/2/0'	Meckel-Gruber syndrome|Nephronophthisis|Renal-hepatic-pancreatic dysplasia	0	Uncertain significance|Uncertain significance|Uncertain significance
3-179706977-A-G	missense_variant	'USP13'	750/2/0	0.0013	1	119039/16/0	6.72e-05	1	0.0056	19.8147	4.5519	86.2544	ENST00000263966	c.521A>G	p.Tyr174Cys	2.8e-05	'123090/7/0'	3.6e-05	'55831/4/0'	NA	NA	NA
3-187199798-C-T	missense_variant	'RTP1'	717/35/0	0.0233	1	115725/3288/28	0.014	0.3446	0.0056	1.6725	1.1941	2.3426	ENST00000312295	c.520C>T	p.Arg174Cys	0.023551	'115718/5474/120'	0.01731	'52804/1857/18'	NA	NA	NA
3-197847858-C-T	non_coding_transcript_exon_variant	'LRCH3'	750/2/0	0.0013	1	119035/16/0	6.72e-05	1	0.0056	19.8141	4.5518	86.2516	ENST00000461674	n.14C>T	NA	2e-05	'122115/5/0'	3.6e-05	'55276/4/0'	NA	NA	NA
4-1699682-T-C	missense_variant	'SLBP'	750/2/0	0.0013	1	119008/16/0	6.72e-05	1	0.0056	19.8096	4.5507	86.232	ENST00000318386	c.382A>G	p.Met128Val	5.7e-05	'123015/14/0'	8.1e-05	'55779/9/0'	NA	NA	NA
4-1978742-A-G	missense_variant	'NSD2'	750/2/0	0.0013	1	119039/16/0	6.72e-05	1	0.0056	19.8147	4.5519	86.2544	ENST00000382888	c.1975A>G	p.Thr659Ala	1.2e-05	'123093/3/0'	1.8e-05	'55839/2/0'	NA	NA	NA
4-5825585-A-G	synonymous_variant	'CRMP1'	750/2/0	0.0013	1	119039/16/0	6.72e-05	1	0.0056	19.8147	4.5519	86.2544	ENST00000324989	c.1878T>C	p.Tyr626Tyr	0.00084	'116460/196/0'	2.8e-05	'54004/3/0'	NA	NA	NA
4-40106968-A-G	missense_variant	'N4BP2'	750/2/0	0.0013	1	118913/16/0	6.73e-05	1	0.0056	19.7938	4.5471	86.1632	ENST00000261435	c.1442A>G	p.Gln481Arg	4e-06	'123054/1/0'	9e-06	'55826/1/0'	NA	NA	NA
4-75813202-C-G	splice_region_variant	'USO1'	750/2/0	0.0013	1	119029/16/0	6.72e-05	1	0.0056	19.8131	4.5515	86.2472	ENST00000264904	c.2833-4C>G	NA	1.3e-05	'117216/3/0'	2.8e-05	'54217/3/0'	NA	NA	NA
4-145121191-T-C	missense_variant	'ABCE1'	750/2/0	0.0013	1	119037/16/0	6.72e-05	1	0.0056	19.8144	4.5519	86.253	ENST00000296577	c.1162T>C	p.Phe388Leu	2.8e-05	'122987/7/0'	6.3e-05	'55728/7/0'	NA	NA	NA
10-24595898-A-G	missense_variant	'ARHGAP21'	750/2/0	0.0013	1	119039/16/0	6.72e-05	1	0.0056	19.8147	4.5519	86.2544	ENST00000320481	c.1970T>C	p.Ile657Thr	7.8e-05	'121886/19/0'	1.8e-05	'55394/2/0'	NA	NA	NA
10-96156760-A-C	missense_variant	'ZNF518A'	750/2/0	0.0013	1	119039/16/0	6.72e-05	1	0.0056	19.8147	4.5519	86.2544	ENST00000316045	c.438A>C	p.Glu146Asp	0.000725	'122585/172/3'	0.000279	'55506/31/0'	NA	NA	NA
10-100298735-G-A	synonymous_variant	'PKD2L1'	750/2/0	0.0013	1	119038/16/0	6.72e-05	1	0.0056	19.8146	4.5519	86.2537	ENST00000318222	c.558C>T	p.Ser186Ser	4e-06	'123099/1/0'	9e-06	'55827/1/0'	NA	NA	NA
10-100984619-T-C	missense_variant	'SEMA4G'	546/191/14	0.1458	0.661	91735/25407/1767	0.1217	0.8707	0.0056	1.232	1.0669	1.4225	ENST00000476171	c.221T>C	p.Met74Thr	0.089683	'55081/10648/627'	0.117071	'20681/5518/349'	NA	NA	NA
5-67166569-A-G	missense_variant	'MAST4'	750/2/0	0.0013	1	119039/16/0	6.72e-05	1	0.0056	19.8147	4.5519	86.2544	ENST00000261569	c.6808A>G	p.Ser2270Gly	8.3e-05	'114272/19/0'	0.000126	'51390/13/0'	NA	NA	NA
5-69432959-C-T	missense_variant	'MARVELD2'	750/2/0	0.0013	1	119038/16/0	6.72e-05	1	0.0056	19.8146	4.5519	86.2537	ENST00000325631	c.1369C>T	p.Arg457Cys	1.2e-05	'123110/3/0'	2.7e-05	'55835/3/0'	NA	NA	NA
5-81113882-T-C	missense_variant	'RASGRF2'	750/2/0	0.0013	1	119039/16/0	6.72e-05	1	0.0056	19.8147	4.5519	86.2544	ENST00000265080	c.2432T>C	p.Val811Ala	0.000643	'122657/158/0'	5.4e-05	'55584/6/0'	NA	NA	NA
5-150298442-C-T	missense_variant	'ARSI'	750/2/0	0.0013	1	119039/16/0	6.72e-05	1	0.0056	19.8147	4.5519	86.2544	ENST00000328668	c.482G>A	p.Arg161His	4.5e-05	'122867/11/0'	8.1e-05	'55616/9/0'	NA	NA	NA
5-151568332-G-A	synonymous_variant	'FAT2'	750/2/0	0.0013	1	119039/16/0	6.72e-05	1	0.0056	19.8147	4.5519	86.2544	ENST00000261800	c.600C>T	p.Ser200Ser	7.3e-05	'122871/18/0'	0.000144	'55635/16/0'	NA	NA	NA
5-178613816-G-A	synonymous_variant	'CLK4'	750/2/0	0.0013	1	119035/16/0	6.72e-05	1	0.0056	19.8141	4.5518	86.2516	ENST00000316308	c.570C>T	p.Ile190Ile	0.000179	'123025/44/0'	0.000143	'55791/16/0'	NA	NA	NA
6-33069293-A-G	synonymous_variant	'HLA-DPA1'	750/2/0	0.0013	1	119014/16/0	6.72e-05	1	0.0056	19.8106	4.551	86.2363	ENST00000419277	c.354T>C	p.Pro118Pro	5.9e-05	'119102/14/0'	0.000104	'52987/11/0'	NA	NA	NA
6-70149995-G-A	missense_variant	'COL19A1'	750/2/0	0.0013	1	119037/16/0	6.72e-05	1	0.0056	19.8144	4.5519	86.253	ENST00000620364	c.1987G>A	p.Val663Ile	0.000139	'122685/34/0'	0.000198	'55487/22/0'	NA	NA	NA
7-2571548-G-A	missense_variant	'IQCE'	750/2/0	0.0013	1	119038/16/0	6.72e-05	1	0.0056	19.8146	4.5519	86.2537	ENST00000325997	c.59G>A	p.Arg20Gln	0.000814	'119562/191/2'	7.2e-05	'55475/8/0'	NA	NA	NA
7-4805538-C-G	non_coding_transcript_exon_variant	'RADIL'	750/2/0	0.0013	1	119038/16/0	6.72e-05	1	0.0056	19.8146	4.5519	86.2537	ENST00000469399	n.235G>C	NA	1.4e-05	'104766/3/0'	3.1e-05	'48365/3/0'	NA	NA	NA
7-44766663-C-T	synonymous_variant&splice_region_variant	'ZMIZ2'	750/2/0	0.0013	1	119039/16/0	6.72e-05	1	0.0056	19.8147	4.5519	86.2544	ENST00000265346	c.2577C>T	p.Asp859Asp	5.4e-05	'121446/13/0'	2.7e-05	'54655/3/0'	NA	NA	NA
7-66092963-T-C	3_prime_UTR_variant	'ASL'	750/2/0	0.0013	1	119039/16/0	6.72e-05	1	0.0056	19.8147	4.5519	86.2544	ENST00000304874	c.*51T>C	NA	8.7e-05	'80750/14/0'	0.000205	'34188/14/0'	NA	NA	NA
7-74220719-C-T	missense_variant	'LAT2'	750/2/0	0.0013	1	119038/16/0	6.72e-05	1	0.0056	19.8146	4.5519	86.2537	ENST00000275635	c.317C>T	p.Ser106Leu	5e-05	'119368/12/0'	6.5e-05	'53915/7/0'	NA	NA	NA
7-99012395-C-T	3_prime_UTR_variant	'TRRAP'	750/2/0	0.0013	1	119038/16/0	6.72e-05	1	0.0056	19.8146	4.5519	86.2537	ENST00000355540	c.*40C>T	NA	0.000144	'76220/22/0'	3.3e-05	'30704/2/0'	NA	NA	NA
8-3308398-G-A	missense_variant	'CSMD1'	750/2/0	0.0013	1	119037/16/0	6.72e-05	1	0.0056	19.8144	4.5519	86.253	ENST00000335551	c.2177C>T	p.Pro726Leu	8e-06	'122781/2/0'	9e-06	'55601/1/0'	NA	NA	NA
8-30708125-G-C	missense_variant	'GSR'	748/4/0	0.0027	1	118775/108/0	0.000454	1	0.0056	5.8681	2.1603	15.9396	ENST00000221130	c.439C>G	p.Arg147Gly	0.000203	'123047/50/0'	0.000412	'55784/46/0'	NA	NA	NA
8-123652807-G-A	synonymous_variant	'KLHL38'	750/2/0	0.0013	1	119039/16/0	6.72e-05	1	0.0056	19.8147	4.5519	86.2544	ENST00000325995	c.120C>T	p.Ala40Ala	8.1e-05	'122777/20/0'	0.00017	'55739/19/0'	NA	NA	NA
8-139732189-G-A	synonymous_variant	'TRAPPC9'	750/2/0	0.0013	1	119039/16/0	6.72e-05	1	0.0056	19.8147	4.5519	86.2544	ENST00000389328	c.3363C>T	p.Asp1121Asp	0.000518	'106110/110/0'	3.1e-05	'48618/3/0'	not specified	0	Benign
9-97697217-C-G	missense_variant	'XPA'	750/2/0	0.0013	1	119039/16/0	6.72e-05	1	0.0056	19.8147	4.5519	86.2544	ENST00000375128	c.76G>C	p.Ala26Pro	7.3e-05	'109789/16/0'	0.000154	'48796/15/0'	NA	NA	NA
9-101476132-G-C	missense_variant	'TMEM246'	750/2/0	0.0013	1	119039/16/0	6.72e-05	1	0.0056	19.8147	4.5519	86.2544	ENST00000374847	c.961C>G	p.Pro321Ala	2e-05	'122974/5/0'	2.7e-05	'55714/3/0'	NA	NA	NA
9-111542074-G-A	missense_variant	'ZNF483'	750/2/0	0.0013	1	119038/16/0	6.72e-05	1	0.0056	19.8146	4.5519	86.2537	ENST00000309235	c.1139G>A	p.Arg380His	4.9e-05	'122878/12/0'	9e-05	'55689/10/0'	NA	NA	NA
9-133647960-G-A	missense_variant	'DBH'	750/2/0	0.0013	1	119039/16/0	6.72e-05	1	0.0056	19.8147	4.5519	86.2544	ENST00000393056	c.1139G>A	p.Arg380Gln	0.000232	'122718/57/0'	0.000171	'55675/19/0'	Dopamine beta hydroxylase deficiency	0	Uncertain significance
11-4573299-CACTT-C	splice_region_variant	'C11orf40'	750/2/0	0.0013	1	119038/16/0	6.72e-05	1	0.0056	19.8146	4.5519	86.2537	ENST00000307616	c.308+3_308+6delAAGT	NA	0.001526	'122133/370/2'	9e-05	'55374/10/0'	NA	NA	NA
11-6480383-C-T	synonymous_variant	'ARFIP2'	749/3/0	0.002	1	118999/54/0	0.000227	1	0.0056	8.8109	2.7518	28.2109	ENST00000254584	c.39G>A	p.Glu13Glu	0.009379	'120393/2043/128'	0.000324	'55523/36/0'	NA	NA	NA
11-44078695-C-T	synonymous_variant	'ACCS'	750/2/0	0.0013	1	119036/16/0	6.72e-05	1	0.0056	19.8142	4.5518	86.2523	ENST00000263776	c.744C>T	p.Val248Val	8.9e-05	'123091/22/0'	0.000125	'55825/14/0'	NA	NA	NA
11-63299584-G-A	missense_variant	'SLC22A10'	750/2/0	0.0013	1	119037/16/0	6.72e-05	1	0.0056	19.8144	4.5519	86.253	ENST00000332793	c.1025G>A	p.Arg342His	0.000122	'122954/30/0'	0.000188	'55790/21/0'	NA	NA	NA
11-68933408-A-G	missense_variant	'IGHMBP2'	750/2/0	0.0013	1	119038/16/0	6.72e-05	1	0.0056	19.8146	4.5519	86.2537	ENST00000255078	c.1345A>G	p.Met449Val	4e-06	'122043/1/0'	9e-06	'55354/1/0'	NA	NA	NA
11-121137554-A-G	synonymous_variant	'TECTA'	750/2/0	0.0013	1	119039/16/0	6.72e-05	1	0.0056	19.8147	4.5519	86.2544	ENST00000264037	c.3075A>G	p.Leu1025Leu	1.2e-05	'123075/3/0'	2.7e-05	'55805/3/0'	NA	NA	NA
11-124877173-A-G	missense_variant	'ROBO3'	750/2/0	0.0013	1	119039/16/0	6.72e-05	1	0.0056	19.8147	4.5519	86.2544	ENST00000397801	c.2792A>G	p.Tyr931Cys	0.000126	'123090/31/0'	0.000269	'55828/30/0'	NA	NA	NA
12-7150972-C-T	synonymous_variant	'CLSTN3'	750/2/0	0.0013	1	119039/16/0	6.72e-05	1	0.0056	19.8147	4.5519	86.2544	ENST00000266546	c.2436C>T	p.His812His	4.5e-05	'122481/11/0'	6.3e-05	'55437/7/0'	NA	NA	NA
12-7357451-C-T	missense_variant	'CD163L1'	750/2/0	0.0013	1	119039/16/0	6.72e-05	1	0.0056	19.8147	4.5519	86.2544	ENST00000313599	c.4315G>A	p.Asp1439Asn	7.3e-05	'122845/18/0'	1.8e-05	'55719/2/0'	NA	NA	NA
12-9154733-G-A	synonymous_variant	'PZP'	750/2/0	0.0013	1	119038/16/0	6.72e-05	1	0.0056	19.8146	4.5519	86.2537	ENST00000261336	c.3657C>T	p.Leu1219Leu	2.8e-05	'123096/7/0'	5.4e-05	'55837/6/0'	NA	NA	NA
12-13062851-C-A	missense_variant	'FAM234B'	750/2/0	0.0013	1	119037/16/0	6.72e-05	1	0.0056	19.8144	4.5519	86.253	ENST00000197268	c.728C>A	p.Ala243Asp	2.8e-05	'122970/7/0'	5.4e-05	'55742/6/0'	NA	NA	NA
12-14507111-C-T	stop_gained	'PLBD1'	747/3/0	0.002	1	118405/54/0	0.000228	1	0.0056	8.7903	2.7454	28.1452	ENST00000240617	c.1194G>A	p.Trp398*	0.000107	'120997/26/0'	0.000199	'55131/22/0'	NA	NA	NA
12-128706171-G-A	missense_variant	'TMEM132C'	750/2/0	0.0013	1	119038/16/0	6.72e-05	1	0.0056	19.8146	4.5519	86.2537	ENST00000435159	c.3203G>A	p.Cys1068Tyr	3.3e-05	'75549/5/0'	5.2e-05	'28917/3/0'	NA	NA	NA
13-95887927-G-C	missense_variant	'UGGT2'	749/2/0	0.0013	1	118839/16/0	6.73e-05	1	0.0056	19.8078	4.5503	86.2245	ENST00000376747	c.3003C>G	p.Asn1001Lys	7.4e-05	'122092/18/0'	0.000144	'55440/16/0'	NA	NA	NA
13-110462413-G-A	non_coding_transcript_exon_variant	'COL4A2'	750/2/0	0.0013	1	118945/16/0	6.73e-05	1	0.0056	19.7991	4.5483	86.1863	ENST00000478681	n.301G>A	NA	5.5e-05	'118953/13/0'	9.2e-05	'54152/10/0'	NA	NA	NA
14-19921382-T-C	missense_variant	'OR4K5'	750/2/0	0.0013	1	119025/16/0	6.72e-05	1	0.0056	19.8124	4.5514	86.2443	ENST00000315915	c.776T>C	p.Val259Ala	0.003539	'122196/857/7'	9.9e-05	'55813/11/0'	NA	NA	NA
14-31394144-A-T	missense_variant	'HEATR5A'	750/2/0	0.0013	1	118907/16/0	6.73e-05	1	0.0056	19.7928	4.5469	86.1588	ENST00000543095	c.680T>A	p.Phe227Tyr	3.8e-05	'66491/5/0'	9.6e-05	'25952/5/0'	NA	NA	NA
14-59463785-A-G	missense_variant	'GPR135'	750/2/0	0.0013	1	119039/16/0	6.72e-05	1	0.0056	19.8147	4.5519	86.2544	ENST00000395116	c.1442T>C	p.Val481Ala	0.005482	'121092/1258/42'	0.00018	'55417/20/0'	NA	NA	NA
15-39739752-G-C	missense_variant	'FSIP1'	747/2/0	0.0013	1	118428/16/0	6.75e-05	1	0.0056	19.7921	4.5467	86.1562	ENST00000350221	c.693C>G	p.Ile231Met	3.1e-05	'111574/7/0'	5.6e-05	'53251/6/0'	NA	NA	NA
15-40298674-G-A	synonymous_variant	'PLCB2'	750/2/0	0.0013	1	119038/16/0	6.72e-05	1	0.0056	19.8146	4.5519	86.2537	ENST00000260402	c.885C>T	p.Leu295Leu	3.3e-05	'123042/8/0'	7.2e-05	'55806/8/0'	NA	NA	NA
15-41520864-G-C	missense_variant	'RPAP1'	750/2/0	0.0013	1	119039/16/0	6.72e-05	1	0.0056	19.8147	4.5519	86.2544	ENST00000304330	c.3322C>G	p.Arg1108Gly	0.000582	'122612/143/0'	0.000144	'55663/16/0'	NA	NA	NA
15-56095975-C-T	missense_variant	'RFX7'	748/4/0	0.0027	1	118945/108/0	0.000454	1	0.0056	5.8765	2.1634	15.9624	ENST00000559447	c.1462G>A	p.Glu488Lys	0.000218	'121296/53/0'	0.000381	'55106/42/0'	NA	NA	NA
15-62698842-C-T	missense_variant	'TLN2'	750/2/0	0.0013	1	119039/16/0	6.72e-05	1	0.0056	19.8147	4.5519	86.2544	ENST00000561311	c.1562C>T	p.Ser521Leu	0.000388	'122435/93/1'	0.000251	'55747/28/0'	NA	NA	NA
15-63338952-G-A	splice_region_variant	'CA12'	749/3/0	0.002	1	119000/54/0	0.000227	1	0.0056	8.8109	2.7518	28.2111	ENST00000178638	c.748-7C>T	NA	6.9e-05	'122915/17/0'	0.000153	'55676/17/0'	NA	NA	NA
15-82552566-G-C	missense_variant	'AC245033.1'	750/2/0	0.0013	1	119039/16/0	6.72e-05	1	0.0056	19.8147	4.5519	86.2544	ENST00000562833	c.889C>G	p.Gln297Glu	4.9e-05	'122836/12/0'	0.000108	'55682/12/0'	NA	NA	NA
16-10682070-G-A	synonymous_variant	'TEKT5'	750/2/0	0.0013	1	119039/16/0	6.72e-05	1	0.0056	19.8147	4.5519	86.2544	ENST00000283025	c.786C>T	p.Ile262Ile	6.1e-05	'123105/15/0'	0.000116	'55833/13/0'	NA	NA	NA
16-67203337-C-T	synonymous_variant	'ELMO3'	750/2/0	0.0013	1	119039/16/0	6.72e-05	1	0.0056	19.8147	4.5519	86.2544	ENST00000360833	c.1899C>T	p.Ala633Ala	4.1e-05	'110394/9/0'	5e-05	'49811/5/0'	NA	NA	NA
16-84196141-G-A	missense_variant	'ADAD2'	750/2/0	0.0013	1	119039/16/0	6.72e-05	1	0.0056	19.8147	4.5519	86.2544	ENST00000268624	c.1543G>A	p.Asp515Asn	0.000168	'118658/40/0'	5.5e-05	'54953/6/0'	NA	NA	NA
17-3292112-G-T	synonymous_variant	'OR3A1'	750/2/0	0.0013	1	119039/16/0	6.72e-05	1	0.0056	19.8147	4.5519	86.2544	ENST00000323404	c.471C>A	p.Thr157Thr	2e-05	'123121/5/0'	4.5e-05	'55845/5/0'	NA	NA	NA
17-18154701-G-A	missense_variant	'MYO15A'	750/2/0	0.0013	1	119039/16/0	6.72e-05	1	0.0056	19.8147	4.5519	86.2544	ENST00000205890	c.8170G>A	p.Glu2724Lys	8.5e-05	'122900/21/0'	2.7e-05	'55796/3/0'	not specified	0	Uncertain significance
17-50368226-C-T	missense_variant	'MRPL27'	750/2/0	0.0013	1	119039/16/0	6.72e-05	1	0.0056	19.8147	4.5519	86.2544	ENST00000225969	c.313G>A	p.Val105Met	2.4e-05	'123125/6/0'	2.7e-05	'55854/3/0'	NA	NA	NA
17-63909726-G-A	synonymous_variant	'CSHL1'	750/2/0	0.0013	1	119037/16/0	6.72e-05	1	0.0056	19.8144	4.5519	86.253	ENST00000259003	c.468C>T	p.Gly156Gly	0.000126	'123028/31/0'	0.000143	'55823/16/0'	NA	NA	NA
17-81960676-G-A	synonymous_variant	'NOTUM'	743/9/0	0.006	1	118542/500/1	0.0021	0.411	0.0056	2.8491	1.4709	5.5187	ENST00000409678	c.234C>T	p.Tyr78Tyr	0.000835	'109941/184/0'	0.001731	'48926/170/0'	NA	NA	NA
19-1397502-G-C	splice_region_variant	'GAMT'	750/2/0	0.0013	1	119039/16/0	6.72e-05	1	0.0056	19.8147	4.5519	86.2544	ENST00000252288	c.571-3C>G	NA	4e-06	'118263/1/0'	9e-06	'55269/1/0'	NA	NA	NA
19-5844395-G-T	missense_variant	'FUT3'	741/11/0	0.0073	1	118361/690/1	0.0029	1	0.0056	2.5277	1.3903	4.5957	ENST00000303225	c.445C>A	p.Leu149Met	0.001121	'122788/274/1'	0.001934	'55633/216/0'	NA	NA	NA
19-10364954-G-A	missense_variant	'TYK2'	750/2/0	0.0013	1	119039/16/0	6.72e-05	1	0.0056	19.8147	4.5519	86.2544	ENST00000264818	c.1106C>T	p.Pro369Leu	4.5e-05	'122994/11/0'	1.8e-05	'55793/2/0'	not specified	0	Uncertain significance
19-11169934-G-A	synonymous_variant	'KANK2'	750/2/0	0.0013	1	119038/16/0	6.72e-05	1	0.0056	19.8146	4.5519	86.2537	ENST00000586659	c.2445C>T	p.Asp815Asp	3.2e-05	'123079/8/0'	9e-06	'55822/1/0'	NA	NA	NA
19-14028325-C-T	stop_gained	'RLN3'	750/2/0	0.0013	1	119039/16/0	6.72e-05	1	0.0056	19.8147	4.5519	86.2544	ENST00000431365	c.121C>T	p.Arg41*	0.000317	'122894/78/0'	6.3e-05	'55756/7/0'	NA	NA	NA
19-23744634-T-C	missense_variant	'ZNF681'	750/2/0	0.0013	1	119039/16/0	6.72e-05	1	0.0056	19.8147	4.5519	86.2544	ENST00000402377	c.916A>G	p.Arg306Gly	7.7e-05	'122920/19/0'	0.00017	'55723/19/0'	NA	NA	NA
19-37186184-T-C	synonymous_variant	'ZNF585B'	750/2/0	0.0013	1	119039/16/0	6.72e-05	1	0.0056	19.8147	4.5519	86.2544	ENST00000531805	c.1188A>G	p.Ser396Ser	9.7e-05	'123096/24/0'	5.4e-05	'55841/6/0'	NA	NA	NA
19-40377870-C-T	missense_variant	'PLD3'	750/2/0	0.0013	1	119037/16/0	6.72e-05	1	0.0056	19.8144	4.5519	86.253	ENST00000356508	c.1270C>T	p.Arg424Cys	3.7e-05	'123036/9/0'	6.3e-05	'55796/7/0'	NA	NA	NA
19-44236465-CAGAG-C	frameshift_variant	'ZNF227'	750/2/0	0.0013	1	119039/16/0	6.72e-05	1	0.0056	19.8147	4.5519	86.2544	ENST00000313040	c.2038_2041delAGAG	p.Arg680fs	1.2e-05	'122970/3/0'	2.7e-05	'55728/3/0'	NA	NA	NA
19-45345590-C-T	missense_variant	'KLC3'	750/2/0	0.0013	1	119039/16/0	6.72e-05	1	0.0056	19.8147	4.5519	86.2544	ENST00000391946	c.49C>T	p.Arg17Cys	4.2e-05	'84062/7/0'	1.5e-05	'34342/1/0'	NA	NA	NA
19-47320267-G-T	missense_variant	'C5AR1'	750/2/0	0.0013	1	119039/16/0	6.72e-05	1	0.0056	19.8147	4.5519	86.2544	ENST00000355085	c.490G>T	p.Ala164Ser	0.000188	'122359/46/0'	0.000108	'55393/12/0'	NA	NA	NA
20-22582207-G-C	synonymous_variant	'FOXA2'	750/2/0	0.0013	1	119039/16/0	6.72e-05	1	0.0056	19.8147	4.5519	86.2544	ENST00000377115	c.1017C>G	p.Pro339Pro	7.2e-05	'69884/10/0'	5.9e-05	'25618/3/0'	NA	NA	NA
20-33667600-G-C	missense_variant	'ACTL10'	750/2/0	0.0013	1	119039/16/0	6.72e-05	1	0.0056	19.8147	4.5519	86.2544	ENST00000330271	c.103G>C	p.Gly35Arg	1.1e-05	'92140/2/0'	1.3e-05	'38928/1/0'	NA	NA	NA
20-45308235-C-A	missense_variant	'RBPJL'	750/2/0	0.0013	1	118994/16/0	6.72e-05	1	0.0056	19.8073	4.5502	86.2218	ENST00000343694	c.115C>A	p.Pro39Thr	3.7e-05	'122943/9/0'	7.2e-05	'55711/8/0'	NA	NA	NA
20-63562840-G-A	synonymous_variant	'HELZ2'	750/2/0	0.0013	1	119038/16/0	6.72e-05	1	0.0056	19.8146	4.5519	86.2537	ENST00000427522	c.4275C>T	p.Leu1425Leu	0.000103	'116182/24/0'	0.000134	'52063/14/0'	NA	NA	NA
21-44627878-G-A	missense_variant	'KRTAP10-9'	750/2/0	0.0013	1	119038/16/0	6.72e-05	1	0.0056	19.8146	4.5519	86.2537	ENST00000397911	c.707G>A	p.Arg236His	4.1e-05	'122985/10/0'	4.5e-05	'55749/5/0'	NA	NA	NA
21-44891898-A-G	synonymous_variant	'ITGB2'	305/342/105	0.367	0.5827	52921/52541/13255	0.3329	0.212	0.0056	0.8608	0.7748	0.9563	ENST00000302347	c.1323T>C	p.Val441Val	0.320416	'13441/51777/57527'	0.330935	'6068/24756/24915'	Leukocyte adhesion deficiency|not specified	0	Benign|Benign
21-46242796-C-T	splice_region_variant	'MCM3AP'	752/0/0	0	1	118072/925/4	0.0039	0.1123	0.0056	0	NA	NA	ENST00000291688	c.5426+6G>A	NA	0.001882	'117002/440/1'	0.003555	'53772/383/1'	NA	NA	NA
22-17109565-C-T	synonymous_variant	'IL17RA'	750/2/0	0.0013	1	119039/16/0	6.72e-05	1	0.0056	19.8147	4.5519	86.2544	ENST00000319363	c.2346C>T	p.Tyr782Tyr	6.5e-05	'108219/14/0'	5.2e-05	'47923/5/0'	NA	NA	NA
22-37650638-T-C	missense_variant	'SH3BP1'	750/2/0	0.0013	1	119038/16/0	6.72e-05	1	0.0056	19.8146	4.5519	86.2537	ENST00000357436	c.1511T>C	p.Val504Ala	3.3e-05	'122872/8/0'	6.3e-05	'55657/7/0'	NA	NA	NA
22-49823202-G-A	synonymous_variant	'BRD1'	750/2/0	0.0013	1	119039/16/0	6.72e-05	1	0.0056	19.8147	4.5519	86.2544	ENST00000216267	c.1116C>T	p.Gly372Gly	0.000102	'123105/25/0'	3.6e-05	'55851/4/0'	NA	NA	NA
22-50289024-G-A	missense_variant	'PLXNB2'	750/2/0	0.0013	1	119039/16/0	6.72e-05	1	0.0056	19.8147	4.5519	86.2544	ENST00000359337	c.1187C>T	p.Thr396Met	5.3e-05	'121660/13/0'	4.5e-05	'54971/5/0'	NA	NA	NA
22-50571509-C-G	missense_variant	'CPT1B'	750/2/0	0.0013	1	119039/16/0	6.72e-05	1	0.0056	19.8147	4.5519	86.2544	ENST00000312108	c.1606G>C	p.Val536Leu	2.9e-05	'121582/7/0'	6.4e-05	'54484/7/0'	NA	NA	NA
X-135579806-A-T	missense_variant	'INTS6L'	748/2/0	0.0021	1	119008/16/21	0.000248	1	0.0056	19.9701	4.5756	87.1585	ENST00000370752	c.2027A>T	p.Asp676Val	5.6e-05	'105945/8/1'	6.8e-05	'49784/4/1'	NA	NA	NA
1-70039568-C-T	synonymous_variant	'LRRC7'	746/6/0	0.004	1	118806/248/0	0.001	1	0.0057	3.8416	1.7066	8.6474	ENST00000035383	c.3630C>T	p.Tyr1210Tyr	0.000382	'122788/94/0'	0.000691	'55614/77/0'	NA	NA	NA
2-79086914-T-G	synonymous_variant	'REG1B'	742/10/0	0.0066	1	118411/596/1	0.0025	0.5285	0.0057	2.6574	1.4195	4.9748	ENST00000305089	c.81A>C	p.Thr27Thr	0.001375	'122593/334/2'	0.00229	'55425/251/2'	NA	NA	NA
2-111863822-G-T	missense_variant	'ANAPC1'	747/5/0	0.0033	1	118871/174/0	0.000731	1	0.0057	4.5608	1.872	11.1117	ENST00000341068	c.905C>A	p.Thr302Lys	0.000191	'122863/47/0'	0.000395	'55625/44/0'	NA	NA	NA
2-237096814-G-T	splice_region_variant	'COPS8'	750/2/0	0.0013	1	118653/16/0	6.74e-05	1	0.0057	19.7505	4.5372	85.9748	ENST00000354371	c.503-8G>T	NA	0.000549	'114302/130/0'	8.3e-05	'53005/9/0'	NA	NA	NA
6-26468091-C-T	synonymous_variant	'BTN2A1'	747/5/0	0.0033	1	116688/2344/16	0.01	0.2367	0.0057	0.3309	0.1374	0.797	ENST00000312541	c.1126C>T	p.Leu376Leu	0.051471	'111934/9601/1534'	0.011766	'54494/1295/9'	NA	NA	NA
7-93906807-C-G	missense_variant	'GNGT1'	750/2/0	0.0013	1	118739/16/0	6.74e-05	1	0.0057	19.7648	4.5405	86.0371	ENST00000248572	c.61C>G	p.Gln21Glu	1.3e-05	'119288/3/0'	2.7e-05	'54684/3/0'	NA	NA	NA
11-77590426-A-C	missense_variant	'AQP11'	732/19/1	0.014	0.132	117311/1726/6	0.0073	1	0.0057	1.9257	1.2485	2.97	ENST00000313578	c.434A>C	p.Gln145Pro	0.003911	'122168/951/6'	0.006105	'55176/674/4'	NA	NA	NA
11-77590427-G-T	missense_variant	'AQP11'	732/19/1	0.014	0.132	117311/1728/6	0.0073	1	0.0057	1.9235	1.2471	2.9666	ENST00000313578	c.435G>T	p.Gln145His	0.003903	'122168/951/5'	0.006105	'55175/674/4'	NA	NA	NA
11-124654731-A-G	synonymous_variant	'SIAE'	729/21/0	0.014	1	113148/5763/76	0.0249	0.7647	0.0057	0.5571	0.3618	0.8576	ENST00000263593	c.468T>C	p.Ser156Ser	0.065442	'109612/10911/2602'	0.021961	'53421/2405/24'	NA	NA	NA
13-98008123-T-C	missense_variant	'IPO5'	747/2/0	0.0013	1	118382/16/0	6.76e-05	1	0.0057	19.7844	4.5449	86.1228	ENST00000261574	c.1835T>C	p.Met612Thr	9.8e-05	'123024/24/0'	0.000161	'55787/18/0'	NA	NA	NA
20-62317757-G-A	missense_variant	'LAMA5'	745/7/0	0.0047	1	118705/328/0	0.0014	1	0.0057	3.3892	1.6003	7.1778	ENST00000252999	c.7261C>T	p.Arg2421Trp	0.000344	'119210/82/0'	0.000593	'53942/64/0'	NA	NA	NA
22-40401643-T-C	missense_variant	'SGSM3'	745/7/0	0.0047	1	116116/2775/24	0.0119	0.0818	0.0057	0.3893	0.1851	0.8187	ENST00000248929	c.58T>C	p.Trp20Arg	0.005827	'121699/1419/8'	0.009955	'54750/1096/8'	NA	NA	NA
1-89056963-G-C	missense_variant	'GBP1'	438/263/49	0.2407	0.2719	74040/39430/5382	0.2112	0.1508	0.0058	0.8446	0.75	0.9511	ENST00000370473	c.1046C>G	p.Thr349Ser	0.26104	'9392/45496/68235'	0.215859	'2582/18950/34324'	NA	NA	NA
2-3192473-G-A	synonymous_variant	'EIPR1'	752/0/0	0	1	118083/952/1	0.004	1	0.0058	0	NA	NA	ENST00000382125	c.930C>T	p.Phe310Phe	0.001957	'122163/480/0'	0.00345	'55273/384/0'	NA	NA	NA
3-46976664-C-T	synonymous_variant	'CCDC12'	747/5/0	0.0033	1	118878/173/1	0.000735	0.062	0.0058	4.535	1.8615	11.048	ENST00000292314	c.108G>A	p.Lys36Lys	0.000193	'119370/46/0'	0.000418	'53826/45/0'	NA	NA	NA
3-48595106-C-G	synonymous_variant	'COL7A1'	733/18/0	0.012	1	117629/1388/6	0.0059	0.3144	0.0058	2.0503	1.2843	3.273	ENST00000328333	c.54G>C	p.Ala18Ala	0.003202	'74951/477/3'	0.005566	'28872/319/3'	NA	NA	NA
10-68345774-C-T	synonymous_variant	'RUFY2'	740/12/0	0.008	1	118095/794/0	0.0033	0.6469	0.0058	2.4006	1.3544	4.2547	ENST00000388768	c.1920G>A	p.Leu640Leu	0.002446	'121419/587/5'	0.003546	'55023/385/4'	NA	NA	NA
10-70324038-G-A	splice_region_variant	'LRRC20'	745/7/0	0.0047	1	118705/327/1	0.0014	0.203	0.0058	3.3789	1.5955	7.1558	ENST00000355790	c.233-8C>T	NA	0.000675	'122094/165/0'	0.001346	'55180/149/0'	NA	NA	NA
5-80083117-G-C	missense_variant	'THBS4'	748/4/0	0.0027	1	118933/107/1	0.000458	0.0244	0.0058	5.822	2.1437	15.8117	ENST00000350881	c.2862G>C	p.Gln954His	0.001742	'122706/427/1'	0.00094	'55753/105/0'	NA	NA	NA
6-27911773-C-G	missense_variant	'OR2B2'	701/50/1	0.0346	0.5987	113550/5370/75	0.0232	0.159	0.0058	1.5082	1.1423	1.9914	ENST00000303324	c.547G>C	p.Ala183Pro	0.050019	'110920/11196/537'	0.023412	'52983/2529/36'	NA	NA	NA
9-133057819-T-C	missense_variant	'GTF3C5'	752/0/0	0	1	118089/950/1	0.004	1	0.0058	0	NA	NA	ENST00000342018	c.1213T>C	p.Phe405Leu	0.001738	'118136/412/0'	0.002809	'53107/300/0'	NA	NA	NA
11-110580382-C-A	missense_variant	'ARHGAP20'	748/4/0	0.0027	1	118947/107/1	0.000458	0.0244	0.0058	5.8227	2.1439	15.8135	ENST00000260283	c.2564G>T	p.Arg855Leu	0.000423	'122882/104/0'	0.000592	'55666/66/0'	NA	NA	NA
16-3023239-G-T	missense_variant	'HCFC1R1'	407/292/51	0.2627	0.9251	70010/41882/6565	0.2322	0.0038	0.0058	1.1779	1.0496	1.322	ENST00000248089	c.275C>A	p.Pro92Gln	0.221993	'59440/33043/5153'	0.236082	'26657/16285/2612'	NA	NA	NA
20-23637725-C-T	synonymous_variant	'CST3'	746/6/0	0.004	1	118805/249/0	0.001	1	0.0058	3.8261	1.6998	8.6123	ENST00000376925	c.138G>A	p.Glu46Glu	0.000836	'71683/118/1'	0.000657	'28130/37/0'	NA	NA	NA
22-18126313-A-G	non_coding_transcript_exon_variant	'AC008079.2'	740/11/0	0.0073	1	117535/692/0	0.0029	0.6311	0.0058	2.5135	1.3825	4.5699	ENST00000623543	n.4842T>C	NA	0.002101	'121571/505/4'	0.00251	'54707/274/1'	NA	NA	NA
X-7077376-C-T	synonymous_variant	'PUDP'	510/81/157	0.2764	0.7416	81643/11464/25425	0.2626	0.6418	0.0058	1.3612	1.0968	1.6893	ENST00000381077	c.354G>A	p.Ala118Ala	0.284028	'76372/21274/23370'	0.248034	'36753/9088/8863'	NA	NA	NA
4-36117063-G-A	missense_variant&splice_region_variant	'ARAP2'	749/3/0	0.002	1	118708/55/0	0.000232	1	0.0059	8.6296	2.6967	27.615	ENST00000303965	c.4036C>T	p.Arg1346Trp	5.4e-05	'110564/12/0'	9.7e-05	'51443/10/0'	NA	NA	NA
7-2069292-G-A	missense_variant	'MAD1L1'	743/9/0	0.006	1	118544/503/2	0.0021	0.1019	0.0059	2.8211	1.4566	5.4641	ENST00000265854	c.1120C>T	p.Arg374Trp	0.001012	'120366/244/0'	0.001587	'54663/174/0'	NA	NA	NA
7-43869371-C-T	missense_variant	'URGCP-MRPS24'	749/3/0	0.002	1	118999/55/0	0.000231	1	0.0059	8.6507	2.7033	27.6827	ENST00000603700	c.181G>A	p.Val61Ile	7.1e-05	'70006/10/0'	0.000199	'25160/10/0'	NA	NA	NA
9-35738995-C-T	splice_region_variant	'GBA2'	739/12/0	0.008	1	118082/796/1	0.0034	1	0.0059	2.3915	1.3493	4.2386	ENST00000378094	c.1795+7G>A	NA	0.009185	'120148/2083/82'	0.002317	'55197/251/3'	Spastic paraplegia|not specified	0	Benign|Benign
11-117371466-A-G	synonymous_variant&splice_region_variant	'CEP164'	749/3/0	0.002	1	119000/55/0	0.000231	1	0.0059	8.6508	2.7033	27.6829	ENST00000278935	c.1152A>G	p.Gln384Gln	9.7e-05	'119016/23/0'	9.2e-05	'54109/10/0'	NA	NA	NA
12-57716517-G-A	splice_region_variant	'OS9'	749/3/0	0.002	1	118915/55/0	0.000231	1	0.0059	8.6446	2.7014	27.6632	ENST00000257966	c.996+5G>A	NA	0.00024	'89551/43/0'	0.000455	'37342/34/0'	NA	NA	NA
16-89588786-G-A	missense_variant	'CPNE7'	749/3/0	0.002	1	119000/55/0	0.000231	1	0.0059	8.6508	2.7033	27.6829	ENST00000268720	c.1264G>A	p.Glu422Lys	0.000118	'122845/29/0'	0.000108	'55664/12/0'	NA	NA	NA
17-50353660-G-A	missense_variant	'XYLT2'	740/12/0	0.008	1	115136/3878/29	0.0165	0.5928	0.0059	0.4785	0.2709	0.8452	ENST00000017003	c.166G>A	p.Asp56Asn	0.009232	'83158/1530/17'	0.015129	'33120/1007/13'	NA	NA	NA
19-18149266-G-A	missense_variant	'MAST3'	749/3/0	0.002	1	118980/55/0	0.000231	1	0.0059	8.6493	2.7029	27.6783	ENST00000262811	c.3470G>A	p.Arg1157His	0.000184	'73274/27/0'	0.000361	'31845/23/0'	NA	NA	NA
19-58456517-C-T	missense_variant	'ZNF324B'	749/3/0	0.002	1	119000/55/0	0.000231	1	0.0059	8.6508	2.7033	27.6829	ENST00000336614	c.1573C>T	p.His525Tyr	3.7e-05	'123020/9/0'	6.3e-05	'55769/7/0'	NA	NA	NA
22-19974169-G-C	missense_variant	'ARVCF'	743/9/0	0.006	1	118548/507/0	0.0021	1	0.0059	2.8213	1.4566	5.4644	ENST00000263207	c.2031C>G	p.Phe677Leu	0.002583	'122117/622/6'	0.002713	'55348/302/0'	NA	NA	NA
3-160438412-G-A	missense_variant	'TRIM59'	752/0/0	0	1	118089/960/1	0.004	1	0.006	0	NA	NA	ENST00000309784	c.772C>T	p.Arg258Cys	0.002643	'122133/643/3'	0.004157	'55113/458/2'	NA	NA	NA
10-49131917-A-T	missense_variant	'FAM170B'	435/275/40	0.2367	0.7618	74785/39032/5175	0.2075	0.3639	0.006	1.1841	1.0508	1.3344	ENST00000311787	c.548T>A	p.Leu183Gln	0.166595	'51813/19718/2470'	0.211447	'17862/9520/1306'	NA	NA	NA
10-127418379-C-T	synonymous_variant	'DOCK1'	748/4/0	0.0027	1	118945/110/0	0.000462	1	0.006	5.7697	2.1248	15.6672	ENST00000280333	c.4467C>T	p.Pro1489Pro	4.9e-05	'122121/12/0'	9e-05	'55296/10/0'	NA	NA	NA
5-146638357-G-A	synonymous_variant	'PPP2R2B'	748/4/0	0.0027	1	118942/110/0	0.000462	1	0.006	5.7696	2.1247	15.6668	ENST00000336640	c.693C>T	p.Ala231Ala	0.000142	'122919/33/1'	0.000134	'55756/15/0'	NA	NA	NA
9-133255635-C-T	synonymous_variant	'ABO'	658/88/5	0.0652	0.2366	99631/18429/858	0.0847	0.8516	0.006	0.7543	0.6143	0.9262	ENST00000538324	c.1089G>A	p.Pro363Pro	0.135297	'59574/17475/1951'	0.094598	'25532/5281/303'	NA	NA	NA
11-44108231-G-C	synonymous_variant	'EXT2'	725/27/0	0.018	1	116634/2376/11	0.0101	0.8845	0.006	1.7963	1.2251	2.634	ENST00000343631	c.519G>C	p.Ala173Ala	0.006318	'120418/1525/8'	0.00929	'54304/1020/4'	Multiple exostoses type 2|Hereditary Multiple Osteochondromatosis	0	Benign/Likely benign|Benign/Likely benign
12-52520258-G-A	synonymous_variant	'KRT5'	743/7/0	0.0047	1	118719/332/0	0.0014	1	0.006	3.3578	1.5856	7.1107	ENST00000252242	c.39C>T	p.Gly13Gly	0.000392	'122198/96/0'	0.000614	'55268/68/0'	Epidermolysis bullosa simplex	0	Likely benign
15-49012831-G-A	non_coding_transcript_exon_variant	'SECISBP2L'	748/4/0	0.0027	1	118924/110/0	0.000462	1	0.006	5.7687	2.1244	15.6644	ENST00000559198	n.311C>T	NA	3.5e-05	'115229/8/0'	6.5e-05	'53650/7/0'	NA	NA	NA
17-42956437-T-G	synonymous_variant	'PTGES3L-AARSD1'	734/18/0	0.012	1	117644/1403/3	0.0059	0.8042	0.006	2.0348	1.2747	3.2482	ENST00000360221	c.852A>C	p.Arg284Arg	0.008239	'121070/1982/23'	0.007391	'54990/815/5'	NA	NA	NA
19-18388428-G-T	synonymous_variant	'GDF15'	480/243/27	0.198	0.6462	70654/41735/6142	0.2279	0.843	0.006	0.8366	0.7365	0.9502	ENST00000252809	c.420G>T	p.Pro140Pro	0.271669	'63035/44865/9447'	0.236624	'30669/18902/2985'	NA	NA	NA
20-17627516-G-C	synonymous_variant	'RRBP1'	744/8/0	0.0053	1	118637/416/1	0.0018	0.307	0.006	3.0408	1.5079	6.1321	ENST00000246043	c.2916C>G	p.Ala972Ala	0.002465	'120506/587/5'	0.001815	'54615/199/0'	NA	NA	NA
21-31696624-C-A	missense_variant	'SCAF4'	602/137/10	0.1048	0.439	99431/18258/899	0.0846	0.0581	0.006	1.2674	1.0736	1.4962	ENST00000286835	c.904G>T	p.Val302Leu	0.051796	'110626/11726/502'	0.078172	'47384/7906/401'	NA	NA	NA
2-73573100-G-A	synonymous_variant	'ALMS1'	746/6/0	0.004	1	118802/251/0	0.0011	1	0.0061	3.7956	1.6864	8.5429	ENST00000484298	c.11097G>A	p.Glu3699Glu	0.000637	'122306/156/0'	0.000984	'55251/109/0'	Alstrom syndrome|not specified	0	Likely benign|Likely benign
2-218642443-G-A	missense_variant	'ZNF142'	737/15/0	0.01	1	114513/4480/50	0.0192	0.3559	0.0061	0.5136	0.3086	0.8548	ENST00000411696	c.4073C>T	p.Ala1358Val	0.01754	'117538/4149/63'	0.018816	'53131/2037/20'	NA	NA	NA
3-46686329-G-A	synonymous_variant	'ALS2CL'	718/31/1	0.022	0.3022	115898/3110/18	0.0132	0.6556	0.0061	1.6797	1.1874	2.3759	ENST00000318962	c.645C>T	p.His215His	0.009205	'120146/2221/16'	0.011623	'54130/1270/9'	NA	NA	NA
6-27958049-A-G	missense_variant	'OR2B6'	701/50/1	0.0346	0.5987	113494/5410/77	0.0234	0.1276	0.0061	1.4958	1.1329	1.975	ENST00000244623	c.809A>G	p.Gln270Arg	0.051104	'111004/11447/563'	0.023667	'53170/2566/37'	NA	NA	NA
6-152368928-C-T	non_coding_transcript_exon_variant	'SYNE1'	742/10/0	0.0066	1	118442/597/3	0.0025	0.0417	0.0061	2.6361	1.4082	4.9347	ENST00000471834	n.1400G>A	NA	0.007149	'121154/1705/26'	0.002869	'55445/320/0'	NA	NA	NA
7-150737601-C-T	missense_variant	'GIMAP1-GIMAP5'	714/37/0	0.0246	1	115357/3606/25	0.0154	0.6317	0.0061	1.6187	1.1662	2.2468	ENST00000611999	c.499C>T	p.Arg167Cys	0.009349	'61200/1150/8'	0.016353	'22395/743/7'	NA	NA	NA
9-114028914-C-T	synonymous_variant	'ZNF618'	745/7/0	0.0047	1	118722/333/0	0.0014	1	0.0061	3.3389	1.5767	7.0704	ENST00000374124	c.990C>T	p.Thr330Thr	0.000834	'71807/118/1'	0.001494	'26032/78/0'	NA	NA	NA
17-7311505-C-T	synonymous_variant	'EIF5A'	281/340/130	0.3995	0.1282	48097/54410/16085	0.365	0.000401	0.0061	0.8642	0.7792	0.9586	ENST00000572815	c.426C>T	p.Phe142Phe	0.31334	'13840/49473/59801'	0.389572	'8609/26291/20942'	NA	NA	NA
17-58205607-G-C	3_prime_UTR_variant	'MKS1'	677/75/0	0.0499	0.2496	103537/14941/544	0.0673	0.8355	0.0061	0.727	0.576	0.9174	ENST00000313863	c.*564C>G	NA	0.043081	'66993/5927/186'	0.068311	'23703/3440/144'	NA	NA	NA
19-7670254-T-A	missense_variant	'RETN'	745/7/0	0.0047	1	118719/333/0	0.0014	1	0.0061	3.3388	1.5767	7.0702	ENST00000221515	c.232T>A	p.Cys78Ser	0.000398	'109077/87/0'	0.000814	'48430/79/0'	NA	NA	NA
19-14972922-G-C	splice_region_variant	'SLC1A6'	750/2/0	0.0013	1	117405/1584/12	0.0068	0.0137	0.0061	0.1958	0.0489	0.7841	ENST00000430939	c.7-5C>G	NA	0.005784	'77492/895/6'	0.008837	'29179/521/2'	NA	NA	NA
19-40742519-G-A	missense_variant	'C19orf54'	746/6/0	0.004	1	118799/251/0	0.0011	1	0.0061	3.7955	1.6863	8.5427	ENST00000378313	c.970C>T	p.Arg324Trp	0.000363	'83997/61/0'	0.000678	'36061/49/0'	NA	NA	NA
1-24672238-A-G	synonymous_variant	'SRRM1'	749/3/0	0.002	1	118994/56/0	0.000235	1	0.0062	8.4959	2.6564	27.1728	ENST00000323848	c.2667A>G	p.Glu889Glu	0.000137	'120497/33/0'	0.000183	'54513/20/0'	NA	NA	NA
1-62247613-C-T	synonymous_variant	'KANK4'	749/3/0	0.002	1	118998/56/0	0.000235	1	0.0062	8.4962	2.6564	27.1737	ENST00000317477	c.156G>A	p.Ala52Ala	7.7e-05	'122666/19/0'	0.000144	'55457/16/0'	NA	NA	NA
2-171473914-T-C	missense_variant	'DCAF17'	745/6/0	0.004	1	118789/253/0	0.0011	1	0.0062	3.7702	1.6752	8.4852	ENST00000339506	c.280T>C	p.Trp94Arg	0.00059	'122777/141/2'	0.001086	'55609/117/2'	Hypogonadism; diabetes mellitus; alopecia; mental retardation and electrocardiographic abnormalities	0	Uncertain significance
3-32140326-C-T	synonymous_variant	'GPD1L'	749/3/0	0.002	1	118998/56/0	0.000235	1	0.0062	8.4962	2.6564	27.1737	ENST00000282541	c.465C>T	p.Ala155Ala	0.001776	'122608/433/2'	0.000565	'55712/63/0'	Brugada syndrome|not specified|Cardiovascular phenotype	0	Benign/Likely benign|Benign/Likely benign|Benign/Likely benign
5-130185708-A-C	missense_variant	'CHSY3'	749/3/0	0.002	1	118999/56/0	0.000235	1	0.0062	8.4963	2.6565	27.1739	ENST00000305031	c.2566A>C	p.Ser856Arg	0.00013	'122690/32/0'	0.000261	'55563/29/0'	NA	NA	NA
5-137870906-T-C	synonymous_variant	'MYOT'	749/3/0	0.002	1	118999/56/0	0.000235	1	0.0062	8.4963	2.6565	27.1739	ENST00000239926	c.255T>C	p.Val85Val	1.6e-05	'121731/4/0'	3.7e-05	'54514/4/0'	NA	NA	NA
6-109481881-C-T	missense_variant	'ZBTB24'	729/23/0	0.0153	1	117070/1953/10	0.0083	0.4778	0.0062	1.8584	1.2281	2.8121	ENST00000230122	c.146G>A	p.Arg49Gln	0.006676	'121500/1614/15'	0.009131	'54845/1000/10'	Immunodeficiency-centromeric instability-facial anomalies syndrome 2|Kabuki syndrome 1|not specified	0	Conflicting interpretations of pathogenicity|Conflicting interpretations of pathogenicity|Conflicting interpretations of pathogenicity
7-50544066-C-T	missense_variant	'DDC'	749/3/0	0.002	1	118991/56/0	0.000235	1	0.0062	8.4957	2.6563	27.1721	ENST00000357936	c.20G>A	p.Arg7Gln	8.1e-05	'123085/20/0'	0.000107	'55821/12/0'	Deficiency of aromatic-L-amino-acid decarboxylase	0	Uncertain significance
7-55151328-C-T	synonymous_variant	'EGFR'	749/3/0	0.002	1	118996/56/0	0.000235	1	0.0062	8.4961	2.6564	27.1732	ENST00000275493	c.594C>T	p.Ser198Ser	8.1e-05	'123114/20/0'	0.000107	'55848/12/0'	NA	NA	NA
7-73596424-C-T	synonymous_variant	'MLXIPL'	625/118/8	0.0892	0.3652	102764/15624/558	0.0704	0.1764	0.0062	1.2941	1.0829	1.5463	ENST00000313375	c.1878G>A	p.Leu626Leu	0.043528	'112047/10012/321'	0.068275	'48012/7021/265'	NA	NA	NA
7-148846482-G-A	synonymous_variant	'EZH2'	749/3/0	0.002	1	118996/56/0	0.000235	1	0.0062	8.4961	2.6564	27.1732	ENST00000320356	c.234C>T	p.Arg78Arg	0.000273	'122830/67/0'	0.000395	'55717/44/0'	Weaver syndrome	0	Likely benign
8-39610609-A-T	missense_variant	'ADAM18'	738/14/0	0.0093	1	117998/955/3	0.004	0.4495	0.0062	2.3167	1.3635	3.9363	ENST00000265707	c.425A>T	p.Gln142Leu	0.012022	'119593/2760/92'	0.005048	'54814/553/3'	NA	NA	NA
8-68109503-A-T	missense_variant	'PREX2'	748/4/0	0.0027	1	118943/111/0	0.000466	1	0.0062	5.7176	2.1059	15.5234	ENST00000288368	c.3026A>T	p.His1009Leu	0.000264	'122908/65/0'	0.000565	'55654/63/0'	NA	NA	NA
9-97994702-G-A	synonymous_variant	'ANP32B'	748/4/0	0.0027	1	118940/111/0	0.000466	1	0.0062	5.7175	2.1059	15.523	ENST00000339399	c.126G>A	p.Val42Val	0.000327	'122168/80/0'	0.000575	'55613/64/0'	NA	NA	NA
9-135548743-G-A	missense_variant	'OBP2A'	738/14/0	0.0093	1	118018/952/4	0.004	0.1305	0.0062	2.3195	1.3652	3.9411	ENST00000342114	c.355G>A	p.Glu119Lys	0.001645	'122717/403/1'	0.003312	'55481/368/1'	NA	NA	NA
9-136544100-G-A	missense_variant&splice_region_variant	'NOTCH1'	749/3/0	0.002	1	118994/56/0	0.000235	1	0.0062	8.4959	2.6564	27.1728	ENST00000277541	c.64C>T	p.Pro22Ser	0.001658	'88354/292/1'	0.000446	'36958/33/0'	Adams-Oliver syndrome 5|not specified|Cardiovascular phenotype	0	Benign/Likely benign|Benign/Likely benign|Benign/Likely benign
11-63996836-G-A	non_coding_transcript_exon_variant	'OTUB1'	749/3/0	0.002	1	118999/56/0	0.000235	1	0.0062	8.4963	2.6565	27.1739	ENST00000301453	n.1130G>A	NA	0.006407	'121421/1425/75'	0.000386	'55687/43/0'	NA	NA	NA
11-66347036-G-C	synonymous_variant	'B4GAT1'	749/3/0	0.002	1	118999/56/0	0.000235	1	0.0062	8.4963	2.6565	27.1739	ENST00000311181	c.510C>G	p.Pro170Pro	8.6e-05	'110842/19/0'	0.000177	'50832/18/0'	not specified	0	Likely benign
14-93245971-G-A	missense_variant	'BTBD7'	749/3/0	0.002	1	118998/56/0	0.000235	1	0.0062	8.4962	2.6564	27.1737	ENST00000334746	c.2437C>T	p.Pro813Ser	0.000301	'123043/74/0'	0.000287	'55811/32/0'	NA	NA	NA
16-871187-C-T	missense_variant	'LMF1'	746/6/0	0.004	1	118804/248/2	0.0011	0.008	0.0062	3.7805	1.6797	8.5087	ENST00000262301	c.1052G>A	p.Arg351Gln	0.002223	'117550/519/3'	0.001286	'53132/137/0'	not specified	0	Benign
16-58045223-A-G	missense_variant	'MMP15'	732/20/0	0.0133	1	113493/5467/76	0.0236	0.2315	0.0062	0.5575	0.3584	0.8674	ENST00000219271	c.1787A>G	p.Asp596Gly	0.019005	'103064/3960/55'	0.02379	'45463/2222/24'	NA	NA	NA
17-74863977-G-A	missense_variant	'FDXR'	749/3/0	0.002	1	118998/56/0	0.000235	1	0.0062	8.4962	2.6564	27.1737	ENST00000293195	c.1093C>T	p.Arg365Cys	0.00024	'123022/59/0'	0.000134	'55794/15/0'	NA	NA	NA
20-62324457-C-A	missense_variant	'LAMA5'	732/20/0	0.0133	1	117376/1589/6	0.0067	0.6648	0.0062	1.9895	1.2763	3.1013	ENST00000252999	c.5627G>T	p.Gly1876Val	0.005243	'120330/1245/15'	0.007105	'54254/772/5'	NA	NA	NA
20-64106233-C-T	missense_variant	'NPBWR2'	749/3/0	0.002	1	118999/56/0	0.000235	1	0.0062	8.4963	2.6565	27.1739	ENST00000369768	c.599G>A	p.Ser200Asn	6.1e-05	'122379/15/0'	0.000136	'55322/15/0'	NA	NA	NA
1-1629640-G-A	missense_variant&splice_region_variant	'MIB2'	750/2/0	0.0013	1	119038/17/0	7.14e-05	1	0.0063	18.6491	4.3048	80.7909	ENST00000378712	c.2188G>A	p.Val730Met	5.7e-05	'113284/13/0'	0.000107	'51542/11/0'	NA	NA	NA
1-1721622-A-G	synonymous_variant	'CDK11A'	749/0/1	0.0013	0.000667	118471/17/0	7.17e-05	1	0.0063	18.6098	4.2957	80.621	ENST00000356200	c.99T>C	p.Tyr33Tyr	1.2e-05	'121397/3/0'	1.8e-05	'54315/2/0'	NA	NA	NA
1-31583482-C-T	synonymous_variant	'TINAGL1'	750/2/0	0.0013	1	119038/17/0	7.14e-05	1	0.0063	18.6491	4.3048	80.7909	ENST00000271064	c.489C>T	p.Ser163Ser	8e-06	'122781/2/0'	9e-06	'55707/1/0'	NA	NA	NA
1-32327039-C-T	synonymous_variant	'HDAC1'	750/2/0	0.0013	1	119037/17/0	7.14e-05	1	0.0063	18.6489	4.3048	80.7902	ENST00000373548	c.456C>T	p.Tyr152Tyr	4.9e-05	'123106/12/0'	7.2e-05	'55844/8/0'	NA	NA	NA
1-53210527-G-A	missense_variant	'CPT2'	750/2/0	0.0013	1	119035/17/0	7.14e-05	1	0.0063	18.6486	4.3047	80.7888	ENST00000371486	c.853G>A	p.Glu285Lys	3.3e-05	'122892/8/0'	6.3e-05	'55684/7/0'	not specified	0	Uncertain significance
1-109189175-C-T	synonymous_variant	'KIAA1324'	750/2/0	0.0013	1	119038/17/0	7.14e-05	1	0.0063	18.6491	4.3048	80.7909	ENST00000369939	c.1329C>T	p.Phe443Phe	2.4e-05	'122840/6/0'	2.7e-05	'55731/3/0'	NA	NA	NA
1-117018305-A-G	missense_variant	'CD101'	750/2/0	0.0013	1	119036/17/0	7.14e-05	1	0.0063	18.6488	4.3047	80.7895	ENST00000256652	c.1762A>G	p.Ile588Val	0.000325	'122995/80/0'	0.000179	'55789/20/0'	NA	NA	NA
1-150558982-G-A	synonymous_variant	'ADAMTSL4'	750/2/0	0.0013	1	119034/17/0	7.14e-05	1	0.0063	18.6485	4.3047	80.7881	ENST00000271643	c.2580G>A	p.Thr860Thr	0.000539	'117606/127/0'	0.000104	'53058/11/0'	Ectopia lentis	0	Uncertain significance
1-152218644-G-T	synonymous_variant	'HRNR'	750/2/0	0.0013	1	119037/17/0	7.14e-05	1	0.0063	18.6489	4.3048	80.7902	ENST00000368801	c.2985C>A	p.Gly995Gly	1.2e-05	'123123/3/0'	2.7e-05	'55855/3/0'	NA	NA	NA
1-156853877-T-C	missense_variant	'INSRR'	750/2/0	0.0013	1	119038/17/0	7.14e-05	1	0.0063	18.6491	4.3048	80.7909	ENST00000368195	c.512A>G	p.Lys171Arg	2e-05	'122775/5/0'	4.5e-05	'55597/5/0'	NA	NA	NA
1-168096945-T-C	missense_variant	'GPR161'	750/2/0	0.0013	1	119038/17/0	7.14e-05	1	0.0063	18.6491	4.3048	80.7909	ENST00000271357	c.713A>G	p.Lys238Arg	3.3e-05	'122954/8/0'	1.8e-05	'55713/2/0'	NA	NA	NA
1-186676719-A-T	splice_region_variant	'PTGS2'	750/2/0	0.0013	1	118875/17/0	7.15e-05	1	0.0063	18.6236	4.2989	80.6802	ENST00000367468	c.724-6T>A	NA	0.000198	'107212/44/0'	0.000132	'47660/13/0'	NA	NA	NA
1-225307465-C-T	missense_variant	'DNAH14'	750/2/0	0.0013	1	118843/17/0	7.15e-05	1	0.0063	18.6185	4.2978	80.6585	ENST00000327794	c.2122C>T	p.Arg708Cys	0.00014	'67874/19/0'	0.000111	'27015/6/0'	NA	NA	NA
1-228332891-T-C	synonymous_variant	'OBSCN'	750/2/0	0.0013	1	119028/17/0	7.14e-05	1	0.0063	18.6475	4.3044	80.7841	ENST00000284548	c.15684T>C	p.Asp5228Asp	2.4e-05	'123062/6/0'	5.4e-05	'55808/6/0'	NA	NA	NA
2-96608632-G-A	synonymous_variant	'KANSL3'	750/2/0	0.0013	1	119038/17/0	7.14e-05	1	0.0063	18.6491	4.3048	80.7909	ENST00000420155	c.1617C>T	p.Ser539Ser	3.2e-05	'123109/8/0'	7.2e-05	'55844/8/0'	NA	NA	NA
2-121249084-T-C	missense_variant	'TFCP2L1'	750/2/0	0.0013	1	119035/17/0	7.14e-05	1	0.0063	18.6486	4.3047	80.7888	ENST00000263707	c.295A>G	p.Ile99Val	0.001225	'101384/247/1'	0.000223	'47163/21/0'	NA	NA	NA
2-167245021-A-T	missense_variant	'XIRP2'	750/2/0	0.0013	1	119038/17/0	7.14e-05	1	0.0063	18.6491	4.3048	80.7909	ENST00000409195	c.3629A>T	p.Asp1210Val	8.2e-05	'122410/20/0'	7.2e-05	'55464/8/0'	NA	NA	NA
2-178552133-TCTC-T	disruptive_inframe_deletion	'TTN'	750/2/0	0.0013	1	119038/17/0	7.14e-05	1	0.0063	18.6491	4.3048	80.7909	ENST00000342175	c.64145_64147delGAG	p.Gly21382del	0.000346	'122716/85/0'	0.000135	'55599/15/0'	Limb-girdle muscular dystrophy; type 2J|Dilated cardiomyopathy 1G|not specified	0	Conflicting interpretations of pathogenicity|Conflicting interpretations of pathogenicity|Conflicting interpretations of pathogenicity
2-178682803-ATCATATTCTTCATATTCC-A	disruptive_inframe_deletion	'TTN'	750/2/0	0.0013	1	119036/17/0	7.14e-05	1	0.0063	18.6488	4.3047	80.7895	ENST00000342992	c.29238_29255delGGAATATGAAGAATATGA	p.Glu9746_Tyr9751del	0.000346	'122778/85/0'	0.000135	'55670/15/0'	Limb-girdle muscular dystrophy; type 2J|Dilated cardiomyopathy 1G|not specified	0	Conflicting interpretations of pathogenicity|Conflicting interpretations of pathogenicity|Conflicting interpretations of pathogenicity
2-186828798-A-G	splice_region_variant	'ZSWIM2'	750/2/0	0.0013	1	118879/17/0	7.15e-05	1	0.0063	18.6242	4.2991	80.683	ENST00000295131	c.1096-8T>C	NA	2.4e-05	'83502/4/0'	5.1e-05	'38934/4/0'	NA	NA	NA
2-232334712-G-A	missense_variant	'DIS3L2'	750/2/0	0.0013	1	119035/17/0	7.14e-05	1	0.0063	18.6486	4.3047	80.7888	ENST00000325385	c.2371G>A	p.Val791Met	0.000114	'117977/27/0'	0.000141	'53115/15/0'	Renal hamartomas nephroblastomatosis and fetal gigantism	0	Uncertain significance
2-236497450-G-C	missense_variant	'IQCA1'	750/2/0	0.0013	1	119033/17/0	7.14e-05	1	0.0063	18.6483	4.3046	80.7875	ENST00000254653	c.49C>G	p.Leu17Val	1.2e-05	'122397/3/0'	2.7e-05	'55438/3/0'	NA	NA	NA
3-10301302-C-T	missense_variant	'SEC13'	750/2/0	0.0013	1	119038/17/0	7.14e-05	1	0.0063	18.6491	4.3048	80.7909	ENST00000337354	c.937G>A	p.Val313Ile	4.1e-05	'123095/10/0'	5.4e-05	'55834/6/0'	NA	NA	NA
3-25604777-G-A	missense_variant	'TOP2B'	750/2/0	0.0013	1	119004/17/0	7.14e-05	1	0.0063	18.6438	4.3036	80.7678	ENST00000264331	c.4472C>T	p.Thr1491Met	0.019672	'118228/4236/297'	0.000279	'55617/31/0'	NA	NA	NA
3-38871695-G-A	missense_variant	'SCN11A'	750/2/0	0.0013	1	119009/17/0	7.14e-05	1	0.0063	18.6446	4.3038	80.7712	ENST00000302328	c.3509C>T	p.Ala1170Val	1.3e-05	'116628/3/0'	1.9e-05	'53605/2/0'	NA	NA	NA
3-48572032-C-T	missense_variant	'COL7A1'	750/2/0	0.0013	1	119038/17/0	7.14e-05	1	0.0063	18.6491	4.3048	80.7909	ENST00000328333	c.7037G>A	p.Arg2346His	6.6e-05	'121319/16/0'	1.8e-05	'54977/2/0'	Dystrophic epidermolysis bullosa	0	Uncertain significance
3-121498640-T-C	missense_variant	'POLQ'	750/2/0	0.0013	1	118949/17/0	7.15e-05	1	0.0063	18.6352	4.3016	80.7305	ENST00000264233	c.1990A>G	p.Ile664Val	5.7e-05	'123037/14/0'	9e-05	'55816/10/0'	NA	NA	NA
3-128485991-C-G	missense_variant	'GATA2'	750/2/0	0.0013	1	119038/17/0	7.14e-05	1	0.0063	18.6491	4.3048	80.7909	ENST00000341105	c.607G>C	p.Ala203Pro	4e-06	'123032/1/0'	0	'55782/0/0'	NA	NA	NA
3-183180105-G-A	missense_variant	'MCF2L2'	750/2/0	0.0013	1	119028/17/0	7.14e-05	1	0.0063	18.6475	4.3044	80.7841	ENST00000328913	c.3071C>T	p.Ala1024Val	5.3e-05	'123113/13/0'	0.000107	'55839/12/0'	NA	NA	NA
4-3442122-A-T	splice_region_variant	'HGFAC'	750/2/0	0.0013	1	118940/17/0	7.15e-05	1	0.0063	18.6337	4.3013	80.7244	ENST00000382774	c.117+4A>T	NA	8.4e-05	'95172/16/0'	0.000149	'47007/14/0'	NA	NA	NA
4-47937777-T-C	synonymous_variant	'CNGA1'	750/2/0	0.0013	1	118993/17/0	7.14e-05	1	0.0063	18.642	4.3032	80.7603	ENST00000358519	c.717A>G	p.Lys239Lys	9.8e-05	'122630/24/0'	8.1e-05	'55521/9/0'	Retinitis Pigmentosa; Recessive	0	Uncertain significance
4-76739864-A-C	missense_variant	'SHROOM3'	741/11/0	0.0073	1	115332/3673/28	0.0157	0.925	0.0063	0.463	0.2556	0.8386	ENST00000296043	c.1691A>C	p.Glu564Ala	0.011721	'120253/2830/28'	0.017402	'53928/1910/17'	NA	NA	NA
4-95104501-G-A	missense_variant	'BMPR1B'	750/2/0	0.0013	1	119038/17/0	7.14e-05	1	0.0063	18.6491	4.3048	80.7909	ENST00000264568	c.77G>A	p.Arg26His	2e-05	'122889/5/0'	2.7e-05	'55708/3/0'	NA	NA	NA
4-102613481-C-T	synonymous_variant	'NFKB1'	750/2/0	0.0013	1	119038/17/0	7.14e-05	1	0.0063	18.6491	4.3048	80.7909	ENST00000226574	c.2649C>T	p.Thr883Thr	4.5e-05	'123079/11/0'	4.5e-05	'55817/5/0'	NA	NA	NA
4-166737576-A-G	synonymous_variant	'SPOCK3'	750/2/0	0.0013	1	119037/17/0	7.14e-05	1	0.0063	18.6489	4.3048	80.7902	ENST00000357154	c.1032T>C	p.Asp344Asp	1.2e-05	'122017/3/0'	2.7e-05	'55318/3/0'	NA	NA	NA
10-25572676-G-A	synonymous_variant	'GPR158'	750/2/0	0.0013	1	118999/17/0	7.14e-05	1	0.0063	18.643	4.3034	80.7644	ENST00000376351	c.1542G>A	p.Thr514Thr	5.3e-05	'123076/13/0'	6.3e-05	'55819/7/0'	NA	NA	NA
10-49739707-C-T	missense_variant	'OGDHL'	750/2/0	0.0013	1	119038/17/0	7.14e-05	1	0.0063	18.6491	4.3048	80.7909	ENST00000374103	c.2273G>A	p.Arg758Gln	3.3e-05	'122939/8/0'	3.6e-05	'55702/4/0'	NA	NA	NA
10-71705130-G-C	missense_variant&splice_region_variant	'CDH23'	750/2/0	0.0013	1	119037/17/0	7.14e-05	1	0.0063	18.6489	4.3048	80.7902	ENST00000224721	c.2953G>C	p.Val985Leu	2.1e-05	'118700/5/0'	4.7e-05	'52651/5/0'	NA	NA	NA
10-89214964-A-G	missense_variant	'LIPA'	750/2/0	0.0013	1	119035/17/0	7.14e-05	1	0.0063	18.6486	4.3047	80.7888	ENST00000336233	c.1064T>C	p.Ile355Thr	1.2e-05	'123112/3/0'	2.7e-05	'55843/3/0'	NA	NA	NA
10-94234174-A-T	synonymous_variant	'PLCE1'	750/2/0	0.0013	1	119038/17/0	7.14e-05	1	0.0063	18.6491	4.3048	80.7909	ENST00000371375	c.1152A>T	p.Thr384Thr	0.000695	'122915/171/0'	0.000349	'55797/39/0'	not specified	0	Likely benign
10-126135580-T-C	splice_region_variant	'ADAM12'	750/2/0	0.0013	1	119015/17/0	7.14e-05	1	0.0063	18.6455	4.304	80.7753	ENST00000368676	c.425+4A>G	NA	1.6e-05	'123060/4/0'	3.6e-05	'55796/4/0'	NA	NA	NA
10-133350165-G-C	splice_region_variant	'ZNF511-PRAP1'	750/2/0	0.0013	1	119032/17/0	7.14e-05	1	0.0063	18.6482	4.3046	80.7868	ENST00000368554	c.573+4G>C	NA	8e-06	'121577/2/0'	1.8e-05	'54898/2/0'	NA	NA	NA
5-33445338-AGAG-A	conservative_inframe_deletion	'TARS'	750/2/0	0.0013	1	119035/17/0	7.14e-05	1	0.0063	18.6486	4.3047	80.7888	ENST00000265112	c.73_75delGAG	p.Glu25del	3.7e-05	'122041/9/0'	8.2e-05	'55132/9/0'	NA	NA	NA
5-65672280-G-A	missense_variant&splice_region_variant	'SGTB'	750/2/0	0.0013	1	119037/17/0	7.14e-05	1	0.0063	18.6489	4.3048	80.7902	ENST00000381007	c.683C>T	p.Ala228Val	7.3e-05	'123071/18/0'	0.000107	'55811/12/0'	NA	NA	NA
5-133249550-C-T	missense_variant	'FSTL4'	750/2/0	0.0013	1	119034/17/0	7.14e-05	1	0.0063	18.6485	4.3047	80.7881	ENST00000265342	c.754G>A	p.Glu252Lys	2.5e-05	'122054/6/0'	3.6e-05	'54967/4/0'	NA	NA	NA
5-139394037-TCTC-T	conservative_inframe_deletion	'PROB1'	746/6/0	0.004	1	118802/253/0	0.0011	1	0.0063	3.7656	1.6732	8.4748	ENST00000434752	c.1042_1044delGAG	p.Glu348del	0.000353	'73666/52/0'	0.000802	'28010/45/0'	NA	NA	NA
5-170108603-G-C	missense_variant	'FOXI1'	750/2/0	0.0013	1	119007/17/0	7.14e-05	1	0.0063	18.6442	4.3037	80.7698	ENST00000306268	c.1129G>C	p.Glu377Gln	5.4e-05	'120805/13/0'	0.000111	'54174/12/0'	NA	NA	NA
5-176597970-G-A	missense_variant	'GPRIN1'	750/2/0	0.0013	1	119038/17/0	7.14e-05	1	0.0063	18.6491	4.3048	80.7909	ENST00000303991	c.1865C>T	p.Ala622Val	4.1e-05	'123029/10/0'	8.1e-05	'55779/9/0'	NA	NA	NA
6-18121800-C-T	synonymous_variant	'NHLRC1'	750/2/0	0.0013	1	119038/17/0	7.14e-05	1	0.0063	18.6491	4.3048	80.7909	ENST00000340650	c.807G>A	p.Val269Val	4e-06	'123003/1/0'	9e-06	'55759/1/0'	NA	NA	NA
6-31626038-G-C	synonymous_variant	'PRRC2A'	744/8/0	0.0053	1	118625/421/0	0.0018	1	0.0063	3.0189	1.4971	6.0877	ENST00000376007	c.858G>C	p.Ala286Ala	0.000635	'101468/129/0'	0.001172	'45111/106/0'	NA	NA	NA
6-42965097-C-T	missense_variant	'PEX6'	691/59/1	0.0406	1	112210/6547/99	0.0284	0.7126	0.0063	1.4496	1.1206	1.875	ENST00000304611	c.2644G>A	p.Val882Ile	0.022749	'117619/5412/95'	0.026669	'52918/2887/46'	Peroxisome biogenesis disorders; Zellweger syndrome spectrum|not specified|not provided	0	Benign|Benign|Benign
6-70144250-T-C	missense_variant	'COL19A1'	750/2/0	0.0013	1	118963/17/0	7.14e-05	1	0.0063	18.6373	4.3021	80.74	ENST00000620364	c.1667T>C	p.Ile556Thr	9.4e-05	'122676/23/0'	0.000171	'55571/19/0'	NA	NA	NA
6-116500539-C-T	missense_variant	'TRAPPC3L'	750/2/0	0.0013	1	119037/17/0	7.14e-05	1	0.0063	18.6489	4.3048	80.7902	ENST00000356128	c.116G>A	p.Arg39Gln	0.000139	'75291/21/0'	0.000105	'28653/6/0'	NA	NA	NA
6-127475349-C-G	missense_variant	'AL096711.2'	750/2/0	0.0013	1	119038/17/0	7.14e-05	1	0.0063	18.6491	4.3048	80.7909	ENST00000464495	c.124G>C	p.Glu42Gln	4e-06	'121588/1/0'	9e-06	'54493/1/0'	NA	NA	NA
6-152441122-T-C	splice_region_variant	'SYNE1'	750/2/0	0.0013	1	119037/17/0	7.14e-05	1	0.0063	18.6489	4.3048	80.7902	ENST00000341594	c.4296+8A>G	NA	1.6e-05	'123060/4/0'	9e-06	'55810/1/0'	NA	NA	NA
7-1435085-TC-T	non_coding_transcript_exon_variant	'MICALL2'	750/2/0	0.0013	1	119036/17/0	7.14e-05	1	0.0063	18.6488	4.3047	80.7895	ENST00000472100	n.4199delG	NA	1.3e-05	'119248/3/0'	1.8e-05	'54462/2/0'	NA	NA	NA
7-4268765-G-A	3_prime_UTR_variant	'SDK1'	750/2/0	0.0013	1	118998/17/0	7.14e-05	1	0.0063	18.6428	4.3034	80.7637	ENST00000404826	c.*3381G>A	NA	0.001418	'122569/339/5'	0.000394	'55668/44/0'	NA	NA	NA
7-6154403-G-A	missense_variant	'USP42'	746/6/0	0.004	1	118802/253/0	0.0011	1	0.0063	3.7656	1.6732	8.4748	ENST00000306177	c.2849G>A	p.Arg950Gln	0.000422	'87676/74/0'	0.000929	'35981/67/0'	NA	NA	NA
7-55978221-A-G	missense_variant	'NIPSNAP2'	750/2/0	0.0013	1	119038/17/0	7.14e-05	1	0.0063	18.6491	4.3048	80.7909	ENST00000322090	c.188A>G	p.Asn63Ser	4.1e-05	'123061/10/0'	5.4e-05	'55799/6/0'	NA	NA	NA
7-100564943-A-G	synonymous_variant	'AGFG2'	750/2/0	0.0013	1	119034/17/0	7.14e-05	1	0.0063	18.6485	4.3047	80.7881	ENST00000300176	c.1398A>G	p.Ser466Ser	0.000195	'122900/48/0'	0.000135	'55659/15/0'	NA	NA	NA
8-6757308-G-A	missense_variant	'AGPAT5'	750/2/0	0.0013	1	119037/17/0	7.14e-05	1	0.0063	18.6489	4.3048	80.7902	ENST00000285518	c.1015G>A	p.Asp339Asn	0.000175	'123079/43/0'	0.000116	'55834/13/0'	NA	NA	NA
8-54627281-C-G	synonymous_variant	'RP1'	750/2/0	0.0013	1	119038/17/0	7.14e-05	1	0.0063	18.6491	4.3048	80.7909	ENST00000220676	c.3399C>G	p.Leu1133Leu	2.4e-05	'122965/6/0'	5.4e-05	'55709/6/0'	NA	NA	NA
8-94176572-G-A	synonymous_variant	'CDH17'	750/2/0	0.0013	1	119038/17/0	7.14e-05	1	0.0063	18.6491	4.3048	80.7909	ENST00000027335	c.393C>T	p.Tyr131Tyr	2e-05	'123030/5/0'	3.6e-05	'55794/4/0'	NA	NA	NA
8-109466595-G-A	missense_variant	'PKHD1L1'	750/2/0	0.0013	1	119036/17/0	7.14e-05	1	0.0063	18.6488	4.3047	80.7895	ENST00000378402	c.8431G>A	p.Val2811Ile	4.8e-05	'114990/11/0'	4.8e-05	'52441/5/0'	NA	NA	NA
8-143867223-C-A	missense_variant	'EPPK1'	750/2/0	0.0013	1	119038/17/0	7.14e-05	1	0.0063	18.6491	4.3048	80.7909	ENST00000568225	c.5956G>T	p.Val1986Leu	1.2e-05	'122579/3/0'	2.7e-05	'55477/3/0'	NA	NA	NA
9-92719199-C-T	synonymous_variant	'BICD2'	750/2/0	0.0013	1	119038/17/0	7.14e-05	1	0.0063	18.6491	4.3048	80.7909	ENST00000356884	c.1446G>A	p.Thr482Thr	4.1e-05	'121973/10/0'	1.8e-05	'55699/2/0'	not specified	0	Likely benign
9-93292670-G-T	missense_variant	'WNK2'	750/2/0	0.0013	1	119038/17/0	7.14e-05	1	0.0063	18.6491	4.3048	80.7909	ENST00000297954	c.5316G>T	p.Gln1772His	5.5e-05	'90826/10/0'	0.00013	'38410/10/0'	NA	NA	NA
11-5390187-C-T	synonymous_variant	'OR51M1'	750/2/0	0.0013	1	119038/17/0	7.14e-05	1	0.0063	18.6491	4.3048	80.7909	ENST00000328611	c.789C>T	p.Phe263Phe	4e-06	'123049/1/0'	9e-06	'55803/1/0'	NA	NA	NA
11-63229252-T-C	missense_variant&splice_region_variant	'SLC22A25'	750/2/0	0.0013	1	119038/17/0	7.14e-05	1	0.0063	18.6491	4.3048	80.7909	ENST00000306494	c.401A>G	p.Lys134Arg	5e-06	'92861/1/0'	1.1e-05	'44170/1/0'	NA	NA	NA
11-65590155-G-A	synonymous_variant	'EHBP1L1'	750/2/0	0.0013	1	119038/17/0	7.14e-05	1	0.0063	18.6491	4.3048	80.7909	ENST00000309295	c.4128G>A	p.Gln1376Gln	1.6e-05	'122739/4/0'	3.6e-05	'55608/4/0'	NA	NA	NA
11-118352431-T-C	missense_variant	'CD3G'	750/2/0	0.0013	1	119034/17/0	7.14e-05	1	0.0063	18.6485	4.3047	80.7881	ENST00000392883	c.199T>C	p.Tyr67His	0.000613	'122967/151/0'	0.000331	'55819/37/0'	Immunodeficiency due to defect in CD3-gamma	0	Uncertain significance
12-52235276-G-A	missense_variant	'KRT7'	738/14/0	0.0093	1	118078/960/3	0.0041	0.4519	0.0063	2.3064	1.3574	3.9186	ENST00000331817	c.446G>A	p.Arg149Gln	0.002523	'122450/613/4'	0.004014	'55363/446/1'	NA	NA	NA
12-52552754-A-G	synonymous_variant	'KRT71'	750/2/0	0.0013	1	119038/17/0	7.14e-05	1	0.0063	18.6491	4.3048	80.7909	ENST00000267119	c.324T>C	p.Asn108Asn	0.000227	'123062/56/0'	2.7e-05	'55842/3/0'	NA	NA	NA
12-55748975-G-A	missense_variant	'GDF11'	750/2/0	0.0013	1	119037/17/0	7.14e-05	1	0.0063	18.6489	4.3048	80.7902	ENST00000257868	c.835G>A	p.Glu279Lys	4e-05	'113316/9/0'	6.6e-05	'53054/7/0'	NA	NA	NA
12-56719679-C-G	synonymous_variant	'NACA'	750/2/0	0.0013	1	119029/17/0	7.14e-05	1	0.0063	18.6477	4.3045	80.7848	ENST00000454682	c.1851G>C	p.Ser617Ser	0	NA	0	NA	NA	NA	NA
12-57471919-GTCC-G	conservative_inframe_deletion	'GLI1'	750/2/0	0.0013	1	119037/17/0	7.14e-05	1	0.0063	18.6489	4.3048	80.7902	ENST00000228682	c.3187_3189delCCT	p.Pro1063del	4.1e-05	'122299/10/0'	8.1e-05	'55412/9/0'	NA	NA	NA
12-101370568-G-A	splice_region_variant	'UTP20'	750/2/0	0.0013	1	119038/17/0	7.14e-05	1	0.0063	18.6491	4.3048	80.7909	ENST00000261637	c.6687+5G>A	NA	2.5e-05	'121485/6/0'	5.4e-05	'55249/6/0'	NA	NA	NA
12-113149862-C-T	missense_variant	'CFAP73'	750/1/0	0.000666	1	117711/1246/5	0.0053	0.3946	0.0063	0.1255	0.0177	0.8925	ENST00000335621	c.5C>T	p.Ala2Val	0.003215	'73877/466/6'	0.005157	'28215/286/4'	NA	NA	NA
12-122858165-G-A	missense_variant	'HIP1R'	750/2/0	0.0013	1	119036/17/0	7.14e-05	1	0.0063	18.6488	4.3047	80.7895	ENST00000253083	c.1879G>A	p.Ala627Thr	2.5e-05	'119740/6/0'	3.6e-05	'54819/4/0'	NA	NA	NA
14-50757394-C-T	synonymous_variant	'NIN'	750/2/0	0.0013	1	119038/17/0	7.14e-05	1	0.0063	18.6491	4.3048	80.7909	ENST00000245441	c.3636G>A	p.Ala1212Ala	5.3e-05	'123085/13/0'	5.4e-05	'55830/6/0'	NA	NA	NA
14-99257586-G-A	synonymous_variant	'BCL11B'	750/2/0	0.0013	1	119038/17/0	7.14e-05	1	0.0063	18.6491	4.3048	80.7909	ENST00000345514	c.312C>T	p.Ser104Ser	6.1e-05	'123086/15/0'	8.1e-05	'55826/9/0'	NA	NA	NA
15-40854494-C-T	synonymous_variant	'SPINT1'	750/2/0	0.0013	1	119038/17/0	7.14e-05	1	0.0063	18.6491	4.3048	80.7909	ENST00000344051	c.1086C>T	p.Asp362Asp	8.6e-05	'122675/21/0'	7.2e-05	'55708/8/0'	NA	NA	NA
15-41749576-C-T	missense_variant	'MGA'	750/2/0	0.0013	1	119038/17/0	7.14e-05	1	0.0063	18.6491	4.3048	80.7909	ENST00000219905	c.5969C>T	p.Thr1990Met	8.2e-05	'122616/20/0'	7.2e-05	'55452/8/0'	NA	NA	NA
15-42984896-T-C	synonymous_variant	'UBR1'	749/2/0	0.0013	1	118872/17/0	7.15e-05	1	0.0063	18.6479	4.3045	80.7859	ENST00000290650	c.4044A>G	p.Gln1348Gln	0.000126	'123056/31/0'	5.4e-05	'55833/6/0'	NA	NA	NA
15-52372233-C-T	missense_variant	'MYO5A'	750/2/0	0.0013	1	119037/17/0	7.14e-05	1	0.0063	18.6489	4.3048	80.7902	ENST00000356338	c.2708G>A	p.Arg903His	4.1e-05	'122678/10/0'	0	'55580/0/0'	NA	NA	NA
15-65512541-T-C	missense_variant	'DPP8'	750/2/0	0.0013	1	119038/17/0	7.14e-05	1	0.0063	18.6491	4.3048	80.7909	ENST00000300141	c.13A>G	p.Met5Val	4.1e-05	'123074/10/0'	5.4e-05	'55809/6/0'	NA	NA	NA
15-89649138-C-A	synonymous_variant	'KIF7'	750/2/0	0.0013	1	119038/17/0	7.14e-05	1	0.0063	18.6491	4.3048	80.7909	ENST00000394412	c.759G>T	p.Leu253Leu	1.4e-05	'71379/2/0'	3.8e-05	'26465/2/0'	not specified	0	Likely benign
16-551347-C-T	synonymous_variant	'CAPN15'	750/2/0	0.0013	1	119038/17/0	7.14e-05	1	0.0063	18.6491	4.3048	80.7909	ENST00000219611	c.2112C>T	p.Asp704Asp	0.000282	'120314/68/0'	5.5e-05	'54687/6/0'	NA	NA	NA
16-2102395-G-A	missense_variant	'PKD1'	750/2/0	0.0013	1	118947/17/0	7.15e-05	1	0.0063	18.6348	4.3015	80.7291	ENST00000262304	c.9187C>T	p.Arg3063Cys	0.000224	'77994/35/0'	0.000549	'30043/33/0'	NA	NA	NA
16-20954966-G-A	missense_variant	'DNAH3'	750/2/0	0.0013	1	119038/17/0	7.14e-05	1	0.0063	18.6491	4.3048	80.7909	ENST00000261383	c.10918C>T	p.Arg3640Trp	2e-05	'123052/5/0'	9e-06	'55792/1/0'	NA	NA	NA
16-28906121-G-A	missense_variant	'RABEP2'	750/2/0	0.0013	1	119038/17/0	7.14e-05	1	0.0063	18.6491	4.3048	80.7909	ENST00000357573	c.1225C>T	p.Arg409Cys	9.4e-05	'84937/16/0'	7.1e-05	'35128/5/0'	NA	NA	NA
16-57728483-C-T	synonymous_variant	'DRC7'	750/2/0	0.0013	1	119037/17/0	7.14e-05	1	0.0063	18.6489	4.3048	80.7902	ENST00000336825	c.2095C>T	p.Leu699Leu	0.001934	'122072/462/6'	0.000117	'55538/13/0'	NA	NA	NA
16-74672487-G-A	3_prime_UTR_variant	'MLKL'	719/31/1	0.022	0.3019	115196/3066/35	0.0133	0.0035	0.0063	1.6723	1.1823	2.3656	ENST00000306247	c.*17C>T	NA	0.012498	'119978/3017/29'	0.015477	'54109/1702/13'	NA	NA	NA
16-84495919-G-A	splice_region_variant	'TLDC1'	750/2/0	0.0013	1	119036/17/0	7.14e-05	1	0.0063	18.6488	4.3047	80.7895	ENST00000343629	c.154-6C>T	NA	6.1e-05	'122647/15/0'	5.4e-05	'55567/6/0'	NA	NA	NA
16-89900767-C-A	missense_variant	'TCF25'	750/2/0	0.0013	1	119039/15/1	7.14e-05	0.000571	0.0063	18.6491	4.3048	80.7909	ENST00000263346	c.1354C>A	p.Gln452Lys	0.00013	'122852/32/0'	0.000126	'55688/14/0'	NA	NA	NA
17-7821269-G-A	missense_variant	'DNAH2'	750/2/0	0.0013	1	119038/17/0	7.14e-05	1	0.0063	18.6491	4.3048	80.7909	ENST00000389173	c.11042G>A	p.Arg3681His	2e-05	'122989/5/0'	3.6e-05	'55836/4/0'	NA	NA	NA
17-28341428-A-C	synonymous_variant	'TNFAIP1'	750/2/0	0.0013	1	119038/17/0	7.14e-05	1	0.0063	18.6491	4.3048	80.7909	ENST00000226225	c.490A>C	p.Arg164Arg	1.2e-05	'123118/3/0'	2.7e-05	'55849/3/0'	NA	NA	NA
17-63821101-C-T	missense_variant	'FTSJ3'	750/2/0	0.0013	1	119038/17/0	7.14e-05	1	0.0063	18.6491	4.3048	80.7909	ENST00000427159	c.1901G>A	p.Arg634His	3.7e-05	'123121/9/0'	7.2e-05	'55847/8/0'	NA	NA	NA
18-11889468-C-T	missense_variant	'MPPE1'	742/10/0	0.0066	1	118388/602/2	0.0025	0.1804	0.0063	2.6219	1.4006	4.908	ENST00000309976	c.413G>A	p.Arg138Gln	0.007776	'120678/1848/29'	0.003313	'55320/365/2'	NA	NA	NA
[truncated: 8,122 more rows]
