# Supplementary material for: Identification of a missense variant in SPDL1 associated with idiopathic pulmonary fibrosis
Source: Commun Biol. 2021 Mar 23;4:392. doi: 10.1038/s42003-021-01910-y (PMC7988141; doi:10.1038/s42003-021-01910-y)
Supplement: Supplementary file 5 — Supplementary Data 2 [file 42003_2021_1910_MOESM5_ESM.xlsx]

## Sheet: PTV
Gene Name	Gene ENSG	Qual Cases	Unqual Cases	Qual Ctrls	Unqual Ctrls	Odds Ratio	Fet P	mantis-ml prob.
'RTEL1'	ENSG00000258366	8	744	94	118961	13.608	3.03e-07	0.889
'PARN'	ENSG00000140694	4	748	22	119033	28.9336	2.063e-05	0.076
'TERT'	ENSG00000164362	3	749	11	119044	43.3465	8.515e-05	0.858
'MLNR'	ENSG00000102539	4	748	50	119005	12.7278	0.0003796	0.022
'ROR2'	ENSG00000169071	3	749	20	119035	23.8388	0.0003972	0.812
'ATP8B1'	ENSG00000081923	4	748	53	119002	12.0071	0.0004672	0.43
'CNTN3'	ENSG00000113805	3	749	25	119030	19.0702	0.0007178	0.029
'NTSR1'	ENSG00000101188	3	749	25	119030	19.0702	0.0007178	0
'OR5I1'	ENSG00000167825	5	747	114	118941	6.9835	0.0009744	0.009
'SP8'	ENSG00000164651	2	750	6	119049	52.9107	0.0011	0.166
'PSMB11'	ENSG00000222028	3	749	31	119024	15.3784	0.0013	0
'BRPF3'	ENSG00000096070	2	750	7	119048	45.3516	0.0014	0.187
'LRRC17'	ENSG00000128606	3	749	33	119022	14.4462	0.0015	0.004
'ZNF662'	ENSG00000182983	4	748	75	118980	8.4834	0.0016	0
'DNAJB14'	ENSG00000164031	2	750	8	119047	39.6823	0.0017	0.137
'NCAPG2'	ENSG00000146918	3	749	37	119018	12.884	0.002	0.507
'IGSF22'	ENSG00000179057	6	746	205	118850	4.6629	0.0023	0.008
'PRRG3'	ENSG00000130032	2	750	10	119045	31.7453	0.0025	0.011
'TMEM106A'	ENSG00000184988	3	749	40	119015	11.9174	0.0025	0.005
'MX2'	ENSG00000183486	4	748	87	118968	7.3126	0.0027	0.379
'CSPG5'	ENSG00000114646	2	750	11	119044	28.8592	0.0029	0.005
'IFNA6'	ENSG00000120235	2	750	11	119044	28.8592	0.0029	0.241
'SIRT6'	ENSG00000077463	3	749	45	119010	10.5928	0.0035	0.456
'BMP8B'	ENSG00000116985	2	750	13	119042	24.4189	0.0039	0.016
'MLX'	ENSG00000108788	2	750	13	119042	24.4189	0.0039	0.163
'SEC14L4'	ENSG00000133488	3	749	47	119008	10.1419	0.0039	0.074
'SYNE2'	ENSG00000054654	6	746	229	118826	4.1734	0.0039	0.976
'WRAP73'	ENSG00000116213	3	749	47	119008	10.1419	0.0039	0.144
'ZNF770'	ENSG00000198146	2	750	13	119042	24.4189	0.0039	0.226
'DEAF1'	ENSG00000177030	3	749	49	119006	9.7277	0.0043	0.034
'LZTR1'	ENSG00000099949	6	746	240	118815	3.9817	0.0049	0.342
'ZBTB16'	ENSG00000109906	3	749	52	119003	9.1663	0.0051	0.605
'PEX5'	ENSG00000139197	4	748	108	118947	5.8896	0.0056	0.877
'PROM2'	ENSG00000155066	3	749	54	119001	8.8267	0.0056	0.002
'ATP7B'	ENSG00000123191	6	746	248	118807	3.853	0.0057	0.263
'HS1BP3'	ENSG00000118960	3	749	55	119000	8.6661	0.0059	0.001
'ALYREF'	ENSG00000183684	1	751	0	119055	NA	0.0063	0.004
'CCL27'	ENSG00000213927	2	750	17	119038	18.6726	0.0063	0.005
'CD44'	ENSG00000026508	2	750	17	119038	18.6726	0.0063	0.957
'PGM2'	ENSG00000169299	3	749	58	118997	8.2176	0.0068	0.299
'BTRC'	ENSG00000166167	2	750	18	119037	17.6351	0.0069	0.072
'SF3B2'	ENSG00000087365	3	749	59	118996	8.0783	0.0071	0.176
'KRT81'	ENSG00000205426	2	750	19	119036	16.7068	0.0076	0.001
'NLE1'	ENSG00000073536	2	750	19	119036	16.7068	0.0076	0.405
'SUPT7L'	ENSG00000119760	3	749	62	118993	7.6872	0.0081	0.196
'OR10G9'	ENSG00000236981	2	750	20	119035	15.8713	0.0084	0
'UGT1A4'	ENSG00000244474	4	748	122	118933	5.2132	0.0084	0.022
'ART1'	ENSG00000129744	5	747	194	118861	4.101	0.0088	0.001
'PLIN4'	ENSG00000167676	5	747	194	118861	4.101	0.0088	0.098
'CINP'	ENSG00000100865	3	749	65	118990	7.3322	0.0091	0.017
'TMEM79'	ENSG00000163472	3	749	65	118990	7.3322	0.0091	0.135
'ITPRIP'	ENSG00000148841	3	749	66	118989	7.2211	0.0095	0.008
'CD164L2'	ENSG00000174950	2	750	22	119033	14.4282	0.0099	0.011
'PAOX'	ENSG00000148832	3	749	67	118988	7.1132	0.0099	0.004
'RAD51AP1'	ENSG00000111247	2	750	22	119033	14.4282	0.0099	0.067
'ZNF653'	ENSG00000161914	2	750	22	119033	14.4282	0.0099	0.002
'SLC2A7'	ENSG00000197241	3	749	68	118987	7.0086	0.0103	0
'CST8'	ENSG00000125815	2	750	23	119032	13.8008	0.0107	0.002
'DNPH1'	ENSG00000112667	2	750	23	119032	13.8008	0.0107	0.002
'LCAT'	ENSG00000213398	2	750	23	119032	13.8008	0.0107	0.526
'RFTN2'	ENSG00000162944	2	750	23	119032	13.8008	0.0107	0.018
'QRICH2'	ENSG00000129646	4	748	133	118922	4.7816	0.0112	0.444
'ANKRD18A'	ENSG00000180071	3	749	71	118984	6.7123	0.0115	0.01
'SCAF11'	ENSG00000139218	2	750	24	119031	13.2257	0.0116	0.649
'CARD6'	ENSG00000132357	5	747	209	118846	3.8062	0.0118	0.285
'ESPNL'	ENSG00000144488	4	748	135	118920	4.7106	0.0118	0.002
'LSR'	ENSG00000105699	3	749	72	118983	6.619	0.0119	0.295
'CD96'	ENSG00000153283	3	749	73	118982	6.5283	0.0123	0.001
'MROH9'	ENSG00000117501	3	749	73	118982	6.5283	0.0123	0.263
'UGT1A5'	ENSG00000240224	3	749	73	118982	6.5283	0.0123	0.086
'FAM177A1'	ENSG00000151327	2	750	25	119030	12.6965	0.0124	0.15
'IL36A'	ENSG00000136694	2	750	25	119030	12.6965	0.0124	0.11
'IL9R'	ENSG00000124334	5	747	212	118843	3.7522	0.0124	0.017
'ARHGEF9'	ENSG00000131089	1	751	1	119054	158.527	0.0125	0.01
'GPRIN2'	ENSG00000204175	1	751	1	119054	158.527	0.0125	0.108
'PAN3'	ENSG00000152520	1	751	1	119054	158.527	0.0125	0.024
'PFDN6'	ENSG00000204220	1	751	1	119054	158.527	0.0125	0.01
'RBM3'	ENSG00000102317	1	751	1	119054	158.527	0.0125	0.01
'SERPING1'	ENSG00000149131	1	751	1	119054	158.527	0.0125	0.348
'SUPT6H'	ENSG00000109111	1	751	1	119054	158.527	0.0125	0.176
'TRAF3'	ENSG00000131323	1	751	1	119054	158.527	0.0125	0.423
'ZIC1'	ENSG00000152977	1	751	1	119054	158.527	0.0125	0.126
'USH2A'	ENSG00000042781	8	744	478	118577	2.6674	0.0126	0.206
'PDIA2'	ENSG00000185615	4	748	138	118917	4.6081	0.0127	0.008
'MIS18BP1'	ENSG00000129534	3	749	74	118981	6.44	0.0128	0.21
'ADAP1'	ENSG00000105963	2	750	26	119029	12.2081	0.0133	0.011
'ARL13B'	ENSG00000169379	2	750	26	119029	12.2081	0.0133	0.144
'OR5W2'	ENSG00000187612	2	750	26	119029	12.2081	0.0133	0.001
'VWA2'	ENSG00000165816	4	748	141	118914	4.51	0.0136	0.034
'TMEM95'	ENSG00000182896	3	749	76	118979	6.2704	0.0137	0.001
'TINAG'	ENSG00000137251	4	748	142	118913	4.4782	0.0139	0.016
'DMRT2'	ENSG00000173253	2	750	27	119028	11.7559	0.0143	0.254
'SYMPK'	ENSG00000125755	2	750	27	119028	11.7559	0.0143	0.633
'ZNF835'	ENSG00000127903	3	749	79	118976	6.0321	0.0151	0.006
'GRAMD1A'	ENSG00000089351	2	750	28	119027	11.3359	0.0152	0.468
'P2RY6'	ENSG00000171631	2	750	28	119027	11.3359	0.0152	0.059
'RUFY2'	ENSG00000204130	2	750	28	119027	11.3359	0.0152	0.231
'ATP4A'	ENSG00000105675	3	749	80	118975	5.9567	0.0156	0.48
'GPATCH3'	ENSG00000198746	3	749	80	118975	5.9567	0.0156	0.005
'EPS8L3'	ENSG00000198758	3	749	81	118974	5.8831	0.0161	0.001
'FANCG'	ENSG00000221829	3	749	81	118974	5.8831	0.0161	0.182
'GPN2'	ENSG00000142751	2	750	29	119026	10.9449	0.0162	0.015
'OR52K2'	ENSG00000181963	2	750	29	119026	10.9449	0.0162	0.033
'SLC25A25'	ENSG00000148339	2	750	29	119026	10.9449	0.0162	0.459
'TTC5'	ENSG00000136319	2	750	29	119026	10.9449	0.0162	0.019
'ZSCAN2'	ENSG00000176371	2	750	29	119026	10.9449	0.0162	0.179
'HDAC10'	ENSG00000100429	3	749	82	118973	5.8113	0.0166	0.042
'KIRREL2'	ENSG00000126259	3	749	82	118973	5.8113	0.0166	0.024
'C1orf146'	ENSG00000203910	2	750	30	119025	10.58	0.0172	0.004
'GORAB'	ENSG00000120370	3	749	83	118972	5.7412	0.0172	0.676
'RCHY1'	ENSG00000163743	2	750	30	119025	10.58	0.0172	0.017
'TLCD1'	ENSG00000160606	4	748	154	118901	4.1288	0.018	0.002
'TRIOBP'	ENSG00000100106	5	747	234	118821	3.3988	0.0181	0.618
'ADAM19'	ENSG00000135074	3	749	85	118970	5.6061	0.0182	0.581
'CD1D'	ENSG00000158473	2	750	31	119024	10.2386	0.0183	0.067
'HOXA6'	ENSG00000106006	2	750	31	119024	10.2386	0.0183	0.049
'HPS6'	ENSG00000166189	4	748	155	118900	4.1021	0.0184	0.026
'DDX6'	ENSG00000110367	1	751	2	119053	79.263	0.0187	0.732
'EIF4A1'	ENSG00000161960	1	751	2	119053	79.263	0.0187	0.426
'IFT20'	ENSG00000109083	1	751	2	119053	79.263	0.0187	0.095
'KRTAP9-6'	ENSG00000212659	1	751	2	119053	79.263	0.0187	0.011
'OLIG2'	ENSG00000205927	1	751	2	119053	79.263	0.0187	0.071
'S100A8'	ENSG00000143546	1	751	2	119053	79.263	0.0187	0.573
'TBX22'	ENSG00000122145	1	751	2	119053	79.263	0.0187	0.28
'ZNF521'	ENSG00000198795	1	751	2	119053	79.263	0.0187	0.158
'TPMT'	ENSG00000137364	3	749	86	118969	5.5408	0.0188	0.548
'RGL3'	ENSG00000205517	4	748	157	118898	4.0498	0.0192	0.736
'ZNF778'	ENSG00000170100	4	748	157	118898	4.0498	0.0192	0.254
'ARL14'	ENSG00000179674	2	750	32	119023	9.9186	0.0193	0
'SYCP2L'	ENSG00000153157	3	749	87	118968	5.4771	0.0193	0.29
'DHX8'	ENSG00000067596	3	749	88	118967	5.4148	0.0199	0.513
'SNUPN'	ENSG00000169371	3	749	88	118967	5.4148	0.0199	0.11
'ARHGEF10L'	ENSG00000074964	2	750	33	119022	9.6179	0.0204	0.598
'NUF2'	ENSG00000143228	2	750	33	119022	9.6179	0.0204	0.065
'SH3PXD2B'	ENSG00000174705	2	750	33	119022	9.6179	0.0204	0.234
'SLC9A9'	ENSG00000181804	2	750	33	119022	9.6179	0.0204	0.502
'UBB'	ENSG00000170315	2	750	33	119022	9.6179	0.0204	0.417
'COIL'	ENSG00000121058	2	750	34	119021	9.335	0.0215	0.164
'FBXO2'	ENSG00000116661	2	750	34	119021	9.335	0.0215	0.003
'FABP6'	ENSG00000170231	3	749	91	118964	5.2362	0.0217	0.01
'ZNF780A'	ENSG00000197782	3	749	91	118964	5.2362	0.0217	0.003
'ARHGAP24'	ENSG00000138639	2	750	35	119020	9.0682	0.0227	0.479
'NPM2'	ENSG00000158806	2	750	35	119020	9.0682	0.0227	0.004
'PSME2'	ENSG00000100911	2	750	35	119020	9.0682	0.0227	0.379
'NAT10'	ENSG00000135372	4	748	166	118889	3.8299	0.0229	0.779
'NOX5'	ENSG00000255346	4	748	167	118888	3.807	0.0233	0.206
'TCTN1'	ENSG00000204852	4	748	167	118888	3.807	0.0233	0.002
'IL20RA'	ENSG00000016402	2	750	36	119019	8.8162	0.0238	0.003
'NME5'	ENSG00000112981	2	750	36	119019	8.8162	0.0238	0.01
'PARP1'	ENSG00000143799	2	750	36	119019	8.8162	0.0238	0.61
'POLQ'	ENSG00000051341	6	746	343	118712	2.7836	0.0239	0.022
'SORBS2'	ENSG00000154556	3	749	95	118960	5.0155	0.0241	0.29
'CCNY'	ENSG00000108100	1	751	3	119052	52.8415	0.0249	0.189
'CDC37'	ENSG00000105401	1	751	3	119052	52.8415	0.0249	0.361
'IMMP2L'	ENSG00000184903	1	751	3	119052	52.8415	0.0249	0.006
'KLF14'	ENSG00000266265	1	751	3	119052	52.8415	0.0249	0.39
'KLHDC3'	ENSG00000124702	1	751	3	119052	52.8415	0.0249	0.515
'MLLT1'	ENSG00000130382	1	751	3	119052	52.8415	0.0249	0.08
'PPP1R11'	ENSG00000204619	1	751	3	119052	52.8415	0.0249	0.052
'SEC61A1'	ENSG00000058262	1	751	3	119052	52.8415	0.0249	0.382
'STARD3NL'	ENSG00000010270	1	751	3	119052	52.8415	0.0249	0.59
'TRAF2'	ENSG00000127191	1	751	3	119052	52.8415	0.0249	0.188
'AGT'	ENSG00000135744	2	750	37	119018	8.5779	0.025	0.282
'PSAT1'	ENSG00000135069	2	750	37	119018	8.5779	0.025	0.01
'TRIM40'	ENSG00000204614	2	750	37	119018	8.5779	0.025	0
'NDST3'	ENSG00000164100	2	750	38	119017	8.3521	0.0262	0.256
'OSCP1'	ENSG00000116885	2	750	38	119017	8.3521	0.0262	0.02
'AEBP1'	ENSG00000106624	3	749	99	118956	4.8127	0.0268	0.583
'ELP3'	ENSG00000134014	3	749	99	118956	4.8127	0.0268	0.289
'PCDHGA2'	ENSG00000081853	3	749	99	118956	4.8127	0.0268	0.187
'CDH26'	ENSG00000124215	6	746	355	118700	2.6893	0.0275	0.202
'DOK5'	ENSG00000101134	2	750	39	119016	8.1378	0.0275	0
'MRPS26'	ENSG00000125901	2	750	39	119016	8.1378	0.0275	0.003
'NDUFA3'	ENSG00000170906	2	750	39	119016	8.1378	0.0275	0.2
'HEATR5B'	ENSG00000008869	3	749	101	118954	4.7173	0.0281	0.653
'SLC4A5'	ENSG00000188687	3	749	101	118954	4.7173	0.0281	0.225
'JSRP1'	ENSG00000167476	4	748	178	118877	3.5714	0.0284	0
'ANXA13'	ENSG00000104537	2	750	40	119015	7.9343	0.0287	0.008
'CLHC1'	ENSG00000162994	2	750	40	119015	7.9343	0.0287	0.142
'SUSD3'	ENSG00000157303	2	750	40	119015	7.9343	0.0287	0
'ZNF229'	ENSG00000278318	4	748	179	118876	3.5514	0.0289	0.016
'ERMARD'	ENSG00000130023	3	749	103	118952	4.6257	0.0295	0.003
'UNC80'	ENSG00000144406	3	749	103	118952	4.6257	0.0295	0.001
'KIF15'	ENSG00000163808	4	748	181	118874	3.5121	0.0299	0.278
'ADAM9'	ENSG00000168615	2	750	41	119014	7.7407	0.03	0.284
'FOSL1'	ENSG00000175592	2	750	41	119014	7.7407	0.03	0.001
'KIAA1549'	ENSG00000122778	2	750	41	119014	7.7407	0.03	0.004
'MXRA7'	ENSG00000182534	2	750	41	119014	7.7407	0.03	0.105
'ZDHHC4'	ENSG00000136247	2	750	41	119014	7.7407	0.03	0.264
'PRTFDC1'	ENSG00000099256	3	749	104	118951	4.5811	0.0302	0.516
'ZNF595'	ENSG00000272602	3	749	104	118951	4.5811	0.0302	0.006
'NEK4'	ENSG00000114904	4	748	182	118873	3.4928	0.0304	0.175
'IGHMBP2'	ENSG00000132740	5	747	270	118785	2.9447	0.0307	0.734
'ZNF669'	ENSG00000188295	5	747	270	118785	2.9447	0.0307	0.033
'ARL11'	ENSG00000152213	1	751	4	119051	39.6308	0.031	0.005
'METTL16'	ENSG00000127804	1	751	4	119051	39.6308	0.031	0.088
'MUTYH'	ENSG00000132781	3	749	105	118950	4.5375	0.031	0.122
'NTRK2'	ENSG00000148053	1	751	4	119051	39.6308	0.031	0.527
'OR10G2'	ENSG00000255582	1	751	4	119051	39.6308	0.031	0.001
'PLRG1'	ENSG00000171566	1	751	4	119051	39.6308	0.031	0.353
'SLC2A13'	ENSG00000151229	1	751	4	119051	39.6308	0.031	0.006
'CLEC5A'	ENSG00000258227	2	750	42	119013	7.5564	0.0313	0.241
'GTSE1'	ENSG00000075218	2	750	42	119013	7.5564	0.0313	0.046
'PRAP1'	ENSG00000165828	2	750	42	119013	7.5564	0.0313	0.002
'SCN5A'	ENSG00000183873	2	750	42	119013	7.5564	0.0313	0.975
'TTC13'	ENSG00000143643	2	750	42	119013	7.5564	0.0313	0.382
'CYP2A7'	ENSG00000198077	3	749	106	118949	4.4946	0.0317	0.002
'PLA2G4C'	ENSG00000105499	3	749	107	118948	4.4526	0.0324	0.014
'ZNF37A'	ENSG00000075407	3	749	107	118948	4.4526	0.0324	0.006
'CA14'	ENSG00000118298	4	748	186	118869	3.4175	0.0325	0.098
'SCLT1'	ENSG00000151466	2	750	43	119012	7.3806	0.0326	0.485
'TATDN1'	ENSG00000147687	2	750	43	119012	7.3806	0.0326	0.029
'GALNT11'	ENSG00000178234	2	750	44	119011	7.2128	0.0339	0.647
'MYOCD'	ENSG00000141052	2	750	44	119011	7.2128	0.0339	0.299
'FAHD2B'	ENSG00000144199	2	750	45	119010	7.0524	0.0353	0.001
'FFAR1'	ENSG00000126266	2	750	45	119010	7.0524	0.0353	0
'HCRTR1'	ENSG00000121764	2	750	45	119010	7.0524	0.0353	0.202
'MMP27'	ENSG00000137675	3	749	111	118944	4.292	0.0355	0.002
'WDR73'	ENSG00000177082	3	749	111	118944	4.292	0.0355	0.003
'C11orf80'	ENSG00000173715	2	750	46	119009	6.8991	0.0367	0
'HIF3A'	ENSG00000124440	2	750	46	119009	6.8991	0.0367	0.852
'MTTP'	ENSG00000138823	2	750	46	119009	6.8991	0.0367	0.034
'NPNT'	ENSG00000168743	2	750	46	119009	6.8991	0.0367	0.704
'RRH'	ENSG00000180245	2	750	46	119009	6.8991	0.0367	0.002
'SPATA21'	ENSG00000187144	2	750	46	119009	6.8991	0.0367	0.006
'ACR'	ENSG00000100312	1	751	5	119050	31.7044	0.0371	0.105
'BRPF1'	ENSG00000156983	1	751	5	119050	31.7044	0.0371	0.115
'CAPN6'	ENSG00000077274	1	751	5	119050	31.7044	0.0371	0.004
'EMC2'	ENSG00000104412	1	751	5	119050	31.7044	0.0371	0.305
'HIST2H2BE'	ENSG00000184678	1	751	5	119050	31.7044	0.0371	0.012
'KMT2C'	ENSG00000055609	1	751	5	119050	31.7044	0.0371	0.069
'PIM3'	ENSG00000198355	1	751	5	119050	31.7044	0.0371	0.053
'SERP2'	ENSG00000151778	1	751	5	119050	31.7044	0.0371	0.002
'TBCA'	ENSG00000171530	1	751	5	119050	31.7044	0.0371	0.08
'VANGL2'	ENSG00000162738	1	751	5	119050	31.7044	0.0371	0.033
'ZBTB26'	ENSG00000171448	1	751	5	119050	31.7044	0.0371	0.036
'ZMYND19'	ENSG00000165724	1	751	5	119050	31.7044	0.0371	0.085
'DPP3'	ENSG00000254986	3	749	114	118941	4.1789	0.0379	0.916
'CYP3A7'	ENSG00000160870	2	750	47	119008	6.7522	0.0381	0.261
'TRIML2'	ENSG00000179046	2	750	47	119008	6.7522	0.0381	0.031
'AGBL1'	ENSG00000273540	4	748	197	118858	3.2264	0.0387	0.038
'RPGRIP1L'	ENSG00000103494	3	749	115	118940	4.1426	0.0387	0.497
'STARD4'	ENSG00000164211	3	749	115	118940	4.1426	0.0387	0.008
'SIDT1'	ENSG00000072858	2	750	48	119007	6.6115	0.0395	0.039
'ZNF804B'	ENSG00000182348	2	750	48	119007	6.6115	0.0395	0.052
'SLC22A5'	ENSG00000197375	3	749	117	118938	4.0717	0.0403	0.3
'AP4S1'	ENSG00000100478	2	750	49	119006	6.4765	0.041	0.001
'CRISPLD1'	ENSG00000121005	2	750	49	119006	6.4765	0.041	0.023
'EXOC4'	ENSG00000131558	2	750	49	119006	6.4765	0.041	0.785
'KLK12'	ENSG00000186474	2	750	49	119006	6.4765	0.041	0.018
'TMED5'	ENSG00000117500	2	750	49	119006	6.4765	0.041	0.001
'TNFRSF4'	ENSG00000186827	2	750	49	119006	6.4765	0.041	0.036
'GEN1'	ENSG00000178295	3	749	119	118936	4.0032	0.042	0.032
'CCDC65'	ENSG00000139537	2	750	50	119005	6.3469	0.0424	0
'FPGS'	ENSG00000136877	2	750	50	119005	6.3469	0.0424	0.157
'THSD7A'	ENSG00000005108	2	750	50	119005	6.3469	0.0424	0.739
'ALDH1A3'	ENSG00000184254	1	751	6	119049	26.4201	0.0431	0.412
'ASPHD2'	ENSG00000128203	1	751	6	119049	26.4201	0.0431	0.185
'ATG16L1'	ENSG00000085978	1	751	6	119049	26.4201	0.0431	0.463
'CAMK2A'	ENSG00000070808	1	751	6	119049	26.4201	0.0431	0.22
'CTDSP2'	ENSG00000175215	1	751	6	119049	26.4201	0.0431	0.538
'DCAF5'	ENSG00000139990	1	751	6	119049	26.4201	0.0431	0.176
'DKK2'	ENSG00000155011	1	751	6	119049	26.4201	0.0431	0.183
'FAM171B'	ENSG00000144369	1	751	6	119049	26.4201	0.0431	0.112
'FEZ1'	ENSG00000149557	1	751	6	119049	26.4201	0.0431	0.588
'GNG10'	ENSG00000242616	1	751	6	119049	26.4201	0.0431	0.002
'GTF2H1'	ENSG00000110768	1	751	6	119049	26.4201	0.0431	0.345
'KBTBD6'	ENSG00000165572	1	751	6	119049	26.4201	0.0431	0.138
'PCGF6'	ENSG00000156374	1	751	6	119049	26.4201	0.0431	0
'PLN'	ENSG00000198523	1	751	6	119049	26.4201	0.0431	0.683
'SDHB'	ENSG00000117118	1	751	6	119049	26.4201	0.0431	0.127
'STC2'	ENSG00000113739	1	751	6	119049	26.4201	0.0431	0.061
'TMEM196'	ENSG00000173452	1	751	6	119049	26.4201	0.0431	0.002
'WDR54'	ENSG00000005448	3	749	121	118934	3.937	0.0437	0.003
'ZP1'	ENSG00000149506	3	749	121	118934	3.937	0.0437	0.002
'HIST1H3E'	ENSG00000274750	2	750	51	119004	6.2224	0.0439	0.005
'NDRG4'	ENSG00000103034	2	750	51	119004	6.2224	0.0439	0.761
'SEL1L3'	ENSG00000091490	2	750	51	119004	6.2224	0.0439	0.018
'TMCO6'	ENSG00000113119	2	750	51	119004	6.2224	0.0439	0.613
'DHX35'	ENSG00000101452	3	749	122	118933	3.9046	0.0446	0.489
'DDX51'	ENSG00000185163	4	748	207	118848	3.0703	0.0449	0.436
'B9D1'	ENSG00000108641	2	750	52	119003	6.1027	0.0454	0.093
'SLC28A1'	ENSG00000156222	2	750	52	119003	6.1027	0.0454	0.19
'TMEM184A'	ENSG00000164855	2	750	52	119003	6.1027	0.0454	0
'NCAPD2'	ENSG00000010292	3	749	124	118931	3.8416	0.0464	0.198
'CUBN'	ENSG00000107611	6	746	405	118650	2.3563	0.0467	0.556
'ABCB11'	ENSG00000073734	2	750	53	119002	5.9875	0.047	0.712
'CAPRIN2'	ENSG00000110888	2	750	53	119002	5.9875	0.047	0.403
'RAPH1'	ENSG00000173166	2	750	53	119002	5.9875	0.047	0.223
'ACY1'	ENSG00000243989	3	749	125	118930	3.8108	0.0473	0.004
'TTC21A'	ENSG00000168026	3	749	125	118930	3.8108	0.0473	0.006
'WDR19'	ENSG00000157796	3	749	125	118930	3.8108	0.0473	0.38
'ABCA6'	ENSG00000154262	4	748	211	118844	3.012	0.0475	0.845
'NRIP2'	ENSG00000053702	3	749	126	118929	3.7806	0.0482	0.146
'ZNF429'	ENSG00000197013	3	749	126	118929	3.7806	0.0482	0.103
'ALG14'	ENSG00000172339	2	750	54	119001	5.8766	0.0485	0.003
'ALKBH7'	ENSG00000125652	2	750	54	119001	5.8766	0.0485	0.06
'SLC9A3R1'	ENSG00000109062	2	750	54	119001	5.8766	0.0485	0.392
'UGT1A1'	ENSG00000241635	2	750	54	119001	5.8766	0.0485	0.691
'ANO9'	ENSG00000185101	3	749	127	118928	3.7508	0.0491	0.002
'BEST4'	ENSG00000142959	3	749	127	118928	3.7508	0.0491	0.009
'CCK'	ENSG00000187094	1	751	7	119048	22.6456	0.0491	0.014
'CDC37L1'	ENSG00000106993	1	751	7	119048	22.6456	0.0491	0.002
'CDR2L'	ENSG00000109089	1	751	7	119048	22.6456	0.0491	0.002
'CNIH3'	ENSG00000143786	1	751	7	119048	22.6456	0.0491	0.385
'DEDD2'	ENSG00000160570	1	751	7	119048	22.6456	0.0491	0
'GNPNAT1'	ENSG00000100522	1	751	7	119048	22.6456	0.0491	0.004
'GNRHR'	ENSG00000109163	1	751	7	119048	22.6456	0.0491	0.002
'GPR68'	ENSG00000119714	1	751	7	119048	22.6456	0.0491	0.008
'HDAC7'	ENSG00000061273	1	751	7	119048	22.6456	0.0491	0.494
'HSPB6'	ENSG00000004776	1	751	7	119048	22.6456	0.0491	0.055
'LDLRAP1'	ENSG00000157978	1	751	7	119048	22.6456	0.0491	0.116
'LPCAT3'	ENSG00000111684	1	751	7	119048	22.6456	0.0491	0.505
'OR4C12'	ENSG00000221954	1	751	7	119048	22.6456	0.0491	0.005
'OSBP'	ENSG00000110048	1	751	7	119048	22.6456	0.0491	0.064
'RAB5C'	ENSG00000108774	1	751	7	119048	22.6456	0.0491	0.738
'RNASE1'	ENSG00000129538	1	751	7	119048	22.6456	0.0491	0.651
'SMAD7'	ENSG00000101665	1	751	7	119048	22.6456	0.0491	0.448
'SNRPA'	ENSG00000077312	1	751	7	119048	22.6456	0.0491	0.03
'URGCP-MRPS24'	ENSG00000270617	1	751	7	119048	22.6456	0.0491	0
'CARD16'	ENSG00000204397	2	750	55	119000	5.7697	0.0501	0.179
'DHODH'	ENSG00000102967	2	750	55	119000	5.7697	0.0501	0.091
'DHX33'	ENSG00000005100	2	750	55	119000	5.7697	0.0501	0.023
'GSTM5'	ENSG00000134201	2	750	55	119000	5.7697	0.0501	0.007
'LCA5'	ENSG00000135338	2	750	55	119000	5.7697	0.0501	0.082
'PSG5'	ENSG00000204941	2	750	55	119000	5.7697	0.0501	0.001
'C4orf3'	ENSG00000164096	3	749	129	118926	3.6926	0.051	0.007
'NKTR'	ENSG00000114857	2	750	56	118999	5.6666	0.0516	0.274
'OLFML3'	ENSG00000116774	2	750	56	118999	5.6666	0.0516	0.02
'SAMD7'	ENSG00000187033	2	750	56	118999	5.6666	0.0516	0.002
'MIB2'	ENSG00000197530	3	749	130	118925	3.6641	0.0519	0.046
'DIAPH3'	ENSG00000139734	5	747	314	118741	2.5312	0.0521	0.534
'PHYKPL'	ENSG00000175309	3	749	131	118924	3.6361	0.0529	0.005
'MMS19'	ENSG00000155229	2	750	57	118998	5.5672	0.0532	0.272
'TUBGCP5'	ENSG00000275835	2	750	57	118998	5.5672	0.0532	0.186
'MTRF1'	ENSG00000120662	3	749	132	118923	3.6085	0.0538	0.046
'THPO'	ENSG00000090534	3	749	132	118923	3.6085	0.0538	0.166
'DIS3L2'	ENSG00000144535	2	750	58	118997	5.4711	0.0548	0.505
'GTF2A1L'	ENSG00000242441	2	750	58	118997	5.4711	0.0548	0.05
'MATN3'	ENSG00000132031	2	750	58	118997	5.4711	0.0548	0.001
'BEGAIN'	ENSG00000183092	1	751	8	119047	19.8147	0.0551	0.04
'CA2'	ENSG00000104267	1	751	8	119047	19.8147	0.0551	0.414
'CCDC88A'	ENSG00000115355	1	751	8	119047	19.8147	0.0551	0.29
'COMMD7'	ENSG00000149600	1	751	8	119047	19.8147	0.0551	0.099
'CSDC2'	ENSG00000172346	1	751	8	119047	19.8147	0.0551	0.012
'CYFIP2'	ENSG00000055163	1	751	8	119047	19.8147	0.0551	0.375
'DEFB118'	ENSG00000131068	1	751	8	119047	19.8147	0.0551	0.004
'DMRTB1'	ENSG00000143006	1	751	8	119047	19.8147	0.0551	0.008
'DPM2'	ENSG00000136908	1	751	8	119047	19.8147	0.0551	0.107
'DTX1'	ENSG00000135144	1	751	8	119047	19.8147	0.0551	0.018
'EHF'	ENSG00000135373	1	751	8	119047	19.8147	0.0551	0.17
'ETV6'	ENSG00000139083	1	751	8	119047	19.8147	0.0551	0.269
'FEM1C'	ENSG00000145780	1	751	8	119047	19.8147	0.0551	0.037
'IRX1'	ENSG00000170549	1	751	8	119047	19.8147	0.0551	0.459
'KRTAP19-8'	ENSG00000206102	1	751	8	119047	19.8147	0.0551	0.017
'NLGN2'	ENSG00000169992	1	751	8	119047	19.8147	0.0551	0.176
'OMG'	ENSG00000126861	1	751	8	119047	19.8147	0.0551	0.073
'RAB13'	ENSG00000143545	1	751	8	119047	19.8147	0.0551	0.03
'SCN2B'	ENSG00000149575	1	751	8	119047	19.8147	0.0551	0.007
'TENM1'	ENSG00000009694	1	751	8	119047	19.8147	0.0551	0.023
'ZNF512B'	ENSG00000196700	1	751	8	119047	19.8147	0.0551	0.256
'ZBP1'	ENSG00000124256	3	749	134	118921	3.5546	0.0558	0.017
'HIST1H4H'	ENSG00000158406	2	750	59	118996	5.3784	0.0565	0.011
'KCNJ14'	ENSG00000182324	2	750	59	118996	5.3784	0.0565	0.001
'PPAN'	ENSG00000130810	2	750	59	118996	5.3784	0.0565	0.299
'RNF167'	ENSG00000108523	2	750	59	118996	5.3784	0.0565	0.611
'UGT2A1'	ENSG00000173610	4	748	224	118831	2.8369	0.0565	0.003
'ZNF846'	ENSG00000196605	4	748	224	118831	2.8369	0.0565	0.047
'WDR17'	ENSG00000150627	4	748	225	118830	2.8242	0.0573	0.432
'ZNF215'	ENSG00000149054	3	749	136	118919	3.5023	0.0577	0
'AKR1C1'	ENSG00000187134	2	750	60	118995	5.2887	0.0581	0.12
'GNB5'	ENSG00000069966	2	750	60	118995	5.2887	0.0581	0.122
'OR5AK2'	ENSG00000181273	2	750	60	118995	5.2887	0.0581	0.04
'PARP16'	ENSG00000138617	2	750	60	118995	5.2887	0.0581	0.001
'RWDD2A'	ENSG00000013392	2	750	60	118995	5.2887	0.0581	0.007
'WNT8A'	ENSG00000061492	2	750	60	118995	5.2887	0.0581	0.052
'ZNF880'	ENSG00000221923	2	750	60	118995	5.2887	0.0581	0.003
'CLK1'	ENSG00000013441	2	750	61	118994	5.2019	0.0598	0.868
'ENDOD1'	ENSG00000149218	2	750	61	118994	5.2019	0.0598	0.082
'WDR88'	ENSG00000166359	2	750	61	118994	5.2019	0.0598	0.004
'ACVR1B'	ENSG00000135503	1	751	9	119046	17.613	0.061	0.616
'ANP32D'	ENSG00000139223	1	751	9	119046	17.613	0.061	0.008
'ARL6'	ENSG00000113966	1	751	9	119046	17.613	0.061	0.006
'CAV1'	ENSG00000105974	1	751	9	119046	17.613	0.061	0.976
'CCNG2'	ENSG00000138764	1	751	9	119046	17.613	0.061	0.072
'CLDN12'	ENSG00000157224	1	751	9	119046	17.613	0.061	0.001
'CRY2'	ENSG00000121671	1	751	9	119046	17.613	0.061	0.373
'FAM84A'	ENSG00000162981	1	751	9	119046	17.613	0.061	0.002
'FAR1'	ENSG00000197601	1	751	9	119046	17.613	0.061	0.109
'GPIHBP1'	ENSG00000277494	1	751	9	119046	17.613	0.061	0.005
'HOPX'	ENSG00000171476	1	751	9	119046	17.613	0.061	0.774
'HOXB6'	ENSG00000108511	1	751	9	119046	17.613	0.061	0.001
'KMT2E'	ENSG00000005483	1	751	9	119046	17.613	0.061	0.309
'KRTAP27-1'	ENSG00000206107	1	751	9	119046	17.613	0.061	0.003
'LCE4A'	ENSG00000187170	1	751	9	119046	17.613	0.061	0.001
'LYRM2'	ENSG00000083099	1	751	9	119046	17.613	0.061	0.007
'NKX2-1'	ENSG00000136352	1	751	9	119046	17.613	0.061	0.425
'PAXBP1'	ENSG00000159086	1	751	9	119046	17.613	0.061	0.04
'PRKAR2A'	ENSG00000114302	1	751	9	119046	17.613	0.061	0.17
'SH3BP5L'	ENSG00000175137	1	751	9	119046	17.613	0.061	0.003
'SLC35F3'	ENSG00000183780	1	751	9	119046	17.613	0.061	0.053
'TRIM2'	ENSG00000109654	1	751	9	119046	17.613	0.061	0.087
'WBP1L'	ENSG00000166272	1	751	9	119046	17.613	0.061	0.101
'XCL1'	ENSG00000143184	1	751	9	119046	17.613	0.061	0.036
'ZNF24'	ENSG00000172466	1	751	9	119046	17.613	0.061	0.247
'ZNF296'	ENSG00000170684	1	751	9	119046	17.613	0.061	0.003
'ZNF398'	ENSG00000197024	1	751	9	119046	17.613	0.061	0.151
'CYP4V2'	ENSG00000145476	2	750	62	118993	5.118	0.0615	0.04
'HSPB3'	ENSG00000169271	2	750	62	118993	5.118	0.0615	0.001
'ITGAD'	ENSG00000156886	5	747	330	118725	2.4081	0.0615	0.028
'PRAMEF12'	ENSG00000116726	2	750	62	118993	5.118	0.0615	0.001
'ZNF180'	ENSG00000167384	3	749	141	118914	3.378	0.0628	0.045
'DKK4'	ENSG00000104371	2	750	63	118992	5.0367	0.0632	0.001
'KLF17'	ENSG00000171872	2	750	63	118992	5.0367	0.0632	0
'KLK4'	ENSG00000167749	2	750	63	118992	5.0367	0.0632	0.005
'MRAP'	ENSG00000170262	2	750	63	118992	5.0367	0.0632	0.005
'UGT1A10'	ENSG00000242515	2	750	63	118992	5.0367	0.0632	0.182
'VAV3'	ENSG00000134215	2	750	63	118992	5.0367	0.0632	0.537
'ZSWIM2'	ENSG00000163012	2	750	63	118992	5.0367	0.0632	0.006
'CCDC40'	ENSG00000141519	3	749	142	118913	3.3541	0.0639	0.257
'CHP2'	ENSG00000166869	3	749	142	118913	3.3541	0.0639	0.015
'KLHDC4'	ENSG00000104731	3	749	142	118913	3.3541	0.0639	0.116
'ACRBP'	ENSG00000111644	4	748	234	118821	2.7154	0.0641	0.001
'DMGDH'	ENSG00000132837	3	749	143	118912	3.3307	0.0649	0.174
'FBXO17'	ENSG00000269190	2	750	64	118991	4.958	0.0649	0
'HTR2A'	ENSG00000102468	2	750	64	118991	4.958	0.0649	0.148
'ITIH6'	ENSG00000102313	3	749	143	118912	3.3307	0.0649	0.001
'NDUFAF5'	ENSG00000101247	2	750	64	118991	4.958	0.0649	0.015
'DNAH5'	ENSG00000039139	6	746	442	118613	2.1584	0.0652	0.933
'AIMP1'	ENSG00000164022	2	750	65	118990	4.8816	0.0666	0.005
'TM2D2'	ENSG00000169490	2	750	65	118990	4.8816	0.0666	0.135
'ADCY1'	ENSG00000164742	1	751	10	119045	15.8515	0.0669	0.024
'BRD7'	ENSG00000166164	1	751	10	119045	15.8515	0.0669	0.487
'COL1A2'	ENSG00000164692	1	751	10	119045	15.8515	0.0669	0.673
'GOLT1A'	ENSG00000174567	1	751	10	119045	15.8515	0.0669	0
'HSD17B3'	ENSG00000130948	1	751	10	119045	15.8515	0.0669	0.036
'MRGPRE'	ENSG00000184350	1	751	10	119045	15.8515	0.0669	0
'MSANTD2'	ENSG00000120458	1	751	10	119045	15.8515	0.0669	0.003
'NFIA'	ENSG00000162599	1	751	10	119045	15.8515	0.0669	0.306
'OR2W1'	ENSG00000204704	1	751	10	119045	15.8515	0.0669	0.001
'OXGR1'	ENSG00000165621	1	751	10	119045	15.8515	0.0669	0.002
'PLEKHA5'	ENSG00000052126	1	751	10	119045	15.8515	0.0669	0.172
'RHBDL1'	ENSG00000103269	1	751	10	119045	15.8515	0.0669	0.001
'STX7'	ENSG00000079950	1	751	10	119045	15.8515	0.0669	0.056
'SULF1'	ENSG00000137573	1	751	10	119045	15.8515	0.0669	0.926
'SVOP'	ENSG00000166111	1	751	10	119045	15.8515	0.0669	0.014
'EPPK1'	ENSG00000261150	6	746	446	118609	2.1389	0.0674	0.111
'SLC35G3'	ENSG00000164729	4	748	239	118816	2.6585	0.0681	0.001
'NAPSA'	ENSG00000131400	2	750	66	118989	4.8076	0.0683	0.397
'POC1B'	ENSG00000139323	2	750	66	118989	4.8076	0.0683	0.298
'PTGR1'	ENSG00000106853	2	750	66	118989	4.8076	0.0683	0.007
'SNX31'	ENSG00000174226	2	750	66	118989	4.8076	0.0683	0.001
'TIE1'	ENSG00000066056	2	750	66	118989	4.8076	0.0683	0.256
'UGT1A8'	ENSG00000242366	2	750	66	118989	4.8076	0.0683	0.002
'LRRC27'	ENSG00000148814	3	749	147	118908	3.2399	0.0692	0.005
'CPQ'	ENSG00000104324	2	750	67	118988	4.7358	0.0701	0.023
'DPYSL4'	ENSG00000151640	2	750	67	118988	4.7358	0.0701	0.009
'MMAA'	ENSG00000151611	2	750	67	118988	4.7358	0.0701	0.044
'SBK2'	ENSG00000187550	2	750	67	118988	4.7358	0.0701	0.001
'FRMD1'	ENSG00000153303	2	750	68	118987	4.6662	0.0719	0.002
'TREX1'	ENSG00000213689	2	750	68	118987	4.6662	0.0719	0.522
'UPK3A'	ENSG00000100373	2	750	68	118987	4.6662	0.0719	0
'ZNF396'	ENSG00000186496	2	750	68	118987	4.6662	0.0719	0
'NQO2'	ENSG00000124588	3	749	150	118905	3.175	0.0725	0.124
'ADAMTS1'	ENSG00000154734	1	751	11	119044	14.4104	0.0728	0.3
'APOC1'	ENSG00000130208	1	751	11	119044	14.4104	0.0728	0.985
'AQP3'	ENSG00000165272	1	751	11	119044	14.4104	0.0728	0.914
'ARL6IP6'	ENSG00000177917	1	751	11	119044	14.4104	0.0728	0.003
'C1orf54'	ENSG00000118292	1	751	11	119044	14.4104	0.0728	0.008
'CMTM8'	ENSG00000170293	1	751	11	119044	14.4104	0.0728	0.004
'CXCL1'	ENSG00000163739	1	751	11	119044	14.4104	0.0728	0.063
'CXCL13'	ENSG00000156234	1	751	11	119044	14.4104	0.0728	0.008
'EDN1'	ENSG00000078401	1	751	11	119044	14.4104	0.0728	0.599
'EPHB3'	ENSG00000182580	1	751	11	119044	14.4104	0.0728	0.424
'FAIM2'	ENSG00000135472	1	751	11	119044	14.4104	0.0728	0.475
'FAM131B'	ENSG00000159784	1	751	11	119044	14.4104	0.0728	0.231
'FKBP4'	ENSG00000004478	1	751	11	119044	14.4104	0.0728	0.051
'GZMH'	ENSG00000100450	1	751	11	119044	14.4104	0.0728	0.032
'HIGD1B'	ENSG00000131097	1	751	11	119044	14.4104	0.0728	0.084
'KLHL15'	ENSG00000174010	1	751	11	119044	14.4104	0.0728	0.004
'KMT2D'	ENSG00000167548	1	751	11	119044	14.4104	0.0728	0.861
'LRFN4'	ENSG00000173621	1	751	11	119044	14.4104	0.0728	0.007
'LST1'	ENSG00000204482	1	751	11	119044	14.4104	0.0728	0.277
'LYPD2'	ENSG00000197353	1	751	11	119044	14.4104	0.0728	0
'MAP7D2'	ENSG00000184368	1	751	11	119044	14.4104	0.0728	0.005
'MYL1'	ENSG00000168530	1	751	11	119044	14.4104	0.0728	0.097
'NINJ2'	ENSG00000171840	1	751	11	119044	14.4104	0.0728	0.759
'OXT'	ENSG00000101405	1	751	11	119044	14.4104	0.0728	0.018
'PCBP3'	ENSG00000183570	1	751	11	119044	14.4104	0.0728	0.458
'SCAMP4'	ENSG00000227500	1	751	11	119044	14.4104	0.0728	0.027
'SEC22A'	ENSG00000121542	1	751	11	119044	14.4104	0.0728	0.086
'SFMBT1'	ENSG00000163935	1	751	11	119044	14.4104	0.0728	0.395
'SNRNP27'	ENSG00000124380	1	751	11	119044	14.4104	0.0728	0.072
'SPCS3'	ENSG00000129128	1	751	11	119044	14.4104	0.0728	0.099
'TSEN15'	ENSG00000198860	1	751	11	119044	14.4104	0.0728	0.291
'ZNF410'	ENSG00000119725	1	751	11	119044	14.4104	0.0728	0.153
'ABCA7'	ENSG00000064687	8	744	649	118406	1.9618	0.0735	0.938
'EFCAB13'	ENSG00000178852	3	749	151	118904	3.154	0.0736	0.194
'STK10'	ENSG00000072786	2	750	69	118986	4.5985	0.0736	0.227
'SUPT20H'	ENSG00000102710	2	750	69	118986	4.5985	0.0736	0.45
'WDR25'	ENSG00000176473	2	750	69	118986	4.5985	0.0736	0.094
'ASPG'	ENSG00000166183	4	748	247	118808	2.5722	0.0747	0.005
'FAM110C'	ENSG00000184731	2	750	70	118985	4.5328	0.0754	0.003
'OR10P1'	ENSG00000175398	2	750	70	118985	4.5328	0.0754	0.203
'DUOX1'	ENSG00000137857	4	748	248	118807	2.5618	0.0755	0.319
'TACC2'	ENSG00000138162	4	748	249	118806	2.5515	0.0764	0.641
'EPB41L4A'	ENSG00000129595	3	749	154	118901	3.0925	0.0769	0.178
'LMF2'	ENSG00000100258	3	749	154	118901	3.0925	0.0769	0.008
'RPS6KB2'	ENSG00000175634	4	748	250	118805	2.5413	0.0772	0.296
'ABCB8'	ENSG00000197150	2	750	71	118984	4.4689	0.0773	0.018
'CDH17'	ENSG00000079112	2	750	71	118984	4.4689	0.0773	0.439
'IZUMO4'	ENSG00000099840	2	750	71	118984	4.4689	0.0773	0.013
'MPZL2'	ENSG00000149573	2	750	71	118984	4.4689	0.0773	0.085
'ADAM23'	ENSG00000114948	1	751	12	119043	13.2094	0.0786	0.193
'APOC2'	ENSG00000234906	1	751	12	119043	13.2094	0.0786	0.502
'ASPA'	ENSG00000108381	1	751	12	119043	13.2094	0.0786	0.028
'ATF1'	ENSG00000123268	1	751	12	119043	13.2094	0.0786	0.059
'BEND6'	ENSG00000151917	1	751	12	119043	13.2094	0.0786	0
'BRINP3'	ENSG00000162670	1	751	12	119043	13.2094	0.0786	0.112
'CACNA2D2'	ENSG00000007402	1	751	12	119043	13.2094	0.0786	0.35
'CNN2'	ENSG00000064666	1	751	12	119043	13.2094	0.0786	0.486
'EI24'	ENSG00000149547	1	751	12	119043	13.2094	0.0786	0.011
'FAAH2'	ENSG00000165591	1	751	12	119043	13.2094	0.0786	0.031
'INPP5D'	ENSG00000168918	1	751	12	119043	13.2094	0.0786	0.794
'KLRC3'	ENSG00000205810	1	751	12	119043	13.2094	0.0786	0.012
'MTFR1'	ENSG00000066855	1	751	12	119043	13.2094	0.0786	0.001
'NADK2'	ENSG00000152620	1	751	12	119043	13.2094	0.0786	0.105
'NKX2-8'	ENSG00000136327	1	751	12	119043	13.2094	0.0786	0.012
'OR5P3'	ENSG00000182334	1	751	12	119043	13.2094	0.0786	0.003
'ORMDL2'	ENSG00000123353	1	751	12	119043	13.2094	0.0786	0.025
'PPM1L'	ENSG00000163590	1	751	12	119043	13.2094	0.0786	0.126
'PTPN12'	ENSG00000127947	1	751	12	119043	13.2094	0.0786	0.696
'PUS1'	ENSG00000177192	1	751	12	119043	13.2094	0.0786	0.001
'RD3'	ENSG00000198570	1	751	12	119043	13.2094	0.0786	0.093
'SHISA3'	ENSG00000178343	1	751	12	119043	13.2094	0.0786	0
'STX11'	ENSG00000135604	1	751	12	119043	13.2094	0.0786	0.06
'SUGP2'	ENSG00000064607	1	751	12	119043	13.2094	0.0786	0.045
'TBC1D22B'	ENSG00000065491	1	751	12	119043	13.2094	0.0786	0.224
'USP19'	ENSG00000172046	1	751	12	119043	13.2094	0.0786	0.355
'ZNF775'	ENSG00000196456	1	751	12	119043	13.2094	0.0786	0.001
'MIB1'	ENSG00000101752	4	748	252	118803	2.5211	0.0789	0.116
'CHGB'	ENSG00000089199	2	750	72	118983	4.4068	0.0791	0.084
'MEGF8'	ENSG00000105429	2	750	72	118983	4.4068	0.0791	0.328
'PSMB9'	ENSG00000240065	2	750	72	118983	4.4068	0.0791	0.595
'UGT1A6'	ENSG00000167165	2	750	72	118983	4.4068	0.0791	0.082
'EFHC1'	ENSG00000096093	3	749	156	118899	3.0528	0.0792	0.249
'SELP'	ENSG00000174175	3	749	156	118899	3.0528	0.0792	0.978
'ACTR1B'	ENSG00000115073	2	750	73	118982	4.3464	0.0809	0.503
'PPP1R3A'	ENSG00000154415	2	750	73	118982	4.3464	0.0809	0.18
'PSAPL1'	ENSG00000178597	2	750	73	118982	4.3464	0.0809	0.011
'HIST1H2AH'	ENSG00000274997	3	749	159	118896	2.9951	0.0827	0.005
'ALKBH3'	ENSG00000166199	2	750	74	118981	4.2876	0.0828	0.004
'L3HYPDH'	ENSG00000126790	2	750	74	118981	4.2876	0.0828	0.001
'ZDHHC13'	ENSG00000177054	2	750	74	118981	4.2876	0.0828	0.172
'LRRK2'	ENSG00000188906	4	748	258	118797	2.4623	0.0842	0.992
'APBA2'	ENSG00000034053	1	751	13	119042	12.1932	0.0844	0.038
'AURKA'	ENSG00000087586	1	751	13	119042	12.1932	0.0844	0.331
'BAG3'	ENSG00000151929	1	751	13	119042	12.1932	0.0844	0.668
'C1orf198'	ENSG00000119280	1	751	13	119042	12.1932	0.0844	0.118
'CHD9'	ENSG00000177200	1	751	13	119042	12.1932	0.0844	0.411
'CMC1'	ENSG00000187118	1	751	13	119042	12.1932	0.0844	0
'CREB3L2'	ENSG00000182158	1	751	13	119042	12.1932	0.0844	0.257
'ERLIN2'	ENSG00000147475	1	751	13	119042	12.1932	0.0844	0.164
'GCG'	ENSG00000115263	1	751	13	119042	12.1932	0.0844	0.046
'GPRC5B'	ENSG00000167191	1	751	13	119042	12.1932	0.0844	0.671
'JAG2'	ENSG00000184916	1	751	13	119042	12.1932	0.0844	0.639
'MBLAC2'	ENSG00000176055	1	751	13	119042	12.1932	0.0844	0.004
'MSMO1'	ENSG00000052802	1	751	13	119042	12.1932	0.0844	0.287
'OR2AT4'	ENSG00000171561	1	751	13	119042	12.1932	0.0844	0.086
'PPM1D'	ENSG00000170836	1	751	13	119042	12.1932	0.0844	0.018
'RNF144B'	ENSG00000137393	1	751	13	119042	12.1932	0.0844	0.027
'SENP5'	ENSG00000119231	1	751	13	119042	12.1932	0.0844	0.053
'SH3GL3'	ENSG00000140600	1	751	13	119042	12.1932	0.0844	0.57
'SLC20A1'	ENSG00000144136	1	751	13	119042	12.1932	0.0844	0.484
'STXBP6'	ENSG00000168952	1	751	13	119042	12.1932	0.0844	0.163
'XYLT1'	ENSG00000103489	1	751	13	119042	12.1932	0.0844	0.033
'YLPM1'	ENSG00000119596	1	751	13	119042	12.1932	0.0844	0.411
'ZFAND6'	ENSG00000086666	1	751	13	119042	12.1932	0.0844	0.139
'ZFYVE1'	ENSG00000165861	1	751	13	119042	12.1932	0.0844	0.07
'CCDC30'	ENSG00000186409	2	750	75	118980	4.2304	0.0846	0.176
'CYB5D2'	ENSG00000167740	2	750	75	118980	4.2304	0.0846	0.001
'DSEL'	ENSG00000171451	2	750	75	118980	4.2304	0.0846	0.203
'NEBL'	ENSG00000078114	2	750	75	118980	4.2304	0.0846	0.543
'UQCC1'	ENSG00000101019	2	750	75	118980	4.2304	0.0846	0.025
'ZNF25'	ENSG00000175395	2	750	75	118980	4.2304	0.0846	0.001
'NLRP6'	ENSG00000174885	3	749	161	118894	2.9578	0.0851	0.033
'PKD2L1'	ENSG00000107593	3	749	161	118894	2.9578	0.0851	0.662
'ACSF3'	ENSG00000176715	2	750	76	118979	4.1747	0.0865	0.003
'ANKRA2'	ENSG00000164331	2	750	76	118979	4.1747	0.0865	0.013
'KLHDC7A'	ENSG00000179023	2	750	76	118979	4.1747	0.0865	0.044
'RIN1'	ENSG00000174791	2	750	76	118979	4.1747	0.0865	0.011
'FANCA'	ENSG00000187741	4	748	261	118794	2.434	0.087	0.522
'KIF19'	ENSG00000196169	5	747	368	118687	2.1588	0.0877	0.359
'HARBI1'	ENSG00000180423	2	750	77	118978	4.1205	0.0884	0.01
'MRPS22'	ENSG00000175110	2	750	77	118978	4.1205	0.0884	0.704
'STX8'	ENSG00000170310	2	750	77	118978	4.1205	0.0884	0.008
'ZNF789'	ENSG00000198556	2	750	77	118978	4.1205	0.0884	0.002
'ASPSCR1'	ENSG00000169696	4	748	264	118791	2.4062	0.0897	0.009
'ANKRD27'	ENSG00000105186	3	749	165	118890	2.886	0.0899	0.771
'MAPK15'	ENSG00000181085	3	749	165	118890	2.886	0.0899	0.002
'RAD54L'	ENSG00000085999	3	749	165	118890	2.886	0.0899	0.169
'TDRD10'	ENSG00000163239	3	749	165	118890	2.886	0.0899	0.012
'AKAP11'	ENSG00000023516	1	751	14	119041	11.3221	0.0901	0.339
'C1orf131'	ENSG00000143633	1	751	14	119041	11.3221	0.0901	0.001
'CCNT1'	ENSG00000129315	1	751	14	119041	11.3221	0.0901	0.033
'CHKA'	ENSG00000110721	1	751	14	119041	11.3221	0.0901	0.043
'DAP'	ENSG00000112977	1	751	14	119041	11.3221	0.0901	0.208
'DAXX'	ENSG00000204209	1	751	14	119041	11.3221	0.0901	0.584
'DDOST'	ENSG00000244038	1	751	14	119041	11.3221	0.0901	0.348
'DNAJA4'	ENSG00000140403	1	751	14	119041	11.3221	0.0901	0.202
'DNAJB4'	ENSG00000162616	1	751	14	119041	11.3221	0.0901	0.603
'ELMSAN1'	ENSG00000156030	1	751	14	119041	11.3221	0.0901	0.118
'EVA1B'	ENSG00000142694	1	751	14	119041	11.3221	0.0901	0.001
'FBXL2'	ENSG00000153558	1	751	14	119041	11.3221	0.0901	0.031
'FNIP2'	ENSG00000052795	1	751	14	119041	11.3221	0.0901	0.235
'GAR1'	ENSG00000109534	1	751	14	119041	11.3221	0.0901	0.566
'HADHB'	ENSG00000138029	1	751	14	119041	11.3221	0.0901	0.138
'KLHL23'	ENSG00000213160	1	751	14	119041	11.3221	0.0901	0.104
'MRPL48'	ENSG00000175581	1	751	14	119041	11.3221	0.0901	0.002
'MS4A3'	ENSG00000149516	1	751	14	119041	11.3221	0.0901	0.469
'MTFP1'	ENSG00000242114	1	751	14	119041	11.3221	0.0901	0.003
'PABPC1'	ENSG00000070756	1	751	14	119041	11.3221	0.0901	0.482
'PAK1'	ENSG00000149269	1	751	14	119041	11.3221	0.0901	0.78
'PCDH1'	ENSG00000156453	1	751	14	119041	11.3221	0.0901	0.043
'PRRC2C'	ENSG00000117523	1	751	14	119041	11.3221	0.0901	0.141
'RFX5'	ENSG00000143390	1	751	14	119041	11.3221	0.0901	0.239
'RNF5'	ENSG00000204308	1	751	14	119041	11.3221	0.0901	0.314
'SEMA3A'	ENSG00000075213	1	751	14	119041	11.3221	0.0901	0.111
'SPC24'	ENSG00000161888	1	751	14	119041	11.3221	0.0901	0.002
'SYT16'	ENSG00000139973	1	751	14	119041	11.3221	0.0901	0.203
'SYT6'	ENSG00000134207	1	751	14	119041	11.3221	0.0901	0.001
'TRIO'	ENSG00000038382	1	751	14	119041	11.3221	0.0901	0.017
'VASN'	ENSG00000168140	1	751	14	119041	11.3221	0.0901	0.527
'C18orf54'	ENSG00000166845	2	750	78	118977	4.0676	0.0903	0.003
'LIG3'	ENSG00000005156	2	750	78	118977	4.0676	0.0903	0.658
'NLRC5'	ENSG00000140853	2	750	78	118977	4.0676	0.0903	0.444
'OSCAR'	ENSG00000170909	2	750	78	118977	4.0676	0.0903	0
'SLC41A3'	ENSG00000114544	2	750	78	118977	4.0676	0.0903	0.039
'USHBP1'	ENSG00000130307	3	749	166	118889	2.8686	0.0911	0.003
'ADAMTS8'	ENSG00000134917	2	750	79	118976	4.0161	0.0922	0.565
'EXOSC8'	ENSG00000120699	2	750	79	118976	4.0161	0.0922	0.078
'RPE'	ENSG00000197713	2	750	79	118976	4.0161	0.0922	0.09
'TFIP11'	ENSG00000100109	2	750	79	118976	4.0161	0.0922	0.175
'ZDHHC1'	ENSG00000159714	2	750	79	118976	4.0161	0.0922	0.023
'MPZL3'	ENSG00000160588	3	749	167	118888	2.8514	0.0923	0
'SLFN11'	ENSG00000172716	3	749	167	118888	2.8514	0.0923	0.109
'ADAM7'	ENSG00000069206	3	749	168	118887	2.8344	0.0936	0.326
'BRIP1'	ENSG00000136492	3	749	168	118887	2.8344	0.0936	0.614
'KLHL5'	ENSG00000109790	3	749	168	118887	2.8344	0.0936	0.135
'TGM7'	ENSG00000159495	3	749	168	118887	2.8344	0.0936	0.004
'DUSP13'	ENSG00000079393	2	750	80	118975	3.9658	0.0942	0.009
'EPHX1'	ENSG00000143819	2	750	80	118975	3.9658	0.0942	0.023
'FCGR3B'	ENSG00000162747	2	750	80	118975	3.9658	0.0942	0.171
'N4BP2'	ENSG00000078177	2	750	80	118975	3.9658	0.0942	0.333
'ZNF169'	ENSG00000175787	3	749	169	118886	2.8176	0.0948	0.025
'CLEC9A'	ENSG00000197992	1	751	15	119040	10.5672	0.0958	0.005
'FAM192A'	ENSG00000172775	1	751	15	119040	10.5672	0.0958	0.19
'FAM71F2'	ENSG00000205085	1	751	15	119040	10.5672	0.0958	0
'GAS2L1'	ENSG00000185340	1	751	15	119040	10.5672	0.0958	0.074
'GPR12'	ENSG00000132975	1	751	15	119040	10.5672	0.0958	0.003
'HK2'	ENSG00000159399	1	751	15	119040	10.5672	0.0958	0.293
'KCNIP3'	ENSG00000115041	1	751	15	119040	10.5672	0.0958	0.001
'KDM1B'	ENSG00000165097	1	751	15	119040	10.5672	0.0958	0.467
'NAPB'	ENSG00000125814	1	751	15	119040	10.5672	0.0958	0.488
'NELFB'	ENSG00000188986	1	751	15	119040	10.5672	0.0958	0.068
'NT5C1A'	ENSG00000116981	1	751	15	119040	10.5672	0.0958	0.003
'OR4L1'	ENSG00000176246	1	751	15	119040	10.5672	0.0958	0.095
'OR6C4'	ENSG00000179626	1	751	15	119040	10.5672	0.0958	0.001
'OTUD6B'	ENSG00000155100	1	751	15	119040	10.5672	0.0958	0.015
'PBK'	ENSG00000168078	1	751	15	119040	10.5672	0.0958	0.202
'PDLIM1'	ENSG00000107438	1	751	15	119040	10.5672	0.0958	0.521
'RASGEF1C'	ENSG00000146090	1	751	15	119040	10.5672	0.0958	0.054
'SAPCD2'	ENSG00000186193	1	751	15	119040	10.5672	0.0958	0
'SCAND1'	ENSG00000171222	1	751	15	119040	10.5672	0.0958	0.002
'SLC25A21'	ENSG00000183032	1	751	15	119040	10.5672	0.0958	0.147
'SMCO1'	ENSG00000214097	1	751	15	119040	10.5672	0.0958	0.001
'ST6GALNAC3'	ENSG00000184005	1	751	15	119040	10.5672	0.0958	0.001
'TRAF7'	ENSG00000131653	1	751	15	119040	10.5672	0.0958	0.011
'URM1'	ENSG00000167118	1	751	15	119040	10.5672	0.0958	0.035
'WDR61'	ENSG00000140395	1	751	15	119040	10.5672	0.0958	0.297
'ABCA8'	ENSG00000141338	3	749	170	118885	2.801	0.096	0.25
'ATIC'	ENSG00000138363	2	750	81	118974	3.9168	0.0961	0.041
'DKKL1'	ENSG00000104901	2	750	81	118974	3.9168	0.0961	0.151
'PRDM5'	ENSG00000138738	2	750	81	118974	3.9168	0.0961	0.194
'GAA'	ENSG00000171298	3	749	171	118884	2.7846	0.0973	0.583
'TRPM5'	ENSG00000070985	4	748	272	118783	2.3353	0.0973	0.165
'CCDC60'	ENSG00000183273	2	750	82	118973	3.869	0.0981	0.007
'ASPM'	ENSG00000066279	5	747	382	118673	2.0794	0.0986	0.474
'RHBG'	ENSG00000132677	3	749	173	118882	2.7524	0.0998	0.079
'CYP1A2'	ENSG00000140505	2	750	83	118972	3.8224	0.1	0.197
'GPNMB'	ENSG00000136235	2	750	83	118972	3.8224	0.1	0.232
'MMP3'	ENSG00000149968	2	750	83	118972	3.8224	0.1	0.04
'SMARCAL1'	ENSG00000138375	2	750	83	118972	3.8224	0.1	0.332
'APC'	ENSG00000134982	1	751	16	119039	9.9067	0.1015	0.266
'B3GALNT1'	ENSG00000169255	1	751	16	119039	9.9067	0.1015	0.066
'CALML5'	ENSG00000178372	1	751	16	119039	9.9067	0.1015	0
'CD83'	ENSG00000112149	1	751	16	119039	9.9067	0.1015	0.518
'COA3'	ENSG00000183978	1	751	16	119039	9.9067	0.1015	0.17
'DSTYK'	ENSG00000133059	1	751	16	119039	9.9067	0.1015	0.005
'DYNC1H1'	ENSG00000197102	1	751	16	119039	9.9067	0.1015	0.301
'EXOSC1'	ENSG00000171311	1	751	16	119039	9.9067	0.1015	0.422
'FOXL1'	ENSG00000176678	1	751	16	119039	9.9067	0.1015	0.035
'GRB14'	ENSG00000115290	1	751	16	119039	9.9067	0.1015	0.442
'KCNAB2'	ENSG00000069424	1	751	16	119039	9.9067	0.1015	0.355
'PAK1IP1'	ENSG00000111845	1	751	16	119039	9.9067	0.1015	0.768
'PPP1R3B'	ENSG00000173281	1	751	16	119039	9.9067	0.1015	0.878
'PTDSS1'	ENSG00000156471	1	751	16	119039	9.9067	0.1015	0.045
'PTGFR'	ENSG00000122420	1	751	16	119039	9.9067	0.1015	0.015
'S100A7A'	ENSG00000184330	1	751	16	119039	9.9067	0.1015	0.042
'SASH1'	ENSG00000111961	1	751	16	119039	9.9067	0.1015	0.358
'SEZ6L'	ENSG00000100095	1	751	16	119039	9.9067	0.1015	0.041
'SLURP1'	ENSG00000126233	1	751	16	119039	9.9067	0.1015	0
'SNAP29'	ENSG00000099940	1	751	16	119039	9.9067	0.1015	0.614
'SSTR2'	ENSG00000180616	1	751	16	119039	9.9067	0.1015	0.067
'TMEM132B'	ENSG00000139364	1	751	16	119039	9.9067	0.1015	0.011
'TMEM26'	ENSG00000196932	1	751	16	119039	9.9067	0.1015	0.007
'TMEM89'	ENSG00000183396	1	751	16	119039	9.9067	0.1015	0.002
'TNRC6A'	ENSG00000090905	1	751	16	119039	9.9067	0.1015	0.435
'VPS36'	ENSG00000136100	1	751	16	119039	9.9067	0.1015	0.331
'YJEFN3'	ENSG00000250067	1	751	16	119039	9.9067	0.1015	0.003
'ZBTB41'	ENSG00000177888	1	751	16	119039	9.9067	0.1015	0.049
'ZC2HC1A'	ENSG00000104427	1	751	16	119039	9.9067	0.1015	0.011
'ADAMTSL3'	ENSG00000156218	2	750	84	118971	3.7769	0.102	0.738
'BRWD1'	ENSG00000185658	2	750	84	118971	3.7769	0.102	0.023
'NOS3'	ENSG00000164867	2	750	84	118971	3.7769	0.102	0.934
'WDR31'	ENSG00000148225	2	750	84	118971	3.7769	0.102	0
'ZNF91'	ENSG00000167232	2	750	84	118971	3.7769	0.102	0.185
'MYO3B'	ENSG00000071909	4	748	277	118778	2.2931	0.1021	0.106
'SP100'	ENSG00000067066	3	749	175	118880	2.7209	0.1024	0.459
'GPT'	ENSG00000167701	3	749	176	118879	2.7054	0.1037	0.029
'ARHGAP11A'	ENSG00000198826	2	750	85	118970	3.7324	0.104	0.193
'CCDC50'	ENSG00000152492	2	750	85	118970	3.7324	0.104	0.066
'NDUFB9'	ENSG00000147684	2	750	85	118970	3.7324	0.104	0.135
'SERPINB3'	ENSG00000057149	2	750	85	118970	3.7324	0.104	0.064
'TBCD'	ENSG00000141556	2	750	85	118970	3.7324	0.104	0.572
'TET2'	ENSG00000168769	2	750	85	118970	3.7324	0.104	0.716
'TGM2'	ENSG00000198959	2	750	85	118970	3.7324	0.104	0.201
'TMEM106C'	ENSG00000134291	2	750	85	118970	3.7324	0.104	0.044
'ITIH5'	ENSG00000123243	3	749	177	118878	2.6901	0.105	0.188
'GBE1'	ENSG00000114480	2	750	86	118969	3.689	0.106	0.777
'RHBDF1'	ENSG00000007384	2	750	86	118969	3.689	0.106	0.053
'ATXN7'	ENSG00000163635	1	751	17	119038	9.3239	0.1072	0.242
'C4orf45'	ENSG00000164123	1	751	17	119038	9.3239	0.1072	0.128
'CHL1'	ENSG00000134121	1	751	17	119038	9.3239	0.1072	0.608
'DRGX'	ENSG00000165606	1	751	17	119038	9.3239	0.1072	0.001
'GPS1'	ENSG00000169727	1	751	17	119038	9.3239	0.1072	0.35
'HIST1H3B'	ENSG00000274267	1	751	17	119038	9.3239	0.1072	0.032
'INTS5'	ENSG00000185085	1	751	17	119038	9.3239	0.1072	0.001
'KCNIP2'	ENSG00000120049	1	751	17	119038	9.3239	0.1072	0.022
'MAML2'	ENSG00000184384	1	751	17	119038	9.3239	0.1072	0.113
'MTF2'	ENSG00000143033	1	751	17	119038	9.3239	0.1072	0.324
'NTN4'	ENSG00000074527	1	751	17	119038	9.3239	0.1072	0.165
'PSMC3'	ENSG00000165916	1	751	17	119038	9.3239	0.1072	0.741
'RC3H1'	ENSG00000135870	1	751	17	119038	9.3239	0.1072	0.355
'SEPT8'	ENSG00000164402	1	751	17	119038	9.3239	0.1072	0.047
'SLC11A2'	ENSG00000110911	1	751	17	119038	9.3239	0.1072	0.735
'TMCO2'	ENSG00000188800	1	751	17	119038	9.3239	0.1072	0.005
'TMEM59L'	ENSG00000105696	1	751	17	119038	9.3239	0.1072	0.001
'TSPO2'	ENSG00000112212	1	751	17	119038	9.3239	0.1072	0.001
'USP31'	ENSG00000103404	1	751	17	119038	9.3239	0.1072	0.197
'AGMAT'	ENSG00000116771	3	749	179	118876	2.66	0.1076	0
'AXDND1'	ENSG00000162779	2	750	87	118968	3.6465	0.108	0.168
'MAPK12'	ENSG00000188130	2	750	87	118968	3.6465	0.108	0.201
'NDUFA8'	ENSG00000119421	2	750	87	118968	3.6465	0.108	0.015
'ZNF599'	ENSG00000153896	2	750	87	118968	3.6465	0.108	0.001
'ZNF623'	ENSG00000183309	2	750	87	118968	3.6465	0.108	0.005
'POP1'	ENSG00000104356	3	749	180	118875	2.6452	0.1089	0.468
'NEFH'	ENSG00000100285	2	750	88	118967	3.6051	0.11	0.008
'PTCH2'	ENSG00000117425	3	749	181	118874	2.6306	0.1102	0.021
'FLII'	ENSG00000177731	2	750	89	118966	3.5645	0.112	0.919
'AAR2'	ENSG00000131043	1	751	18	119037	8.8058	0.1128	0.001
'AKR1B1'	ENSG00000085662	1	751	18	119037	8.8058	0.1128	0.76
'ASPHD1'	ENSG00000174939	1	751	18	119037	8.8058	0.1128	0.038
'CACNA1B'	ENSG00000148408	1	751	18	119037	8.8058	0.1128	0.092
'CCIN'	ENSG00000185972	1	751	18	119037	8.8058	0.1128	0
'CTNNBL1'	ENSG00000132792	1	751	18	119037	8.8058	0.1128	0.099
'DNM3'	ENSG00000197959	1	751	18	119037	8.8058	0.1128	0.946
'DUXA'	ENSG00000258873	1	751	18	119037	8.8058	0.1128	0.184
'HIC1'	ENSG00000177374	1	751	18	119037	8.8058	0.1128	0.002
'HOXB7'	ENSG00000260027	1	751	18	119037	8.8058	0.1128	0.002
'KCNH4'	ENSG00000089558	1	751	18	119037	8.8058	0.1128	0.211
'LNPEP'	ENSG00000113441	1	751	18	119037	8.8058	0.1128	0.684
'MND1'	ENSG00000121211	1	751	18	119037	8.8058	0.1128	0
'NLRP3'	ENSG00000162711	1	751	18	119037	8.8058	0.1128	0.937
'PFN4'	ENSG00000176732	1	751	18	119037	8.8058	0.1128	0.002
'PRR13'	ENSG00000205352	1	751	18	119037	8.8058	0.1128	0.449
'SIX1'	ENSG00000126778	1	751	18	119037	8.8058	0.1128	0.462
'SMCHD1'	ENSG00000101596	1	751	18	119037	8.8058	0.1128	0.393
'SWT1'	ENSG00000116668	1	751	18	119037	8.8058	0.1128	0.071
'TOX2'	ENSG00000124191	1	751	18	119037	8.8058	0.1128	0.047
'TRAPPC13'	ENSG00000113597	1	751	18	119037	8.8058	0.1128	0.022
'ZNF80'	ENSG00000174255	1	751	18	119037	8.8058	0.1128	0.059
'TTN'	ENSG00000155657	11	741	1060	117995	1.6525	0.1139	0.28
'CCDC113'	ENSG00000103021	2	750	90	118965	3.5249	0.1141	0.013
'HIST1H3A'	ENSG00000275714	2	750	90	118965	3.5249	0.1141	0.078
'LMBR1L'	ENSG00000139636	2	750	90	118965	3.5249	0.1141	0.053
'MAN2B2'	ENSG00000013288	2	750	90	118965	3.5249	0.1141	0.58
'ST7L'	ENSG00000007341	2	750	90	118965	3.5249	0.1141	0.354
'FAM83B'	ENSG00000168143	2	750	91	118964	3.4861	0.1161	0.296
'KCNMB3'	ENSG00000171121	2	750	91	118964	3.4861	0.1161	0.002
'MYO5A'	ENSG00000197535	2	750	91	118964	3.4861	0.1161	0.447
'P4HA2'	ENSG00000072682	2	750	91	118964	3.4861	0.1161	0.638
'CCHCR1'	ENSG00000204536	2	750	92	118963	3.4482	0.1181	0.957
'COMP'	ENSG00000105664	2	750	92	118963	3.4482	0.1181	0.046
'KIAA0319'	ENSG00000137261	2	750	92	118963	3.4482	0.1181	0.282
'OGDHL'	ENSG00000197444	2	750	92	118963	3.4482	0.1181	0.564
'PRC1'	ENSG00000198901	2	750	92	118963	3.4482	0.1181	0.637
'SLCO5A1'	ENSG00000137571	2	750	92	118963	3.4482	0.1181	0.149
'TRMT61B'	ENSG00000171103	2	750	92	118963	3.4482	0.1181	0.037
'ZSCAN29'	ENSG00000140265	2	750	92	118963	3.4482	0.1181	0.115
'AGMO'	ENSG00000187546	3	749	187	118868	2.546	0.1182	0.056
'DCT'	ENSG00000080166	3	749	187	118868	2.546	0.1182	0.003
'FOCAD'	ENSG00000188352	3	749	187	118868	2.546	0.1182	0.449
'AKR1C2'	ENSG00000151632	1	751	19	119036	8.3423	0.1183	0.06
'AKR7A2'	ENSG00000053371	1	751	19	119036	8.3423	0.1183	0.012
'ARFGAP2'	ENSG00000149182	1	751	19	119036	8.3423	0.1183	0.026
'ARPP21'	ENSG00000172995	1	751	19	119036	8.3423	0.1183	0.258
'C19orf70'	ENSG00000174917	1	751	19	119036	8.3423	0.1183	0.001
'C4orf33'	ENSG00000151470	1	751	19	119036	8.3423	0.1183	0.293
'CALHM1'	ENSG00000185933	1	751	19	119036	8.3423	0.1183	0.003
'CCDC169-SOHLH2'	ENSG00000250709	1	751	19	119036	8.3423	0.1183	0.003
'CCNB1IP1'	ENSG00000100814	1	751	19	119036	8.3423	0.1183	0.136
'CENPQ'	ENSG00000031691	1	751	19	119036	8.3423	0.1183	0.124
'CIRBP'	ENSG00000099622	1	751	19	119036	8.3423	0.1183	0.052
'CNTF'	ENSG00000242689	1	751	19	119036	8.3423	0.1183	0.017
'COL5A1'	ENSG00000130635	1	751	19	119036	8.3423	0.1183	0.746
'CREG1'	ENSG00000143162	1	751	19	119036	8.3423	0.1183	0.023
'EPS8'	ENSG00000151491	1	751	19	119036	8.3423	0.1183	0.588
'LRP2BP'	ENSG00000109771	1	751	19	119036	8.3423	0.1183	0
'MRPS23'	ENSG00000181610	1	751	19	119036	8.3423	0.1183	0.014
'PEX11B'	ENSG00000131779	1	751	19	119036	8.3423	0.1183	0.087
'PRDM14'	ENSG00000147596	1	751	19	119036	8.3423	0.1183	0.122
'PSEN2'	ENSG00000143801	1	751	19	119036	8.3423	0.1183	0.59
'RNMT'	ENSG00000101654	1	751	19	119036	8.3423	0.1183	0.002
'SGIP1'	ENSG00000118473	1	751	19	119036	8.3423	0.1183	0.103
'SLC25A46'	ENSG00000164209	1	751	19	119036	8.3423	0.1183	0.21
'SLC4A7'	ENSG00000033867	1	751	19	119036	8.3423	0.1183	0.731
'SNX1'	ENSG00000028528	1	751	19	119036	8.3423	0.1183	0.378
'ADCY7'	ENSG00000121281	3	749	188	118867	2.5325	0.1196	0.314
'BRICD5'	ENSG00000182685	2	750	93	118962	3.4111	0.1202	0.001
'MYOC'	ENSG00000034971	2	750	93	118962	3.4111	0.1202	0.006
'TM4SF5'	ENSG00000142484	2	750	93	118962	3.4111	0.1202	0.004
'ZNF560'	ENSG00000198028	3	749	189	118866	2.519	0.1209	0.227
'ACTR10'	ENSG00000131966	2	750	94	118961	3.3748	0.1223	0.056
'CNBD2'	ENSG00000149646	2	750	94	118961	3.3748	0.1223	0.003
'LRRC56'	ENSG00000161328	2	750	94	118961	3.3748	0.1223	0.018
'OPRK1'	ENSG00000082556	3	749	190	118865	2.5058	0.1223	0.055
'SLC35F2'	ENSG00000110660	2	750	94	118961	3.3748	0.1223	0.005
'TCTN3'	ENSG00000119977	3	749	190	118865	2.5058	0.1223	0.426
'ULK4'	ENSG00000168038	3	749	191	118864	2.4926	0.1237	0.995
'ACTN2'	ENSG00000077522	1	751	20	119035	7.9251	0.1239	0.022
'APOL4'	ENSG00000100336	1	751	20	119035	7.9251	0.1239	0.001
'C14orf178'	ENSG00000197734	1	751	20	119035	7.9251	0.1239	0
'CHD6'	ENSG00000124177	1	751	20	119035	7.9251	0.1239	0.09
'ELP5'	ENSG00000170291	1	751	20	119035	7.9251	0.1239	0.003
'ETV1'	ENSG00000006468	1	751	20	119035	7.9251	0.1239	0.051
'GPC2'	ENSG00000213420	1	751	20	119035	7.9251	0.1239	0.003
'HTRA4'	ENSG00000169495	1	751	20	119035	7.9251	0.1239	0.001
'KCNA10'	ENSG00000143105	1	751	20	119035	7.9251	0.1239	0.001
'KRT8'	ENSG00000170421	1	751	20	119035	7.9251	0.1239	0.966
'LARP6'	ENSG00000166173	1	751	20	119035	7.9251	0.1239	0.004
'MTPAP'	ENSG00000107951	1	751	20	119035	7.9251	0.1239	0.201
'NAT14'	ENSG00000090971	1	751	20	119035	7.9251	0.1239	0.001
'NCOA1'	ENSG00000084676	1	751	20	119035	7.9251	0.1239	0.325
'ODF3L2'	ENSG00000181781	1	751	20	119035	7.9251	0.1239	0.004
'OGDH'	ENSG00000105953	1	751	20	119035	7.9251	0.1239	0.3
'OPA1'	ENSG00000198836	1	751	20	119035	7.9251	0.1239	0.813
'PDSS1'	ENSG00000148459	1	751	20	119035	7.9251	0.1239	0.072
'PLD3'	ENSG00000105223	1	751	20	119035	7.9251	0.1239	0.315
'PLXNA4'	ENSG00000221866	1	751	20	119035	7.9251	0.1239	0.07
'POFUT1'	ENSG00000101346	1	751	20	119035	7.9251	0.1239	0.674
'PROSER1'	ENSG00000120685	1	751	20	119035	7.9251	0.1239	0.26
'RFXANK'	ENSG00000064490	1	751	20	119035	7.9251	0.1239	0.159
'RPA2'	ENSG00000117748	1	751	20	119035	7.9251	0.1239	0.493
'SH2D2A'	ENSG00000027869	1	751	20	119035	7.9251	0.1239	0.17
'SH3BP4'	ENSG00000130147	1	751	20	119035	7.9251	0.1239	0.47
'SPRY4'	ENSG00000187678	1	751	20	119035	7.9251	0.1239	0.892
'TMX1'	ENSG00000139921	1	751	20	119035	7.9251	0.1239	0.041
'CHRNB3'	ENSG00000147432	2	750	95	118960	3.3392	0.1244	0.013
'DDX41'	ENSG00000183258	3	749	192	118863	2.4796	0.1251	0.123
'KNSTRN'	ENSG00000128944	2	750	96	118959	3.3044	0.1264	0.001
'PIWIL3'	ENSG00000184571	3	749	193	118862	2.4668	0.1265	0.066
'SPIDR'	ENSG00000164808	3	749	193	118862	2.4668	0.1265	0.15
'ZNF471'	ENSG00000196263	3	749	193	118862	2.4668	0.1265	0.023
'DUOX2'	ENSG00000140279	4	748	301	118754	2.1098	0.1269	0.22
'TG'	ENSG00000042832	4	748	301	118754	2.1098	0.1269	0.654
'CPA2'	ENSG00000158516	2	750	97	118958	3.2703	0.1285	0.279
'LGALS12'	ENSG00000133317	2	750	97	118958	3.2703	0.1285	0
'BCL2L15'	ENSG00000188761	1	751	21	119034	7.5477	0.1294	0.21
'CBFA2T2'	ENSG00000078699	1	751	21	119034	7.5477	0.1294	0.216
'CHRNA9'	ENSG00000174343	1	751	21	119034	7.5477	0.1294	0.011
'CTNNA1'	ENSG00000044115	1	751	21	119034	7.5477	0.1294	0.533
'FAM135B'	ENSG00000147724	1	751	21	119034	7.5477	0.1294	0.275
'ICAM2'	ENSG00000108622	1	751	21	119034	7.5477	0.1294	0.198
'JOSD2'	ENSG00000161677	1	751	21	119034	7.5477	0.1294	0.254
'LRP12'	ENSG00000147650	1	751	21	119034	7.5477	0.1294	0.102
'OR51L1'	ENSG00000176798	1	751	21	119034	7.5477	0.1294	0.046
'OR7D4'	ENSG00000174667	1	751	21	119034	7.5477	0.1294	0.001
'PABPC1L'	ENSG00000101104	1	751	21	119034	7.5477	0.1294	0.08
'POLR2M'	ENSG00000255529	1	751	21	119034	7.5477	0.1294	0.013
'RNF43'	ENSG00000108375	1	751	21	119034	7.5477	0.1294	0.015
'SCAF8'	ENSG00000213079	1	751	21	119034	7.5477	0.1294	0.232
'SH3GLB2'	ENSG00000148341	1	751	21	119034	7.5477	0.1294	0.207
'TMEM207'	ENSG00000198398	1	751	21	119034	7.5477	0.1294	0.001
'TNFRSF9'	ENSG00000049249	1	751	21	119034	7.5477	0.1294	0.122
'TOM1L2'	ENSG00000175662	1	751	21	119034	7.5477	0.1294	0.565
'UBXN2A'	ENSG00000173960	1	751	21	119034	7.5477	0.1294	0.226
'VAC14'	ENSG00000103043	1	751	21	119034	7.5477	0.1294	0.431
'WFDC1'	ENSG00000103175	1	751	21	119034	7.5477	0.1294	0.003
'ANKRD53'	ENSG00000144031	2	750	98	118957	3.2369	0.1306	0.001
'FGA'	ENSG00000171560	2	750	98	118957	3.2369	0.1306	0.513
'GALNTL5'	ENSG00000106648	2	750	98	118957	3.2369	0.1306	0.002
'MIIP'	ENSG00000116691	2	750	98	118957	3.2369	0.1306	0.018
'TBXA2R'	ENSG00000006638	2	750	98	118957	3.2369	0.1306	0.015
'UNC119'	ENSG00000109103	2	750	98	118957	3.2369	0.1306	0.004
'TYR'	ENSG00000077498	3	749	196	118859	2.4289	0.1307	0.562
'ADAM33'	ENSG00000149451	2	750	99	118956	3.2042	0.1328	0.114
'UMOD'	ENSG00000169344	2	750	99	118956	3.2042	0.1328	0.454
'ZNF543'	ENSG00000178229	2	750	99	118956	3.2042	0.1328	0.006
'PIK3R6'	ENSG00000276231	3	749	198	118857	2.4044	0.1335	0.002
'AGTR2'	ENSG00000180772	1	751	22	119033	7.2045	0.1348	0.785
'ANKRD44'	ENSG00000065413	1	751	22	119033	7.2045	0.1348	0.47
'BATF2'	ENSG00000168062	1	751	22	119033	7.2045	0.1348	0.002
'BPIFC'	ENSG00000184459	1	751	22	119033	7.2045	0.1348	0.098
'EPB41L1'	ENSG00000088367	1	751	22	119033	7.2045	0.1348	0.125
'FAM166B'	ENSG00000215187	1	751	22	119033	7.2045	0.1348	0.001
'FBN2'	ENSG00000138829	1	751	22	119033	7.2045	0.1348	0.154
'GALE'	ENSG00000117308	1	751	22	119033	7.2045	0.1348	0.03
'GSTA5'	ENSG00000182793	1	751	22	119033	7.2045	0.1348	0.111
'HOXC10'	ENSG00000180818	1	751	22	119033	7.2045	0.1348	0.003
'IQCJ-SCHIP1'	ENSG00000283154	1	751	22	119033	7.2045	0.1348	0.005
'LAMP3'	ENSG00000078081	1	751	22	119033	7.2045	0.1348	0.265
'LYPD4'	ENSG00000273111	1	751	22	119033	7.2045	0.1348	0.021
'MGAT2'	ENSG00000168282	1	751	22	119033	7.2045	0.1348	0.215
'N6AMT1'	ENSG00000156239	1	751	22	119033	7.2045	0.1348	0.099
'NSMCE1'	ENSG00000169189	1	751	22	119033	7.2045	0.1348	0.197
'OSBPL9'	ENSG00000117859	1	751	22	119033	7.2045	0.1348	0.131
'PLXNA1'	ENSG00000114554	1	751	22	119033	7.2045	0.1348	0.12
'PTGES3L'	ENSG00000267060	1	751	22	119033	7.2045	0.1348	0.001
'SAMD13'	ENSG00000203943	1	751	22	119033	7.2045	0.1348	0
'THAP8'	ENSG00000161277	1	751	22	119033	7.2045	0.1348	0.072
'XRN2'	ENSG00000088930	1	751	22	119033	7.2045	0.1348	0.364
'YME1L1'	ENSG00000136758	1	751	22	119033	7.2045	0.1348	0.409
'ZNF366'	ENSG00000178175	1	751	22	119033	7.2045	0.1348	0.533
'ZNF764'	ENSG00000169951	1	751	22	119033	7.2045	0.1348	0.006
'CLEC4M'	ENSG00000104938	2	750	100	118955	3.1721	0.1349	0.001
'ARHGAP8'	ENSG00000241484	3	749	200	118855	2.3803	0.1363	0.028
'ASIC5'	ENSG00000256394	2	750	101	118954	3.1407	0.137	0.038
'MYO9A'	ENSG00000066933	2	750	101	118954	3.1407	0.137	0.027
'GTF2H4'	ENSG00000213780	2	750	102	118953	3.1099	0.1391	0.017
'PCDHGB7'	ENSG00000254122	2	750	102	118953	3.1099	0.1391	0.006
'UGT2A2'	ENSG00000271271	2	750	102	118953	3.1099	0.1391	0.068
'ACTL8'	ENSG00000117148	1	751	23	119032	6.8912	0.1403	0
'APOBEC3F'	ENSG00000128394	1	751	23	119032	6.8912	0.1403	0.338
'ATP9A'	ENSG00000054793	1	751	23	119032	6.8912	0.1403	0.007
'B3GALT4'	ENSG00000235863	1	751	23	119032	6.8912	0.1403	0.063
'BAK1'	ENSG00000030110	1	751	23	119032	6.8912	0.1403	0.605
'COPZ2'	ENSG00000005243	1	751	23	119032	6.8912	0.1403	0.001
'CWC27'	ENSG00000153015	1	751	23	119032	6.8912	0.1403	0.485
'FTMT'	ENSG00000181867	1	751	23	119032	6.8912	0.1403	0.062
'GUCA1B'	ENSG00000112599	1	751	23	119032	6.8912	0.1403	0
'LGALS3'	ENSG00000131981	1	751	23	119032	6.8912	0.1403	0.942
'LGR4'	ENSG00000205213	1	751	23	119032	6.8912	0.1403	0.634
'NMRAL1'	ENSG00000153406	1	751	23	119032	6.8912	0.1403	0.005
'OR2A5'	ENSG00000221836	1	751	23	119032	6.8912	0.1403	0.002
'OR9Q1'	ENSG00000186509	1	751	23	119032	6.8912	0.1403	0
'PDCD6IP'	ENSG00000170248	1	751	23	119032	6.8912	0.1403	0.955
'PLEKHA8'	ENSG00000106086	1	751	23	119032	6.8912	0.1403	0.202
'POLR2B'	ENSG00000047315	1	751	23	119032	6.8912	0.1403	0.115
'PSMA6'	ENSG00000100902	1	751	23	119032	6.8912	0.1403	0.265
'RAX'	ENSG00000134438	1	751	23	119032	6.8912	0.1403	0.001
'SKA2'	ENSG00000182628	1	751	23	119032	6.8912	0.1403	0.022
'SLC24A2'	ENSG00000155886	1	751	23	119032	6.8912	0.1403	0.03
'SLC5A1'	ENSG00000100170	1	751	23	119032	6.8912	0.1403	0.599
'ST6GALNAC6'	ENSG00000160408	1	751	23	119032	6.8912	0.1403	0.158
'VPS37C'	ENSG00000167987	1	751	23	119032	6.8912	0.1403	0.164
'ZNF41'	ENSG00000147124	1	751	23	119032	6.8912	0.1403	0.045
'CARNS1'	ENSG00000172508	3	749	203	118852	2.345	0.1406	0.001
'DPY19L4'	ENSG00000156162	3	749	204	118851	2.3335	0.1421	0.04
'LONP2'	ENSG00000102910	3	749	204	118851	2.3335	0.1421	0.299
'EME1'	ENSG00000154920	2	750	104	118951	3.05	0.1434	0.032
'TMEM187'	ENSG00000177854	2	750	104	118951	3.05	0.1434	0.303
'TRPM8'	ENSG00000144481	2	750	104	118951	3.05	0.1434	0.635
'TYSND1'	ENSG00000156521	2	750	104	118951	3.05	0.1434	0.001
'BRCA2'	ENSG00000139618	4	748	317	118738	2.003	0.1448	0.843
'ADORA2B'	ENSG00000170425	2	750	105	118950	3.021	0.1456	0.101
'CERS4'	ENSG00000090661	2	750	105	118950	3.021	0.1456	0.106
'FTCD'	ENSG00000160282	2	750	105	118950	3.021	0.1456	0.002
'OLFML2B'	ENSG00000162745	2	750	105	118950	3.021	0.1456	0.16
'ACLY'	ENSG00000131473	1	751	24	119031	6.604	0.1457	0.715
'APTX'	ENSG00000137074	1	751	24	119031	6.604	0.1457	0.347
'CCDC58'	ENSG00000160124	1	751	24	119031	6.604	0.1457	0.114
'CDK9'	ENSG00000136807	1	751	24	119031	6.604	0.1457	0.347
'CDR1'	ENSG00000184258	1	751	24	119031	6.604	0.1457	0.003
'EIF4E3'	ENSG00000163412	1	751	24	119031	6.604	0.1457	0.045
'GPR63'	ENSG00000112218	1	751	24	119031	6.604	0.1457	0.005
'HEYL'	ENSG00000163909	1	751	24	119031	6.604	0.1457	0.139
'KCNS1'	ENSG00000124134	1	751	24	119031	6.604	0.1457	0.015
'KIF5B'	ENSG00000170759	1	751	24	119031	6.604	0.1457	0.847
'KRBA2'	ENSG00000184619	1	751	24	119031	6.604	0.1457	0.001
'LLGL1'	ENSG00000131899	1	751	24	119031	6.604	0.1457	0.49
'LMLN'	ENSG00000185621	1	751	24	119031	6.604	0.1457	0.004
'LPAR2'	ENSG00000064547	1	751	24	119031	6.604	0.1457	0.674
'NRBP2'	ENSG00000185189	1	751	24	119031	6.604	0.1457	0.036
'OMP'	ENSG00000254550	1	751	24	119031	6.604	0.1457	0.061
'OR52E2'	ENSG00000176787	1	751	24	119031	6.604	0.1457	0.009
'PHLDA1'	ENSG00000139289	1	751	24	119031	6.604	0.1457	0.07
'PPIG'	ENSG00000138398	1	751	24	119031	6.604	0.1457	0.197
'SEPT12'	ENSG00000140623	1	751	24	119031	6.604	0.1457	0.166
'SNX7'	ENSG00000162627	1	751	24	119031	6.604	0.1457	0.041
'SPOPL'	ENSG00000144228	1	751	24	119031	6.604	0.1457	0.047
'SSH2'	ENSG00000141298	1	751	24	119031	6.604	0.1457	0.29
'TBKBP1'	ENSG00000198933	1	751	24	119031	6.604	0.1457	0.002
'TFAP2E'	ENSG00000116819	1	751	24	119031	6.604	0.1457	0.001
'TFB2M'	ENSG00000162851	1	751	24	119031	6.604	0.1457	0.004
'UFC1'	ENSG00000143222	1	751	24	119031	6.604	0.1457	0.467
'VOPP1'	ENSG00000154978	1	751	24	119031	6.604	0.1457	0.002
'ZCCHC9'	ENSG00000131732	1	751	24	119031	6.604	0.1457	0.28
'ZNF20'	ENSG00000132010	1	751	24	119031	6.604	0.1457	0.004
'VEPH1'	ENSG00000197415	3	749	207	118848	2.2996	0.1464	0.018
'CACNA1H'	ENSG00000196557	2	750	106	118949	2.9924	0.1478	0.719
'CARD14'	ENSG00000141527	2	750	106	118949	2.9924	0.1478	0.279
'HHATL'	ENSG00000010282	2	750	106	118949	2.9924	0.1478	0.001
'IARS'	ENSG00000196305	2	750	106	118949	2.9924	0.1478	0.491
'RNF212'	ENSG00000178222	2	750	106	118949	2.9924	0.1478	0.11
'SLC4A1AP'	ENSG00000163798	2	750	106	118949	2.9924	0.1478	0.416
'TSNARE1'	ENSG00000171045	2	750	106	118949	2.9924	0.1478	0.633
'UGT1A9'	ENSG00000241119	2	750	106	118949	2.9924	0.1478	0.034
'ZNF709'	ENSG00000242852	2	750	106	118949	2.9924	0.1478	0.183
'PMEL'	ENSG00000185664	3	749	208	118847	2.2886	0.1479	0.094
'FUK'	ENSG00000157353	3	749	209	118846	2.2776	0.1494	0.003
'PRR5-ARHGAP8'	ENSG00000248405	3	749	209	118846	2.2776	0.1494	0.099
'CFLAR'	ENSG00000003402	2	750	107	118948	2.9644	0.1499	0.39
'DNMBP'	ENSG00000107554	2	750	107	118948	2.9644	0.1499	0.126
'METTL23'	ENSG00000181038	2	750	107	118948	2.9644	0.1499	0.001
'TEKT2'	ENSG00000092850	2	750	107	118948	2.9644	0.1499	0.282
'FAM200A'	ENSG00000221909	4	748	322	118733	1.9719	0.1505	0.002
'MAP3K19'	ENSG00000176601	3	749	210	118845	2.2667	0.1508	0.106
'APOPT1'	ENSG00000256053	1	751	25	119030	6.3398	0.151	0.025
'C5AR2'	ENSG00000134830	1	751	25	119030	6.3398	0.151	0.004
'CDC34'	ENSG00000099804	1	751	25	119030	6.3398	0.151	0.004
'CHD5'	ENSG00000116254	1	751	25	119030	6.3398	0.151	0.111
'GNAT2'	ENSG00000134183	1	751	25	119030	6.3398	0.151	0.109
'KCNN3'	ENSG00000143603	1	751	25	119030	6.3398	0.151	0.983
'LHX9'	ENSG00000143355	1	751	25	119030	6.3398	0.151	0.019
'PECR'	ENSG00000115425	1	751	25	119030	6.3398	0.151	0.136
'POMGNT2'	ENSG00000144647	1	751	25	119030	6.3398	0.151	0.176
'PTGS1'	ENSG00000095303	1	751	25	119030	6.3398	0.151	0.856
'SLC4A3'	ENSG00000114923	1	751	25	119030	6.3398	0.151	0.28
'SSX5'	ENSG00000165583	1	751	25	119030	6.3398	0.151	0.003
'ST3GAL3'	ENSG00000126091	1	751	25	119030	6.3398	0.151	0.876
'TMEM120B'	ENSG00000188735	1	751	25	119030	6.3398	0.151	0.167
'WRNIP1'	ENSG00000124535	1	751	25	119030	6.3398	0.151	0.019
'WWP1'	ENSG00000123124	1	751	25	119030	6.3398	0.151	0.173
'ZSCAN25'	ENSG00000197037	1	751	25	119030	6.3398	0.151	0.031
'IFT81'	ENSG00000122970	2	750	108	118947	2.937	0.1521	0.411
'SRFBP1'	ENSG00000151304	2	750	108	118947	2.937	0.1521	0.006
'THUMPD2'	ENSG00000138050	2	750	108	118947	2.937	0.1521	0.012
'ZNF582'	ENSG00000018869	4	748	324	118731	1.9596	0.1528	0.01
'HKR1'	ENSG00000181666	3	749	212	118843	2.2453	0.1538	0.016
'MME'	ENSG00000196549	2	750	109	118946	2.91	0.1543	0.785
'NDUFAF7'	ENSG00000003509	2	750	109	118946	2.91	0.1543	0.012
'SLC4A9'	ENSG00000113073	2	750	109	118946	2.91	0.1543	0.003
'TNFAIP8L3'	ENSG00000183578	2	750	109	118946	2.91	0.1543	0
'WDR46'	ENSG00000227057	2	750	109	118946	2.91	0.1543	0.051
'ANGEL1'	ENSG00000013523	3	749	213	118842	2.2348	0.1553	0.049
'ACOX1'	ENSG00000161533	1	751	26	119029	6.0959	0.1564	0.103
'AQP8'	ENSG00000103375	1	751	26	119029	6.0959	0.1564	0
'CACNA1G'	ENSG00000006283	1	751	26	119029	6.0959	0.1564	0.136
'CLASRP'	ENSG00000104859	1	751	26	119029	6.0959	0.1564	0.196
'CSNK1G3'	ENSG00000151292	1	751	26	119029	6.0959	0.1564	0.048
'CYB5R4'	ENSG00000065615	1	751	26	119029	6.0959	0.1564	0.078
'EDDM3B'	ENSG00000181552	1	751	26	119029	6.0959	0.1564	0.001
'FAM133B'	ENSG00000234545	1	751	26	119029	6.0959	0.1564	0.088
'GUK1'	ENSG00000143774	1	751	26	119029	6.0959	0.1564	0.275
'HBG1'	ENSG00000213934	1	751	26	119029	6.0959	0.1564	0.002
'KIAA0895L'	ENSG00000196123	1	751	26	119029	6.0959	0.1564	0.007
'LIPH'	ENSG00000163898	1	751	26	119029	6.0959	0.1564	0.13
'MBOAT2'	ENSG00000143797	1	751	26	119029	6.0959	0.1564	0.047
'MSRB3'	ENSG00000174099	1	751	26	119029	6.0959	0.1564	0.813
'MUC7'	ENSG00000171195	1	751	26	119029	6.0959	0.1564	0.002
'NDUFA9'	ENSG00000139180	1	751	26	119029	6.0959	0.1564	0.151
'PSAP'	ENSG00000197746	1	751	26	119029	6.0959	0.1564	0.995
'PSD3'	ENSG00000156011	1	751	26	119029	6.0959	0.1564	0.272
'RAPGEF4'	ENSG00000091428	1	751	26	119029	6.0959	0.1564	0.45
'SLC25A1'	ENSG00000100075	1	751	26	119029	6.0959	0.1564	0.488
'SRPRB'	ENSG00000144867	1	751	26	119029	6.0959	0.1564	0.148
'TDRD1'	ENSG00000095627	1	751	26	119029	6.0959	0.1564	0.1
'TMEM184C'	ENSG00000164168	1	751	26	119029	6.0959	0.1564	0.135
'TMEM231'	ENSG00000205084	1	751	26	119029	6.0959	0.1564	0.001
'VPS11'	ENSG00000160695	1	751	26	119029	6.0959	0.1564	0.371
'VPS54'	ENSG00000143952	1	751	26	119029	6.0959	0.1564	0.179
'WNT16'	ENSG00000002745	1	751	26	119029	6.0959	0.1564	0.293
'ZNF330'	ENSG00000109445	1	751	26	119029	6.0959	0.1564	0.069
'ACTR8'	ENSG00000113812	2	750	110	118945	2.8835	0.1565	0.01
'CIDEB'	ENSG00000136305	2	750	110	118945	2.8835	0.1565	0.002
'DIS3L'	ENSG00000166938	2	750	110	118945	2.8835	0.1565	0.212
'HOOK2'	ENSG00000095066	2	750	110	118945	2.8835	0.1565	0.103
'NCAPD3'	ENSG00000151503	2	750	110	118945	2.8835	0.1565	0.146
'PROK2'	ENSG00000163421	2	750	110	118945	2.8835	0.1565	0.001
'RAB36'	ENSG00000100228	2	750	110	118945	2.8835	0.1565	0.038
'ERCC2'	ENSG00000104884	3	749	214	118841	2.2243	0.1568	0.008
'CSPP1'	ENSG00000104218	3	749	215	118840	2.2139	0.1583	0.173
'ZNF708'	ENSG00000182141	3	749	215	118840	2.2139	0.1583	0.25
'IL22RA2'	ENSG00000164485	2	750	111	118944	2.8575	0.1587	0.041
'TMEM54'	ENSG00000121900	2	750	111	118944	2.8575	0.1587	0.002
'ART5'	ENSG00000167311	2	750	112	118943	2.832	0.1609	0.04
'CCDC78'	ENSG00000162004	2	750	112	118943	2.832	0.1609	0.004
'POLRMT'	ENSG00000099821	2	750	112	118943	2.832	0.1609	0.164
'STAG3'	ENSG00000066923	2	750	112	118943	2.832	0.1609	0.444
'ADCK5'	ENSG00000173137	1	751	27	119028	5.8701	0.1617	0.004
'APLP2'	ENSG00000084234	1	751	27	119028	5.8701	0.1617	0.583
'ARHGEF17'	ENSG00000110237	1	751	27	119028	5.8701	0.1617	0.226
'C17orf97'	ENSG00000187624	1	751	27	119028	5.8701	0.1617	0.002
'CABS1'	ENSG00000145309	1	751	27	119028	5.8701	0.1617	0.007
'CD5L'	ENSG00000073754	1	751	27	119028	5.8701	0.1617	0.073
'CNOT1'	ENSG00000125107	1	751	27	119028	5.8701	0.1617	0.053
'CSRP3'	ENSG00000129170	1	751	27	119028	5.8701	0.1617	0.187
'ICAM1'	ENSG00000090339	1	751	27	119028	5.8701	0.1617	0.979
'KAZN'	ENSG00000189337	1	751	27	119028	5.8701	0.1617	0.003
'LYSMD3'	ENSG00000176018	1	751	27	119028	5.8701	0.1617	0.005
'MRPS24'	ENSG00000062582	1	751	27	119028	5.8701	0.1617	0.011
'MYO9B'	ENSG00000099331	1	751	27	119028	5.8701	0.1617	0.692
'NT5DC3'	ENSG00000111696	1	751	27	119028	5.8701	0.1617	0.3
'PARS2'	ENSG00000162396	1	751	27	119028	5.8701	0.1617	0.111
'PLEKHJ1'	ENSG00000104886	1	751	27	119028	5.8701	0.1617	0.004
'PRAMEF1'	ENSG00000116721	1	751	27	119028	5.8701	0.1617	0.009
'RASSF1'	ENSG00000068028	1	751	27	119028	5.8701	0.1617	0.031
'RWDD2B'	ENSG00000156253	1	751	27	119028	5.8701	0.1617	0.001
'SEC14L2'	ENSG00000100003	1	751	27	119028	5.8701	0.1617	0.003
'SEC31A'	ENSG00000138674	1	751	27	119028	5.8701	0.1617	0.564
'SPATA19'	ENSG00000166118	1	751	27	119028	5.8701	0.1617	0.002
'SRPK1'	ENSG00000096063	1	751	27	119028	5.8701	0.1617	0.003
'TBC1D23'	ENSG00000036054	1	751	27	119028	5.8701	0.1617	0.471
'TMEM214'	ENSG00000119777	1	751	27	119028	5.8701	0.1617	0.141
'TMEM244'	ENSG00000203756	1	751	27	119028	5.8701	0.1617	0.002
'UTS2B'	ENSG00000188958	1	751	27	119028	5.8701	0.1617	0.004
'ZNF318'	ENSG00000171467	1	751	27	119028	5.8701	0.1617	0.068
'ZNF583'	ENSG00000198440	1	751	27	119028	5.8701	0.1617	0.24
'ZNF674'	ENSG00000251192	1	751	27	119028	5.8701	0.1617	0.001
'AKR1C3'	ENSG00000196139	4	748	332	118723	1.9123	0.1623	0.011
'MYH15'	ENSG00000144821	3	749	218	118837	2.1834	0.1628	0.041
'HELZ2'	ENSG00000130589	2	750	113	118942	2.8069	0.1631	0.128
'MPG'	ENSG00000103152	2	750	113	118942	2.8069	0.1631	0.088
'ZNF648'	ENSG00000179930	3	749	219	118836	2.1734	0.1643	0.011
'ASTE1'	ENSG00000034533	2	750	114	118941	2.7822	0.1653	0.008
'BPIFA1'	ENSG00000198183	2	750	114	118941	2.7822	0.1653	0.067
'ECH1'	ENSG00000104823	2	750	114	118941	2.7822	0.1653	0.114
'AGR2'	ENSG00000106541	1	751	28	119027	5.6604	0.1669	0.052
'BIRC5'	ENSG00000089685	1	751	28	119027	5.6604	0.1669	0.039
'BMPER'	ENSG00000164619	1	751	28	119027	5.6604	0.1669	0.413
'BTBD1'	ENSG00000064726	1	751	28	119027	5.6604	0.1669	0.254
'CD248'	ENSG00000174807	1	751	28	119027	5.6604	0.1669	0.107
'CLP1'	ENSG00000172409	1	751	28	119027	5.6604	0.1669	0.216
'CNGA2'	ENSG00000183862	1	751	28	119027	5.6604	0.1669	0.145
'FANCE'	ENSG00000112039	1	751	28	119027	5.6604	0.1669	0.24
'FOLH1'	ENSG00000086205	1	751	28	119027	5.6604	0.1669	0.645
'GDAP1'	ENSG00000104381	1	751	28	119027	5.6604	0.1669	0.003
'GMPPB'	ENSG00000173540	1	751	28	119027	5.6604	0.1669	0.053
'GPR35'	ENSG00000178623	1	751	28	119027	5.6604	0.1669	0.539
'GXYLT1'	ENSG00000151233	1	751	28	119027	5.6604	0.1669	0.188
'INO80C'	ENSG00000153391	1	751	28	119027	5.6604	0.1669	0.004
'ITSN1'	ENSG00000205726	1	751	28	119027	5.6604	0.1669	0.235
'KREMEN2'	ENSG00000131650	1	751	28	119027	5.6604	0.1669	0
'LMOD3'	ENSG00000163380	1	751	28	119027	5.6604	0.1669	0.007
'MAMSTR'	ENSG00000176909	1	751	28	119027	5.6604	0.1669	0.005
'MAP3K7CL'	ENSG00000156265	1	751	28	119027	5.6604	0.1669	0.046
'MCHR1'	ENSG00000128285	1	751	28	119027	5.6604	0.1669	0.005
'PARD6A'	ENSG00000102981	1	751	28	119027	5.6604	0.1669	0.273
'PDZD9'	ENSG00000155714	1	751	28	119027	5.6604	0.1669	0.009
'PHACTR4'	ENSG00000204138	1	751	28	119027	5.6604	0.1669	0.176
'PRMT6'	ENSG00000198890	1	751	28	119027	5.6604	0.1669	0.449
'PSORS1C2'	ENSG00000204538	1	751	28	119027	5.6604	0.1669	0.001
'PTCHD4'	ENSG00000244694	1	751	28	119027	5.6604	0.1669	0.047
'RNASEH1'	ENSG00000171865	1	751	28	119027	5.6604	0.1669	0.175
'RPP14'	ENSG00000163684	1	751	28	119027	5.6604	0.1669	0.223
'SERPINB2'	ENSG00000197632	1	751	28	119027	5.6604	0.1669	0.001
'SLC37A2'	ENSG00000134955	1	751	28	119027	5.6604	0.1669	0.001
'SMIM15'	ENSG00000188725	1	751	28	119027	5.6604	0.1669	0.033
'SNX24'	ENSG00000064652	1	751	28	119027	5.6604	0.1669	0.002
'SOCS4'	ENSG00000180008	1	751	28	119027	5.6604	0.1669	0.003
'SPATA9'	ENSG00000145757	1	751	28	119027	5.6604	0.1669	0.03
'SRSF12'	ENSG00000154548	1	751	28	119027	5.6604	0.1669	0.006
'TMEM138'	ENSG00000149483	1	751	28	119027	5.6604	0.1669	0.013
'TMEM144'	ENSG00000164124	1	751	28	119027	5.6604	0.1669	0.006
'UPK1B'	ENSG00000114638	1	751	28	119027	5.6604	0.1669	0.001
'UQCRC1'	ENSG00000010256	1	751	28	119027	5.6604	0.1669	0.222
'ZNF205'	ENSG00000122386	1	751	28	119027	5.6604	0.1669	0.263
'ZNF8'	ENSG00000278129	1	751	28	119027	5.6604	0.1669	0.003
'ANKZF1'	ENSG00000163516	2	750	115	118940	2.758	0.1675	0.246
'APOA5'	ENSG00000110243	2	750	115	118940	2.758	0.1675	0.497
'PDE6B'	ENSG00000133256	2	750	115	118940	2.758	0.1675	0.017
'UGT1A7'	ENSG00000244122	2	750	115	118940	2.758	0.1675	0.018
'CDC20B'	ENSG00000164287	2	750	116	118939	2.7342	0.1697	0.011
'PYROXD1'	ENSG00000121350	2	750	117	118938	2.7108	0.1719	0.008
'RSPH3'	ENSG00000130363	2	750	117	118938	2.7108	0.1719	0.004
'SNX32'	ENSG00000172803	2	750	117	118938	2.7108	0.1719	0.029
'ALDH6A1'	ENSG00000119711	1	751	29	119026	5.4652	0.1721	0.087
'ANKS3'	ENSG00000168096	1	751	29	119026	5.4652	0.1721	0.153
'CD320'	ENSG00000167775	1	751	29	119026	5.4652	0.1721	0.002
'CD6'	ENSG00000013725	1	751	29	119026	5.4652	0.1721	0.335
'CELSR2'	ENSG00000143126	1	751	29	119026	5.4652	0.1721	0.679
'CHCHD6'	ENSG00000159685	1	751	29	119026	5.4652	0.1721	0.004
'CNPPD1'	ENSG00000115649	1	751	29	119026	5.4652	0.1721	0.065
'COL26A1'	ENSG00000160963	1	751	29	119026	5.4652	0.1721	0.003
'FAM98B'	ENSG00000171262	1	751	29	119026	5.4652	0.1721	0.496
'HOXC9'	ENSG00000180806	1	751	29	119026	5.4652	0.1721	0
'HTR3E'	ENSG00000186038	1	751	29	119026	5.4652	0.1721	0.048
'KRT10'	ENSG00000186395	1	751	29	119026	5.4652	0.1721	0.637
'LCLAT1'	ENSG00000172954	1	751	29	119026	5.4652	0.1721	0.002
'MMP2'	ENSG00000087245	1	751	29	119026	5.4652	0.1721	0.946
'MMP28'	ENSG00000271447	1	751	29	119026	5.4652	0.1721	0
'NF1'	ENSG00000196712	1	751	29	119026	5.4652	0.1721	0.644
'PDCD1LG2'	ENSG00000197646	1	751	29	119026	5.4652	0.1721	0.202
'PTPRK'	ENSG00000152894	1	751	29	119026	5.4652	0.1721	0.314
'R3HDM4'	ENSG00000198858	1	751	29	119026	5.4652	0.1721	0.189
'RABEP2'	ENSG00000177548	1	751	29	119026	5.4652	0.1721	0.308
'RACGAP1'	ENSG00000161800	1	751	29	119026	5.4652	0.1721	0.365
'RAG2'	ENSG00000175097	1	751	29	119026	5.4652	0.1721	0.121
'RTBDN'	ENSG00000132026	1	751	29	119026	5.4652	0.1721	0
'SLC22A12'	ENSG00000197891	1	751	29	119026	5.4652	0.1721	0.508
'TAS2R50'	ENSG00000212126	1	751	29	119026	5.4652	0.1721	0.014
'TTC39A'	ENSG00000085831	1	751	29	119026	5.4652	0.1721	0.029
'FAT2'	ENSG00000086570	3	749	225	118830	2.1154	0.1735	0.121
'THADA'	ENSG00000115970	3	749	225	118830	2.1154	0.1735	0.603
'EPN3'	ENSG00000049283	2	750	118	118937	2.6878	0.1742	0.011
'GPHA2'	ENSG00000149735	2	750	118	118937	2.6878	0.1742	0
'NUBP1'	ENSG00000103274	2	750	118	118937	2.6878	0.1742	0.194
'TLL2'	ENSG00000095587	3	749	226	118829	2.106	0.175	0.013
'UNC13D'	ENSG00000092929	3	749	226	118829	2.106	0.175	0.207
'FDXACB1'	ENSG00000255561	2	750	119	118936	2.6652	0.1764	0
'PDE11A'	ENSG00000128655	2	750	119	118936	2.6652	0.1764	0.246
'SLC13A1'	ENSG00000081800	2	750	119	118936	2.6652	0.1764	0.155
'ZNF77'	ENSG00000175691	2	750	119	118936	2.6652	0.1764	0.001
'AMTN'	ENSG00000187689	1	751	30	119025	5.283	0.1773	0.012
'APMAP'	ENSG00000101474	1	751	30	119025	5.283	0.1773	0.208
'ATRAID'	ENSG00000138085	1	751	30	119025	5.283	0.1773	0.238
'C6orf118'	ENSG00000112539	1	751	30	119025	5.283	0.1773	0.004
'CDC42BPA'	ENSG00000143776	1	751	30	119025	5.283	0.1773	0.144
'CGB2'	ENSG00000104818	1	751	30	119025	5.283	0.1773	0.001
'CXCL2'	ENSG00000081041	1	751	30	119025	5.283	0.1773	0.486
'EXTL2'	ENSG00000162694	1	751	30	119025	5.283	0.1773	0.008
'FAM45A'	ENSG00000119979	1	751	30	119025	5.283	0.1773	0.005
'GEMIN2'	ENSG00000092208	1	751	30	119025	5.283	0.1773	0.009
'GLMN'	ENSG00000174842	1	751	30	119025	5.283	0.1773	0.212
'MAD2L2'	ENSG00000116670	1	751	30	119025	5.283	0.1773	0.172
'MUSK'	ENSG00000030304	1	751	30	119025	5.283	0.1773	0.588
'NEURL4'	ENSG00000215041	1	751	30	119025	5.283	0.1773	0.012
'NPPA'	ENSG00000175206	1	751	30	119025	5.283	0.1773	0.816
'NUBPL'	ENSG00000151413	1	751	30	119025	5.283	0.1773	0.012
'OR13C2'	ENSG00000276119	1	751	30	119025	5.283	0.1773	0.162
'OR1E2'	ENSG00000127780	1	751	30	119025	5.283	0.1773	0.001
'PDLIM3'	ENSG00000154553	1	751	30	119025	5.283	0.1773	0.226
'RAB4A'	ENSG00000168118	1	751	30	119025	5.283	0.1773	0.028
'STX19'	ENSG00000178750	1	751	30	119025	5.283	0.1773	0.002
'TALDO1'	ENSG00000177156	1	751	30	119025	5.283	0.1773	0.13
'TRIML1'	ENSG00000184108	1	751	30	119025	5.283	0.1773	0.002
'UBOX5'	ENSG00000185019	1	751	30	119025	5.283	0.1773	0.016
'ZADH2'	ENSG00000180011	1	751	30	119025	5.283	0.1773	0.103
'ZSWIM5'	ENSG00000162415	1	751	30	119025	5.283	0.1773	0.154
'RYR1'	ENSG00000196218	3	749	228	118827	2.0875	0.1781	0.222
'ZNF44'	ENSG00000197857	3	749	228	118827	2.0875	0.1781	0.168
'ZNF793'	ENSG00000188227	3	749	228	118827	2.0875	0.1781	0.002
'TNNI3K'	ENSG00000116783	6	746	563	118492	1.6928	0.1785	0.674
'CDK5RAP3'	ENSG00000108465	2	750	120	118935	2.643	0.1786	0.078
'EPSTI1'	ENSG00000133106	2	750	120	118935	2.643	0.1786	0.04
'TXLNB'	ENSG00000164440	2	750	120	118935	2.643	0.1786	0.238
'TMC2'	ENSG00000149488	2	750	121	118934	2.6211	0.1809	0.019
'ACOT9'	ENSG00000123130	1	751	31	119024	5.1125	0.1825	0.156
'ACVR1'	ENSG00000115170	1	751	31	119024	5.1125	0.1825	0.271
'ARMC5'	ENSG00000140691	1	751	31	119024	5.1125	0.1825	0.081
'ATAD5'	ENSG00000176208	1	751	31	119024	5.1125	0.1825	0.573
'BMPR1B'	ENSG00000138696	1	751	31	119024	5.1125	0.1825	0.029
'BRD9'	ENSG00000028310	1	751	31	119024	5.1125	0.1825	0.18
'BTBD7'	ENSG00000011114	1	751	31	119024	5.1125	0.1825	0.475
'BTBD8'	ENSG00000189195	1	751	31	119024	5.1125	0.1825	0.357
'CCDC68'	ENSG00000166510	1	751	31	119024	5.1125	0.1825	0.435
'ECHS1'	ENSG00000127884	1	751	31	119024	5.1125	0.1825	0.371
'ERCC6L'	ENSG00000186871	1	751	31	119024	5.1125	0.1825	0.015
'IQGAP1'	ENSG00000140575	1	751	31	119024	5.1125	0.1825	0.506
'KDELC1'	ENSG00000134901	1	751	31	119024	5.1125	0.1825	0.003
'KIF26B'	ENSG00000162849	1	751	31	119024	5.1125	0.1825	0.009
'KRTAP10-12'	ENSG00000189169	1	751	31	119024	5.1125	0.1825	0.135
'NDUFS2'	ENSG00000158864	1	751	31	119024	5.1125	0.1825	0.464
'PEF1'	ENSG00000162517	1	751	31	119024	5.1125	0.1825	0.231
'PIGX'	ENSG00000163964	1	751	31	119024	5.1125	0.1825	0.011
'RCAN3'	ENSG00000117602	1	751	31	119024	5.1125	0.1825	0.001
'RGP1'	ENSG00000107185	1	751	31	119024	5.1125	0.1825	0.198
'SALL3'	ENSG00000256463	1	751	31	119024	5.1125	0.1825	0.437
'SBSN'	ENSG00000189001	1	751	31	119024	5.1125	0.1825	0.117
'SCGN'	ENSG00000079689	1	751	31	119024	5.1125	0.1825	0.25
'SLC25A16'	ENSG00000122912	1	751	31	119024	5.1125	0.1825	0.109
'SLC44A2'	ENSG00000129353	1	751	31	119024	5.1125	0.1825	0.721
'STAC3'	ENSG00000185482	1	751	31	119024	5.1125	0.1825	0.678
'SULF2'	ENSG00000196562	1	751	31	119024	5.1125	0.1825	0.412
'ZNF277'	ENSG00000198839	1	751	31	119024	5.1125	0.1825	0.225
'ZNF805'	ENSG00000204524	1	751	31	119024	5.1125	0.1825	0.001
'OR1F1'	ENSG00000168124	3	749	231	118824	2.0603	0.1828	0
'CEP104'	ENSG00000116198	2	750	122	118933	2.5996	0.1831	0.185
'GAS2L2'	ENSG00000270765	2	750	122	118933	2.5996	0.1831	0.04
'TBC1D17'	ENSG00000104946	2	750	122	118933	2.5996	0.1831	0.295
'ZNF30'	ENSG00000168661	2	750	122	118933	2.5996	0.1831	0.026
'ZNF419'	ENSG00000105136	2	750	122	118933	2.5996	0.1831	0.007
'ZNF878'	ENSG00000257446	2	750	123	118932	2.5785	0.1854	0.033
'STON1-GTF2A1L'	ENSG00000068781	3	749	233	118822	2.0426	0.1859	0.045
'ALG6'	ENSG00000088035	1	751	32	119023	4.9527	0.1876	0.214
'AOAH'	ENSG00000136250	1	751	32	119023	4.9527	0.1876	0.009
'CCDC93'	ENSG00000125633	1	751	32	119023	4.9527	0.1876	0.446
'CNTN5'	ENSG00000149972	1	751	32	119023	4.9527	0.1876	0.205
'CTTN'	ENSG00000085733	1	751	32	119023	4.9527	0.1876	0.878
'DOK2'	ENSG00000147443	1	751	32	119023	4.9527	0.1876	0.378
'DPH5'	ENSG00000117543	1	751	32	119023	4.9527	0.1876	0.013
'HIST1H2BE'	ENSG00000274290	1	751	32	119023	4.9527	0.1876	0.013
'ING1'	ENSG00000153487	1	751	32	119023	4.9527	0.1876	0.666
'KDELR2'	ENSG00000136240	1	751	32	119023	4.9527	0.1876	0.347
'MIER1'	ENSG00000198160	1	751	32	119023	4.9527	0.1876	0.027
'NAV2'	ENSG00000166833	1	751	32	119023	4.9527	0.1876	0.543
'NOTCH3'	ENSG00000074181	1	751	32	119023	4.9527	0.1876	0.49
'OR1L6'	ENSG00000171459	1	751	32	119023	4.9527	0.1876	0
'OR2K2'	ENSG00000171133	1	751	32	119023	4.9527	0.1876	0.008
'OR8H2'	ENSG00000181767	1	751	32	119023	4.9527	0.1876	0.002
'PDZRN4'	ENSG00000165966	1	751	32	119023	4.9527	0.1876	0.129
'PIK3C2A'	ENSG00000011405	1	751	32	119023	4.9527	0.1876	0.549
'RASA3'	ENSG00000185989	1	751	32	119023	4.9527	0.1876	0.09
'RGS20'	ENSG00000147509	1	751	32	119023	4.9527	0.1876	0.001
'SCAMP3'	ENSG00000116521	1	751	32	119023	4.9527	0.1876	0.282
'SNTA1'	ENSG00000101400	1	751	32	119023	4.9527	0.1876	0.005
'TIMMDC1'	ENSG00000113845	1	751	32	119023	4.9527	0.1876	0.343
'TMEM132A'	ENSG00000006118	1	751	32	119023	4.9527	0.1876	0.027
'TRIM56'	ENSG00000169871	1	751	32	119023	4.9527	0.1876	0.001
'YIF1B'	ENSG00000167645	1	751	32	119023	4.9527	0.1876	0.028
'ZBTB3'	ENSG00000185670	1	751	32	119023	4.9527	0.1876	0.022
'C6'	ENSG00000039537	2	750	124	118931	2.5577	0.1877	0.21
'COL6A3'	ENSG00000163359	2	750	124	118931	2.5577	0.1877	0.569
'DDX25'	ENSG00000109832	2	750	124	118931	2.5577	0.1877	0.003
'DUSP27'	ENSG00000198842	2	750	124	118931	2.5577	0.1877	0.016
'EIF2AK4'	ENSG00000128829	2	750	125	118930	2.5372	0.1899	0.545
'NECAB2'	ENSG00000103154	2	750	125	118930	2.5372	0.1899	0.003
'PARD3B'	ENSG00000116117	2	750	125	118930	2.5372	0.1899	0.405
'WDR35'	ENSG00000118965	2	750	125	118930	2.5372	0.1899	0.711
'ZNF432'	ENSG00000256087	2	750	125	118930	2.5372	0.1899	0.058
'DMBT1'	ENSG00000187908	3	749	236	118819	2.0166	0.1907	0.739
'NID2'	ENSG00000087303	3	749	236	118819	2.0166	0.1907	0.501
'CAND2'	ENSG00000144712	2	750	126	118929	2.517	0.1922	0.14
'CUL7'	ENSG00000044090	2	750	126	118929	2.517	0.1922	0.376
'MCPH1'	ENSG00000147316	2	750	126	118929	2.517	0.1922	0.925
'PARP4'	ENSG00000102699	2	750	126	118929	2.517	0.1922	0.213
'TRIM21'	ENSG00000132109	2	750	126	118929	2.517	0.1922	0.419
'ZNF221'	ENSG00000159905	2	750	126	118929	2.517	0.1922	0.032
'ASB3'	ENSG00000115239	1	751	33	119022	4.8026	0.1927	0.157
'ATG4D'	ENSG00000130734	1	751	33	119022	4.8026	0.1927	0.004
'BAIAP2L1'	ENSG00000006453	1	751	33	119022	4.8026	0.1927	0.203
'BRMS1'	ENSG00000174744	1	751	33	119022	4.8026	0.1927	0.003
'BTBD9'	ENSG00000183826	1	751	33	119022	4.8026	0.1927	0.16
'C14orf180'	ENSG00000184601	1	751	33	119022	4.8026	0.1927	0.002
'CACNG6'	ENSG00000130433	1	751	33	119022	4.8026	0.1927	0.002
'CASP2'	ENSG00000106144	1	751	33	119022	4.8026	0.1927	0.388
'CCDC43'	ENSG00000180329	1	751	33	119022	4.8026	0.1927	0.188
'CCNB2'	ENSG00000157456	1	751	33	119022	4.8026	0.1927	0.003
'DCAF4L2'	ENSG00000176566	1	751	33	119022	4.8026	0.1927	0.18
'DEK'	ENSG00000124795	1	751	33	119022	4.8026	0.1927	0.099
'FGF5'	ENSG00000138675	1	751	33	119022	4.8026	0.1927	0.521
'FSTL4'	ENSG00000053108	1	751	33	119022	4.8026	0.1927	0.024
'KLK2'	ENSG00000167751	1	751	33	119022	4.8026	0.1927	0.015
'LRIT3'	ENSG00000183423	1	751	33	119022	4.8026	0.1927	0.001
'MBOAT1'	ENSG00000172197	1	751	33	119022	4.8026	0.1927	0.457
'NAA20'	ENSG00000173418	1	751	33	119022	4.8026	0.1927	0.006
'PMM1'	ENSG00000100417	1	751	33	119022	4.8026	0.1927	0.003
'PRR14L'	ENSG00000183530	1	751	33	119022	4.8026	0.1927	0.008
'RANGAP1'	ENSG00000100401	1	751	33	119022	4.8026	0.1927	0.207
'TMEM82'	ENSG00000162460	1	751	33	119022	4.8026	0.1927	0
'TNPO3'	ENSG00000064419	1	751	33	119022	4.8026	0.1927	0.788
'TTC17'	ENSG00000052841	1	751	33	119022	4.8026	0.1927	0.006
'YTHDF1'	ENSG00000149658	1	751	33	119022	4.8026	0.1927	0.003
'ZC2HC1C'	ENSG00000119703	1	751	33	119022	4.8026	0.1927	0.004
'ZNF112'	ENSG00000062370	1	751	33	119022	4.8026	0.1927	0.025
'ZPBP'	ENSG00000042813	1	751	33	119022	4.8026	0.1927	0.002
'PRSS36'	ENSG00000178226	3	749	238	118817	1.9996	0.1938	0.005
'PEX1'	ENSG00000127980	2	750	127	118928	2.4972	0.1944	0.259
'TBC1D1'	ENSG00000065882	2	750	127	118928	2.4972	0.1944	0.6
'ZFP37'	ENSG00000136866	2	750	127	118928	2.4972	0.1944	0.412
'ZNF433'	ENSG00000197647	0	752	413	118642	0	0.1944	0.01
'CCDC157'	ENSG00000187860	3	749	239	118816	1.9912	0.1954	0.004
'PRDM9'	ENSG00000164256	2	750	128	118927	2.4776	0.1967	0.21
'SI'	ENSG00000090402	3	749	240	118815	1.9829	0.197	0.694
'AGRP'	ENSG00000159723	1	751	34	119021	4.6613	0.1978	0.006
'ARHGEF37'	ENSG00000183111	1	751	34	119021	4.6613	0.1978	0.001
'ATP11B'	ENSG00000058063	1	751	34	119021	4.6613	0.1978	0.144
'AXL'	ENSG00000167601	1	751	34	119021	4.6613	0.1978	0.512
'C3orf62'	ENSG00000188315	1	751	34	119021	4.6613	0.1978	0.003
'CRYBB1'	ENSG00000100122	1	751	34	119021	4.6613	0.1978	0.001
'ECHDC3'	ENSG00000134463	1	751	34	119021	4.6613	0.1978	0.003
'ECT2'	ENSG00000114346	1	751	34	119021	4.6613	0.1978	0.438
'EPB41L3'	ENSG00000082397	1	751	34	119021	4.6613	0.1978	0.671
'FAM218A'	ENSG00000250486	1	751	34	119021	4.6613	0.1978	0.004
'FKRP'	ENSG00000181027	1	751	34	119021	4.6613	0.1978	0.101
'L3MBTL4'	ENSG00000154655	1	751	34	119021	4.6613	0.1978	0.032
'MYO1E'	ENSG00000157483	1	751	34	119021	4.6613	0.1978	0.318
'NME7'	ENSG00000143156	1	751	34	119021	4.6613	0.1978	0.812
'OR51B4'	ENSG00000183251	1	751	34	119021	4.6613	0.1978	0
'OR6Q1'	ENSG00000279051	1	751	34	119021	4.6613	0.1978	0.006
'PDE3A'	ENSG00000172572	1	751	34	119021	4.6613	0.1978	0.749
'RBBP9'	ENSG00000089050	1	751	34	119021	4.6613	0.1978	0
'SMYD1'	ENSG00000115593	1	751	34	119021	4.6613	0.1978	0.011
'TPBG'	ENSG00000146242	1	751	34	119021	4.6613	0.1978	0.184
'TRIM58'	ENSG00000162722	1	751	34	119021	4.6613	0.1978	0.793
'ZNF185'	ENSG00000147394	1	751	34	119021	4.6613	0.1978	0.063
'ZNF780B'	ENSG00000128000	3	749	241	118814	1.9746	0.1986	0.046
'DEFB132'	ENSG00000186458	2	750	130	118925	2.4395	0.2013	0.005
'MSS51'	ENSG00000166343	2	750	130	118925	2.4395	0.2013	0.002
'APP'	ENSG00000142192	1	751	35	119020	4.5281	0.2028	0.676
'C10orf67'	ENSG00000179133	1	751	35	119020	4.5281	0.2028	0.002
'CASS4'	ENSG00000087589	1	751	35	119020	4.5281	0.2028	0.034
'CEP97'	ENSG00000182504	1	751	35	119020	4.5281	0.2028	0.099
'CHRNA2'	ENSG00000120903	1	751	35	119020	4.5281	0.2028	0.437
'DAAM1'	ENSG00000100592	1	751	35	119020	4.5281	0.2028	0.101
'DCPS'	ENSG00000110063	1	751	35	119020	4.5281	0.2028	0.067
'FBXO39'	ENSG00000177294	1	751	35	119020	4.5281	0.2028	0.002
'GPI'	ENSG00000105220	1	751	35	119020	4.5281	0.2028	0.989
'GYPC'	ENSG00000136732	1	751	35	119020	4.5281	0.2028	0.037
'HERC2'	ENSG00000128731	1	751	35	119020	4.5281	0.2028	0.536
'HIST1H2BF'	ENSG00000277224	1	751	35	119020	4.5281	0.2028	0.462
'HSD17B12'	ENSG00000149084	1	751	35	119020	4.5281	0.2028	0.931
'MRPL34'	ENSG00000130312	1	751	35	119020	4.5281	0.2028	0.002
'OIT3'	ENSG00000138315	1	751	35	119020	4.5281	0.2028	0.101
'PEX26'	ENSG00000215193	1	751	35	119020	4.5281	0.2028	0.037
'PLXDC1'	ENSG00000161381	1	751	35	119020	4.5281	0.2028	0
'PLXND1'	ENSG00000004399	1	751	35	119020	4.5281	0.2028	0.582
'PON2'	ENSG00000105854	1	751	35	119020	4.5281	0.2028	0.364
'PYGB'	ENSG00000100994	1	751	35	119020	4.5281	0.2028	0.212
'SGSM1'	ENSG00000167037	1	751	35	119020	4.5281	0.2028	0.237
'SNX25'	ENSG00000109762	1	751	35	119020	4.5281	0.2028	0.128
'SSPN'	ENSG00000123096	1	751	35	119020	4.5281	0.2028	0.158
'TBC1D22A'	ENSG00000054611	1	751	35	119020	4.5281	0.2028	0.002
'UTP23'	ENSG00000147679	1	751	35	119020	4.5281	0.2028	0.034
'WDFY3'	ENSG00000163625	1	751	35	119020	4.5281	0.2028	0.261
'ZW10'	ENSG00000086827	1	751	35	119020	4.5281	0.2028	0.179
'CTC1'	ENSG00000178971	3	749	244	118811	1.9503	0.2034	0.491
'CLMN'	ENSG00000165959	2	750	131	118924	2.4208	0.2035	0.922
'SERHL2'	ENSG00000183569	3	749	245	118810	1.9423	0.205	0.107
'UBXN11'	ENSG00000158062	3	749	245	118810	1.9423	0.205	0.096
'UGT1A3'	ENSG00000243135	3	749	245	118810	1.9423	0.205	0.137
'DCST2'	ENSG00000163354	2	750	132	118923	2.4025	0.2058	0.148
'DUS4L'	ENSG00000105865	2	750	132	118923	2.4025	0.2058	0
'EHD1'	ENSG00000110047	2	750	132	118923	2.4025	0.2058	0.245
'APOC4'	ENSG00000267467	1	751	36	119019	4.4022	0.2079	0.083
'C12orf49'	ENSG00000111412	1	751	36	119019	4.4022	0.2079	0.173
'CEP41'	ENSG00000106477	1	751	36	119019	4.4022	0.2079	0.063
'CEP85L'	ENSG00000111860	1	751	36	119019	4.4022	0.2079	0.101
'CNTN4'	ENSG00000144619	1	751	36	119019	4.4022	0.2079	0.964
'COQ4'	ENSG00000167113	1	751	36	119019	4.4022	0.2079	0.239
'CPA5'	ENSG00000158525	1	751	36	119019	4.4022	0.2079	0.033
'CSTA'	ENSG00000121552	1	751	36	119019	4.4022	0.2079	0.406
'GHRHR'	ENSG00000106128	1	751	36	119019	4.4022	0.2079	0
'KLK13'	ENSG00000167759	1	751	36	119019	4.4022	0.2079	0.001
'LCP2'	ENSG00000043462	1	751	36	119019	4.4022	0.2079	0.813
'M1AP'	ENSG00000159374	1	751	36	119019	4.4022	0.2079	0.055
'MGARP'	ENSG00000137463	1	751	36	119019	4.4022	0.2079	0
'NACAD'	ENSG00000136274	1	751	36	119019	4.4022	0.2079	0.013
'OXNAD1'	ENSG00000154814	1	751	36	119019	4.4022	0.2079	0
'RCBTB2'	ENSG00000136161	1	751	36	119019	4.4022	0.2079	0.137
'RGS14'	ENSG00000169220	1	751	36	119019	4.4022	0.2079	0.637
'SGCD'	ENSG00000170624	1	751	36	119019	4.4022	0.2079	0.022
'SMC6'	ENSG00000163029	1	751	36	119019	4.4022	0.2079	0.283
'SOX30'	ENSG00000039600	1	751	36	119019	4.4022	0.2079	0.009
'SPTLC1'	ENSG00000090054	1	751	36	119019	4.4022	0.2079	0.777
'TRIM47'	ENSG00000132481	1	751	36	119019	4.4022	0.2079	0.078
'XXYLT1'	ENSG00000173950	1	751	36	119019	4.4022	0.2079	0.005
'ZNF490'	ENSG00000188033	1	751	36	119019	4.4022	0.2079	0.028
'ZNF672'	ENSG00000171161	1	751	36	119019	4.4022	0.2079	0.002
'NLRP14'	ENSG00000158077	2	750	133	118922	2.3844	0.2081	0.021
'TNNI2'	ENSG00000130598	2	750	133	118922	2.3844	0.2081	0.231
'DDX55'	ENSG00000111364	3	749	247	118808	1.9266	0.2082	0.194
'SARDH'	ENSG00000123453	3	749	247	118808	1.9266	0.2082	0.009
'TRIP11'	ENSG00000100815	3	749	247	118808	1.9266	0.2082	0.857
'DNAH9'	ENSG00000007174	5	747	438	118617	1.8127	0.2095	0.18
'MROH2A'	ENSG00000185038	3	749	248	118807	1.9188	0.2099	0.026
'MYH13'	ENSG00000006788	3	749	248	118807	1.9188	0.2099	0.206
'CCDC150'	ENSG00000144395	2	750	134	118921	2.3666	0.2104	0.177
'ZNF727'	ENSG00000214652	2	750	134	118921	2.3666	0.2104	0.001
'UGT2B10'	ENSG00000109181	5	747	443	118612	1.7921	0.2125	0.194
'FUT11'	ENSG00000196968	2	750	135	118920	2.349	0.2127	0.051
'GMPR2'	ENSG00000100938	2	750	135	118920	2.349	0.2127	0.075
'ASTL'	ENSG00000188886	1	751	37	119018	4.2832	0.2128	0
'CCDC144NL'	ENSG00000205212	1	751	37	119018	4.2832	0.2128	0.004
'CDH5'	ENSG00000179776	1	751	37	119018	4.2832	0.2128	0.789
'CRTAC1'	ENSG00000095713	1	751	37	119018	4.2832	0.2128	0.212
'DDIT4L'	ENSG00000145358	1	751	37	119018	4.2832	0.2128	0.069
'ENKUR'	ENSG00000151023	1	751	37	119018	4.2832	0.2128	0.001
'GLRA1'	ENSG00000145888	1	751	37	119018	4.2832	0.2128	0.269
'HIST1H2AI'	ENSG00000196747	1	751	37	119018	4.2832	0.2128	0
'KIAA0319L'	ENSG00000142687	1	751	37	119018	4.2832	0.2128	0.748
'KRT25'	ENSG00000204897	1	751	37	119018	4.2832	0.2128	0.001
'LPCAT2'	ENSG00000087253	1	751	37	119018	4.2832	0.2128	0.288
'LTA4H'	ENSG00000111144	1	751	37	119018	4.2832	0.2128	0.671
'MC3R'	ENSG00000124089	1	751	37	119018	4.2832	0.2128	0.014
'MRPL4'	ENSG00000105364	1	751	37	119018	4.2832	0.2128	0.019
'MTHFD2L'	ENSG00000163738	1	751	37	119018	4.2832	0.2128	0.006
'OLFM4'	ENSG00000102837	1	751	37	119018	4.2832	0.2128	0.574
'PCDHB14'	ENSG00000120327	1	751	37	119018	4.2832	0.2128	0.052
'RBM48'	ENSG00000127993	1	751	37	119018	4.2832	0.2128	0.022
'RIT1'	ENSG00000143622	1	751	37	119018	4.2832	0.2128	0.164
'SIL1'	ENSG00000120725	1	751	37	119018	4.2832	0.2128	0.325
'SNED1'	ENSG00000162804	1	751	37	119018	4.2832	0.2128	0.164
'TDRD3'	ENSG00000083544	1	751	37	119018	4.2832	0.2128	0.137
'THUMPD1'	ENSG00000066654	1	751	37	119018	4.2832	0.2128	0.003
'TXK'	ENSG00000074966	1	751	37	119018	4.2832	0.2128	0.157
'WDR12'	ENSG00000138442	1	751	37	119018	4.2832	0.2128	0.289
'ZFHX4'	ENSG00000091656	1	751	37	119018	4.2832	0.2128	0.472
'ASPH'	ENSG00000198363	2	750	136	118919	2.3317	0.215	0.538
'CCDC171'	ENSG00000164989	2	750	136	118919	2.3317	0.215	0.04
'COL21A1'	ENSG00000124749	2	750	136	118919	2.3317	0.215	0.425
'DSC1'	ENSG00000134765	2	750	136	118919	2.3317	0.215	0.393
'EXOC3L4'	ENSG00000205436	2	750	136	118919	2.3317	0.215	0.6
'GLIPR1L2'	ENSG00000180481	2	750	136	118919	2.3317	0.215	0
'LAMB2'	ENSG00000172037	2	750	136	118919	2.3317	0.215	0.674
'SEMA3G'	ENSG00000010319	2	750	136	118919	2.3317	0.215	0.229
'ZFP1'	ENSG00000184517	2	750	136	118919	2.3317	0.215	0.596
'DRAM2'	ENSG00000156171	2	750	137	118918	2.3147	0.2173	0.028
'ECHDC2'	ENSG00000121310	2	750	137	118918	2.3147	0.2173	0.011
'LLGL2'	ENSG00000073350	2	750	137	118918	2.3147	0.2173	0.626
'TLE6'	ENSG00000104953	2	750	137	118918	2.3147	0.2173	0.001
'ZNF311'	ENSG00000197935	2	750	137	118918	2.3147	0.2173	0.01
'ACP6'	ENSG00000162836	1	751	38	119017	4.1705	0.2178	0.015
'ARHGAP28'	ENSG00000088756	1	751	38	119017	4.1705	0.2178	0.035
'ARMC6'	ENSG00000105676	1	751	38	119017	4.1705	0.2178	0
'ATP13A1'	ENSG00000105726	1	751	38	119017	4.1705	0.2178	0.208
'BOD1L1'	ENSG00000038219	1	751	38	119017	4.1705	0.2178	0.27
'C4BPA'	ENSG00000123838	1	751	38	119017	4.1705	0.2178	0.471
'CRLS1'	ENSG00000088766	1	751	38	119017	4.1705	0.2178	0.076
'DYM'	ENSG00000141627	1	751	38	119017	4.1705	0.2178	0.744
'FBXO6'	ENSG00000116663	1	751	38	119017	4.1705	0.2178	0.143
'HCN3'	ENSG00000143630	1	751	38	119017	4.1705	0.2178	0.003
'HSPBP1'	ENSG00000133265	1	751	38	119017	4.1705	0.2178	0.001
'KRTAP10-4'	ENSG00000215454	1	751	38	119017	4.1705	0.2178	0.01
'MAP3K13'	ENSG00000073803	1	751	38	119017	4.1705	0.2178	0.165
'MMP20'	ENSG00000137674	1	751	38	119017	4.1705	0.2178	0.395
'NUP93'	ENSG00000102900	1	751	38	119017	4.1705	0.2178	0.531
'OR4C6'	ENSG00000181903	1	751	38	119017	4.1705	0.2178	0.063
'PDE1C'	ENSG00000154678	1	751	38	119017	4.1705	0.2178	0.686
'RAD51C'	ENSG00000108384	1	751	38	119017	4.1705	0.2178	0.563
'RNF39'	ENSG00000204618	1	751	38	119017	4.1705	0.2178	0.006
'RPL22L1'	ENSG00000163584	1	751	38	119017	4.1705	0.2178	0.004
'SAC3D1'	ENSG00000168061	1	751	38	119017	4.1705	0.2178	0
'TEX26'	ENSG00000175664	1	751	38	119017	4.1705	0.2178	0.003
'TIRAP'	ENSG00000150455	1	751	38	119017	4.1705	0.2178	0.002
'TMED1'	ENSG00000099203	1	751	38	119017	4.1705	0.2178	0.001
'TMOD4'	ENSG00000163157	1	751	38	119017	4.1705	0.2178	0.016
'TRIM31'	ENSG00000204616	1	751	38	119017	4.1705	0.2178	0.089
'ZC3H14'	ENSG00000100722	1	751	38	119017	4.1705	0.2178	0.264
'ZNF587B'	ENSG00000269343	1	751	38	119017	4.1705	0.2178	0.002
'ZPBP2'	ENSG00000186075	1	751	38	119017	4.1705	0.2178	0.041
'MX1'	ENSG00000157601	3	749	253	118802	1.8808	0.218	0.239
'PKHD1L1'	ENSG00000205038	7	745	692	118363	1.6071	0.2195	0.019
'CYP4F3'	ENSG00000186529	2	750	138	118917	2.2979	0.2196	0.002
'ALG10B'	ENSG00000175548	2	750	139	118916	2.2814	0.2219	0.09
'AVIL'	ENSG00000135407	2	750	139	118916	2.2814	0.2219	0.03
'A1CF'	ENSG00000148584	1	751	39	119016	4.0635	0.2227	0.258
'ACTL10'	ENSG00000182584	1	751	39	119016	4.0635	0.2227	0.002
'ATP4B'	ENSG00000186009	1	751	39	119016	4.0635	0.2227	0
'BOLA3'	ENSG00000163170	1	751	39	119016	4.0635	0.2227	0.014
'C14orf93'	ENSG00000100802	1	751	39	119016	4.0635	0.2227	0.081
'CLEC16A'	ENSG00000038532	1	751	39	119016	4.0635	0.2227	0.808
'COLEC10'	ENSG00000184374	1	751	39	119016	4.0635	0.2227	0.015
'CRLF3'	ENSG00000176390	1	751	39	119016	4.0635	0.2227	0.728
'CRTAM'	ENSG00000109943	1	751	39	119016	4.0635	0.2227	0.005
'CUX1'	ENSG00000257923	1	751	39	119016	4.0635	0.2227	0.836
'DDX50'	ENSG00000107625	1	751	39	119016	4.0635	0.2227	0.795
'DNAJB7'	ENSG00000172404	1	751	39	119016	4.0635	0.2227	0.036
'FUT1'	ENSG00000174951	1	751	39	119016	4.0635	0.2227	0.084
'HMGCL'	ENSG00000117305	1	751	39	119016	4.0635	0.2227	0.252
'IFNAR2'	ENSG00000159110	1	751	39	119016	4.0635	0.2227	0.223
'LRRC23'	ENSG00000010626	1	751	39	119016	4.0635	0.2227	0.032
'MIOX'	ENSG00000100253	1	751	39	119016	4.0635	0.2227	0
'NAA38'	ENSG00000183011	1	751	39	119016	4.0635	0.2227	0.261
'NUDT19'	ENSG00000213965	1	751	39	119016	4.0635	0.2227	0.002
'ORC3'	ENSG00000135336	1	751	39	119016	4.0635	0.2227	0.163
'PLCG1'	ENSG00000124181	1	751	39	119016	4.0635	0.2227	0.542
'PUS3'	ENSG00000110060	1	751	39	119016	4.0635	0.2227	0.001
'RAB26'	ENSG00000167964	1	751	39	119016	4.0635	0.2227	0
'RNF14'	ENSG00000013561	1	751	39	119016	4.0635	0.2227	0.091
'RRBP1'	ENSG00000125844	1	751	39	119016	4.0635	0.2227	0.661
'SIRT4'	ENSG00000089163	1	751	39	119016	4.0635	0.2227	0.044
'SLC5A8'	ENSG00000256870	1	751	39	119016	4.0635	0.2227	0.026
'SYNJ1'	ENSG00000159082	1	751	39	119016	4.0635	0.2227	0.461
'THAP11'	ENSG00000168286	1	751	39	119016	4.0635	0.2227	0.536
'TMEM126B'	ENSG00000171204	1	751	39	119016	4.0635	0.2227	0.001
'TMPRSS11B'	ENSG00000185873	1	751	39	119016	4.0635	0.2227	0
'TRIM35'	ENSG00000104228	1	751	39	119016	4.0635	0.2227	0.052
'TRMT11'	ENSG00000066651	1	751	39	119016	4.0635	0.2227	0.015
'XRCC4'	ENSG00000152422	1	751	39	119016	4.0635	0.2227	0.162
'ZNF101'	ENSG00000181896	1	751	39	119016	4.0635	0.2227	0.006
'ZNF562'	ENSG00000171466	1	751	39	119016	4.0635	0.2227	0.004
'MYO15A'	ENSG00000091536	5	747	460	118595	1.7257	0.2236	0.025
'CDCA2'	ENSG00000184661	2	750	140	118915	2.265	0.2242	0.053
'ATP10D'	ENSG00000145246	2	750	141	118914	2.249	0.2265	0.191
'SSC5D'	ENSG00000179954	2	750	141	118914	2.249	0.2265	0.08
'XKR9'	ENSG00000221947	2	750	141	118914	2.249	0.2265	0.126
'APBB2'	ENSG00000163697	1	751	40	119015	3.9619	0.2276	0.049
'AQR'	ENSG00000021776	1	751	40	119015	3.9619	0.2276	0.034
'BTBD11'	ENSG00000151136	1	751	40	119015	3.9619	0.2276	0.146
'COX18'	ENSG00000163626	1	751	40	119015	3.9619	0.2276	0.003
'CPT1A'	ENSG00000110090	1	751	40	119015	3.9619	0.2276	0.341
'CREB3L4'	ENSG00000143578	1	751	40	119015	3.9619	0.2276	0.037
'EGFR'	ENSG00000146648	1	751	40	119015	3.9619	0.2276	0.945
'FHOD3'	ENSG00000134775	1	751	40	119015	3.9619	0.2276	0.461
'GPN3'	ENSG00000111231	1	751	40	119015	3.9619	0.2276	0.002
'GPR75'	ENSG00000119737	1	751	40	119015	3.9619	0.2276	0.006
'KIAA1217'	ENSG00000120549	1	751	40	119015	3.9619	0.2276	0.546
'KIF18A'	ENSG00000121621	1	751	40	119015	3.9619	0.2276	0.36
'KNOP1'	ENSG00000103550	1	751	40	119015	3.9619	0.2276	0.017
'KRTAP4-6'	ENSG00000198090	1	751	40	119015	3.9619	0.2276	0.001
'MRPL35'	ENSG00000132313	1	751	40	119015	3.9619	0.2276	0.007
'MRPS18B'	ENSG00000204568	1	751	40	119015	3.9619	0.2276	0.011
'NGRN'	ENSG00000182768	1	751	40	119015	3.9619	0.2276	0.002
'NRG3'	ENSG00000185737	1	751	40	119015	3.9619	0.2276	0.326
'PAN2'	ENSG00000135473	1	751	40	119015	3.9619	0.2276	0.314
'PHAX'	ENSG00000164902	1	751	40	119015	3.9619	0.2276	0.002
'RFC2'	ENSG00000049541	1	751	40	119015	3.9619	0.2276	0.002
'RPA3'	ENSG00000106399	1	751	40	119015	3.9619	0.2276	0.407
'RXFP4'	ENSG00000173080	1	751	40	119015	3.9619	0.2276	0.004
'SCARB1'	ENSG00000073060	1	751	40	119015	3.9619	0.2276	0.886
'SIRT7'	ENSG00000187531	1	751	40	119015	3.9619	0.2276	0.139
'SLC9A2'	ENSG00000115616	1	751	40	119015	3.9619	0.2276	0.193
'SPHKAP'	ENSG00000153820	1	751	40	119015	3.9619	0.2276	0.189
'SPINK9'	ENSG00000204909	1	751	40	119015	3.9619	0.2276	0.003
'TK2'	ENSG00000166548	1	751	40	119015	3.9619	0.2276	0.028
'TRIM64C'	ENSG00000214891	1	751	40	119015	3.9619	0.2276	0.001
'TXNDC17'	ENSG00000129235	1	751	40	119015	3.9619	0.2276	0.651
'UNC50'	ENSG00000115446	1	751	40	119015	3.9619	0.2276	0.162
'GFM1'	ENSG00000168827	2	750	142	118913	2.2331	0.2288	0.274
'ZNF785'	ENSG00000197162	2	750	142	118913	2.2331	0.2288	0.001
'ABCC10'	ENSG00000124574	3	749	261	118794	1.823	0.2311	0.349
'GNAS'	ENSG00000087460	2	750	143	118912	2.2175	0.2311	0.798
'IMPG1'	ENSG00000112706	2	750	143	118912	2.2175	0.2311	0.125
'RHPN1'	ENSG00000158106	2	750	143	118912	2.2175	0.2311	0.002
'AASDHPPT'	ENSG00000149313	1	751	41	119014	3.8652	0.2324	0.012
'CYP7A1'	ENSG00000167910	1	751	41	119014	3.8652	0.2324	0.808
'ETV4'	ENSG00000175832	1	751	41	119014	3.8652	0.2324	0.196
'FBXW10'	ENSG00000171931	1	751	41	119014	3.8652	0.2324	0.118
'FNDC9'	ENSG00000172568	1	751	41	119014	3.8652	0.2324	0.002
'HAGH'	ENSG00000063854	1	751	41	119014	3.8652	0.2324	0.115
'HUS1'	ENSG00000136273	1	751	41	119014	3.8652	0.2324	0.008
'IL33'	ENSG00000137033	1	751	41	119014	3.8652	0.2324	0.863
'KCNE2'	ENSG00000159197	1	751	41	119014	3.8652	0.2324	0.916
'KRTAP5-6'	ENSG00000205864	1	751	41	119014	3.8652	0.2324	0.008
'NDUFB3'	ENSG00000119013	1	751	41	119014	3.8652	0.2324	0.008
'OR5D16'	ENSG00000205029	1	751	41	119014	3.8652	0.2324	0
'OR6C68'	ENSG00000205327	1	751	41	119014	3.8652	0.2324	0.036
'POMGNT1'	ENSG00000085998	1	751	41	119014	3.8652	0.2324	0.438
'POU5F2'	ENSG00000248483	1	751	41	119014	3.8652	0.2324	0.018
'RAB3IL1'	ENSG00000167994	1	751	41	119014	3.8652	0.2324	0.021
'SPNS3'	ENSG00000182557	1	751	41	119014	3.8652	0.2324	0.022
'TMEM179B'	ENSG00000185475	1	751	41	119014	3.8652	0.2324	0.101
'KIAA0753'	ENSG00000198920	3	749	262	118793	1.8161	0.2328	0.088
'ABHD1'	ENSG00000143994	2	750	144	118911	2.2021	0.2334	0
'LRRCC1'	ENSG00000133739	2	750	144	118911	2.2021	0.2334	0.03
'MYCT1'	ENSG00000120279	2	750	144	118911	2.2021	0.2334	0.002
'POU5F1B'	ENSG00000212993	2	750	144	118911	2.2021	0.2334	0.381
'ACE'	ENSG00000159640	2	750	145	118910	2.1869	0.2357	0.864
'RDH12'	ENSG00000139988	2	750	145	118910	2.1869	0.2357	0.001
'SLC12A3'	ENSG00000070915	2	750	145	118910	2.1869	0.2357	0.326
'ACIN1'	ENSG00000100813	1	751	42	119013	3.7732	0.2372	0.249
'AQP11'	ENSG00000178301	1	751	42	119013	3.7732	0.2372	0.021
'C6orf201'	ENSG00000185689	1	751	42	119013	3.7732	0.2372	0.002
'CEP350'	ENSG00000135837	1	751	42	119013	3.7732	0.2372	0.182
'CEP55'	ENSG00000138180	1	751	42	119013	3.7732	0.2372	0.166
'COL4A4'	ENSG00000081052	1	751	42	119013	3.7732	0.2372	0.417
'EMILIN1'	ENSG00000138080	1	751	42	119013	3.7732	0.2372	0.44
'FAM129B'	ENSG00000136830	1	751	42	119013	3.7732	0.2372	0.351
'FRY'	ENSG00000073910	1	751	42	119013	3.7732	0.2372	0.561
'HERC1'	ENSG00000103657	1	751	42	119013	3.7732	0.2372	0.255
'HFE'	ENSG00000010704	1	751	42	119013	3.7732	0.2372	0.679
'HIST1H2AG'	ENSG00000196787	1	751	42	119013	3.7732	0.2372	0.047
'HYAL2'	ENSG00000068001	1	751	42	119013	3.7732	0.2372	0.667
'IRAK3'	ENSG00000090376	1	751	42	119013	3.7732	0.2372	0.007
'MGAT4A'	ENSG00000071073	1	751	42	119013	3.7732	0.2372	0.182
'MICAL2'	ENSG00000133816	1	751	42	119013	3.7732	0.2372	0.172
'PCDHA1'	ENSG00000204970	1	751	42	119013	3.7732	0.2372	0.002
'PHF1'	ENSG00000112511	1	751	42	119013	3.7732	0.2372	0.014
'PMS2'	ENSG00000122512	1	751	42	119013	3.7732	0.2372	0.01
'RANBP3'	ENSG00000031823	1	751	42	119013	3.7732	0.2372	0.012
'RMDN3'	ENSG00000137824	1	751	42	119013	3.7732	0.2372	0.839
'SLC16A5'	ENSG00000170190	1	751	42	119013	3.7732	0.2372	0.046
'SLC22A6'	ENSG00000197901	1	751	42	119013	3.7732	0.2372	0.002
'SLC22A7'	ENSG00000137204	1	751	42	119013	3.7732	0.2372	0.07
'SP7'	ENSG00000170374	1	751	42	119013	3.7732	0.2372	0.206
'TACC1'	ENSG00000147526	1	751	42	119013	3.7732	0.2372	0.371
'TBC1D9'	ENSG00000109436	1	751	42	119013	3.7732	0.2372	0.205
'TNFRSF10D'	ENSG00000173530	1	751	42	119013	3.7732	0.2372	0.407
'ZFHX3'	ENSG00000140836	1	751	42	119013	3.7732	0.2372	0.611
'COL18A1'	ENSG00000182871	3	749	265	118790	1.7955	0.2377	0.477
'KIF27'	ENSG00000165115	2	750	146	118909	2.1719	0.238	0.813
'PCDHB4'	ENSG00000081818	2	750	146	118909	2.1719	0.238	0.031
'WDR3'	ENSG00000065183	2	750	146	118909	2.1719	0.238	0.67
'DHRS9'	ENSG00000073737	2	750	147	118908	2.1571	0.2403	0
'DPYD'	ENSG00000188641	2	750	147	118908	2.1571	0.2403	0.099
'DNAJC28'	ENSG00000177692	3	749	267	118788	1.782	0.241	0.182
'MFSD6L'	ENSG00000185156	3	749	267	118788	1.782	0.241	0.001
'A4GALT'	ENSG00000128274	1	751	43	119012	3.6854	0.242	0.098
'AMH'	ENSG00000104899	1	751	43	119012	3.6854	0.242	0.01
'BRAP'	ENSG00000089234	1	751	43	119012	3.6854	0.242	0.954
'CAST'	ENSG00000153113	1	751	43	119012	3.6854	0.242	0.554
'CDC45'	ENSG00000093009	1	751	43	119012	3.6854	0.242	0.319
'CTDP1'	ENSG00000060069	1	751	43	119012	3.6854	0.242	0.303
'CUL9'	ENSG00000112659	1	751	43	119012	3.6854	0.242	0.521
'GPD2'	ENSG00000115159	1	751	43	119012	3.6854	0.242	0.933
'HTRA3'	ENSG00000170801	1	751	43	119012	3.6854	0.242	0.063
'KIFC1'	ENSG00000237649	1	751	43	119012	3.6854	0.242	0.012
'MEDAG'	ENSG00000102802	1	751	43	119012	3.6854	0.242	0.009
'NACA'	ENSG00000196531	1	751	43	119012	3.6854	0.242	0.761
'OAZ3'	ENSG00000143450	1	751	43	119012	3.6854	0.242	0.011
'PISD'	ENSG00000241878	1	751	43	119012	3.6854	0.242	0.065
'PRDM4'	ENSG00000110851	1	751	43	119012	3.6854	0.242	0.276
'PRKAG3'	ENSG00000115592	1	751	43	119012	3.6854	0.242	0.002
'SYT10'	ENSG00000110975	1	751	43	119012	3.6854	0.242	0.551
'TCF7L2'	ENSG00000148737	1	751	43	119012	3.6854	0.242	0.932
'TPD52L2'	ENSG00000101150	1	751	43	119012	3.6854	0.242	0.157
'TREM1'	ENSG00000124731	1	751	43	119012	3.6854	0.242	0.2
'TTC22'	ENSG00000006555	1	751	43	119012	3.6854	0.242	0.022
'TUSC3'	ENSG00000104723	1	751	43	119012	3.6854	0.242	0.181
'UCMA'	ENSG00000165623	1	751	43	119012	3.6854	0.242	0.004
'YBX3'	ENSG00000060138	1	751	43	119012	3.6854	0.242	0.292
'ZNF572'	ENSG00000180938	1	751	43	119012	3.6854	0.242	0
'ITGAE'	ENSG00000083457	2	750	148	118907	2.1425	0.2427	0.07
'MMP21'	ENSG00000154485	2	750	148	118907	2.1425	0.2427	0
'NEK2'	ENSG00000117650	2	750	148	118907	2.1425	0.2427	0.082
'OR10W1'	ENSG00000172772	2	750	148	118907	2.1425	0.2427	0.001
'PLA2G6'	ENSG00000184381	2	750	148	118907	2.1425	0.2427	0.738
'ZNF107'	ENSG00000196247	2	750	148	118907	2.1425	0.2427	0.145
'ZNF33A'	ENSG00000189180	2	750	149	118906	2.1281	0.245	0.124
'AP5M1'	ENSG00000053770	1	751	44	119011	3.6016	0.2468	0.071
'BLVRB'	ENSG00000090013	1	751	44	119011	3.6016	0.2468	0.005
'CCDC112'	ENSG00000164221	1	751	44	119011	3.6016	0.2468	0.009
'CPT1C'	ENSG00000169169	1	751	44	119011	3.6016	0.2468	0.234
'CYFIP1'	ENSG00000273749	1	751	44	119011	3.6016	0.2468	0.079
'DYRK4'	ENSG00000010219	1	751	44	119011	3.6016	0.2468	0.005
'EPYC'	ENSG00000083782	1	751	44	119011	3.6016	0.2468	0.001
'FAIM'	ENSG00000158234	1	751	44	119011	3.6016	0.2468	0.2
'FAM172A'	ENSG00000113391	1	751	44	119011	3.6016	0.2468	0.151
'GPAA1'	ENSG00000197858	1	751	44	119011	3.6016	0.2468	0.061
'HLA-DPB1'	ENSG00000223865	1	751	44	119011	3.6016	0.2468	0.995
'ICA1L'	ENSG00000163596	1	751	44	119011	3.6016	0.2468	0.153
'IL36B'	ENSG00000136696	1	751	44	119011	3.6016	0.2468	0
'ITGB3'	ENSG00000259207	1	751	44	119011	3.6016	0.2468	0.593
'NARF'	ENSG00000141562	1	751	44	119011	3.6016	0.2468	0.042
'OR10K1'	ENSG00000173285	1	751	44	119011	3.6016	0.2468	0.002
'PILRA'	ENSG00000085514	1	751	44	119011	3.6016	0.2468	0.118
'PQLC1'	ENSG00000122490	1	751	44	119011	3.6016	0.2468	0.012
'PRKACB'	ENSG00000142875	1	751	44	119011	3.6016	0.2468	0.197
'SIGLEC5'	ENSG00000105501	1	751	44	119011	3.6016	0.2468	0.512
'U2AF1L4'	ENSG00000161265	1	751	44	119011	3.6016	0.2468	0.14
'ZNF610'	ENSG00000167554	1	751	44	119011	3.6016	0.2468	0.002
'CTU2'	ENSG00000174177	2	750	150	118905	2.1139	0.2473	0.156
'HKDC1'	ENSG00000156510	2	750	150	118905	2.1139	0.2473	0.019
'KRT26'	ENSG00000186393	2	750	150	118905	2.1139	0.2473	0.014
'LRRC42'	ENSG00000116212	2	750	150	118905	2.1139	0.2473	0.003
'L1TD1'	ENSG00000240563	3	749	272	118783	1.7491	0.2494	0.003
'CATSPERG'	ENSG00000099338	5	747	494	118561	1.6064	0.2495	0.005
'ALPP'	ENSG00000163283	1	751	45	119010	3.5215	0.2515	0.052
'AMOTL2'	ENSG00000114019	1	751	45	119010	3.5215	0.2515	0.24
'ATG12'	ENSG00000145782	1	751	45	119010	3.5215	0.2515	0.082
'ATP11A'	ENSG00000068650	1	751	45	119010	3.5215	0.2515	0.893
'BPNT1'	ENSG00000162813	1	751	45	119010	3.5215	0.2515	0.031
'C2orf50'	ENSG00000150873	1	751	45	119010	3.5215	0.2515	0.001
'CAMK2B'	ENSG00000058404	1	751	45	119010	3.5215	0.2515	0.143
'CCR5'	ENSG00000160791	1	751	45	119010	3.5215	0.2515	0.011
'CNST'	ENSG00000162852	1	751	45	119010	3.5215	0.2515	0.053
'CNTNAP3'	ENSG00000106714	1	751	45	119010	3.5215	0.2515	0.12
'FAM214A'	ENSG00000047346	1	751	45	119010	3.5215	0.2515	0.035
'GPATCH4'	ENSG00000160818	1	751	45	119010	3.5215	0.2515	0.008
'GTPBP3'	ENSG00000130299	1	751	45	119010	3.5215	0.2515	0.007
'HACL1'	ENSG00000131373	1	751	45	119010	3.5215	0.2515	0.011
'IYD'	ENSG00000009765	1	751	45	119010	3.5215	0.2515	0.007
'KIAA1211'	ENSG00000109265	1	751	45	119010	3.5215	0.2515	0.2
'KIAA1324L'	ENSG00000164659	1	751	45	119010	3.5215	0.2515	0.008
'LRIG1'	ENSG00000144749	1	751	45	119010	3.5215	0.2515	0.784
'MKRN2'	ENSG00000075975	1	751	45	119010	3.5215	0.2515	0.289
'MS4A6A'	ENSG00000110077	1	751	45	119010	3.5215	0.2515	0.324
'OR2AK2'	ENSG00000187080	1	751	45	119010	3.5215	0.2515	0.008
'OR4A47'	ENSG00000237388	1	751	45	119010	3.5215	0.2515	0.002
'PHRF1'	ENSG00000070047	1	751	45	119010	3.5215	0.2515	0.5
'PIGL'	ENSG00000108474	1	751	45	119010	3.5215	0.2515	0.227
'PROSER2'	ENSG00000148426	1	751	45	119010	3.5215	0.2515	0.002
'SLC25A20'	ENSG00000178537	1	751	45	119010	3.5215	0.2515	0.132
'TLR6'	ENSG00000174130	1	751	45	119010	3.5215	0.2515	0.069
'TMPRSS11A'	ENSG00000187054	1	751	45	119010	3.5215	0.2515	0.001
'TTLL1'	ENSG00000100271	1	751	45	119010	3.5215	0.2515	0.239
'VPS9D1'	ENSG00000075399	1	751	45	119010	3.5215	0.2515	0.106
'WDR11'	ENSG00000120008	1	751	45	119010	3.5215	0.2515	0.844
'FASTKD3'	ENSG00000124279	2	750	152	118903	2.086	0.2519	0.092
'SPTBN5'	ENSG00000137877	7	745	754	118301	1.4742	0.2526	0.204
'PRUNE2'	ENSG00000106772	2	750	153	118902	2.0724	0.2542	0.289
'TRAP1'	ENSG00000126602	3	749	276	118779	1.7237	0.2561	0.126
'C17orf53'	ENSG00000125319	1	751	46	119009	3.4449	0.2562	0.026
'COLEC11'	ENSG00000118004	1	751	46	119009	3.4449	0.2562	0.327
'DDHD1'	ENSG00000100523	1	751	46	119009	3.4449	0.2562	0.225
'DDX28'	ENSG00000182810	1	751	46	119009	3.4449	0.2562	0.001
'FAM71D'	ENSG00000172717	1	751	46	119009	3.4449	0.2562	0.005
'MTBP'	ENSG00000172167	1	751	46	119009	3.4449	0.2562	0.082
'OR8B12'	ENSG00000170953	1	751	46	119009	3.4449	0.2562	0.001
'PCDHB16'	ENSG00000272674	1	751	46	119009	3.4449	0.2562	0.034
'PLEKHG1'	ENSG00000120278	1	751	46	119009	3.4449	0.2562	0.483
'PRB4'	ENSG00000230657	1	751	46	119009	3.4449	0.2562	0.019
'RASGRP3'	ENSG00000152689	1	751	46	119009	3.4449	0.2562	0.24
'SLC11A1'	ENSG00000018280	1	751	46	119009	3.4449	0.2562	0.05
'SLC5A11'	ENSG00000158865	1	751	46	119009	3.4449	0.2562	0.375
'TRAPPC12'	ENSG00000171853	1	751	46	119009	3.4449	0.2562	0.134
'WDR24'	ENSG00000127580	1	751	46	119009	3.4449	0.2562	0.022
'WNT10A'	ENSG00000135925	1	751	46	119009	3.4449	0.2562	0.224
'PCK2'	ENSG00000100889	2	750	154	118901	2.0589	0.2565	0.004
'SETD4'	ENSG00000185917	2	750	154	118901	2.0589	0.2565	0.047
'HIST1H4E'	ENSG00000276966	2	750	155	118900	2.0456	0.2589	0.008
'LTF'	ENSG00000012223	2	750	155	118900	2.0456	0.2589	0.505
'ADPGK'	ENSG00000159322	1	751	47	119008	3.3716	0.2609	0.062
'AP3M2'	ENSG00000070718	1	751	47	119008	3.3716	0.2609	0.292
'ARSI'	ENSG00000183876	1	751	47	119008	3.3716	0.2609	0.146
'BTG3'	ENSG00000154640	1	751	47	119008	3.3716	0.2609	0.154
'C2'	ENSG00000166278	1	751	47	119008	3.3716	0.2609	0.822
'CEL'	ENSG00000170835	1	751	47	119008	3.3716	0.2609	0.207
'CELA2A'	ENSG00000142615	1	751	47	119008	3.3716	0.2609	0.026
'CRYZ'	ENSG00000116791	1	751	47	119008	3.3716	0.2609	0.012
'EBNA1BP2'	ENSG00000117395	1	751	47	119008	3.3716	0.2609	0.038
'ESF1'	ENSG00000089048	1	751	47	119008	3.3716	0.2609	0.091
'GGT6'	ENSG00000167741	1	751	47	119008	3.3716	0.2609	0.001
'HIVEP3'	ENSG00000127124	1	751	47	119008	3.3716	0.2609	0.835
'KCNT1'	ENSG00000107147	1	751	47	119008	3.3716	0.2609	0.019
'KLRK1'	ENSG00000213809	1	751	47	119008	3.3716	0.2609	0.076
'KRT74'	ENSG00000170484	1	751	47	119008	3.3716	0.2609	0.005
'NUP214'	ENSG00000126883	1	751	47	119008	3.3716	0.2609	0.469
'OR8I2'	ENSG00000172154	1	751	47	119008	3.3716	0.2609	0.001
'PIH1D2'	ENSG00000150773	1	751	47	119008	3.3716	0.2609	0.003
'PLXNB1'	ENSG00000164050	1	751	47	119008	3.3716	0.2609	0.653
'SIGMAR1'	ENSG00000147955	1	751	47	119008	3.3716	0.2609	0.09
'SLC25A47'	ENSG00000140107	1	751	47	119008	3.3716	0.2609	0
'SLC9A5'	ENSG00000135740	1	751	47	119008	3.3716	0.2609	0.117
'TANC1'	ENSG00000115183	1	751	47	119008	3.3716	0.2609	0.465
'TNFRSF18'	ENSG00000186891	1	751	47	119008	3.3716	0.2609	0.005
'UBQLNL'	ENSG00000175518	1	751	47	119008	3.3716	0.2609	0.001
'ZKSCAN8'	ENSG00000198315	1	751	47	119008	3.3716	0.2609	0.086
'ARSG'	ENSG00000141337	2	750	156	118899	2.0325	0.2612	0.103
'AURKB'	ENSG00000178999	2	750	156	118899	2.0325	0.2612	0.21
'SLC3A1'	ENSG00000138079	2	750	156	118899	2.0325	0.2612	0.774
'TCIRG1'	ENSG00000110719	2	750	156	118899	2.0325	0.2612	0.798
'TPM1'	ENSG00000140416	2	750	156	118899	2.0325	0.2612	0.857
'TRIM6-TRIM34'	ENSG00000258588	2	750	156	118899	2.0325	0.2612	0.257
'ADAMTS12'	ENSG00000151388	2	750	157	118898	2.0195	0.2635	0.197
'CHST15'	ENSG00000182022	2	750	157	118898	2.0195	0.2635	0.678
'ERAP2'	ENSG00000164308	2	750	157	118898	2.0195	0.2635	0.925
'NRDE2'	ENSG00000119720	2	750	157	118898	2.0195	0.2635	0.65
'ARHGEF26'	ENSG00000114790	1	751	48	119007	3.3013	0.2655	0.026
'C3orf84'	ENSG00000236980	1	751	48	119007	3.3013	0.2655	0.028
'CEACAM4'	ENSG00000105352	1	751	48	119007	3.3013	0.2655	0.002
'DBR1'	ENSG00000138231	1	751	48	119007	3.3013	0.2655	0.226
'DPY19L3'	ENSG00000178904	1	751	48	119007	3.3013	0.2655	0.487
'FAT4'	ENSG00000196159	1	751	48	119007	3.3013	0.2655	0.573
'HHAT'	ENSG00000054392	1	751	48	119007	3.3013	0.2655	0.66
'KLHL21'	ENSG00000162413	1	751	48	119007	3.3013	0.2655	0.001
'KLHL9'	ENSG00000198642	1	751	48	119007	3.3013	0.2655	0.01
'OS9'	ENSG00000135506	1	751	48	119007	3.3013	0.2655	0.825
'SEMG2'	ENSG00000124157	1	751	48	119007	3.3013	0.2655	0.082
'TCTE3'	ENSG00000184786	1	751	48	119007	3.3013	0.2655	0.001
'TMEM176A'	ENSG00000002933	1	751	48	119007	3.3013	0.2655	0.174
'TRIM55'	ENSG00000147573	1	751	48	119007	3.3013	0.2655	0.419
'UNC119B'	ENSG00000175970	1	751	48	119007	3.3013	0.2655	0.032
'ZNF174'	ENSG00000103343	1	751	48	119007	3.3013	0.2655	0.008
'ST6GAL2'	ENSG00000144057	2	750	158	118897	2.0067	0.2658	0.006
'PLCD1'	ENSG00000187091	3	749	283	118772	1.681	0.2678	0.003
'UNC5CL'	ENSG00000124602	2	750	159	118896	1.9941	0.2681	0.049
'ZMYM6'	ENSG00000163867	2	750	159	118896	1.9941	0.2681	0.128
'OBSL1'	ENSG00000124006	3	749	284	118771	1.6751	0.2695	0.372
'BCDIN3D'	ENSG00000186666	1	751	49	119006	3.2339	0.2701	0.264
'BMP1'	ENSG00000168487	1	751	49	119006	3.2339	0.2701	0.659
'C11orf65'	ENSG00000166323	1	751	49	119006	3.2339	0.2701	0.132
'FMO2'	ENSG00000094963	1	751	49	119006	3.2339	0.2701	0.306
'GPRIN3'	ENSG00000185477	1	751	49	119006	3.2339	0.2701	0.373
'GRWD1'	ENSG00000105447	1	751	49	119006	3.2339	0.2701	0.007
'GZMB'	ENSG00000100453	1	751	49	119006	3.2339	0.2701	0.324
'HAO1'	ENSG00000101323	1	751	49	119006	3.2339	0.2701	0.388
'HHIPL1'	ENSG00000182218	1	751	49	119006	3.2339	0.2701	0.017
'KRT27'	ENSG00000171446	1	751	49	119006	3.2339	0.2701	0.002
'MPND'	ENSG00000008382	1	751	49	119006	3.2339	0.2701	0
'MTMR10'	ENSG00000166912	1	751	49	119006	3.2339	0.2701	0.272
'NCBP2'	ENSG00000114503	1	751	49	119006	3.2339	0.2701	0.068
'NLRP10'	ENSG00000182261	1	751	49	119006	3.2339	0.2701	0.127
'NME9'	ENSG00000181322	1	751	49	119006	3.2339	0.2701	0.003
'NUP107'	ENSG00000111581	1	751	49	119006	3.2339	0.2701	0.315
'PCDHB10'	ENSG00000120324	1	751	49	119006	3.2339	0.2701	0.044
'PCDHGA4'	ENSG00000262576	1	751	49	119006	3.2339	0.2701	0.004
'PSMD8'	ENSG00000099341	1	751	49	119006	3.2339	0.2701	0.012
'RNF215'	ENSG00000099999	1	751	49	119006	3.2339	0.2701	0
'RSC1A1'	ENSG00000215695	1	751	49	119006	3.2339	0.2701	0.002
'SLC39A12'	ENSG00000148482	1	751	49	119006	3.2339	0.2701	0.014
'SPATA33'	ENSG00000167523	1	751	49	119006	3.2339	0.2701	0.19
'SPEG'	ENSG00000072195	1	751	49	119006	3.2339	0.2701	0.694
'STEAP4'	ENSG00000127954	1	751	49	119006	3.2339	0.2701	0.165
'VTN'	ENSG00000109072	1	751	49	119006	3.2339	0.2701	0.633
'ZBTB40'	ENSG00000184677	1	751	49	119006	3.2339	0.2701	0.518
'ZKSCAN5'	ENSG00000196652	1	751	49	119006	3.2339	0.2701	0.312
'ZNF829'	ENSG00000185869	1	751	49	119006	3.2339	0.2701	0.049
'AIFM3'	ENSG00000183773	2	750	160	118895	1.9816	0.2705	0.051
'TAF1B'	ENSG00000115750	2	750	160	118895	1.9816	0.2705	0.222
'NBPF3'	ENSG00000142794	3	749	285	118770	1.6692	0.2712	0.003
'NPHS1'	ENSG00000161270	0	752	291	118764	0	0.2719	0.019
'ZNF114'	ENSG00000178150	0	752	294	118761	0	0.272	0.002
'PLD4'	ENSG00000166428	0	752	302	118753	0	0.2727	0.004
'C12orf10'	ENSG00000139637	2	750	161	118894	1.9693	0.2728	0.032
'KCNK18'	ENSG00000186795	2	750	161	118894	1.9693	0.2728	0.029
'PCDHA2'	ENSG00000204969	2	750	161	118894	1.9693	0.2728	0.074
'SHROOM1'	ENSG00000164403	2	750	161	118894	1.9693	0.2728	0.093
'ZNF814'	ENSG00000204514	0	752	309	118746	0	0.2738	0
'CENPF'	ENSG00000117724	0	752	312	118743	0	0.2745	0.44
'CUEDC1'	ENSG00000180891	1	751	50	119005	3.1692	0.2747	0.004
'DOCK7'	ENSG00000116641	1	751	50	119005	3.1692	0.2747	0.662
'FAM167A'	ENSG00000154319	1	751	50	119005	3.1692	0.2747	0.176
'FAM92B'	ENSG00000153789	1	751	50	119005	3.1692	0.2747	0
'IFFO1'	ENSG00000010295	1	751	50	119005	3.1692	0.2747	0.246
'IFI16'	ENSG00000163565	1	751	50	119005	3.1692	0.2747	0.641
'LDB3'	ENSG00000122367	1	751	50	119005	3.1692	0.2747	0.486
'LRP4'	ENSG00000134569	1	751	50	119005	3.1692	0.2747	0.627
'LSMEM2'	ENSG00000179564	1	751	50	119005	3.1692	0.2747	0
'NEMF'	ENSG00000165525	1	751	50	119005	3.1692	0.2747	0.752
'PEX11A'	ENSG00000166821	1	751	50	119005	3.1692	0.2747	0.034
'PGLYRP2'	ENSG00000161031	1	751	50	119005	3.1692	0.2747	0.303
'RAB34'	ENSG00000109113	1	751	50	119005	3.1692	0.2747	0.119
'RAD51B'	ENSG00000182185	1	751	50	119005	3.1692	0.2747	0.817
'RASGRP2'	ENSG00000068831	1	751	50	119005	3.1692	0.2747	0.003
'SCNM1'	ENSG00000163156	1	751	50	119005	3.1692	0.2747	0.121
'TMEM104'	ENSG00000109066	1	751	50	119005	3.1692	0.2747	0.005
'TMEM132E'	ENSG00000181291	1	751	50	119005	3.1692	0.2747	0.083
'TMEM161A'	ENSG00000064545	1	751	50	119005	3.1692	0.2747	0.004
'UBXN10'	ENSG00000162543	1	751	50	119005	3.1692	0.2747	0
'XPNPEP3'	ENSG00000196236	1	751	50	119005	3.1692	0.2747	0.245
'ZFP69'	ENSG00000187815	1	751	50	119005	3.1692	0.2747	0.001
'ZNHIT3'	ENSG00000273611	1	751	50	119005	3.1692	0.2747	0.008
'CCDC86'	ENSG00000110104	2	750	162	118893	1.9571	0.2751	0.002
'EPHA10'	ENSG00000183317	2	750	162	118893	1.9571	0.2751	0.002
'ZNF749'	ENSG00000186230	0	752	315	118740	0	0.2752	0.058
'NBAS'	ENSG00000151779	0	752	319	118736	0	0.2763	0.452
'PDZD7'	ENSG00000186862	2	750	163	118892	1.9451	0.2774	0.002
'ZAN'	ENSG00000146839	0	752	327	118728	0	0.2789	0.002
'ALG11'	ENSG00000253710	1	751	51	119004	3.1071	0.2793	0.009
'ATP8A1'	ENSG00000124406	1	751	51	119004	3.1071	0.2793	0.185
'ATXN2'	ENSG00000204842	1	751	51	119004	3.1071	0.2793	0.721
'CHI3L2'	ENSG00000064886	1	751	51	119004	3.1071	0.2793	0.002
'CLEC4F'	ENSG00000152672	1	751	51	119004	3.1071	0.2793	0.274
'CMTM1'	ENSG00000089505	1	751	51	119004	3.1071	0.2793	0.023
'DSN1'	ENSG00000149636	1	751	51	119004	3.1071	0.2793	0.005
'EMID1'	ENSG00000186998	1	751	51	119004	3.1071	0.2793	0.285
'GSDMC'	ENSG00000147697	1	751	51	119004	3.1071	0.2793	0.566
'HES4'	ENSG00000188290	1	751	51	119004	3.1071	0.2793	0
'KDM8'	ENSG00000155666	1	751	51	119004	3.1071	0.2793	0.001
'KIAA0391'	ENSG00000100890	1	751	51	119004	3.1071	0.2793	0.034
'LINGO4'	ENSG00000213171	1	751	51	119004	3.1071	0.2793	0.036
'LY6G5B'	ENSG00000240053	1	751	51	119004	3.1071	0.2793	0.015
'METTL18'	ENSG00000171806	1	751	51	119004	3.1071	0.2793	0.004
'MGAM'	ENSG00000257335	0	752	328	118727	0	0.2793	0.355
'MPDU1'	ENSG00000129255	1	751	51	119004	3.1071	0.2793	0.529
'OR9A2'	ENSG00000179468	1	751	51	119004	3.1071	0.2793	0.001
'PCDHB5'	ENSG00000113209	1	751	51	119004	3.1071	0.2793	0.054
'PCDHGA9'	ENSG00000261934	1	751	51	119004	3.1071	0.2793	0.017
'PGAP3'	ENSG00000161395	1	751	51	119004	3.1071	0.2793	0.16
'RASA2'	ENSG00000155903	1	751	51	119004	3.1071	0.2793	0.526
'RFT1'	ENSG00000163933	1	751	51	119004	3.1071	0.2793	0.409
'SMTN'	ENSG00000183963	1	751	51	119004	3.1071	0.2793	0.708
'SNX18'	ENSG00000178996	1	751	51	119004	3.1071	0.2793	0.006
'TAOK2'	ENSG00000149930	1	751	51	119004	3.1071	0.2793	0.182
'TES'	ENSG00000135269	1	751	51	119004	3.1071	0.2793	0.023
'TMPRSS11F'	ENSG00000198092	1	751	51	119004	3.1071	0.2793	0.256
'VMO1'	ENSG00000182853	1	751	51	119004	3.1071	0.2793	0.006
'ZNF195'	ENSG00000005801	1	751	51	119004	3.1071	0.2793	0.004
'SSX1'	ENSG00000126752	2	750	164	118891	1.9332	0.2797	0.005
'ZNF615'	ENSG00000197619	2	750	164	118891	1.9332	0.2797	0.108
'ZNF729'	ENSG00000196350	2	750	164	118891	1.9332	0.2797	0.012
'CHPF2'	ENSG00000033100	0	752	332	118723	0	0.2808	0.001
'PKDREJ'	ENSG00000130943	0	752	334	118721	0	0.2816	0.001
'CNGB1'	ENSG00000070729	2	750	165	118890	1.9215	0.282	0.007
'HEPHL1'	ENSG00000181333	2	750	165	118890	1.9215	0.282	0.109
'CUTC'	ENSG00000119929	1	751	52	119003	3.0473	0.2838	0.001
'CYP2W1'	ENSG00000073067	1	751	52	119003	3.0473	0.2838	0.002
'DRD5'	ENSG00000169676	1	751	52	119003	3.0473	0.2838	0.01
'FAM135A'	ENSG00000082269	1	751	52	119003	3.0473	0.2838	0.185
'GPD1'	ENSG00000167588	1	751	52	119003	3.0473	0.2838	0.087
'GPX7'	ENSG00000116157	1	751	52	119003	3.0473	0.2838	0.005
'KCNG4'	ENSG00000168418	1	751	52	119003	3.0473	0.2838	0.005
'LRPPRC'	ENSG00000138095	1	751	52	119003	3.0473	0.2838	0.328
'MFSD11'	ENSG00000092931	1	751	52	119003	3.0473	0.2838	0.052
'MMP17'	ENSG00000198598	1	751	52	119003	3.0473	0.2838	0.001
'MPPE1'	ENSG00000154889	1	751	52	119003	3.0473	0.2838	0.018
'NDUFA10'	ENSG00000130414	1	751	52	119003	3.0473	0.2838	0.37
'NUP188'	ENSG00000095319	1	751	52	119003	3.0473	0.2838	0.109
'OR6C65'	ENSG00000205328	1	751	52	119003	3.0473	0.2838	0
'QTRT1'	ENSG00000213339	1	751	52	119003	3.0473	0.2838	0.017
'RDH13'	ENSG00000160439	1	751	52	119003	3.0473	0.2838	0.002
'RIOK3'	ENSG00000101782	1	751	52	119003	3.0473	0.2838	0.461
'RNH1'	ENSG00000023191	1	751	52	119003	3.0473	0.2838	0.229
'SHMT1'	ENSG00000176974	1	751	52	119003	3.0473	0.2838	0.049
'STRA8'	ENSG00000146857	1	751	52	119003	3.0473	0.2838	0.001
'TAS2R13'	ENSG00000212128	1	751	52	119003	3.0473	0.2838	0.013
[truncated: 15,185 more rows]

## Sheet: PTV rare dmg
Gene Name	Gene ENSG	Qual Cases	Unqual Cases	Qual Ctrls	Unqual Ctrls	Odds Ratio	Fet P	mantis-ml prob.
'TERT'	ENSG00000164362	18	734	339	118716	8.5879	2.33e-11	0.858
'PARN'	ENSG00000140694	8	744	159	118896	8.0406	1.224e-05	0.076
'RTEL1'	ENSG00000258366	16	736	718	118337	3.5829	2.266e-05	0.889
'NTSR1'	ENSG00000101188	10	742	331	118724	4.834	7.171e-05	0
'TMEM79'	ENSG00000163472	6	746	130	118925	7.3577	0.0002361	0.135
'MEGF8'	ENSG00000105429	12	740	551	118504	3.4876	0.0002837	0.328
'GPIHBP1'	ENSG00000277494	4	748	49	119006	12.9877	0.0003532	0.005
'MMP27'	ENSG00000137675	8	744	270	118785	4.7306	0.000422	0.002
'KRTAP5-8'	ENSG00000241233	3	749	24	119031	19.865	0.0006439	0.003
'CNTF'	ENSG00000242689	5	747	122	118933	6.5252	0.0013	0.017
'EMP2'	ENSG00000213853	7	745	252	118803	4.4296	0.0014	0.248
'CINP'	ENSG00000100865	4	748	74	118981	8.5981	0.0015	0.017
'PLIN4'	ENSG00000167676	7	745	260	118795	4.2931	0.0016	0.098
'DPY19L4'	ENSG00000156162	11	741	594	118461	2.9605	0.0018	0.04
'ZNF653'	ENSG00000161914	4	748	82	118973	7.7588	0.0022	0.002
'MLNR'	ENSG00000102539	5	747	139	118916	5.7263	0.0023	0.022
'PLAG1'	ENSG00000181690	4	748	84	118971	7.5739	0.0024	0.184
'PDAP1'	ENSG00000106244	3	749	41	119014	11.6266	0.0027	0.004
'DCT'	ENSG00000080166	11	741	632	118423	2.7816	0.0028	0.003
'METTL4'	ENSG00000101574	5	747	148	118907	5.3777	0.0029	0.197
'ABCA2'	ENSG00000107331	1	751	1378	117677	0.1137	0.003	0.603
'DDX20'	ENSG00000064703	9	743	456	118599	3.1504	0.003	0.178
'ADNP'	ENSG00000101126	6	746	220	118835	4.3444	0.0032	0.372
'OR5I1'	ENSG00000167825	5	747	151	118904	5.2707	0.0032	0.009
'GTSE1'	ENSG00000075218	4	748	94	118961	6.7676	0.0035	0.046
'OXSR1'	ENSG00000172939	4	748	94	118961	6.7676	0.0035	0.328
'TTC13'	ENSG00000143643	5	747	158	118897	5.0369	0.0038	0.382
'PDE1C'	ENSG00000154678	7	745	306	118749	3.6463	0.0039	0.686
'CA6'	ENSG00000131686	5	747	160	118895	4.9739	0.004	0.002
'LZTR1'	ENSG00000099949	11	741	663	118392	2.6508	0.004	0.342
'SF3B2'	ENSG00000087365	6	746	230	118825	4.1552	0.004	0.176
'EXOG'	ENSG00000157036	5	747	162	118893	4.9124	0.0043	0.204
'UBXN6'	ENSG00000167671	6	746	235	118820	4.0666	0.0044	0.778
'IFNA6'	ENSG00000120235	2	750	14	119041	22.6745	0.0045	0.241
'PSMB11'	ENSG00000222028	5	747	164	118891	4.8524	0.0045	0
'TXNDC2'	ENSG00000168454	4	748	102	118953	6.2364	0.0046	0.001
'SUPT7L'	ENSG00000119760	6	746	239	118816	3.9984	0.0048	0.196
'HS1BP3'	ENSG00000118960	4	748	104	118951	6.1164	0.0049	0.001
'MX2'	ENSG00000183486	8	744	404	118651	3.158	0.0049	0.379
'FOXRED2'	ENSG00000100350	8	744	405	118650	3.1501	0.005	0.023
'FAM177A1'	ENSG00000151327	4	748	105	118950	6.0581	0.0051	0.15
'MCMBP'	ENSG00000197771	5	747	170	118885	4.6809	0.0052	0.285
'C18orf54'	ENSG00000166845	5	747	174	118881	4.5731	0.0057	0.003
'MAGI2'	ENSG00000187391	7	745	329	118726	3.3907	0.0057	0.186
'NPEPL1'	ENSG00000215440	5	747	174	118881	4.5731	0.0057	0.003
'ARL6'	ENSG00000113966	4	748	109	118946	5.8355	0.0058	0.006
'GPT2'	ENSG00000166123	6	746	249	118806	3.8375	0.0058	0.047
'ECE2'	ENSG00000145194	11	741	699	118356	2.5136	0.0059	0.025
'ACADM'	ENSG00000117054	8	744	418	118637	3.0518	0.006	0.088
'TFAP2E'	ENSG00000116819	6	746	251	118804	3.8069	0.006	0.001
'MECR'	ENSG00000116353	4	748	111	118944	5.7303	0.0061	0.025
'MYT1'	ENSG00000196132	7	745	333	118722	3.3499	0.0061	0.258
'ALG5'	ENSG00000120697	4	748	112	118943	5.6791	0.0063	0.137
'NBPF10'	ENSG00000271425	1	751	0	119055	NA	0.0063	0.004
'NBPF20'	ENSG00000162825	1	751	0	119055	NA	0.0063	0
'TET2'	ENSG00000168769	6	746	254	118801	3.7618	0.0064	0.716
'FZD9'	ENSG00000188763	7	745	339	118716	3.2904	0.0067	0.044
'ELOVL2'	ENSG00000197977	4	748	115	118940	5.5308	0.0069	0.444
'PCSK2'	ENSG00000125851	5	747	183	118872	4.3479	0.007	0.084
'MGST1'	ENSG00000008394	3	749	59	118996	8.0783	0.0071	0.083
'PCDHB4'	ENSG00000081818	7	745	346	118709	3.2237	0.0074	0.031
'APOC1'	ENSG00000130208	2	750	19	119036	16.7068	0.0076	0.985
'IL13'	ENSG00000169194	2	750	19	119036	16.7068	0.0076	0.608
'GOT1L1'	ENSG00000169154	5	747	188	118867	4.2321	0.0078	0
'TMEM144'	ENSG00000164124	4	748	119	118936	5.3447	0.0078	0.006
'TEAD2'	ENSG00000074219	5	747	189	118866	4.2096	0.0079	0.046
'CNBD2'	ENSG00000149646	6	746	267	118788	3.5783	0.008	0.003
'ALDH9A1'	ENSG00000143149	7	745	353	118702	3.1595	0.0082	0.066
'DDX47'	ENSG00000213782	8	744	443	118612	2.879	0.0083	0.003
'CENPQ'	ENSG00000031691	2	750	20	119035	15.8713	0.0084	0.124
'GLG1'	ENSG00000090863	6	746	270	118785	3.5384	0.0084	0.285
'TSN'	ENSG00000211460	2	750	20	119035	15.8713	0.0084	0.029
'ZNF296'	ENSG00000170684	2	750	20	119035	15.8713	0.0084	0.003
'TBX1'	ENSG00000184058	5	747	193	118862	4.1223	0.0086	0.314
'CDC37'	ENSG00000105401	4	748	123	118932	5.1707	0.0087	0.361
'OGN'	ENSG00000106809	4	748	123	118932	5.1707	0.0087	0.356
'TIRAP'	ENSG00000150455	4	748	123	118932	5.1707	0.0087	0.002
'MICAL3'	ENSG00000243156	11	741	741	118314	2.3702	0.0088	0.478
'CUL2'	ENSG00000108094	5	747	195	118860	4.0799	0.009	0.331
'PNPO'	ENSG00000108439	5	747	195	118860	4.0799	0.009	0.001
'ARIH1'	ENSG00000166233	4	748	125	118930	5.0879	0.0091	0.021
'PLXNC1'	ENSG00000136040	6	746	275	118780	3.4739	0.0091	0.548
'MAGI3'	ENSG00000081026	8	744	451	118604	2.8277	0.0092	0.009
'KIF18A'	ENSG00000121621	6	746	277	118778	3.4488	0.0094	0.36
'GNGT1'	ENSG00000127928	2	750	22	119033	14.4282	0.0099	0.04
'PNLIP'	ENSG00000175535	6	746	280	118775	3.4118	0.0099	0.145
'RNF14'	ENSG00000013561	5	747	200	118855	3.9777	0.0099	0.091
'TXK'	ENSG00000074966	6	746	280	118775	3.4118	0.0099	0.157
'MUTYH'	ENSG00000132781	9	743	555	118500	2.5863	0.0101	0.122
'SH3PXD2B'	ENSG00000174705	6	746	281	118774	3.3996	0.0101	0.234
'ACAD11'	ENSG00000240303	9	743	556	118499	2.5816	0.0102	0.035
'DAGLA'	ENSG00000134780	5	747	202	118853	3.9383	0.0103	0.063
'ITGAD'	ENSG00000156886	10	742	656	118399	2.4324	0.0103	0.028
'LCA5L'	ENSG00000157578	5	747	202	118853	3.9383	0.0103	0.043
'CHP2'	ENSG00000166869	5	747	204	118851	3.8996	0.0107	0.015
'OSGIN1'	ENSG00000140961	7	745	372	118683	2.9977	0.0107	0.043
'TUBB6'	ENSG00000176014	6	746	285	118770	3.3518	0.0107	0.146
'UGT1A4'	ENSG00000244474	9	743	560	118495	2.5631	0.0107	0.022
'TLCD1'	ENSG00000160606	7	745	373	118682	2.9896	0.0108	0.002
'SEC62'	ENSG00000008952	3	749	70	118985	6.8082	0.0111	0.007
'FHDC1'	ENSG00000137460	6	746	288	118767	3.3168	0.0112	0.247
'NRBP2'	ENSG00000185189	4	748	133	118922	4.7816	0.0112	0.036
'SEC16B'	ENSG00000120341	5	747	207	118848	3.843	0.0113	0.643
'ABCD4'	ENSG00000119688	9	743	567	118488	2.5313	0.0115	0.007
'ANKRD40'	ENSG00000154945	3	749	71	118984	6.7123	0.0115	0.195
'LY6G5B'	ENSG00000240053	3	749	71	118984	6.7123	0.0115	0.015
'SCLT1'	ENSG00000151466	3	749	71	118984	6.7123	0.0115	0.485
'CTBP2'	ENSG00000175029	0	752	789	118266	0	0.0116	0.726
'OPN4'	ENSG00000122375	6	746	290	118765	3.2938	0.0116	0.001
'SLC2A13'	ENSG00000151229	7	745	378	118677	2.95	0.0116	0.006
'DEAF1'	ENSG00000177030	5	747	209	118846	3.8062	0.0118	0.034
'FAM20C'	ENSG00000177706	7	745	380	118675	2.9344	0.0119	0.123
'NCK2'	ENSG00000071051	3	749	72	118983	6.619	0.0119	0.145
'OGDHL'	ENSG00000197444	10	742	671	118384	2.3778	0.0119	0.564
'OR52B6'	ENSG00000187747	3	749	72	118983	6.619	0.0119	0.005
'PRTFDC1'	ENSG00000099256	6	746	292	118763	3.2712	0.0119	0.516
'KDM2B'	ENSG00000089094	5	747	210	118845	3.788	0.012	0.226
'PDIA2'	ENSG00000185615	7	745	381	118674	2.9267	0.012	0.008
'PAPSS2'	ENSG00000198682	7	745	382	118673	2.919	0.0122	0.316
'XPOT'	ENSG00000184575	5	747	211	118844	3.77	0.0122	0.791
'EDEM3'	ENSG00000116406	7	745	383	118672	2.9113	0.0124	0.722
'ZAN'	ENSG00000146839	1	751	1119	117936	0.1403	0.0124	0.002
'PHLDB1'	ENSG00000019144	8	744	478	118577	2.6674	0.0126	0.783
'POFUT1'	ENSG00000101346	5	747	213	118842	3.7346	0.0126	0.674
'FAM171B'	ENSG00000144369	4	748	138	118917	4.6081	0.0127	0.112
'MCHR1'	ENSG00000128285	5	747	214	118841	3.7171	0.0129	0.005
'QRICH2'	ENSG00000129646	5	747	214	118841	3.7171	0.0129	0.444
'CCDC92'	ENSG00000119242	4	748	139	118916	4.5749	0.013	0.773
'CDKN2AIP'	ENSG00000168564	3	749	75	118980	6.3541	0.0132	0.058
'ELAVL1'	ENSG00000066044	2	750	26	119029	12.2081	0.0133	0.57
'SMAGP'	ENSG00000170545	2	750	26	119029	12.2081	0.0133	0.023
'TTC5'	ENSG00000136319	4	748	140	118915	4.5422	0.0133	0.019
'ZNF662'	ENSG00000182983	4	748	140	118915	4.5422	0.0133	0
'AMBRA1'	ENSG00000110497	10	742	684	118371	2.3323	0.0134	0.185
'FRMD4B'	ENSG00000114541	9	743	583	118472	2.4615	0.0135	0.267
'MYO1G'	ENSG00000136286	10	742	685	118370	2.3289	0.0136	0.243
'CAPN6'	ENSG00000077274	3	749	76	118979	6.2704	0.0137	0.004
'ZBP1'	ENSG00000124256	4	748	142	118913	4.4782	0.0139	0.017
'GAPVD1'	ENSG00000165219	7	745	393	118662	2.837	0.014	0.23
'MAGEL2'	ENSG00000254585	10	742	689	118366	2.3153	0.0141	0.024
'PSMB9'	ENSG00000240065	5	747	219	118836	3.6321	0.0141	0.595
'LMO4'	ENSG00000143013	3	749	77	118978	6.1889	0.0142	0.288
'FCN3'	ENSG00000142748	5	747	220	118835	3.6155	0.0143	0.409
'MS4A3'	ENSG00000149516	2	750	27	119028	11.7559	0.0143	0.469
'SUFU'	ENSG00000107882	5	747	220	118835	3.6155	0.0143	0.705
'ST7L'	ENSG00000007341	5	747	221	118834	3.5991	0.0146	0.354
'TOR1AIP1'	ENSG00000143337	4	748	145	118910	4.3854	0.0149	0.118
'AKR1C2'	ENSG00000151632	3	749	79	118976	6.0321	0.0151	0.06
'AP3S1'	ENSG00000177879	2	750	28	119027	11.3359	0.0152	0.072
'SVEP1'	ENSG00000165124	2	750	1388	117667	0.2261	0.0152	0.814
'WDR3'	ENSG00000065183	8	744	496	118559	2.5702	0.0153	0.67
'SI'	ENSG00000090402	15	737	1205	117850	1.9905	0.0154	0.694
'MIIP'	ENSG00000116691	4	748	147	118908	4.3257	0.0155	0.018
'ST6GALNAC6'	ENSG00000160408	4	748	147	118908	4.3257	0.0155	0.158
'BIRC2'	ENSG00000110330	3	749	80	118975	5.9567	0.0156	0.626
'HOXA2'	ENSG00000105996	4	748	148	118907	4.2964	0.0159	0.076
'HSD17B12'	ENSG00000149084	4	748	148	118907	4.2964	0.0159	0.931
'MSS51'	ENSG00000166343	5	747	226	118829	3.5194	0.0159	0.002
'SLC12A6'	ENSG00000140199	7	745	404	118651	2.7595	0.016	0.011
'IDH1'	ENSG00000138413	5	747	227	118828	3.5038	0.0161	0.553
'TDGF1'	ENSG00000241186	3	749	81	118974	5.8831	0.0161	0.296
'HPS6'	ENSG00000166189	7	745	405	118650	2.7527	0.0162	0.026
'PARL'	ENSG00000175193	4	748	149	118906	4.2675	0.0162	0.647
'PIK3R5'	ENSG00000141506	6	746	314	118741	3.0415	0.0164	0.036
'AIMP1'	ENSG00000164022	4	748	150	118905	4.239	0.0166	0.005
'OSBPL2'	ENSG00000130703	3	749	82	118973	5.8113	0.0166	0.665
'ZCCHC14'	ENSG00000140948	4	748	150	118905	4.239	0.0166	0.011
'AGBL1'	ENSG00000273540	8	744	504	118551	2.5292	0.0167	0.038
'EPB41L4B'	ENSG00000095203	8	744	504	118551	2.5292	0.0167	0.011
'PRDM9'	ENSG00000164256	5	747	230	118825	3.458	0.017	0.21
'HLCS'	ENSG00000159267	0	752	730	118325	0	0.0171	0.023
'CST9'	ENSG00000173335	2	750	30	119025	10.58	0.0172	0.004
'FBXW8'	ENSG00000174989	5	747	231	118824	3.443	0.0172	0.452
'PSAPL1'	ENSG00000178597	5	747	231	118824	3.443	0.0172	0.011
'SAMD13'	ENSG00000203943	2	750	30	119025	10.58	0.0172	0
'ATG16L2'	ENSG00000168010	6	746	318	118737	3.0031	0.0173	0.188
'KRT81'	ENSG00000205426	7	745	411	118644	2.7123	0.0174	0.001
'LTK'	ENSG00000062524	0	752	749	118306	0	0.0174	0.012
'MIS18BP1'	ENSG00000129534	4	748	153	118902	4.1558	0.0177	0.21
'SGSM2'	ENSG00000141258	9	743	611	118444	2.3481	0.0177	0.637
'ZNF778'	ENSG00000170100	5	747	233	118822	3.4134	0.0178	0.254
'CASKIN1'	ENSG00000167971	6	746	321	118734	2.975	0.018	0.067
'C17orf97'	ENSG00000187624	3	749	85	118970	5.6061	0.0182	0.002
'N6AMT1'	ENSG00000156239	3	749	85	118970	5.6061	0.0182	0.099
'NPY1R'	ENSG00000164128	3	749	85	118970	5.6061	0.0182	0.139
'MORF4L2'	ENSG00000123562	1	751	2	119053	79.263	0.0187	0.272
'S100A8'	ENSG00000143546	1	751	2	119053	79.263	0.0187	0.573
'ABCA6'	ENSG00000154262	11	741	774	118281	2.2686	0.0189	0.845
'CTDP1'	ENSG00000060069	6	746	326	118729	2.9292	0.0192	0.303
'NCAPG2'	ENSG00000146918	4	748	157	118898	4.0498	0.0192	0.507
'SP8'	ENSG00000164651	4	748	157	118898	4.0498	0.0192	0.166
'TMEM117'	ENSG00000139173	4	748	157	118898	4.0498	0.0192	0.003
'TRIOBP'	ENSG00000100106	8	744	518	118537	2.4606	0.0192	0.618
'IGSF22'	ENSG00000179057	7	745	420	118635	2.654	0.0193	0.008
'TARSL2'	ENSG00000185418	6	746	327	118728	2.9202	0.0195	0.349
'GRIK4'	ENSG00000149403	8	744	520	118535	2.4511	0.0196	0.047
'UGT2B10'	ENSG00000109181	8	744	520	118535	2.4511	0.0196	0.194
'IRAK4'	ENSG00000198001	5	747	240	118815	3.3137	0.0199	0.023
'MFSD2A'	ENSG00000168389	5	747	240	118815	3.3137	0.0199	0.158
'CLASRP'	ENSG00000104859	4	748	159	118896	3.9988	0.02	0.196
'LRRC17'	ENSG00000128606	4	748	159	118896	3.9988	0.02	0.004
'OSGEP'	ENSG00000092094	6	746	329	118726	2.9024	0.02	0.269
'SEZ6L'	ENSG00000100095	6	746	330	118725	2.8936	0.0203	0.041
'SMPDL3A'	ENSG00000172594	6	746	330	118725	2.8936	0.0203	0.011
'KIF15'	ENSG00000163808	7	745	425	118630	2.6227	0.0204	0.278
'PELI2'	ENSG00000139946	4	748	160	118895	3.9738	0.0204	0.002
'RPRD1A'	ENSG00000141425	2	750	33	119022	9.6179	0.0204	0
'SLC39A6'	ENSG00000141424	4	748	160	118895	3.9738	0.0204	0.78
'ELL2'	ENSG00000118985	3	749	89	118966	5.3539	0.0205	0.302
'PTDSS1'	ENSG00000156471	3	749	89	118966	5.3539	0.0205	0.045
'NHP2'	ENSG00000145912	3	749	90	118965	5.2944	0.0211	0.492
'RFTN2'	ENSG00000162944	3	749	90	118965	5.2944	0.0211	0.018
'INTS7'	ENSG00000143493	5	747	244	118811	3.2592	0.0212	0.963
'AXL'	ENSG00000167601	7	745	429	118626	2.5982	0.0213	0.512
'DIAPH3'	ENSG00000139734	11	741	807	118248	2.1752	0.0213	0.534
'COA3'	ENSG00000183978	2	750	34	119021	9.335	0.0215	0.17
'CST8'	ENSG00000125815	2	750	34	119021	9.335	0.0215	0.002
'PPP2R3C'	ENSG00000092020	4	748	163	118892	3.9005	0.0216	0.491
'SLC5A5'	ENSG00000105641	7	745	430	118625	2.5921	0.0216	0.033
'CYTH3'	ENSG00000008256	3	749	91	118964	5.2362	0.0217	0.044
'ETV3L'	ENSG00000253831	3	749	91	118964	5.2362	0.0217	0.001
'SMC1B'	ENSG00000077935	6	746	336	118719	2.8418	0.0219	0.162
'ATAD2B'	ENSG00000119778	7	745	432	118623	2.58	0.022	0.84
'EPB41'	ENSG00000159023	8	744	532	118523	2.3956	0.022	0.549
'CCDC102A'	ENSG00000135736	6	746	337	118718	2.8333	0.0222	0.014
'EHD1'	ENSG00000110047	6	746	337	118718	2.8333	0.0222	0.245
'FAIM2'	ENSG00000135472	3	749	92	118963	5.1792	0.0223	0.475
'CD5'	ENSG00000110448	4	748	165	118890	3.8532	0.0224	0.005
'CELSR2'	ENSG00000143126	14	738	1153	117902	1.9398	0.0225	0.679
'CUL9'	ENSG00000112659	14	738	1153	117902	1.9398	0.0225	0.521
'ABCB5'	ENSG00000004846	14	738	1154	117901	1.9381	0.0226	0.01
'GRAP'	ENSG00000154016	2	750	35	119020	9.0682	0.0227	0.004
'TANC1'	ENSG00000115183	11	741	821	118234	2.1378	0.0227	0.465
'DMRTB1'	ENSG00000143006	3	749	93	118962	5.1235	0.0229	0.008
'APP'	ENSG00000142192	7	745	437	118618	2.5504	0.0232	0.676
'APBB1'	ENSG00000166313	4	748	167	118888	3.807	0.0233	0.568
'LRRC27'	ENSG00000148814	4	748	168	118887	3.7843	0.0237	0.005
'TBX15'	ENSG00000092607	7	745	439	118616	2.5388	0.0237	0.494
'TPMT'	ENSG00000137364	4	748	168	118887	3.7843	0.0237	0.548
'VPS52'	ENSG00000223501	7	745	439	118616	2.5388	0.0237	0.591
'PRAP1'	ENSG00000165828	2	750	36	119019	8.8162	0.0238	0.002
'MCPH1'	ENSG00000147316	6	746	343	118712	2.7836	0.0239	0.925
'NLRP3'	ENSG00000162711	6	746	343	118712	2.7836	0.0239	0.937
'GSTM5'	ENSG00000134201	3	749	95	118960	5.0155	0.0241	0.007
'ZRANB1'	ENSG00000019995	3	749	95	118960	5.0155	0.0241	0.016
'ACTL10'	ENSG00000182584	4	748	169	118886	3.7619	0.0242	0.002
'NRIP2'	ENSG00000053702	5	747	253	118802	3.1431	0.0242	0.146
'ZFHX3'	ENSG00000140836	29	723	2942	116113	1.5831	0.0242	0.611
'LIPJ'	ENSG00000204022	3	749	96	118959	4.9632	0.0248	0.017
'OR1E2'	ENSG00000127780	3	749	96	118959	4.9632	0.0248	0.001
'PLEK'	ENSG00000115956	3	749	96	118959	4.9632	0.0248	0.459
'RTBDN'	ENSG00000132026	3	749	96	118959	4.9632	0.0248	0
'STX11'	ENSG00000135604	3	749	96	118959	4.9632	0.0248	0.06
'TMEM95'	ENSG00000182896	3	749	96	118959	4.9632	0.0248	0.001
'CGB1'	ENSG00000267631	1	751	3	119052	52.8415	0.0249	0.005
'HDAC8'	ENSG00000147099	1	751	3	119052	52.8415	0.0249	0.042
'CCL27'	ENSG00000213927	2	750	37	119018	8.5779	0.025	0.005
'FZD10'	ENSG00000111432	6	746	347	118708	2.7515	0.025	0.001
'MRGPRX2'	ENSG00000183695	2	750	37	119018	8.5779	0.025	0.002
'CEP85'	ENSG00000130695	5	747	256	118799	3.1061	0.0253	0.359
'RHEBL1'	ENSG00000167550	3	749	97	118958	4.912	0.0254	0.321
'TMEM106A'	ENSG00000184988	3	749	97	118958	4.912	0.0254	0.005
'MROH2A'	ENSG00000185038	8	744	549	118506	2.3211	0.0259	0.026
'AGAP2'	ENSG00000135439	5	747	258	118797	3.082	0.026	0.079
'RUSC2'	ENSG00000198853	5	747	258	118797	3.082	0.026	0.046
'COPS5'	ENSG00000121022	2	750	38	119017	8.3521	0.0262	0.643
'PAQR9'	ENSG00000188582	2	750	38	119017	8.3521	0.0262	0.177
'PLN'	ENSG00000198523	2	750	38	119017	8.3521	0.0262	0.683
'MMAA'	ENSG00000151611	6	746	352	118703	2.7123	0.0266	0.044
'MARCH1'	ENSG00000145416	3	749	99	118956	4.8127	0.0268	0.055
'SF3A1'	ENSG00000099995	3	749	99	118956	4.8127	0.0268	0.68
'MTFMT'	ENSG00000103707	4	748	175	118880	3.6327	0.027	0.003
'WDR6'	ENSG00000178252	8	744	554	118501	2.3	0.0271	0.456
'ALYREF'	ENSG00000183684	3	749	100	118955	4.7646	0.0274	0.004
'DNAJA2'	ENSG00000069345	3	749	100	118955	4.7646	0.0274	0.985
'LAMTOR5'	ENSG00000134248	3	749	100	118955	4.7646	0.0274	0.779
'SEC24B'	ENSG00000138802	7	745	453	118602	2.46	0.0274	0.795
'EBAG9'	ENSG00000147654	2	750	39	119016	8.1378	0.0275	0.016
'ZMYND19'	ENSG00000165724	2	750	39	119016	8.1378	0.0275	0.085
'EML5'	ENSG00000165521	8	744	557	118498	2.2876	0.0278	0.231
'OLFML2B'	ENSG00000162745	8	744	557	118498	2.2876	0.0278	0.16
'ADAM19'	ENSG00000135074	5	747	263	118792	3.0233	0.0279	0.581
'CSPG5'	ENSG00000114646	4	748	177	118878	3.5916	0.0279	0.005
'KCTD8'	ENSG00000183783	4	748	177	118878	3.5916	0.0279	0.032
'ROR2'	ENSG00000169071	10	742	716	118339	2.2275	0.028	0.812
'FBXL2'	ENSG00000153558	3	749	101	118954	4.7173	0.0281	0.031
'DUPD1'	ENSG00000188716	4	748	178	118877	3.5714	0.0284	0
'RPS6KB2'	ENSG00000175634	8	744	560	118495	2.2752	0.0286	0.296
'FAM49A'	ENSG00000197872	2	750	40	119015	7.9343	0.0287	0.146
'HNRNPK'	ENSG00000165119	2	750	40	119015	7.9343	0.0287	0.179
'KCNN3'	ENSG00000143603	8	744	561	118494	2.2712	0.0288	0.983
'NKX2-8'	ENSG00000136327	3	749	102	118953	4.6711	0.0288	0.012
'MYO1C'	ENSG00000197879	2	750	1241	117814	0.2532	0.0289	0.506
'RET'	ENSG00000165731	8	744	562	118493	2.2671	0.0291	0.708
'TRPC1'	ENSG00000144935	5	747	266	118789	2.9891	0.0291	0.295
'XAB2'	ENSG00000076924	8	744	562	118493	2.2671	0.0291	0.354
'XRN2'	ENSG00000088930	5	747	266	118789	2.9891	0.0291	0.364
'DTNA'	ENSG00000134769	5	747	267	118788	2.9779	0.0295	0.078
'PSMD9'	ENSG00000110801	3	749	103	118952	4.6257	0.0295	0.016
'SERPINB5'	ENSG00000206075	5	747	267	118788	2.9779	0.0295	0.021
'SMC6'	ENSG00000163029	3	749	103	118952	4.6257	0.0295	0.283
'TDRD5'	ENSG00000162782	3	749	103	118952	4.6257	0.0295	0.061
'ZNF396'	ENSG00000186496	3	749	103	118952	4.6257	0.0295	0
'NCAPD3'	ENSG00000151503	7	745	461	118594	2.4171	0.0297	0.146
'PHYKPL'	ENSG00000175309	8	744	565	118490	2.255	0.0298	0.005
'KDM4B'	ENSG00000127663	4	748	181	118874	3.5121	0.0299	0.172
'MAP7D2'	ENSG00000184368	2	750	41	119014	7.7407	0.03	0.005
'FABP6'	ENSG00000170231	3	749	104	118951	4.5811	0.0302	0.01
'HMGCS1'	ENSG00000112972	3	749	104	118951	4.5811	0.0302	0.141
'PHF1'	ENSG00000112511	3	749	104	118951	4.5811	0.0302	0.014
'RNF8'	ENSG00000112130	3	749	104	118951	4.5811	0.0302	0.328
'RNGTT'	ENSG00000111880	3	749	104	118951	4.5811	0.0302	0.008
'ZFC3H1'	ENSG00000133858	4	748	182	118873	3.4928	0.0304	0.082
'PTPRJ'	ENSG00000149177	6	746	365	118690	2.6154	0.0308	0.705
'JSRP1'	ENSG00000167476	4	748	183	118872	3.4737	0.0309	0
'CXorf56'	ENSG00000018610	1	751	4	119051	39.6308	0.031	0.195
'KRTAP9-6'	ENSG00000212659	1	751	4	119051	39.6308	0.031	0.011
'LRRC8D'	ENSG00000171492	3	749	105	118950	4.5375	0.031	0.008
'ARNT2'	ENSG00000172379	5	747	271	118784	2.9339	0.0311	0.103
'CSAG1'	ENSG00000198930	2	750	42	119013	7.5564	0.0313	0.071
'SNRPA'	ENSG00000077312	2	750	42	119013	7.5564	0.0313	0.03
'SPRR1A'	ENSG00000169474	2	750	42	119013	7.5564	0.0313	0.004
'AGBL2'	ENSG00000165923	5	747	272	118783	2.923	0.0315	0.459
'CNTN3'	ENSG00000113805	5	747	272	118783	2.923	0.0315	0.029
'RGL3'	ENSG00000205517	6	746	367	118688	2.6011	0.0315	0.736
'ZNF474'	ENSG00000164185	4	748	184	118871	3.4547	0.0315	0.012
'IQCF3'	ENSG00000229972	3	749	106	118949	4.4946	0.0317	0
'PSME2'	ENSG00000100911	3	749	106	118949	4.4946	0.0317	0.379
'THRAP3'	ENSG00000054118	3	749	106	118949	4.4946	0.0317	0.177
'PROM2'	ENSG00000155066	5	747	273	118782	2.9123	0.0319	0.002
'DMRT2'	ENSG00000173253	3	749	107	118948	4.4526	0.0324	0.254
'GLP2R'	ENSG00000065325	3	749	107	118948	4.4526	0.0324	0.005
'TGFB3'	ENSG00000119699	3	749	107	118948	4.4526	0.0324	0.625
'UNC5C'	ENSG00000182168	7	745	470	118585	2.3707	0.0324	0.275
'USP14'	ENSG00000101557	3	749	107	118948	4.4526	0.0324	0.121
'WDR54'	ENSG00000005448	4	748	186	118869	3.4175	0.0325	0.003
'C11orf87'	ENSG00000185742	2	750	43	119012	7.3806	0.0326	0.002
'PARP1'	ENSG00000143799	6	746	370	118685	2.5799	0.0326	0.61
'SH2D4A'	ENSG00000104611	6	746	370	118685	2.5799	0.0326	0.016
'THAP9'	ENSG00000168152	6	746	370	118685	2.5799	0.0326	0.021
'ZNF221'	ENSG00000159905	5	747	275	118780	2.8911	0.0328	0.032
'THPO'	ENSG00000090534	4	748	187	118868	3.3992	0.0331	0.166
'C8orf37'	ENSG00000156172	3	749	108	118947	4.4113	0.0332	0.001
'ZNF185'	ENSG00000147394	3	749	108	118947	4.4113	0.0332	0.063
'ZNF280A'	ENSG00000169548	3	749	108	118947	4.4113	0.0332	0.005
'PAOX'	ENSG00000148832	7	745	473	118582	2.3556	0.0334	0.004
'PIK3R6'	ENSG00000276231	11	741	896	118159	1.9576	0.0335	0.002
'TNFRSF4'	ENSG00000186827	3	749	109	118946	4.3708	0.0339	0.036
'FBXO44'	ENSG00000132879	5	747	278	118777	2.8598	0.034	0.004
'CRYGA'	ENSG00000168582	4	748	189	118866	3.3632	0.0341	0.001
'NEB'	ENSG00000183091	28	724	2951	116104	1.5216	0.0341	0.173
'FLT4'	ENSG00000037280	7	745	476	118579	2.3407	0.0343	0.252
'ZNF669'	ENSG00000188295	5	747	279	118776	2.8495	0.0345	0.033
'CACNG3'	ENSG00000006116	3	749	110	118945	4.331	0.0347	0.023
'CWF19L2'	ENSG00000152404	4	748	190	118865	3.3455	0.0347	0.176
'GEN1'	ENSG00000178295	4	748	190	118865	3.3455	0.0347	0.032
'FAM20B'	ENSG00000116199	6	746	376	118679	2.5386	0.0348	0.358
'ANKRD44'	ENSG00000065413	6	746	377	118678	2.5319	0.0352	0.47
'DIS3L2'	ENSG00000144535	4	748	191	118864	3.3279	0.0353	0.505
'NPHS1'	ENSG00000161270	1	751	921	118134	0.1708	0.0353	0.019
'PRB4'	ENSG00000230657	2	750	45	119010	7.0524	0.0353	0.019
'INTS1'	ENSG00000164880	1	751	933	118122	0.1686	0.0354	0.157
'LAMB1'	ENSG00000091136	1	751	935	118120	0.1682	0.0354	0.963
'TIMM44'	ENSG00000104980	5	747	281	118774	2.8292	0.0354	0.08
'C6orf120'	ENSG00000185127	3	749	111	118944	4.292	0.0355	0
'IZUMO4'	ENSG00000099840	3	749	111	118944	4.292	0.0355	0.013
'SPOP'	ENSG00000121067	3	749	111	118944	4.292	0.0355	0.572
'USF2'	ENSG00000105698	3	749	111	118944	4.292	0.0355	0.231
'UST'	ENSG00000111962	3	749	111	118944	4.292	0.0355	0.351
'FUT10'	ENSG00000172728	5	747	282	118773	2.8191	0.0358	0.067
'C12orf49'	ENSG00000111412	3	749	112	118943	4.2536	0.0363	0.173
'ANKRD53'	ENSG00000144031	4	748	193	118862	3.2934	0.0364	0.001
'CDC5L'	ENSG00000096401	4	748	193	118862	3.2934	0.0364	0.604
'NDUFB9'	ENSG00000147684	4	748	193	118862	3.2934	0.0364	0.135
'KMT2B'	ENSG00000272333	13	739	1128	117927	1.8391	0.0365	0.226
'ART1'	ENSG00000129744	5	747	284	118771	2.7992	0.0367	0.001
'NGFR'	ENSG00000064300	5	747	284	118771	2.7992	0.0367	0.364
'UBB'	ENSG00000170315	2	750	46	119009	6.8991	0.0367	0.417
'CERK'	ENSG00000100422	4	748	194	118861	3.2764	0.037	0.296
'WRAP73'	ENSG00000116213	5	747	285	118770	2.7894	0.0372	0.144
'CDH26'	ENSG00000124215	7	745	485	118570	2.2971	0.0373	0.202
'CA1'	ENSG00000133742	4	748	195	118860	3.2596	0.0375	0.105
'DCAF5'	ENSG00000139990	4	748	195	118860	3.2596	0.0375	0.176
'IRX4'	ENSG00000113430	4	748	195	118860	3.2596	0.0375	0.015
'SNUPN'	ENSG00000169371	4	748	195	118860	3.2596	0.0375	0.11
'TBCD'	ENSG00000141556	6	746	383	118672	2.4921	0.0375	0.572
'DNAJB7'	ENSG00000172404	3	749	114	118941	4.1789	0.0379	0.036
'EPG5'	ENSG00000152223	0	752	625	118430	0	0.0379	0.633
'M1AP'	ENSG00000159374	3	749	114	118941	4.1789	0.0379	0.055
'MTPAP'	ENSG00000107951	3	749	114	118941	4.1789	0.0379	0.201
'WBP2'	ENSG00000132471	3	749	114	118941	4.1789	0.0379	0.1
'SPAG16'	ENSG00000144451	5	747	287	118768	2.7699	0.0381	0.052
'UCP3'	ENSG00000175564	5	747	287	118768	2.7699	0.0381	0.008
'ACAN'	ENSG00000157766	0	752	636	118419	0	0.0385	0.593
'EYA1'	ENSG00000104313	5	747	288	118767	2.7603	0.0386	0.464
'NUP85'	ENSG00000125450	5	747	288	118767	2.7603	0.0386	0.158
'ELMSAN1'	ENSG00000156030	3	749	115	118940	4.1426	0.0387	0.118
'GDF10'	ENSG00000266524	6	746	386	118669	2.4726	0.0387	0.128
'HSD3B7'	ENSG00000099377	6	746	386	118669	2.4726	0.0387	0.007
'ATAD3B'	ENSG00000160072	0	752	641	118414	0	0.0388	0.06
'FAM83C'	ENSG00000125998	4	748	198	118857	3.2101	0.0393	0.009
'CA14'	ENSG00000118298	6	746	388	118667	2.4599	0.0395	0.098
'CD1D'	ENSG00000158473	2	750	48	119007	6.6115	0.0395	0.067
'CLEC5A'	ENSG00000258227	2	750	48	119007	6.6115	0.0395	0.241
'SEPHS1'	ENSG00000086475	2	750	48	119007	6.6115	0.0395	0.444
'ABCD1'	ENSG00000101986	4	748	199	118856	3.1939	0.0399	0.091
'CFD'	ENSG00000197766	5	747	291	118764	2.7318	0.04	0.032
'DDX41'	ENSG00000183258	6	746	390	118665	2.4472	0.0403	0.123
'HTR2A'	ENSG00000102468	3	749	117	118938	4.0717	0.0403	0.148
'TNFAIP8L2'	ENSG00000163154	3	749	117	118938	4.0717	0.0403	0.312
'PGAM1'	ENSG00000171314	5	747	292	118763	2.7224	0.0405	0.014
'SULT1A2'	ENSG00000197165	5	747	292	118763	2.7224	0.0405	0.098
'CDC37L1'	ENSG00000106993	2	750	49	119006	6.4765	0.041	0.002
'OR10G9'	ENSG00000236981	2	750	49	119006	6.4765	0.041	0
'PJA2'	ENSG00000198961	2	750	49	119006	6.4765	0.041	0.139
'ABCA3'	ENSG00000167972	4	748	1683	117372	0.3729	0.0413	0.638
'WFIKKN1'	ENSG00000127578	6	746	393	118662	2.4285	0.0415	0.021
'SBSN'	ENSG00000189001	3	749	119	118936	4.0032	0.042	0.117
'ACIN1'	ENSG00000100813	4	748	203	118852	3.1309	0.0423	0.249
'TIE1'	ENSG00000066056	9	743	664	118391	2.1598	0.0423	0.256
'DDX51'	ENSG00000185163	6	746	395	118660	2.4161	0.0424	0.436
'KLHDC3'	ENSG00000124702	2	750	50	119005	6.3469	0.0424	0.515
'MGP'	ENSG00000111341	2	750	50	119005	6.3469	0.0424	0.633
'RAD51AP1'	ENSG00000111247	2	750	50	119005	6.3469	0.0424	0.067
'PRPH'	ENSG00000135406	6	746	396	118659	2.41	0.0428	0.27
'GIP'	ENSG00000159224	3	749	120	118935	3.9698	0.0429	0.004
'XPR1'	ENSG00000143324	3	749	120	118935	3.9698	0.0429	0.061
'DEFB114'	ENSG00000177684	1	751	6	119049	26.4201	0.0431	0.003
'RAB10'	ENSG00000084733	1	751	6	119049	26.4201	0.0431	0.102
'KCNIP3'	ENSG00000115041	4	748	205	118850	3.1003	0.0436	0.001
'PDE7B'	ENSG00000171408	4	748	205	118850	3.1003	0.0436	0.315
'ARRB2'	ENSG00000141480	3	749	121	118934	3.937	0.0437	0.753
'BRCA2'	ENSG00000139618	16	736	1466	117589	1.7437	0.0437	0.843
'CCDC134'	ENSG00000100147	3	749	121	118934	3.937	0.0437	0.003
'FAM149A'	ENSG00000109794	3	749	121	118934	3.937	0.0437	0.008
'TRIO'	ENSG00000038382	12	740	1024	118031	1.8692	0.0437	0.017
'MOCS1'	ENSG00000124615	7	745	504	118551	2.2101	0.0442	0.077
'PRDM5'	ENSG00000138738	5	747	300	118755	2.6496	0.0445	0.194
'HEATR3'	ENSG00000155393	3	749	122	118933	3.9046	0.0446	0.478
'ZNHIT3'	ENSG00000273611	3	749	122	118933	3.9046	0.0446	0.008
'SEL1L3'	ENSG00000091490	4	748	207	118848	3.0703	0.0449	0.018
'SLC2A7'	ENSG00000197241	6	746	401	118654	2.3799	0.0449	0
'STK3'	ENSG00000104375	4	748	207	118848	3.0703	0.0449	0.078
'SLC25A34'	ENSG00000162461	5	747	301	118754	2.6408	0.045	0.013
'MUSK'	ENSG00000030304	7	745	507	118548	2.197	0.0453	0.588
'BATF'	ENSG00000156127	2	750	52	119003	6.1027	0.0454	0.076
'MXRA7'	ENSG00000182534	2	750	52	119003	6.1027	0.0454	0.105
'SOST'	ENSG00000167941	3	749	123	118932	3.8729	0.0455	0.715
'GLI1'	ENSG00000111087	6	746	403	118652	2.368	0.0458	0.37
'CD96'	ENSG00000153283	3	749	124	118931	3.8416	0.0464	0.001
'DNAJC3'	ENSG00000102580	3	749	124	118931	3.8416	0.0464	0.327
'EFHC2'	ENSG00000183690	3	749	124	118931	3.8416	0.0464	0.003
'SIRT6'	ENSG00000077463	3	749	124	118931	3.8416	0.0464	0.456
'TINAG'	ENSG00000137251	7	745	510	118545	2.184	0.0465	0.016
'ASPM'	ENSG00000066279	16	736	1501	117554	1.7025	0.0467	0.474
'SLC41A3'	ENSG00000114544	4	748	210	118845	3.0264	0.0468	0.039
'INTS12'	ENSG00000138785	2	750	53	119002	5.9875	0.047	0.002
'KLHDC10'	ENSG00000128607	2	750	53	119002	5.9875	0.047	0.009
'ZNF787'	ENSG00000142409	2	750	53	119002	5.9875	0.047	0.01
'STAT6'	ENSG00000166888	5	747	305	118750	2.6061	0.0471	0.948
'DNMT3L'	ENSG00000142182	4	748	211	118844	3.012	0.0475	0.007
'FKBP4'	ENSG00000004478	4	748	211	118844	3.012	0.0475	0.051
'KREMEN2'	ENSG00000131650	3	749	126	118929	3.7806	0.0482	0
'MTCH2'	ENSG00000109919	3	749	126	118929	3.7806	0.0482	0.737
'TNNI3'	ENSG00000129991	3	749	126	118929	3.7806	0.0482	0.171
'U2AF1L4'	ENSG00000161265	3	749	126	118929	3.7806	0.0482	0.14
'MYOF'	ENSG00000138119	18	734	1769	117286	1.6259	0.0484	0.429
'FYTTD1'	ENSG00000122068	2	750	54	119001	5.8766	0.0485	0.033
'PKHD1L1'	ENSG00000205038	23	729	2378	116677	1.548	0.0485	0.019
'POC1B'	ENSG00000139323	4	748	213	118842	2.9837	0.0488	0.298
'RPE65'	ENSG00000116745	7	745	516	118539	2.1585	0.0489	0.236
'ANO1'	ENSG00000131620	6	746	410	118645	2.3274	0.049	0.822
'SLC20A1'	ENSG00000144136	6	746	410	118645	2.3274	0.049	0.484
'FAM122B'	ENSG00000156504	1	751	7	119048	22.6456	0.0491	0.031
'MTX1'	ENSG00000173171	3	749	127	118928	3.7508	0.0491	0.825
'RPS27'	ENSG00000177954	1	751	7	119048	22.6456	0.0491	0.271
'WBP2NL'	ENSG00000183066	3	749	127	118928	3.7508	0.0491	0.007
'A2M'	ENSG00000175899	5	747	309	118746	2.5722	0.0493	0.796
'ACY1'	ENSG00000243989	5	747	309	118746	2.5722	0.0493	0.004
'NSD1'	ENSG00000165671	10	742	841	118214	1.8944	0.0494	0.415
'IQCH'	ENSG00000103599	6	746	411	118644	2.3218	0.0495	0.015
'KLHL9'	ENSG00000198642	4	748	214	118841	2.9697	0.0495	0.01
'SEMA6C'	ENSG00000143434	4	748	214	118841	2.9697	0.0495	0.089
'SH3RF3'	ENSG00000172985	4	748	214	118841	2.9697	0.0495	0.003
'ZNF215'	ENSG00000149054	4	748	214	118841	2.9697	0.0495	0
'LPIN3'	ENSG00000132793	1	751	861	118194	0.1828	0.0499	0.07
'ISM1'	ENSG00000101230	3	749	128	118927	3.7214	0.05	0.022
'MLX'	ENSG00000108788	3	749	128	118927	3.7214	0.05	0.163
'CR2'	ENSG00000117322	7	745	519	118536	2.146	0.0501	0.084
'GPS2'	ENSG00000132522	2	750	55	119000	5.7697	0.0501	0.258
'MZT2A'	ENSG00000173272	2	750	55	119000	5.7697	0.0501	0.019
'NUF2'	ENSG00000143228	2	750	55	119000	5.7697	0.0501	0.065
'RBM15B'	ENSG00000259956	4	748	215	118840	2.9559	0.0502	0.009
'CARD6'	ENSG00000132357	5	747	311	118744	2.5556	0.0504	0.285
'ENTPD8'	ENSG00000188833	4	748	216	118839	2.9421	0.0509	0.005
'PKD2L1'	ENSG00000107593	7	745	521	118534	2.1377	0.0509	0.662
'SHC2'	ENSG00000129946	5	747	312	118743	2.5474	0.0509	0.033
'CCDC50'	ENSG00000152492	3	749	129	118926	3.6926	0.051	0.066
'CCHCR1'	ENSG00000204536	3	749	129	118926	3.6926	0.051	0.957
'ELMO1'	ENSG00000155849	3	749	129	118926	3.6926	0.051	0.513
'IDS'	ENSG00000010404	3	749	129	118926	3.6926	0.051	0.598
'MYLK2'	ENSG00000101306	3	749	129	118926	3.6926	0.051	0.006
'SLIT3'	ENSG00000184347	1	751	891	118164	0.1766	0.051	0.716
'ZNF623'	ENSG00000183309	3	749	129	118926	3.6926	0.051	0.005
'ZNF789'	ENSG00000198556	3	749	129	118926	3.6926	0.051	0.002
'UGGT1'	ENSG00000136731	6	746	415	118640	2.2993	0.0513	0.718
'CDK15'	ENSG00000138395	5	747	313	118742	2.5393	0.0515	0.075
'GTF3C5'	ENSG00000148308	5	747	313	118742	2.5393	0.0515	0.295
'PGM2'	ENSG00000169299	4	748	217	118838	2.9286	0.0516	0.299
'C4orf3'	ENSG00000164096	3	749	130	118925	3.6641	0.0519	0.007
'NKX3-1'	ENSG00000167034	3	749	130	118925	3.6641	0.0519	0.298
'OTP'	ENSG00000171540	3	749	130	118925	3.6641	0.0519	0.069
'CDHR4'	ENSG00000187492	4	748	218	118837	2.9151	0.0523	0.052
'PAQR6'	ENSG00000160781	4	748	218	118837	2.9151	0.0523	0.001
'DDX42'	ENSG00000198231	3	749	131	118924	3.6361	0.0529	0.326
'LRRC56'	ENSG00000161328	3	749	131	118924	3.6361	0.0529	0.018
'TNFSF10'	ENSG00000121858	3	749	131	118924	3.6361	0.0529	0.559
'VWA2'	ENSG00000165816	7	745	526	118529	2.1173	0.0531	0.034
'CARD16'	ENSG00000204397	2	750	57	118998	5.5672	0.0532	0.179
'ETV2'	ENSG00000105672	2	750	57	118998	5.5672	0.0532	0.001
'FAM71F2'	ENSG00000205085	2	750	57	118998	5.5672	0.0532	0
'HMGB1'	ENSG00000189403	2	750	57	118998	5.5672	0.0532	0.35
'IL34'	ENSG00000157368	2	750	57	118998	5.5672	0.0532	0.001
'ZNF639'	ENSG00000121864	2	750	57	118998	5.5672	0.0532	0.153
'ZNF595'	ENSG00000272602	9	743	722	118333	1.9853	0.0533	0.006
'APC'	ENSG00000134982	19	733	1874	117181	1.6208	0.0537	0.266
'PLEKHM1'	ENSG00000225190	4	748	220	118835	2.8886	0.0537	0.267
'FXN'	ENSG00000165060	3	749	132	118923	3.6085	0.0538	0.02
'RBBP9'	ENSG00000089050	3	749	132	118923	3.6085	0.0538	0
'ZNRF3'	ENSG00000183579	5	747	317	118738	2.5071	0.0538	0.62
'GSTA5'	ENSG00000182793	2	750	58	118997	5.4711	0.0548	0.111
'LYPD2'	ENSG00000197353	2	750	58	118997	5.4711	0.0548	0
'ZNF770'	ENSG00000198146	2	750	58	118997	5.4711	0.0548	0.226
'CD99'	ENSG00000002586	1	751	8	119047	19.8147	0.0551	0.39
'KIF3B'	ENSG00000101350	4	748	222	118833	2.8625	0.0551	0.239
'NIPAL2'	ENSG00000104361	4	748	222	118833	2.8625	0.0551	0.013
'KRT4'	ENSG00000170477	0	752	543	118512	0	0.0552	0.18
'STRA6'	ENSG00000137868	0	752	553	118502	0	0.0554	0.082
'LPIN2'	ENSG00000101577	0	752	555	118500	0	0.0555	0.457
'ANKRD18A'	ENSG00000180071	3	749	134	118921	3.5546	0.0558	0.01
'ASCC2'	ENSG00000100325	4	748	223	118832	2.8496	0.0558	0.512
'KDELR2'	ENSG00000136240	3	749	134	118921	3.5546	0.0558	0.347
'KIF20B'	ENSG00000138182	0	752	560	118495	0	0.0558	0.15
'SLC6A4'	ENSG00000108576	4	748	223	118832	2.8496	0.0558	0.769
'XKR8'	ENSG00000158156	3	749	134	118921	3.5546	0.0558	0.001
'AGAP3'	ENSG00000133612	5	747	321	118734	2.4758	0.0561	0.244
'SELENBP1'	ENSG00000143416	5	747	321	118734	2.4758	0.0561	0.013
'IGF1R'	ENSG00000140443	0	752	568	118487	0	0.0563	0.989
'C2orf50'	ENSG00000150873	2	750	59	118996	5.3784	0.0565	0.001
'CAMKK2'	ENSG00000110931	4	748	224	118831	2.8369	0.0565	0.183
'GRPEL2'	ENSG00000164284	2	750	59	118996	5.3784	0.0565	0.001
'HAO2'	ENSG00000116882	4	748	224	118831	2.8369	0.0565	0.236
'SAMD10'	ENSG00000130590	2	750	59	118996	5.3784	0.0565	0.001
'STAT4'	ENSG00000138378	4	748	224	118831	2.8369	0.0565	0.764
'GPN2'	ENSG00000142751	3	749	135	118920	3.5283	0.0567	0.015
'MYOG'	ENSG00000122180	3	749	135	118920	3.5283	0.0567	0.287
'PGBD5'	ENSG00000177614	3	749	135	118920	3.5283	0.0567	0.015
'RNH1'	ENSG00000023191	3	749	135	118920	3.5283	0.0567	0.229
'ACTR1B'	ENSG00000115073	5	747	323	118732	2.4605	0.0573	0.503
'NEBL'	ENSG00000078114	5	747	323	118732	2.4605	0.0573	0.543
'LRRTM2'	ENSG00000146006	3	749	136	118919	3.5023	0.0577	0.011
'OR4A5'	ENSG00000221840	0	752	582	118473	0	0.0577	0.04
'VEPH1'	ENSG00000197415	6	746	428	118627	2.2292	0.0578	0.018
'AATK'	ENSG00000181409	0	752	584	118471	0	0.0579	0.456
'C11orf80'	ENSG00000173715	2	750	60	118995	5.2887	0.0581	0
'NCEH1'	ENSG00000144959	2	750	60	118995	5.2887	0.0581	0.091
'PRMT1'	ENSG00000126457	2	750	60	118995	5.2887	0.0581	0.524
'ZDHHC3'	ENSG00000163812	2	750	60	118995	5.2887	0.0581	0.004
'ACTRT1'	ENSG00000123165	3	749	137	118918	3.4767	0.0587	0.006
'C12orf66'	ENSG00000174206	3	749	137	118918	3.4767	0.0587	0.003
'CALN1'	ENSG00000183166	3	749	137	118918	3.4767	0.0587	0.263
'CCDC112'	ENSG00000164221	3	749	137	118918	3.4767	0.0587	0.009
'GLDC'	ENSG00000178445	13	739	1163	117892	1.7832	0.0587	0.38
'ZSCAN20'	ENSG00000121903	4	748	227	118828	2.7993	0.0588	0.093
'DNAH3'	ENSG00000158486	24	728	2578	116477	1.4895	0.0592	0.277
'AKR7A2'	ENSG00000053371	4	748	228	118827	2.787	0.0595	0.012
'C15orf38-AP3S2'	ENSG00000250021	4	748	228	118827	2.787	0.0595	0
'CABIN1'	ENSG00000099991	0	752	596	118459	0	0.0595	0.188
'SLC16A12'	ENSG00000152779	4	748	228	118827	2.787	0.0595	0.008
'THAP8'	ENSG00000161277	4	748	228	118827	2.787	0.0595	0.072
'CLUAP1'	ENSG00000103351	3	749	138	118917	3.4515	0.0597	0.008
'KCNJ15'	ENSG00000157551	5	747	327	118728	2.4303	0.0597	0.047
'PTOV1'	ENSG00000104960	3	749	138	118917	3.4515	0.0597	0.03
'PTP4A1'	ENSG00000112245	2	750	61	118994	5.2019	0.0598	0.073
'ZSWIM5'	ENSG00000162415	5	747	328	118727	2.4228	0.0603	0.154
'ABCC12'	ENSG00000140798	13	739	1178	117877	1.7603	0.0604	0.062
'PRSS36'	ENSG00000178226	8	744	595	118460	2.1408	0.0607	0.005
'CEP68'	ENSG00000011523	3	749	139	118916	3.4266	0.0608	0.206
'POLDIP3'	ENSG00000100227	3	749	139	118916	3.4266	0.0608	0.277
'RHBDF1'	ENSG00000007384	8	744	596	118459	2.1372	0.0608	0.053
'ZNF85'	ENSG00000105750	3	749	139	118916	3.4266	0.0608	0.038
'BTBD11'	ENSG00000151136	5	747	329	118726	2.4155	0.0609	0.146
'LMAN1'	ENSG00000074695	4	748	230	118825	2.7627	0.061	0.382
'TMEM132C'	ENSG00000181234	4	748	230	118825	2.7627	0.061	0.029
'WDPCP'	ENSG00000143951	4	748	230	118825	2.7627	0.061	0.727
'FOXJ2'	ENSG00000065970	6	746	435	118620	2.1932	0.0614	0.05
'PLEKHH3'	ENSG00000068137	5	747	330	118725	2.4081	0.0615	0.048
'PRAMEF12'	ENSG00000116726	2	750	62	118993	5.118	0.0615	0.001
'TTC9'	ENSG00000133985	2	750	62	118993	5.118	0.0615	0.002
'UBE2Z'	ENSG00000159202	2	750	62	118993	5.118	0.0615	0.056
'PSD3'	ENSG00000156011	4	748	231	118824	2.7507	0.0618	0.272
'RAX'	ENSG00000134438	4	748	231	118824	2.7507	0.0618	0.001
'ZNF501'	ENSG00000186446	3	749	140	118915	3.4021	0.0618	0.001
'SLC22A25'	ENSG00000196600	5	747	331	118724	2.4008	0.0622	0.126
'FAM111A'	ENSG00000166801	4	748	232	118823	2.7389	0.0625	0.206
'TYSND1'	ENSG00000156521	4	748	232	118823	2.7389	0.0625	0.001
'GORAB'	ENSG00000120370	3	749	141	118914	3.378	0.0628	0.676
'CDH12'	ENSG00000154162	4	748	233	118822	2.7271	0.0633	0.138
'POPDC2'	ENSG00000121577	4	748	233	118822	2.7271	0.0633	0.005
'RBM12B'	ENSG00000183808	4	748	233	118822	2.7271	0.0633	0.216
'WEE2'	ENSG00000214102	4	748	233	118822	2.7271	0.0633	0.012
'IL11RA'	ENSG00000137070	3	749	142	118913	3.3541	0.0639	0.012
'IL20RA'	ENSG00000016402	3	749	142	118913	3.3541	0.0639	0.003
'NOTCH1'	ENSG00000148400	17	735	1706	117349	1.591	0.0639	0.43
'NDUFA10'	ENSG00000130414	5	747	335	118720	2.3721	0.0647	0.37
'BACH2'	ENSG00000112182	3	749	143	118912	3.3307	0.0649	0.621
'DUSP16'	ENSG00000111266	4	748	235	118820	2.7038	0.0649	0.555
'KDELC2'	ENSG00000178202	4	748	235	118820	2.7038	0.0649	0.562
'MOB3B'	ENSG00000120162	3	749	143	118912	3.3307	0.0649	0.005
'SCD'	ENSG00000099194	2	750	64	118991	4.958	0.0649	0.668
'STK4'	ENSG00000101109	4	748	235	118820	2.7038	0.0649	0.214
'XKRX'	ENSG00000182489	2	750	64	118991	4.958	0.0649	0.002
'ZNF41'	ENSG00000147124	2	750	64	118991	4.958	0.0649	0.045
'PEF1'	ENSG00000162517	4	748	236	118819	2.6924	0.0657	0.231
'ZNF780A'	ENSG00000197782	4	748	236	118819	2.6924	0.0657	0.003
'OTUD7A'	ENSG00000169918	3	749	144	118911	3.3075	0.066	0.001
'TMEM33'	ENSG00000109133	3	749	144	118911	3.3075	0.066	0.064
'ZNF835'	ENSG00000127903	3	749	144	118911	3.3075	0.066	0.006
'LSR'	ENSG00000105699	4	748	237	118818	2.681	0.0665	0.295
'AGR2'	ENSG00000106541	2	750	65	118990	4.8816	0.0666	0.052
'DNAJB9'	ENSG00000128590	2	750	65	118990	4.8816	0.0666	0.443
'FAM131B'	ENSG00000159784	2	750	65	118990	4.8816	0.0666	0.231
'ZNF133'	ENSG00000125846	2	750	65	118990	4.8816	0.0666	0.196
'ATP2C2'	ENSG00000064270	5	747	1738	117317	0.4518	0.0668	0.13
'BCL2'	ENSG00000171791	1	751	10	119045	15.8515	0.0669	0.87
'KRTAP19-8'	ENSG00000206102	1	751	10	119045	15.8515	0.0669	0.017
'NRCAM'	ENSG00000091129	6	746	445	118610	2.1437	0.0669	0.051
'CABP7'	ENSG00000100314	3	749	145	118910	3.2847	0.067	0
'RYR3'	ENSG00000198838	28	724	3130	115925	1.4324	0.067	0.235
'ECHDC2'	ENSG00000121310	5	747	339	118716	2.344	0.0673	0.011
'NLRP10'	ENSG00000182261	4	748	238	118817	2.6697	0.0673	0.127
'SAMD4A'	ENSG00000020577	4	748	238	118817	2.6697	0.0673	0.264
'TBX19'	ENSG00000143178	5	747	339	118716	2.344	0.0673	0.003
'EPB41L1'	ENSG00000088367	6	746	446	118609	2.1389	0.0674	0.125
'DAAM1'	ENSG00000100592	6	746	447	118608	2.1341	0.068	0.101
'APTX'	ENSG00000137074	3	749	146	118909	3.2621	0.0681	0.347
'MRPL45'	ENSG00000278845	3	749	146	118909	3.2621	0.0681	0.021
'EI24'	ENSG00000149547	2	750	66	118989	4.8076	0.0683	0.011
'EIF2S1'	ENSG00000134001	2	750	66	118989	4.8076	0.0683	0.599
'LAMP3'	ENSG00000078081	2	750	66	118989	4.8076	0.0683	0.265
'PPP2R2A'	ENSG00000221914	2	750	66	118989	4.8076	0.0683	0.67
'STAT1'	ENSG00000115415	2	750	66	118989	4.8076	0.0683	0.627
'SUGP2'	ENSG00000064607	2	750	66	118989	4.8076	0.0683	0.045
'SUSD3'	ENSG00000157303	2	750	66	118989	4.8076	0.0683	0
'WFDC1'	ENSG00000103175	2	750	66	118989	4.8076	0.0683	0.003
'ARSE'	ENSG00000157399	3	749	147	118908	3.2399	0.0692	0.002
'GPR78'	ENSG00000155269	3	749	147	118908	3.2399	0.0692	0.037
'ZNF878'	ENSG00000257446	3	749	147	118908	3.2399	0.0692	0.033
'MUC5AC'	ENSG00000215182	5	747	342	118713	2.3234	0.0693	0.003
'PYROXD1'	ENSG00000121350	4	748	241	118814	2.6364	0.0697	0.008
'EXOC8'	ENSG00000116903	5	747	343	118712	2.3166	0.0699	0.201
'FAM107A'	ENSG00000168309	2	750	67	118988	4.7358	0.0701	0.013
'PLCH2'	ENSG00000149527	8	744	637	118418	1.9989	0.0701	0.019
'RAB8A'	ENSG00000167461	2	750	67	118988	4.7358	0.0701	0.327
'ATP8B1'	ENSG00000081923	6	746	451	118604	2.1151	0.0703	0.43
'GANAB'	ENSG00000089597	6	746	451	118604	2.1151	0.0703	0.481
'LCA5'	ENSG00000135338	3	749	148	118907	3.218	0.0703	0.082
'SPNS1'	ENSG00000169682	3	749	148	118907	3.218	0.0703	0.394
'ADAMTS18'	ENSG00000140873	1	751	791	118264	0.1991	0.0704	0.803
'ME3'	ENSG00000151376	5	747	344	118711	2.3098	0.0706	0.214
'BSN'	ENSG00000164061	1	751	818	118237	0.1925	0.0713	0.393
'HKR1'	ENSG00000181666	5	747	345	118710	2.3031	0.0713	0.016
'NUP50'	ENSG00000093000	3	749	149	118906	3.1964	0.0714	0.335
'SMPD3'	ENSG00000103056	3	749	149	118906	3.1964	0.0714	0.083
'TMEM151B'	ENSG00000178233	3	749	149	118906	3.1964	0.0714	0.001
'ZBTB16'	ENSG00000109906	3	749	149	118906	3.1964	0.0714	0.605
'MAST4'	ENSG00000069020	1	751	820	118235	0.192	0.0715	0.062
'AJUBA'	ENSG00000129474	2	750	68	118987	4.6662	0.0719	0.116
'HAUS4'	ENSG00000092036	2	750	68	118987	4.6662	0.0719	0.001
'LARP6'	ENSG00000166173	2	750	68	118987	4.6662	0.0719	0.004
'NT5E'	ENSG00000135318	5	747	346	118709	2.2964	0.0719	0.013
'SVIP'	ENSG00000198168	2	750	68	118987	4.6662	0.0719	0.002
'WBP1L'	ENSG00000166272	2	750	68	118987	4.6662	0.0719	0.101
'ZNF8'	ENSG00000278129	2	750	68	118987	4.6662	0.0719	0.003
'LPIN1'	ENSG00000134324	6	746	454	118601	2.1011	0.072	0.312
'MPZL2'	ENSG00000149573	4	748	244	118811	2.6039	0.0721	0.085
'ATP13A2'	ENSG00000159363	1	751	833	118222	0.189	0.0725	0.858
'DMP1'	ENSG00000152592	3	749	150	118905	3.175	0.0725	0.013
'FANCG'	ENSG00000221829	3	749	150	118905	3.175	0.0725	0.182
'GSTO2'	ENSG00000065621	3	749	150	118905	3.175	0.0725	0
'ARF6'	ENSG00000165527	1	751	11	119044	14.4104	0.0728	0.222
'CXCL13'	ENSG00000156234	1	751	11	119044	14.4104	0.0728	0.008
'HIPK4'	ENSG00000160396	4	748	245	118810	2.5933	0.073	0.01
'MYOCD'	ENSG00000141052	4	748	245	118810	2.5933	0.073	0.299
'FAT1'	ENSG00000083857	7	745	2162	116893	0.508	0.0732	0.98
'CDC42BPB'	ENSG00000198752	5	747	348	118707	2.2832	0.0733	0.358
'REV3L'	ENSG00000009413	5	747	348	118707	2.2832	0.0733	0.742
'ALKBH7'	ENSG00000125652	3	749	151	118904	3.154	0.0736	0.06
'DPF2'	ENSG00000133884	3	749	151	118904	3.154	0.0736	0.051
'OR5W2'	ENSG00000187612	2	750	69	118986	4.5985	0.0736	0.001
'POGLUT1'	ENSG00000163389	3	749	151	118904	3.154	0.0736	0.266
'RSPH1'	ENSG00000160188	3	749	151	118904	3.154	0.0736	0.002
'ACTR8'	ENSG00000113812	6	746	457	118598	2.0872	0.0737	0.01
'SEMA4D'	ENSG00000187764	5	747	349	118706	2.2767	0.074	0.562
'BRAP'	ENSG00000089234	4	748	247	118808	2.5722	0.0747	0.954
'MAPK12'	ENSG00000188130	5	747	350	118705	2.2701	0.0747	0.201
'MTBP'	ENSG00000172167	3	749	152	118903	3.1332	0.0747	0.082
'NDUFAF5'	ENSG00000101247	4	748	247	118808	2.5722	0.0747	0.015
'POMC'	ENSG00000115138	4	748	247	118808	2.5722	0.0747	0.037
'TAGLN2'	ENSG00000158710	3	749	152	118903	3.1332	0.0747	0.464
'NDUFA3'	ENSG00000170906	2	750	70	118985	4.5328	0.0754	0.2
'ZC2HC1C'	ENSG00000119703	2	750	70	118985	4.5328	0.0754	0.004
'COLEC10'	ENSG00000184374	4	748	248	118807	2.5618	0.0755	0.015
'LLGL1'	ENSG00000131899	6	746	460	118595	2.0736	0.0755	0.49
'UPF1'	ENSG00000005007	4	748	248	118807	2.5618	0.0755	0.336
'C1orf116'	ENSG00000182795	3	749	153	118902	3.1127	0.0758	0.073
'FBXO2'	ENSG00000116661	3	749	153	118902	3.1127	0.0758	0.003
'FTMT'	ENSG00000181867	3	749	153	118902	3.1127	0.0758	0.062
'PLCXD1'	ENSG00000182378	3	749	153	118902	3.1127	0.0758	0.001
'SYCP2L'	ENSG00000153157	3	749	153	118902	3.1127	0.0758	0.29
'DNER'	ENSG00000187957	5	747	352	118703	2.2572	0.0761	0.131
'SALL2'	ENSG00000165821	5	747	352	118703	2.2572	0.0761	0.518
'DPYD'	ENSG00000188641	10	742	854	118201	1.8653	0.0763	0.099
'FGG'	ENSG00000171557	4	748	249	118806	2.5515	0.0764	0.907
'ZNF229'	ENSG00000278318	4	748	249	118806	2.5515	0.0764	0.016
'ACVR1B'	ENSG00000135503	3	749	154	118901	3.0925	0.0769	0.616
'TAS1R1'	ENSG00000173662	8	744	660	118395	1.9289	0.077	0.057
'WDFY3'	ENSG00000163625	10	742	858	118197	1.8566	0.077	0.261
'CLDN4'	ENSG00000189143	4	748	250	118805	2.5413	0.0772	0.024
'ARL3'	ENSG00000138175	2	750	71	118984	4.4689	0.0773	0.218
'CEBPE'	ENSG00000092067	2	750	71	118984	4.4689	0.0773	0.941
'CPEB1'	ENSG00000214575	2	750	71	118984	4.4689	0.0773	0.087
'ENOX2'	ENSG00000165675	2	750	71	118984	4.4689	0.0773	0.302
'OR52K2'	ENSG00000181963	2	750	71	118984	4.4689	0.0773	0.033
'PTGES3L'	ENSG00000267060	2	750	71	118984	4.4689	0.0773	0.001
'ZC2HC1A'	ENSG00000104427	2	750	71	118984	4.4689	0.0773	0.011
'SPG11'	ENSG00000104133	16	736	1597	117458	1.5989	0.0774	0.312
'KRT8'	ENSG00000170421	5	747	354	118701	2.2444	0.0775	0.966
'DHODH'	ENSG00000102967	6	746	464	118591	2.0556	0.0779	0.091
'DACT1'	ENSG00000165617	3	749	155	118900	3.0725	0.0781	0.215
'FBXO41'	ENSG00000163013	3	749	155	118900	3.0725	0.0781	0.004
'LYPD3'	ENSG00000124466	3	749	155	118900	3.0725	0.0781	0.002
'PPP1R3A'	ENSG00000154415	3	749	155	118900	3.0725	0.0781	0.18
'SDE2'	ENSG00000143751	3	749	155	118900	3.0725	0.0781	0.004
'SDF2L1'	ENSG00000128228	3	749	155	118900	3.0725	0.0781	0.076
'TMEM187'	ENSG00000177854	3	749	155	118900	3.0725	0.0781	0.303
'TREX1'	ENSG00000213689	4	748	251	118804	2.5311	0.0781	0.522
'GNG10'	ENSG00000242616	1	751	12	119043	13.2094	0.0786	0.002
'BFSP2'	ENSG00000170819	5	747	356	118699	2.2318	0.0789	0.002
'CYB5D2'	ENSG00000167740	4	748	252	118803	2.5211	0.0789	0.001
'PAN2'	ENSG00000135473	4	748	252	118803	2.5211	0.0789	0.314
'SEC14L4'	ENSG00000133488	4	748	252	118803	2.5211	0.0789	0.074
'SLC5A3'	ENSG00000198743	4	748	252	118803	2.5211	0.0789	0.519
'C1orf146'	ENSG00000203910	2	750	72	118983	4.4068	0.0791	0.004
'TIMMDC1'	ENSG00000113845	2	750	72	118983	4.4068	0.0791	0.343
'CPO'	ENSG00000144410	3	749	156	118899	3.0528	0.0792	0.004
'LPAR5'	ENSG00000184574	3	749	156	118899	3.0528	0.0792	0.007
'PTGS2'	ENSG00000073756	3	749	156	118899	3.0528	0.0792	0.732
'S1PR4'	ENSG00000125910	3	749	156	118899	3.0528	0.0792	0.198
'SAMD14'	ENSG00000167100	3	749	156	118899	3.0528	0.0792	0.004
'STXBP1'	ENSG00000136854	3	749	156	118899	3.0528	0.0792	0.861
'DNM1L'	ENSG00000087470	4	748	253	118802	2.5111	0.0798	0.704
'LDB3'	ENSG00000122367	6	746	468	118587	2.038	0.0804	0.486
'PRX'	ENSG00000105227	3	749	157	118898	3.0333	0.0804	0.587
'SWSAP1'	ENSG00000173928	3	749	157	118898	3.0333	0.0804	0.033
'SYNPR'	ENSG00000163630	3	749	157	118898	3.0333	0.0804	0.003
'ARSH'	ENSG00000205667	4	748	254	118801	2.5012	0.0807	0.001
'NR4A2'	ENSG00000153234	4	748	254	118801	2.5012	0.0807	0.235
'EIF4E3'	ENSG00000163412	2	750	73	118982	4.3464	0.0809	0.045
'KCNIP2'	ENSG00000120049	2	750	73	118982	4.3464	0.0809	0.022
'RHOB'	ENSG00000143878	2	750	73	118982	4.3464	0.0809	0.117
'TSPAN32'	ENSG00000064201	2	750	73	118982	4.3464	0.0809	0.015
'CCDC40'	ENSG00000141519	5	747	359	118696	2.213	0.0811	0.257
'AK1'	ENSG00000106992	3	749	158	118897	3.0141	0.0815	0.434
'FBXO39'	ENSG00000177294	3	749	158	118897	3.0141	0.0815	0.002
'TRIM46'	ENSG00000163462	3	749	158	118897	3.0141	0.0815	0.031
'CCDC157'	ENSG00000187860	6	746	470	118585	2.0293	0.0817	0.004
'RRNAD1'	ENSG00000143303	5	747	360	118695	2.2069	0.0818	0.01
'SAMD9L'	ENSG00000177409	0	752	477	118578	0	0.0818	0.187
'THNSL1'	ENSG00000185875	0	752	485	118570	0	0.0819	0.253
'USP47'	ENSG00000170242	0	752	489	118566	0	0.082	0.437
'AHCY'	ENSG00000101444	5	747	361	118694	2.2008	0.0825	0.674
'COBL'	ENSG00000106078	4	748	256	118799	2.4816	0.0825	0.3
'KPTN'	ENSG00000118162	4	748	256	118799	2.4816	0.0825	0.005
'ABHD6'	ENSG00000163686	3	749	159	118896	2.9951	0.0827	0.277
'CREG2'	ENSG00000175874	3	749	159	118896	2.9951	0.0827	0
'KIAA1328'	ENSG00000150477	3	749	159	118896	2.9951	0.0827	0.007
'ST6GALNAC4'	ENSG00000136840	3	749	159	118896	2.9951	0.0827	0.02
'SUPT16H'	ENSG00000092201	3	749	159	118896	2.9951	0.0827	0.398
'GPX4'	ENSG00000167468	2	750	74	118981	4.2876	0.0828	0.615
'HIST1H4G'	ENSG00000275663	2	750	74	118981	4.2876	0.0828	0.017
'RPA2'	ENSG00000117748	2	750	74	118981	4.2876	0.0828	0.493
'SNX22'	ENSG00000157734	2	750	74	118981	4.2876	0.0828	0.002
'ZNF473'	ENSG00000142528	2	750	74	118981	4.2876	0.0828	0.013
'RBM14'	ENSG00000239306	0	752	504	118551	0	0.0831	0.176
'C6'	ENSG00000039537	5	747	362	118693	2.1947	0.0832	0.21
'HDAC10'	ENSG00000100429	4	748	257	118798	2.4719	0.0833	0.042
'MPDZ'	ENSG00000107186	10	742	890	118165	1.7893	0.0833	0.028
'TBC1D23'	ENSG00000036054	3	749	160	118895	2.9763	0.0839	0.471
'TMEM54'	ENSG00000121900	3	749	160	118895	2.9763	0.0839	0.002
'BPTF'	ENSG00000171634	0	752	511	118544	0	0.084	0.587
'CNTNAP4'	ENSG00000152910	10	742	893	118162	1.7833	0.084	0.149
'COL4A6'	ENSG00000197565	5	747	363	118692	2.1886	0.084	0.154
'L3MBTL1'	ENSG00000185513	0	752	512	118543	0	0.0841	0.134
'ARSI'	ENSG00000183876	8	744	680	118375	1.8718	0.0842	0.146
'SLC25A6'	ENSG00000169100	4	748	258	118797	2.4623	0.0842	0.196
'CLPSL2'	ENSG00000196748	1	751	13	119042	12.1932	0.0844	0.001
'KRTAP27-1'	ENSG00000206107	1	751	13	119042	12.1932	0.0844	0.003
'PFDN6'	ENSG00000204220	1	751	13	119042	12.1932	0.0844	0.01
'ZNF384'	ENSG00000126746	0	752	514	118541	0	0.0844	0.217
'ASPHD2'	ENSG00000128203	2	750	75	118980	4.2304	0.0846	0.185
'NTF3'	ENSG00000185652	2	750	75	118980	4.2304	0.0846	0.491
'RUFY2'	ENSG00000204130	2	750	75	118980	4.2304	0.0846	0.231
'TMEM254'	ENSG00000133678	2	750	75	118980	4.2304	0.0846	0
'ELP3'	ENSG00000134014	5	747	364	118691	2.1826	0.0847	0.289
'NLRP6'	ENSG00000174885	5	747	364	118691	2.1826	0.0847	0.033
'TAF1C'	ENSG00000103168	5	747	364	118691	2.1826	0.0847	0.066
'ATOH8'	ENSG00000168874	3	749	161	118894	2.9578	0.0851	0.037
'BAHD1'	ENSG00000140320	3	749	161	118894	2.9578	0.0851	0.074
'PDX1'	ENSG00000139515	4	748	259	118796	2.4528	0.0851	0.037
'TGFBR1'	ENSG00000106799	3	749	161	118894	2.9578	0.0851	0.982
'VEZF1'	ENSG00000136451	4	748	259	118796	2.4528	0.0851	0.055
'CTNND2'	ENSG00000169862	8	744	683	118372	1.8636	0.0853	0.034
'SLC2A10'	ENSG00000197496	0	752	523	118532	0	0.0858	0.03
'CACNA1B'	ENSG00000148408	10	742	901	118154	1.7673	0.086	0.092
'EDC4'	ENSG00000038358	4	748	260	118795	2.4433	0.086	0.348
'SHROOM1'	ENSG00000164403	4	748	260	118795	2.4433	0.086	0.093
'ZNF169'	ENSG00000175787	4	748	260	118795	2.4433	0.086	0.025
'ADCY7'	ENSG00000121281	10	742	902	118153	1.7654	0.0863	0.314
'RYK'	ENSG00000163785	3	749	162	118893	2.9395	0.0863	0.075
'CD300C'	ENSG00000167850	2	750	76	118979	4.1747	0.0865	0.014
'MARCH9'	ENSG00000139266	2	750	76	118979	4.1747	0.0865	0.004
'NDEL1'	ENSG00000166579	2	750	76	118979	4.1747	0.0865	0.304
'TMEM50A'	ENSG00000183726	2	750	76	118979	4.1747	0.0865	0.162
'ZC3H8'	ENSG00000144161	2	750	76	118979	4.1747	0.0865	0.003
'AP1M2'	ENSG00000129354	0	752	528	118527	0	0.0867	0.15
'ANGEL1'	ENSG00000013523	5	747	367	118688	2.1647	0.0869	0.049
'C2CD5'	ENSG00000111731	5	747	367	118688	2.1647	0.0869	0.156
'NASP'	ENSG00000132780	5	747	367	118688	2.1647	0.0869	0.465
'DNM1'	ENSG00000106976	4	748	261	118794	2.434	0.087	0.171
'TMEM259'	ENSG00000182087	4	748	261	118794	2.434	0.087	0.02
'ATP7B'	ENSG00000123191	14	738	1395	117660	1.6	0.0873	0.263
'EPS8'	ENSG00000151491	3	749	163	118892	2.9215	0.0875	0.588
'FBXO17'	ENSG00000269190	3	749	163	118892	2.9215	0.0875	0
'GABPB2'	ENSG00000143458	3	749	163	118892	2.9215	0.0875	0.004
'UIMC1'	ENSG00000087206	3	749	163	118892	2.9215	0.0875	0.291
'HSPA1L'	ENSG00000204390	5	747	368	118687	2.1588	0.0877	0.051
'MMP25'	ENSG00000008516	5	747	368	118687	2.1588	0.0877	0.107
'CYB5R2'	ENSG00000166394	4	748	262	118793	2.4246	0.0879	0.003
'CYP2A6'	ENSG00000255974	4	748	262	118793	2.4246	0.0879	0.995
'DGKB'	ENSG00000136267	4	748	262	118793	2.4246	0.0879	0.598
'BMP8B'	ENSG00000116985	2	750	77	118978	4.1205	0.0884	0.016
'CCR7'	ENSG00000126353	2	750	77	118978	4.1205	0.0884	0.263
'HIST1H2AI'	ENSG00000196747	2	750	77	118978	4.1205	0.0884	0
'NRSN2'	ENSG00000125841	2	750	77	118978	4.1205	0.0884	0.042
'RBAK'	ENSG00000146587	2	750	77	118978	4.1205	0.0884	0.022
'RCHY1'	ENSG00000163743	2	750	77	118978	4.1205	0.0884	0.017
'SEC11A'	ENSG00000140612	2	750	77	118978	4.1205	0.0884	0.034
'SGPP1'	ENSG00000126821	2	750	77	118978	4.1205	0.0884	0.238
'TMEM184C'	ENSG00000164168	2	750	77	118978	4.1205	0.0884	0.135
'ZNF429'	ENSG00000197013	3	749	164	118891	2.9037	0.0887	0.103
'OGDH'	ENSG00000105953	4	748	263	118792	2.4154	0.0888	0.3
'TTC39C'	ENSG00000168234	4	748	263	118792	2.4154	0.0888	0.393
'SORL1'	ENSG00000137642	12	740	1149	117906	1.664	0.0889	0.854
'EVX1'	ENSG00000106038	4	748	264	118791	2.4062	0.0897	0.067
'JMJD7'	ENSG00000243789	4	748	264	118791	2.4062	0.0897	0.003
'NLRC4'	ENSG00000091106	4	748	264	118791	2.4062	0.0897	0.526
'FBXW4'	ENSG00000107829	3	749	165	118890	2.886	0.0899	0.011
'GABRG3'	ENSG00000182256	3	749	165	118890	2.886	0.0899	0.01
'VCPIP1'	ENSG00000175073	3	749	165	118890	2.886	0.0899	0.003
'ZNF37A'	ENSG00000075407	3	749	165	118890	2.886	0.0899	0.006
'ZNF521'	ENSG00000198795	5	747	371	118684	2.1413	0.09	0.158
'CITED1'	ENSG00000125931	1	751	14	119041	11.3221	0.0901	0.03
'DND1'	ENSG00000256453	1	751	14	119041	11.3221	0.0901	0.002
'FXYD1'	ENSG00000266964	1	751	14	119041	11.3221	0.0901	0.197
'RAB11A'	ENSG00000103769	1	751	14	119041	11.3221	0.0901	0.685
'FBXL17'	ENSG00000145743	2	750	78	118977	4.0676	0.0903	0.023
'FEZ1'	ENSG00000149557	2	750	78	118977	4.0676	0.0903	0.588
'LMLN'	ENSG00000185621	2	750	78	118977	4.0676	0.0903	0.004
'MMP16'	ENSG00000156103	2	750	78	118977	4.0676	0.0903	0.242
'MTDH'	ENSG00000147649	2	750	78	118977	4.0676	0.0903	0.203
'RALY'	ENSG00000125970	2	750	78	118977	4.0676	0.0903	0.981
'STRAP'	ENSG00000023734	2	750	78	118977	4.0676	0.0903	0.507
'GSE1'	ENSG00000131149	8	744	696	118359	1.8286	0.0905	0.002
'MATN3'	ENSG00000132031	4	748	265	118790	2.3971	0.0906	0.001
'ALPI'	ENSG00000163295	7	745	539	118516	2.066	0.0907	0.207
'ANKRD27'	ENSG00000105186	7	745	539	118516	2.066	0.0907	0.771
'DNM3'	ENSG00000197959	5	747	372	118683	2.1355	0.0907	0.946
'SLC2A9'	ENSG00000109667	5	747	372	118683	2.1355	0.0907	0.767
'TTC9C'	ENSG00000162222	3	749	166	118889	2.8686	0.0911	0.002
'ACAD8'	ENSG00000151498	5	747	373	118682	2.1297	0.0915	0.002
'ARSA'	ENSG00000100299	7	745	542	118513	2.0545	0.0915	0.006
'IMPDH2'	ENSG00000178035	4	748	266	118789	2.3881	0.0916	0.656
'DCAF8L1'	ENSG00000226372	2	750	79	118976	4.0161	0.0922	0.001
'FASTK'	ENSG00000164896	2	750	79	118976	4.0161	0.0922	0.11
'IVL'	ENSG00000163207	2	750	79	118976	4.0161	0.0922	0.127
'OAZ3'	ENSG00000143450	2	750	79	118976	4.0161	0.0922	0.011
'OR10K1'	ENSG00000173285	2	750	79	118976	4.0161	0.0922	0.002
'PALMD'	ENSG00000099260	2	750	79	118976	4.0161	0.0922	0.472
'PPP2CB'	ENSG00000104695	2	750	79	118976	4.0161	0.0922	0.123
'PRRT1'	ENSG00000204314	2	750	79	118976	4.0161	0.0922	0.004
'SAPCD2'	ENSG00000186193	2	750	79	118976	4.0161	0.0922	0
'CNOT10'	ENSG00000182973	3	749	167	118888	2.8514	0.0923	0.104
'JAG2'	ENSG00000184916	7	745	545	118510	2.0432	0.0923	0.639
'MMP11'	ENSG00000099953	3	749	167	118888	2.8514	0.0923	0.021
'TGIF1'	ENSG00000177426	3	749	167	118888	2.8514	0.0923	0.467
'TRIM67'	ENSG00000119283	5	747	374	118681	2.124	0.0923	0.005
'TSTD2'	ENSG00000136925	7	745	545	118510	2.0432	0.0923	0.002
'ACACA'	ENSG00000278540	7	745	546	118509	2.0394	0.0925	0.524
'TFAP2D'	ENSG00000008197	4	748	267	118788	2.3791	0.0925	0.182
'ZNF471'	ENSG00000196263	4	748	267	118788	2.3791	0.0925	0.023
'EGF'	ENSG00000138798	5	747	375	118680	2.1183	0.0931	0.538
'RSPO1'	ENSG00000169218	3	749	168	118887	2.8344	0.0936	0.014
'SLC35F2'	ENSG00000110660	3	749	168	118887	2.8344	0.0936	0.005
'TMLHE'	ENSG00000185973	3	749	168	118887	2.8344	0.0936	0.001
'CHMP7'	ENSG00000147457	2	750	80	118975	3.9658	0.0942	0.14
'IL22RA1'	ENSG00000142677	2	750	80	118975	3.9658	0.0942	0.004
'NSDHL'	ENSG00000147383	2	750	80	118975	3.9658	0.0942	0.08
'OLIG2'	ENSG00000205927	2	750	80	118975	3.9658	0.0942	0.071
'ZNF222'	ENSG00000159885	2	750	80	118975	3.9658	0.0942	0.036
'AP3B1'	ENSG00000132842	4	748	269	118786	2.3614	0.0944	0.363
'CD82'	ENSG00000085117	4	748	269	118786	2.3614	0.0944	0.116
'GTF2H4'	ENSG00000213780	4	748	269	118786	2.3614	0.0944	0.017
'THSD4'	ENSG00000187720	5	747	377	118678	2.1071	0.0946	0.04
'IPO7'	ENSG00000205339	3	749	169	118886	2.8176	0.0948	0.358
'NPBWR1'	ENSG00000183729	3	749	169	118886	2.8176	0.0948	0.004
'ORMDL3'	ENSG00000172057	3	749	169	118886	2.8176	0.0948	0.725
'RPAP2'	ENSG00000122484	3	749	169	118886	2.8176	0.0948	0.268
'AHCTF1'	ENSG00000153207	4	748	270	118785	2.3526	0.0953	0.664
'COL4A4'	ENSG00000081052	10	742	934	118121	1.7044	0.0954	0.417
'TRAPPC9'	ENSG00000167632	7	745	556	118499	2.0025	0.0955	0.353
'WDR90'	ENSG00000161996	8	744	708	118347	1.7974	0.0957	0.251
'KLRG1'	ENSG00000139187	1	751	15	119040	10.5672	0.0958	0.001
'KRTAP21-1'	ENSG00000187005	1	751	15	119040	10.5672	0.0958	0
'PPP1R14B'	ENSG00000173457	1	751	15	119040	10.5672	0.0958	0.029
'RBM3'	ENSG00000102317	1	751	15	119040	10.5672	0.0958	0.01
'SCML2'	ENSG00000102098	1	751	15	119040	10.5672	0.0958	0.129
'SERP2'	ENSG00000151778	1	751	15	119040	10.5672	0.0958	0.002
'TMEM158'	ENSG00000249992	1	751	15	119040	10.5672	0.0958	0.001
'ARAF'	ENSG00000078061	3	749	170	118885	2.801	0.096	0.272
'USP3'	ENSG00000140455	3	749	170	118885	2.801	0.096	0.82
'PBX1'	ENSG00000185630	2	750	81	118974	3.9168	0.0961	0.477
'ST8SIA4'	ENSG00000113532	2	750	81	118974	3.9168	0.0961	0.013
'MSH4'	ENSG00000057468	5	747	379	118676	2.0959	0.0962	0.292
'TUBD1'	ENSG00000108423	4	748	271	118784	2.3439	0.0963	0.342
'CLCN7'	ENSG00000103249	7	745	559	118496	1.9917	0.0964	0.151
'PARP4'	ENSG00000102699	4	748	272	118783	2.3353	0.0973	0.213
'SLC25A40'	ENSG00000075303	3	749	171	118884	2.7846	0.0973	0.001
'WNT9A'	ENSG00000143816	4	748	272	118783	2.3353	0.0973	0.014
'CTDSP2'	ENSG00000175215	2	750	82	118973	3.869	0.0981	0.538
'FAM110C'	ENSG00000184731	2	750	82	118973	3.869	0.0981	0.003
'SELPLG'	ENSG00000110876	2	750	82	118973	3.869	0.0981	0.276
'TCEA1'	ENSG00000187735	2	750	82	118973	3.869	0.0981	0.002
'GABRB1'	ENSG00000163288	4	748	273	118782	2.3267	0.0982	0.24
'GALNTL5'	ENSG00000106648	3	749	172	118883	2.7684	0.0986	0.002
'MCAM'	ENSG00000076706	3	749	172	118883	2.7684	0.0986	0.598
'SLCO1B1'	ENSG00000134538	3	749	172	118883	2.7684	0.0986	0.776
'DMAP1'	ENSG00000178028	4	748	274	118781	2.3182	0.0992	0.249
'FOSL1'	ENSG00000175592	4	748	274	118781	2.3182	0.0992	0.001
'HAL'	ENSG00000084110	1	751	723	118332	0.2179	0.0992	0.12
'SIPA1L1'	ENSG00000197555	1	751	727	118328	0.2167	0.0992	0.312
'SLC35G3'	ENSG00000164729	4	748	274	118781	2.3182	0.0992	0.001
'SMYD4'	ENSG00000186532	1	751	726	118329	0.217	0.0992	0.004
'PKDREJ'	ENSG00000130943	1	751	735	118320	0.2144	0.0994	0.001
'TMPRSS2'	ENSG00000184012	5	747	383	118672	2.074	0.0994	0.571
'MIB2'	ENSG00000197530	7	745	568	118487	1.96	0.0995	0.046
'FPGS'	ENSG00000136877	3	749	173	118882	2.7524	0.0998	0.157
'HIST3H2BB'	ENSG00000196890	3	749	173	118882	2.7524	0.0998	0.011
'PLEKHA8'	ENSG00000106086	3	749	173	118882	2.7524	0.0998	0.202
'WNT3A'	ENSG00000154342	3	749	173	118882	2.7524	0.0998	0.111
'MTX2'	ENSG00000128654	2	750	83	118972	3.8224	0.1	0.124
'RTF1'	ENSG00000137815	2	750	83	118972	3.8224	0.1	0.502
'SCD5'	ENSG00000145284	2	750	83	118972	3.8224	0.1	0.674
'SSSCA1'	ENSG00000173465	2	750	83	118972	3.8224	0.1	0.519
'ZNF512B'	ENSG00000196700	2	750	83	118972	3.8224	0.1	0.256
'CPPED1'	ENSG00000103381	4	748	275	118780	2.3098	0.1002	0
'CYP2W1'	ENSG00000073067	4	748	275	118780	2.3098	0.1002	0.002
'HERC5'	ENSG00000138646	4	748	275	118780	2.3098	0.1002	0.217
'SLC22A6'	ENSG00000197901	4	748	275	118780	2.3098	0.1002	0.002
'NRDE2'	ENSG00000119720	5	747	385	118670	2.0631	0.101	0.65
'PCDHA4'	ENSG00000204967	5	747	385	118670	2.0631	0.101	0.053
'ZNF582'	ENSG00000018869	5	747	385	118670	2.0631	0.101	0.01
'CRBN'	ENSG00000113851	3	749	174	118881	2.7365	0.1011	0.286
'FOXL1'	ENSG00000176678	3	749	174	118881	2.7365	0.1011	0.035
'NEU4'	ENSG00000204099	4	748	276	118779	2.3014	0.1011	0.128
'PSTK'	ENSG00000179988	3	749	174	118881	2.7365	0.1011	0.009
'PEX6'	ENSG00000124587	1	751	762	118293	0.2067	0.1012	0.176
'OTUD5'	ENSG00000068308	1	751	16	119039	9.9067	0.1015	0.241
'RNF113A'	ENSG00000125352	1	751	16	119039	9.9067	0.1015	0.198
'S100A7A'	ENSG00000184330	1	751	16	119039	9.9067	0.1015	0.042
'ZNF24'	ENSG00000172466	1	751	16	119039	9.9067	0.1015	0.247
'GJA8'	ENSG00000121634	5	747	386	118669	2.0578	0.1018	0.073
'AIFM1'	ENSG00000156709	2	750	84	118971	3.7769	0.102	0.354
'EML6'	ENSG00000214595	2	750	966	118089	0.326	0.102	0.075
'JAKMIP2'	ENSG00000176049	2	750	84	118971	3.7769	0.102	0.19
'OR51E1'	ENSG00000180785	2	750	84	118971	3.7769	0.102	0.008
'SKA2'	ENSG00000182628	2	750	84	118971	3.7769	0.102	0.022
'SYNM'	ENSG00000182253	2	750	964	118091	0.3267	0.102	0.189
'ATP12A'	ENSG00000075673	2	750	970	118085	0.3246	0.1021	0.493
'FNIP2'	ENSG00000052795	3	749	175	118880	2.7209	0.1024	0.235
'MME'	ENSG00000196549	7	745	576	118479	1.9327	0.1024	0.785
'MYF5'	ENSG00000111049	3	749	175	118880	2.7209	0.1024	0.144
'NCAPD2'	ENSG00000010292	7	745	576	118479	1.9327	0.1024	0.198
'FUT1'	ENSG00000174951	4	748	278	118777	2.2848	0.1031	0.084
'SHROOM3'	ENSG00000138771	4	748	278	118777	2.2848	0.1031	0.608
'SLFN11'	ENSG00000172716	4	748	278	118777	2.2848	0.1031	0.109
'CACNA1S'	ENSG00000081248	6	746	1884	117171	0.5002	0.1035	0.759
'SLC25A25'	ENSG00000148339	5	747	388	118667	2.0471	0.1035	0.459
'SLC29A2'	ENSG00000174669	5	747	388	118667	2.0471	0.1035	0.001
'FOXO3'	ENSG00000118689	3	749	176	118879	2.7054	0.1037	0.221
'KLC1'	ENSG00000126214	3	749	176	118879	2.7054	0.1037	0.054
'NEUROG1'	ENSG00000181965	3	749	176	118879	2.7054	0.1037	0.014
'ZDHHC13'	ENSG00000177054	3	749	176	118879	2.7054	0.1037	0.172
'AQR'	ENSG00000021776	7	745	580	118475	1.9193	0.1039	0.034
'FCGR3B'	ENSG00000162747	2	750	85	118970	3.7324	0.104	0.171
'MRS2'	ENSG00000124532	2	750	85	118970	3.7324	0.104	0.003
'ZDHHC14'	ENSG00000175048	2	750	85	118970	3.7324	0.104	0.35
'DSCAML1'	ENSG00000177103	2	750	1007	118048	0.3126	0.1041	0.465
'MPP2'	ENSG00000108852	4	748	279	118776	2.2766	0.1041	0.039
'CORO7-PAM16'	ENSG00000103426	1	751	787	118268	0.2001	0.1048	0.105
'CDYL2'	ENSG00000166446	3	749	177	118878	2.6901	0.105	0.171
'CLP1'	ENSG00000172409	3	749	177	118878	2.6901	0.105	0.216
'ITPRIP'	ENSG00000148841	3	749	177	118878	2.6901	0.105	0.008
'REN'	ENSG00000143839	3	749	177	118878	2.6901	0.105	0.287
'RPLP0'	ENSG00000089157	3	749	177	118878	2.6901	0.105	0.444
'ARSG'	ENSG00000141337	5	747	390	118665	2.0366	0.1051	0.103
'CDK13'	ENSG00000065883	4	748	280	118775	2.2684	0.1051	0.358
'DLX5'	ENSG00000105880	4	748	280	118775	2.2684	0.1051	0.312
'EPPK1'	ENSG00000261150	15	737	1559	117496	1.5339	0.1058	0.111
'DKKL1'	ENSG00000104901	2	750	86	118969	3.689	0.106	0.151
'GKN2'	ENSG00000183607	2	750	86	118969	3.689	0.106	0.026
'MNDA'	ENSG00000163563	2	750	86	118969	3.689	0.106	0.672
'OCRL'	ENSG00000122126	2	750	86	118969	3.689	0.106	0.537
'OSCAR'	ENSG00000170909	2	750	86	118969	3.689	0.106	0
'PSME1'	ENSG00000092010	2	750	86	118969	3.689	0.106	0.447
'ASB6'	ENSG00000148331	3	749	178	118877	2.675	0.1063	0.055
'BHMT'	ENSG00000145692	3	749	178	118877	2.675	0.1063	0.017
'HOXA11'	ENSG00000005073	3	749	178	118877	2.675	0.1063	0.238
'KRT10'	ENSG00000186395	7	745	586	118469	1.8995	0.1063	0.637
'PXK'	ENSG00000168297	3	749	178	118877	2.675	0.1063	0.692
'KRT84'	ENSG00000161849	5	747	392	118663	2.0262	0.1068	0.06
'SLC6A16'	ENSG00000063127	4	748	282	118773	2.2523	0.1071	0.104
'CRH'	ENSG00000147571	1	751	17	119038	9.3239	0.1072	0.023
'DTX3'	ENSG00000178498	1	751	17	119038	9.3239	0.1072	0.014
'HBA1'	ENSG00000206172	1	751	17	119038	9.3239	0.1072	0.639
'SOWAHD'	ENSG00000187808	1	751	17	119038	9.3239	0.1072	0.008
'TSEN15'	ENSG00000198860	1	751	17	119038	9.3239	0.1072	0.291
'ADAM23'	ENSG00000114948	3	749	179	118876	2.66	0.1076	0.193
'CXADR'	ENSG00000154639	3	749	179	118876	2.66	0.1076	0.21
'FN3KRP'	ENSG00000141560	3	749	179	118876	2.66	0.1076	0.096
'GMDS'	ENSG00000112699	3	749	179	118876	2.66	0.1076	0.465
'OSBP'	ENSG00000110048	3	749	179	118876	2.66	0.1076	0.064
'RIMS3'	ENSG00000117016	3	749	179	118876	2.66	0.1076	0
'SEMA3D'	ENSG00000153993	3	749	179	118876	2.66	0.1076	0.522
'JDP2'	ENSG00000140044	2	750	87	118968	3.6465	0.108	0.141
'NRG3'	ENSG00000185737	2	750	87	118968	3.6465	0.108	0.326
'SIGLEC5'	ENSG00000105501	2	750	87	118968	3.6465	0.108	0.512
'TSGA13'	ENSG00000213265	2	750	87	118968	3.6465	0.108	0.001
'HSPA12A'	ENSG00000165868	4	748	283	118772	2.2443	0.1081	0.442
'JMJD1C'	ENSG00000171988	4	748	283	118772	2.2443	0.1081	0.354
'SETD4'	ENSG00000185917	4	748	283	118772	2.2443	0.1081	0.047
'TEKT2'	ENSG00000092850	4	748	283	118772	2.2443	0.1081	0.282
'TMEM245'	ENSG00000106771	4	748	283	118772	2.2443	0.1081	0.291
'CASC4'	ENSG00000166734	3	749	180	118875	2.6452	0.1089	0.108
'MYL3'	ENSG00000160808	3	749	180	118875	2.6452	0.1089	0.011
'TARBP2'	ENSG00000139546	3	749	180	118875	2.6452	0.1089	0.155
'TMX1'	ENSG00000139921	3	749	180	118875	2.6452	0.1089	0.041
'KIRREL2'	ENSG00000126259	4	748	284	118771	2.2364	0.1091	0.024
'PPP6R1'	ENSG00000105063	4	748	284	118771	2.2364	0.1091	0.264
'GRHPR'	ENSG00000137106	5	747	395	118660	2.0107	0.1093	0.004
'HPS3'	ENSG00000163755	5	747	395	118660	2.0107	0.1093	0.055
'SYNJ1'	ENSG00000159082	9	743	803	118252	1.7838	0.1097	0.461
'CHD5'	ENSG00000116254	9	743	804	118251	1.7816	0.11	0.111
'EIF3E'	ENSG00000104408	2	750	88	118967	3.6051	0.11	0.814
'FBXO6'	ENSG00000116663	2	750	88	118967	3.6051	0.11	0.143
'SUDS3'	ENSG00000111707	2	750	88	118967	3.6051	0.11	0.188
'TNFRSF9'	ENSG00000049249	2	750	88	118967	3.6051	0.11	0.122
'ZNF880'	ENSG00000221923	2	750	88	118967	3.6051	0.11	0.003
'HIST1H3E'	ENSG00000274750	3	749	181	118874	2.6306	0.1102	0.005
'NAPB'	ENSG00000125814	3	749	181	118874	2.6306	0.1102	0.488
'PON1'	ENSG00000005421	3	749	181	118874	2.6306	0.1102	0.072
'SMARCA5'	ENSG00000153147	3	749	181	118874	2.6306	0.1102	0.42
'SLC3A1'	ENSG00000138079	9	743	806	118249	1.7771	0.1105	0.774
'DUOX1'	ENSG00000137857	13	739	1308	117747	1.5836	0.1108	0.319
'MIA3'	ENSG00000154305	5	747	397	118658	2.0006	0.111	0.802
'CENPE'	ENSG00000138778	4	748	286	118769	2.2207	0.1111	0.87
'SLC25A45'	ENSG00000162241	4	748	286	118769	2.2207	0.1111	0
'TYRO3'	ENSG00000092445	3	749	182	118873	2.6161	0.1115	0.216
'KRT77'	ENSG00000189182	5	747	398	118657	1.9955	0.1118	0.001
'ABHD17A'	ENSG00000129968	2	750	89	118966	3.5645	0.112	0.046
'BOLA3'	ENSG00000163170	2	750	89	118966	3.5645	0.112	0.014
'CD53'	ENSG00000143119	2	750	89	118966	3.5645	0.112	0.171
'GOLT1A'	ENSG00000174567	2	750	89	118966	3.5645	0.112	0
'KCNK5'	ENSG00000164626	2	750	89	118966	3.5645	0.112	0.63
'MSL1'	ENSG00000188895	2	750	89	118966	3.5645	0.112	0.009
'TMEM119'	ENSG00000183160	2	750	89	118966	3.5645	0.112	0.006
'TRIM40'	ENSG00000204614	2	750	89	118966	3.5645	0.112	0
'ZNF516'	ENSG00000101493	2	750	89	118966	3.5645	0.112	0.046
'HSP90B1'	ENSG00000166598	4	748	287	118768	2.213	0.1122	0.776
'MMP2'	ENSG00000087245	4	748	287	118768	2.213	0.1122	0.946
'ANKRD13A'	ENSG00000076513	3	749	183	118872	2.6018	0.1128	0.479
'CXCL11'	ENSG00000169248	1	751	18	119037	8.8058	0.1128	0.175
'DDX6'	ENSG00000110367	1	751	18	119037	8.8058	0.1128	0.732
'PCGF5'	ENSG00000180628	1	751	18	119037	8.8058	0.1128	0.061
'PLAC9'	ENSG00000189129	1	751	18	119037	8.8058	0.1128	0.004
'SBK2'	ENSG00000187550	3	749	183	118872	2.6018	0.1128	0.001
'SCGB1A1'	ENSG00000149021	1	751	18	119037	8.8058	0.1128	0.787
'SERINC1'	ENSG00000111897	3	749	183	118872	2.6018	0.1128	0.485
'UGP2'	ENSG00000169764	3	749	183	118872	2.6018	0.1128	0.35
'ZNF785'	ENSG00000197162	3	749	183	118872	2.6018	0.1128	0.001
'BRIP1'	ENSG00000136492	7	745	602	118453	1.8488	0.1132	0.614
'TLE4'	ENSG00000106829	4	748	288	118767	2.2053	0.1132	0.262
'SRBD1'	ENSG00000068784	5	747	400	118655	1.9855	0.1135	0.732
'CBX8'	ENSG00000141570	2	750	90	118965	3.5249	0.1141	0.003
'CLDN11'	ENSG00000013297	2	750	90	118965	3.5249	0.1141	0.007
'CYTH2'	ENSG00000105443	2	750	90	118965	3.5249	0.1141	0.005
'DERL1'	ENSG00000136986	2	750	90	118965	3.5249	0.1141	0.57
'DNPH1'	ENSG00000112667	2	750	90	118965	3.5249	0.1141	0.002
'GNRHR'	ENSG00000109163	2	750	90	118965	3.5249	0.1141	0.002
'GPN3'	ENSG00000111231	2	750	90	118965	3.5249	0.1141	0.002
'GPX7'	ENSG00000116157	2	750	90	118965	3.5249	0.1141	0.005
'LPAR2'	ENSG00000064547	2	750	90	118965	3.5249	0.1141	0.674
'MED7'	ENSG00000155868	2	750	90	118965	3.5249	0.1141	0.001
'MIDN'	ENSG00000167470	2	750	90	118965	3.5249	0.1141	0.13
'P2RY12'	ENSG00000169313	2	750	90	118965	3.5249	0.1141	0.009
'SDHAF2'	ENSG00000167985	2	750	90	118965	3.5249	0.1141	0.157
'TIGD6'	ENSG00000164296	2	750	90	118965	3.5249	0.1141	0
'ZNF513'	ENSG00000163795	2	750	90	118965	3.5249	0.1141	0.015
'EDEM2'	ENSG00000088298	4	748	289	118766	2.1976	0.1142	0.323
'NIF3L1'	ENSG00000196290	3	749	184	118871	2.5876	0.1142	0.002
'PRMT3'	ENSG00000185238	3	749	184	118871	2.5876	0.1142	0.105
'RABEP1'	ENSG00000029725	3	749	184	118871	2.5876	0.1142	0.08
'SLC25A10'	ENSG00000183048	4	748	289	118766	2.1976	0.1142	0.002
'KIF19'	ENSG00000196169	9	743	823	118232	1.7402	0.115	0.359
'MGAM'	ENSG00000257335	5	747	1667	117388	0.4713	0.115	0.355
'IGSF9B'	ENSG00000080854	5	747	402	118653	1.9756	0.1153	0.004
'POLR3H'	ENSG00000100413	4	748	290	118765	2.19	0.1153	0.019
'C8orf34'	ENSG00000165084	3	749	185	118870	2.5736	0.1155	0.023
'EXOC6B'	ENSG00000144036	3	749	185	118870	2.5736	0.1155	0.073
'AKR1C1'	ENSG00000187134	2	750	91	118964	3.4861	0.1161	0.12
'CCDC59'	ENSG00000133773	2	750	91	118964	3.4861	0.1161	0.009
'CCNT1'	ENSG00000129315	2	750	91	118964	3.4861	0.1161	0.033
'CRIP3'	ENSG00000146215	2	750	91	118964	3.4861	0.1161	0.003
'DNAJB14'	ENSG00000164031	2	750	91	118964	3.4861	0.1161	0.137
'ENG'	ENSG00000106991	2	750	91	118964	3.4861	0.1161	0.985
'FFAR1'	ENSG00000126266	2	750	91	118964	3.4861	0.1161	0
'H1FNT'	ENSG00000187166	2	750	91	118964	3.4861	0.1161	0.064
'HIST1H2BD'	ENSG00000158373	2	750	91	118964	3.4861	0.1161	0.057
'SLC35F1'	ENSG00000196376	2	750	91	118964	3.4861	0.1161	0.057
'TFPT'	ENSG00000105619	2	750	91	118964	3.4861	0.1161	0.001
'HSPH1'	ENSG00000120694	3	749	186	118869	2.5597	0.1169	0.483
'ASH1L'	ENSG00000116539	16	736	1679	117376	1.5197	0.1174	0.51
'EEA1'	ENSG00000102189	4	748	292	118763	2.175	0.1174	0.204
'FRMPD3'	ENSG00000147234	4	748	292	118763	2.175	0.1174	0.048
'AP4S1'	ENSG00000100478	2	750	92	118963	3.4482	0.1181	0.001
'DCUN1D4'	ENSG00000109184	2	750	92	118963	3.4482	0.1181	0.013
'EBF1'	ENSG00000164330	2	750	92	118963	3.4482	0.1181	0.61
'INHBA'	ENSG00000122641	2	750	92	118963	3.4482	0.1181	0.811
'KLF17'	ENSG00000171872	2	750	92	118963	3.4482	0.1181	0
'OR5K4'	ENSG00000196098	2	750	92	118963	3.4482	0.1181	0.022
'PPIG'	ENSG00000138398	2	750	92	118963	3.4482	0.1181	0.197
'SLC35G6'	ENSG00000259224	2	750	92	118963	3.4482	0.1181	0.002
'TWSG1'	ENSG00000128791	2	750	92	118963	3.4482	0.1181	0.478
'DYRK4'	ENSG00000010219	3	749	187	118868	2.546	0.1182	0.005
'ERGIC3'	ENSG00000125991	3	749	187	118868	2.546	0.1182	0.661
'PCDHB12'	ENSG00000120328	3	749	187	118868	2.546	0.1182	0.004
'KLRC3'	ENSG00000205810	1	751	19	119036	8.3423	0.1183	0.012
'P2RY10'	ENSG00000078589	1	751	19	119036	8.3423	0.1183	0.224
'SNRPD3'	ENSG00000100028	1	751	19	119036	8.3423	0.1183	0.249
'TMCO2'	ENSG00000188800	1	751	19	119036	8.3423	0.1183	0.005
'URGCP-MRPS24'	ENSG00000270617	1	751	19	119036	8.3423	0.1183	0
'CRISPLD1'	ENSG00000121005	4	748	293	118762	2.1675	0.1184	0.023
'SRGAP3'	ENSG00000196220	4	748	293	118762	2.1675	0.1184	0.279
'AP3B2'	ENSG00000103723	5	747	406	118649	1.9561	0.1188	0.189
'FOXS1'	ENSG00000179772	4	748	294	118761	2.1602	0.1195	0.132
'CARD8'	ENSG00000105483	3	749	188	118867	2.5325	0.1196	0.039
'CHST12'	ENSG00000136213	3	749	188	118867	2.5325	0.1196	0.003
'DBR1'	ENSG00000138231	3	749	188	118867	2.5325	0.1196	0.226
'UTP6'	ENSG00000108651	3	749	188	118867	2.5325	0.1196	0.006
'WDR31'	ENSG00000148225	3	749	188	118867	2.5325	0.1196	0
'IQCJ-SCHIP1'	ENSG00000283154	2	750	93	118962	3.4111	0.1202	0.005
'JMJD7-PLA2G4B'	ENSG00000168970	9	743	840	118215	1.7047	0.1202	0.113
'MRPS26'	ENSG00000125901	2	750	93	118962	3.4111	0.1202	0.003
'PRDX1'	ENSG00000117450	2	750	93	118962	3.4111	0.1202	0.434
'RBFOX2'	ENSG00000100320	2	750	93	118962	3.4111	0.1202	0.417
'RRP36'	ENSG00000124541	2	750	93	118962	3.4111	0.1202	0.001
'SLITRK2'	ENSG00000185985	2	750	93	118962	3.4111	0.1202	0.006
'SPATA2'	ENSG00000158480	2	750	93	118962	3.4111	0.1202	0.209
'TESC'	ENSG00000088992	2	750	93	118962	3.4111	0.1202	0.003
'SEPT8'	ENSG00000164402	5	747	408	118647	1.9465	0.1205	0.047
'ABCE1'	ENSG00000164163	3	749	189	118866	2.519	0.1209	0.914
'CRY2'	ENSG00000121671	3	749	189	118866	2.519	0.1209	0.373
'EPS8L3'	ENSG00000198758	3	749	189	118866	2.519	0.1209	0.001
'MCC'	ENSG00000171444	7	745	618	118437	1.8007	0.1209	0.048
'MELK'	ENSG00000165304	3	749	189	118866	2.519	0.1209	0.011
'SRXN1'	ENSG00000271303	3	749	189	118866	2.519	0.1209	0.004
'ROR1'	ENSG00000185483	5	747	409	118646	1.9417	0.1214	0.236
'ATN1'	ENSG00000111676	0	752	415	118640	0	0.1215	0.335
'DOLK'	ENSG00000175283	0	752	415	118640	0	0.1215	0.228
'HABP2'	ENSG00000148702	0	752	418	118637	0	0.1215	0.485
'MEP1B'	ENSG00000141434	0	752	415	118640	0	0.1215	0.304
'TMC7'	ENSG00000170537	0	752	417	118638	0	0.1215	0.27
'GAS6'	ENSG00000183087	0	752	419	118636	0	0.1216	0.717
'PSMD2'	ENSG00000175166	4	748	296	118759	2.1455	0.1216	0.317
'PHRF1'	ENSG00000070047	7	745	620	118435	1.7949	0.122	0.5
'RPUSD1'	ENSG00000007376	0	752	428	118627	0	0.122	0
'GALNT9'	ENSG00000182870	0	752	430	118625	0	0.1221	0.038
'CSK'	ENSG00000103653	2	750	94	118961	3.3748	0.1223	0.976
'CWC27'	ENSG00000153015	2	750	94	118961	3.3748	0.1223	0.485
'DLX1'	ENSG00000144355	2	750	94	118961	3.3748	0.1223	0.233
'DMC1'	ENSG00000100206	2	750	94	118961	3.3748	0.1223	0.164
'LRRTM1'	ENSG00000162951	2	750	94	118961	3.3748	0.1223	0.01
'NSFL1C'	ENSG00000088833	2	750	94	118961	3.3748	0.1223	0.15
'OLA1'	ENSG00000138430	2	750	94	118961	3.3748	0.1223	0.692
'RANBP1'	ENSG00000099901	2	750	94	118961	3.3748	0.1223	0.493
'RUNX3'	ENSG00000020633	3	749	190	118865	2.5058	0.1223	0.544
'SMAD7'	ENSG00000101665	3	749	190	118865	2.5058	0.1223	0.448
'ZNF577'	ENSG00000161551	2	750	94	118961	3.3748	0.1223	0.039
'ZPBP2'	ENSG00000186075	3	749	190	118865	2.5058	0.1223	0.041
'NR0B2'	ENSG00000131910	4	748	297	118758	2.1383	0.1226	0.001
'PC'	ENSG00000173599	9	743	847	118208	1.6905	0.1226	0.013
'PITPNM2'	ENSG00000090975	0	752	435	118620	0	0.1226	0.045
'PPARD'	ENSG00000112033	4	748	297	118758	2.1383	0.1226	0.062
'HMBS'	ENSG00000256269	0	752	437	118618	0	0.1228	0.004
'PLD4'	ENSG00000166428	0	752	440	118615	0	0.1232	0.004
'MAN2A2'	ENSG00000196547	9	743	849	118206	1.6865	0.1233	0.7
'GRIN3B'	ENSG00000116032	7	745	623	118432	1.7862	0.1235	0.004
'HSD17B2'	ENSG00000086696	0	752	442	118613	0	0.1235	0.11
'PDZRN3'	ENSG00000121440	0	752	442	118613	0	0.1235	0.298
'A4GALT'	ENSG00000128274	4	748	298	118757	2.1311	0.1237	0.098
'ACR'	ENSG00000100312	3	749	191	118864	2.4926	0.1237	0.105
'FBXL4'	ENSG00000112234	4	748	298	118757	2.1311	0.1237	0.015
'NSUN2'	ENSG00000037474	4	748	298	118757	2.1311	0.1237	0.962
'USHBP1'	ENSG00000130307	3	749	191	118864	2.4926	0.1237	0.003
'ANKRD11'	ENSG00000167522	0	752	444	118611	0	0.1238	0.506
'PGM1'	ENSG00000079739	0	752	444	118611	0	0.1238	0.712
'APOL4'	ENSG00000100336	1	751	20	119035	7.9251	0.1239	0.001
'CLEC9A'	ENSG00000197992	1	751	20	119035	7.9251	0.1239	0.005
'DCX'	ENSG00000077279	1	751	20	119035	7.9251	0.1239	0.312
'FRAT1'	ENSG00000165879	1	751	20	119035	7.9251	0.1239	0.001
'GADD45A'	ENSG00000116717	1	751	20	119035	7.9251	0.1239	0.146
'ICAM5'	ENSG00000105376	1	751	20	119035	7.9251	0.1239	0.006
'KRTAP5-3'	ENSG00000196224	1	751	20	119035	7.9251	0.1239	0.001
'PSMD3'	ENSG00000108344	0	752	445	118610	0	0.1239	0.175
'SLC25A14'	ENSG00000102078	1	751	20	119035	7.9251	0.1239	0.075
'TMEM229B'	ENSG00000198133	1	751	20	119035	7.9251	0.1239	0.197
'NDST2'	ENSG00000166507	0	752	447	118608	0	0.1243	0.134
'ARAP2'	ENSG00000047365	0	752	448	118607	0	0.1244	0.363
'FAM3B'	ENSG00000183844	2	750	95	118960	3.3392	0.1244	0.027
'GOLGA1'	ENSG00000136935	2	750	95	118960	3.3392	0.1244	0.482
'JAKMIP3'	ENSG00000188385	0	752	448	118607	0	0.1244	0.005
'NDUFB4'	ENSG00000065518	2	750	95	118960	3.3392	0.1244	0.126
'PMVK'	ENSG00000163344	2	750	95	118960	3.3392	0.1244	0.214
'RIC8B'	ENSG00000111785	2	750	95	118960	3.3392	0.1244	0.038
'RNF43'	ENSG00000108375	2	750	95	118960	3.3392	0.1244	0.015
'SLC35D2'	ENSG00000130958	2	750	95	118960	3.3392	0.1244	0.042
'SS18'	ENSG00000141380	2	750	95	118960	3.3392	0.1244	0.543
'STMN3'	ENSG00000197457	2	750	95	118960	3.3392	0.1244	0.066
'USP7'	ENSG00000187555	2	750	95	118960	3.3392	0.1244	0.214
'ZNF160'	ENSG00000170949	2	750	95	118960	3.3392	0.1244	0.075
'ZNF597'	ENSG00000167981	2	750	95	118960	3.3392	0.1244	0.001
'RPL3L'	ENSG00000140986	0	752	449	118606	0	0.1246	0.006
'DENND4B'	ENSG00000198837	4	748	299	118756	2.1239	0.1248	0.294
'GNL2'	ENSG00000134697	4	748	299	118756	2.1239	0.1248	0.779
'KRT25'	ENSG00000204897	4	748	299	118756	2.1239	0.1248	0.001
'PRKAG2'	ENSG00000106617	4	748	299	118756	2.1239	0.1248	0.865
'RIPK1'	ENSG00000137275	4	748	299	118756	2.1239	0.1248	0.427
'SH3PXD2A'	ENSG00000107957	4	748	299	118756	2.1239	0.1248	0.975
'ARMC7'	ENSG00000125449	3	749	192	118863	2.4796	0.1251	0.002
'FAM160B1'	ENSG00000151553	3	749	192	118863	2.4796	0.1251	0.224
'IQUB'	ENSG00000164675	3	749	192	118863	2.4796	0.1251	0.193
'SCFD1'	ENSG00000092108	3	749	192	118863	2.4796	0.1251	0.397
'ZNF732'	ENSG00000186777	3	749	192	118863	2.4796	0.1251	0.054
'COL23A1'	ENSG00000050767	0	752	452	118603	0	0.1252	0.048
'SULF1'	ENSG00000137573	7	745	627	118428	1.7747	0.1256	0.926
'CDH17'	ENSG00000079112	4	748	300	118755	2.1168	0.1259	0.439
'RC3H2'	ENSG00000056586	4	748	300	118755	2.1168	0.1259	0.719
'TCF7'	ENSG00000081059	0	752	456	118599	0	0.126	0.498
'AQP3'	ENSG00000165272	2	750	96	118959	3.3044	0.1264	0.914
'BUD31'	ENSG00000106245	2	750	96	118959	3.3044	0.1264	0.073
'EDN1'	ENSG00000078401	2	750	96	118959	3.3044	0.1264	0.599
'PODXL'	ENSG00000128567	2	750	96	118959	3.3044	0.1264	0.978
'PRR14L'	ENSG00000183530	2	750	96	118959	3.3044	0.1264	0.008
'TM4SF18'	ENSG00000163762	2	750	96	118959	3.3044	0.1264	0.004
'AXDND1'	ENSG00000162779	3	749	193	118862	2.4668	0.1265	0.168
'UTRN'	ENSG00000152818	14	738	1430	117625	1.5604	0.1266	0.624
'KCNH1'	ENSG00000143473	0	752	459	118596	0	0.1267	0.023
'ALG11'	ENSG00000253710	4	748	301	118754	2.1098	0.1269	0.009
'IPO9'	ENSG00000198700	4	748	301	118754	2.1098	0.1269	0.8
'PCDHA1'	ENSG00000204970	4	748	301	118754	2.1098	0.1269	0.002
'SLC25A33'	ENSG00000171612	4	748	301	118754	2.1098	0.1269	0
'TBX2'	ENSG00000121068	4	748	301	118754	2.1098	0.1269	0.973
'LPO'	ENSG00000167419	0	752	462	118593	0	0.1274	0.183
'MFGE8'	ENSG00000140545	0	752	462	118593	0	0.1274	0.312
'NLRP2'	ENSG00000022556	0	752	463	118592	0	0.1276	0.421
'GRIA4'	ENSG00000152578	3	749	194	118861	2.454	0.1279	0.507
'MICU2'	ENSG00000165487	3	749	194	118861	2.454	0.1279	0.539
'SERPING1'	ENSG00000149131	3	749	194	118861	2.454	0.1279	0.348
'TH'	ENSG00000180176	0	752	464	118591	0	0.1279	0.327
'SP100'	ENSG00000067066	4	748	302	118753	2.1028	0.128	0.459
'ASTN1'	ENSG00000152092	0	752	466	118589	0	0.1284	0.144
'NEK9'	ENSG00000119638	0	752	466	118589	0	0.1284	0.016
'APOA1'	ENSG00000118137	2	750	97	118958	3.2703	0.1285	0.639
'NMI'	ENSG00000123609	2	750	97	118958	3.2703	0.1285	0.004
'SNX7'	ENSG00000162627	2	750	97	118958	3.2703	0.1285	0.041
'ZSCAN32'	ENSG00000140987	2	750	97	118958	3.2703	0.1285	0.002
'SLC14A2'	ENSG00000132874	0	752	467	118588	0	0.1287	0.534
'TGM4'	ENSG00000163810	0	752	467	118588	0	0.1287	0.002
'MYH6'	ENSG00000197616	16	736	1748	117307	1.4589	0.1288	0.701
'CPSF1'	ENSG00000071894	0	752	468	118587	0	0.1289	0.277
'PDE5A'	ENSG00000138735	0	752	468	118587	0	0.1289	0.227
'MMP28'	ENSG00000271447	4	748	303	118752	2.0958	0.1291	0
'PCDH18'	ENSG00000189184	4	748	303	118752	2.0958	0.1291	0.698
'SHKBP1'	ENSG00000160410	4	748	303	118752	2.0958	0.1291	0.208
'BEND3'	ENSG00000178409	3	749	195	118860	2.4414	0.1293	0.041
'CD63'	ENSG00000135404	3	749	195	118860	2.4414	0.1293	0.389
'DNAJC1'	ENSG00000136770	3	749	195	118860	2.4414	0.1293	0.479
'GPR31'	ENSG00000120436	3	749	195	118860	2.4414	0.1293	0
'IL22RA2'	ENSG00000164485	3	749	195	118860	2.4414	0.1293	0.041
'NTN4'	ENSG00000074527	3	749	195	118860	2.4414	0.1293	0.165
'RC3H1'	ENSG00000135870	3	749	195	118860	2.4414	0.1293	0.355
'TMEM80'	ENSG00000177042	3	749	195	118860	2.4414	0.1293	0.079
'ADM'	ENSG00000148926	1	751	21	119034	7.5477	0.1294	0.491
'C14orf178'	ENSG00000197734	1	751	21	119034	7.5477	0.1294	0
'C16orf87'	ENSG00000155330	1	751	21	119034	7.5477	0.1294	0.02
'C1orf54'	ENSG00000118292	1	751	21	119034	7.5477	0.1294	0.008
'CCNA2'	ENSG00000145386	1	751	21	119034	7.5477	0.1294	0.035
'FAM32A'	ENSG00000105058	1	751	21	119034	7.5477	0.1294	0.019
'PIGY'	ENSG00000255072	1	751	21	119034	7.5477	0.1294	0.001
'SPCS3'	ENSG00000129128	1	751	21	119034	7.5477	0.1294	0.099
'TBPL1'	ENSG00000028839	1	751	21	119034	7.5477	0.1294	0.01
'TMEM217'	ENSG00000172738	1	751	21	119034	7.5477	0.1294	0.002
'MPG'	ENSG00000103152	4	748	304	118751	2.0889	0.1302	0.088
'RANBP2'	ENSG00000153201	4	748	304	118751	2.0889	0.1302	0.258
'RANGAP1'	ENSG00000100401	4	748	304	118751	2.0889	0.1302	0.207
'BEGAIN'	ENSG00000183092	2	750	98	118957	3.2369	0.1306	0.04
'FAM102A'	ENSG00000167106	2	750	98	118957	3.2369	0.1306	0.016
'IDH3A'	ENSG00000166411	2	750	98	118957	3.2369	0.1306	0.051
'OR4A47'	ENSG00000237388	2	750	98	118957	3.2369	0.1306	0.002
'SYT8'	ENSG00000149043	2	750	98	118957	3.2369	0.1306	0.003
'UBA2'	ENSG00000126261	2	750	98	118957	3.2369	0.1306	0.515
'UCMA'	ENSG00000165623	2	750	98	118957	3.2369	0.1306	0.004
'CR1'	ENSG00000203710	0	752	474	118581	0	0.1307	0.438
'FLVCR1'	ENSG00000162769	3	749	196	118859	2.4289	0.1307	0.044
'PSAT1'	ENSG00000135069	3	749	196	118859	2.4289	0.1307	0.01
'SRCIN1'	ENSG00000277363	3	749	196	118859	2.4289	0.1307	0.014
'SYT17'	ENSG00000103528	3	749	196	118859	2.4289	0.1307	0.014
'TC2N'	ENSG00000165929	3	749	196	118859	2.4289	0.1307	0.008
'KRT33A'	ENSG00000006059	0	752	476	118579	0	0.1313	0.028
'LCORL'	ENSG00000178177	3	749	197	118858	2.4166	0.1321	0.772
'PENK'	ENSG00000181195	3	749	197	118858	2.4166	0.1321	0.011
'UGT2A1'	ENSG00000173610	6	746	473	118582	2.0164	0.1322	0.003
'MMAB'	ENSG00000139428	4	748	306	118749	2.0752	0.1324	0.029
'ZNF846'	ENSG00000196605	4	748	306	118749	2.0752	0.1324	0.047
'ELAVL4'	ENSG00000162374	2	750	99	118956	3.2042	0.1328	0.223
'HBM'	ENSG00000206177	2	750	99	118956	3.2042	0.1328	0.03
'MED22'	ENSG00000148297	2	750	99	118956	3.2042	0.1328	0.074
'MYBL1'	ENSG00000185697	2	750	99	118956	3.2042	0.1328	0.027
'OARD1'	ENSG00000124596	2	750	99	118956	3.2042	0.1328	0.068
'OC90'	ENSG00000253117	2	750	99	118956	3.2042	0.1328	0
'PPP1R3B'	ENSG00000173281	2	750	99	118956	3.2042	0.1328	0.878
'RAB5C'	ENSG00000108774	2	750	99	118956	3.2042	0.1328	0.738
'VDAC2'	ENSG00000165637	2	750	99	118956	3.2042	0.1328	0.005
'CCR2'	ENSG00000121807	3	749	198	118857	2.4044	0.1335	0.69
'DENND2C'	ENSG00000175984	4	748	307	118748	2.0685	0.1335	0.127
'DHX8'	ENSG00000067596	4	748	307	118748	2.0685	0.1335	0.513
'EIF4B'	ENSG00000063046	3	749	198	118857	2.4044	0.1335	0.629
'INTS3'	ENSG00000143624	3	749	198	118857	2.4044	0.1335	0.017
'MMS19'	ENSG00000155229	4	748	307	118748	2.0685	0.1335	0.272
'NMT2'	ENSG00000152465	3	749	198	118857	2.4044	0.1335	0.631
'P2RX4'	ENSG00000135124	3	749	198	118857	2.4044	0.1335	0.085
'RRH'	ENSG00000180245	3	749	198	118857	2.4044	0.1335	0.002
'SCP2'	ENSG00000116171	3	749	198	118857	2.4044	0.1335	0.486
'MYO5C'	ENSG00000128833	9	743	876	118179	1.6341	0.1336	0.53
'SLC16A3'	ENSG00000141526	6	746	477	118578	1.9994	0.1336	0.112
'OGFOD2'	ENSG00000111325	6	746	479	118576	1.991	0.1343	0.053
'TTC21A'	ENSG00000168026	6	746	479	118576	1.991	0.1343	0.006
'C4orf46'	ENSG00000205208	1	751	22	119033	7.2045	0.1348	0
'COL12A1'	ENSG00000111799	14	738	1481	117574	1.506	0.1348	0.602
'CSNK2B'	ENSG00000204435	1	751	22	119033	7.2045	0.1348	0.483
'CSTL1'	ENSG00000125823	1	751	22	119033	7.2045	0.1348	0
'CXCL1'	ENSG00000163739	1	751	22	119033	7.2045	0.1348	0.063
'DAP'	ENSG00000112977	1	751	22	119033	7.2045	0.1348	0.208
'DAZL'	ENSG00000092345	1	751	22	119033	7.2045	0.1348	0.253
'LCE4A'	ENSG00000187170	1	751	22	119033	7.2045	0.1348	0.001
'LYRM2'	ENSG00000083099	1	751	22	119033	7.2045	0.1348	0.007
'STARD3NL'	ENSG00000010270	1	751	22	119033	7.2045	0.1348	0.59
'TNFSF13B'	ENSG00000102524	1	751	22	119033	7.2045	0.1348	0.428
'XCL1'	ENSG00000143184	1	751	22	119033	7.2045	0.1348	0.036
'ADK'	ENSG00000156110	3	749	199	118856	2.3923	0.1349	0.626
'FEM1C'	ENSG00000145780	2	750	100	118955	3.1721	0.1349	0.037
'HACE1'	ENSG00000085382	2	750	100	118955	3.1721	0.1349	0.971
'HSPB6'	ENSG00000004776	2	750	100	118955	3.1721	0.1349	0.055
'ITIH6'	ENSG00000102313	3	749	199	118856	2.3923	0.1349	0.001
'KLHL42'	ENSG00000087448	2	750	100	118955	3.1721	0.1349	0.369
'MC3R'	ENSG00000124089	3	749	199	118856	2.3923	0.1349	0.014
'MED4'	ENSG00000136146	2	750	100	118955	3.1721	0.1349	0.161
'OLFM3'	ENSG00000118733	3	749	199	118856	2.3923	0.1349	0.388
'OR5AK2'	ENSG00000181273	2	750	100	118955	3.1721	0.1349	0.04
'OSR2'	ENSG00000164920	2	750	100	118955	3.1721	0.1349	0.006
'PCDHB16'	ENSG00000272674	3	749	199	118856	2.3923	0.1349	0.034
'PRDM14'	ENSG00000147596	2	750	100	118955	3.1721	0.1349	0.122
'STARD4'	ENSG00000164211	3	749	199	118856	2.3923	0.1349	0.008
'VANGL1'	ENSG00000173218	6	746	481	118574	1.9827	0.135	0.274
'NSMAF'	ENSG00000035681	6	746	482	118573	1.9786	0.1354	0.192
'OBSCN'	ENSG00000154358	38	714	4754	114301	1.2796	0.1354	0.631
'SLC19A1'	ENSG00000173638	6	746	482	118573	1.9786	0.1354	0.06
'FRMD1'	ENSG00000153303	4	748	309	118746	2.055	0.1357	0.002
'HEXB'	ENSG00000049860	4	748	309	118746	2.055	0.1357	0.602
'KIFC2'	ENSG00000167702	4	748	309	118746	2.055	0.1357	0.003
'MTRF1L'	ENSG00000112031	4	748	309	118746	2.055	0.1357	0.002
'PLCH1'	ENSG00000114805	4	748	309	118746	2.055	0.1357	0.105
'HOXC9'	ENSG00000180806	3	749	200	118855	2.3803	0.1363	0
'LRP1'	ENSG00000123384	20	732	2242	116813	1.4236	0.1363	0.825
'MMP20'	ENSG00000137674	3	749	200	118855	2.3803	0.1363	0.395
'CCDC30'	ENSG00000186409	2	750	101	118954	3.1407	0.137	0.176
'DNAJB6'	ENSG00000105993	2	750	101	118954	3.1407	0.137	0.071
'MRPL35'	ENSG00000132313	2	750	101	118954	3.1407	0.137	0.007
'PIM3'	ENSG00000198355	2	750	101	118954	3.1407	0.137	0.053
'RAB4A'	ENSG00000168118	2	750	101	118954	3.1407	0.137	0.028
'RSC1A1'	ENSG00000215695	2	750	101	118954	3.1407	0.137	0.002
'TMEM125'	ENSG00000179178	2	750	101	118954	3.1407	0.137	0.002
'HERC1'	ENSG00000103657	14	738	1493	117562	1.4938	0.1373	0.255
'BCL9'	ENSG00000116128	6	746	488	118567	1.9541	0.1376	0.687
'HDAC5'	ENSG00000108840	3	749	201	118854	2.3684	0.1378	0.08
'LNPEP'	ENSG00000113441	3	749	201	118854	2.3684	0.1378	0.684
'SLTM'	ENSG00000137776	3	749	201	118854	2.3684	0.1378	0.279
'VPS4B'	ENSG00000119541	3	749	201	118854	2.3684	0.1378	0.007
'PIWIL3'	ENSG00000184571	4	748	311	118744	2.0418	0.138	0.066
'ABCB10'	ENSG00000135776	6	746	490	118565	1.9461	0.1384	0.348
'HEATR5A'	ENSG00000129493	9	743	888	118167	1.6119	0.1387	0.005
'CD164L2'	ENSG00000174950	2	750	102	118953	3.1099	0.1391	0.011
'GLTP'	ENSG00000139433	2	750	102	118953	3.1099	0.1391	0.064
'GNAT1'	ENSG00000114349	4	748	312	118743	2.0352	0.1391	0.375
'INPPL1'	ENSG00000165458	2	750	912	118143	0.3454	0.1391	0.341
'KNOP1'	ENSG00000103550	2	750	102	118953	3.1099	0.1391	0.017
'KNSTRN'	ENSG00000128944	2	750	102	118953	3.1099	0.1391	0.001
'MMP17'	ENSG00000198598	4	748	312	118743	2.0352	0.1391	0.001
'RHO'	ENSG00000163914	4	748	312	118743	2.0352	0.1391	0.006
'SLC7A6'	ENSG00000103064	4	748	312	118743	2.0352	0.1391	0.346
'VWA7'	ENSG00000204396	4	748	312	118743	2.0352	0.1391	0.012
'EFCAB7'	ENSG00000203965	3	749	202	118853	2.3567	0.1392	0.05
'ICA1'	ENSG00000003147	3	749	202	118853	2.3567	0.1392	0.293
'NOB1'	ENSG00000141101	3	749	202	118853	2.3567	0.1392	0.019
'SLC6A3'	ENSG00000142319	3	749	202	118853	2.3567	0.1392	0.432
'TBC1D22A'	ENSG00000054611	3	749	202	118853	2.3567	0.1392	0.002
'ZFR'	ENSG00000056097	3	749	202	118853	2.3567	0.1392	0.659
'ZNF560'	ENSG00000198028	3	749	202	118853	2.3567	0.1392	0.227
'ITGA7'	ENSG00000135424	1	751	667	118388	0.2363	0.1395	0.466
'PRPF8'	ENSG00000174231	1	751	671	118384	0.2349	0.1397	0.269
'COL9A2'	ENSG00000049089	1	751	673	118382	0.2342	0.1398	0.089
'DOCK9'	ENSG00000088387	1	751	675	118380	0.2335	0.1399	0.245
'PKP4'	ENSG00000144283	1	751	674	118381	0.2339	0.1399	0.728
'EPB41L2'	ENSG00000079819	1	751	678	118377	0.2325	0.1401	0.259
'KIF22'	ENSG00000079616	4	748	313	118742	2.0287	0.1402	0.727
'C6orf47'	ENSG00000204439	1	751	23	119032	6.8912	0.1403	0.378
'HIST2H2BE'	ENSG00000184678	1	751	23	119032	6.8912	0.1403	0.012
'KCNE4'	ENSG00000152049	1	751	23	119032	6.8912	0.1403	0.051
'NDN'	ENSG00000182636	1	751	23	119032	6.8912	0.1403	0.197
'RPS14'	ENSG00000164587	1	751	23	119032	6.8912	0.1403	0.501
'ZC4H2'	ENSG00000126970	1	751	23	119032	6.8912	0.1403	0.015
'ARNT'	ENSG00000143437	3	749	203	118852	2.345	0.1406	0.293
'ATMIN'	ENSG00000166454	3	749	203	118852	2.345	0.1406	0.687
'CAMSAP2'	ENSG00000118200	3	749	203	118852	2.345	0.1406	0.376
'EXOC6'	ENSG00000138190	3	749	203	118852	2.345	0.1406	0.578
'NAPSA'	ENSG00000131400	3	749	203	118852	2.345	0.1406	0.397
'CIB1'	ENSG00000185043	2	750	103	118952	3.0797	0.1413	0.155
'CLDN1'	ENSG00000163347	2	750	103	118952	3.0797	0.1413	0.044
'CYTH1'	ENSG00000108669	2	750	103	118952	3.0797	0.1413	0.003
'EXD2'	ENSG00000081177	4	748	314	118741	2.0222	0.1413	0.013
'IRX1'	ENSG00000170549	2	750	103	118952	3.0797	0.1413	0.459
'MAK16'	ENSG00000198042	2	750	103	118952	3.0797	0.1413	0.002
'MUC1'	ENSG00000185499	2	750	103	118952	3.0797	0.1413	0.705
'PAAF1'	ENSG00000175575	2	750	103	118952	3.0797	0.1413	0.002
'SHC3'	ENSG00000148082	2	750	103	118952	3.0797	0.1413	0.002
'TREH'	ENSG00000118094	4	748	314	118741	2.0222	0.1413	0.088
'TEX14'	ENSG00000121101	1	751	694	118361	0.2271	0.1417	0.025
'DMXL1'	ENSG00000172869	1	751	695	118360	0.2268	0.1418	0.456
'KIF7'	ENSG00000166813	1	751	695	118360	0.2268	0.1418	0.171
'ENPP4'	ENSG00000001561	3	749	204	118851	2.3335	0.1421	0.366
'HTR3E'	ENSG00000186038	3	749	204	118851	2.3335	0.1421	0.048
'NQO2'	ENSG00000124588	3	749	204	118851	2.3335	0.1421	0.124
'SRPK1'	ENSG00000096063	3	749	204	118851	2.3335	0.1421	0.003
'TLR3'	ENSG00000164342	4	748	315	118740	2.0158	0.1425	0.426
'TNRC18'	ENSG00000182095	6	746	500	118555	1.9071	0.1427	0.105
'ABCB9'	ENSG00000150967	1	751	703	118352	0.2242	0.143	0.151
'EEF1B2'	ENSG00000114942	2	750	104	118951	3.05	0.1434	0.646
'HBQ1'	ENSG00000086506	2	750	104	118951	3.05	0.1434	0.002
'MCHR2'	ENSG00000152034	2	750	104	118951	3.05	0.1434	0.306
'FAM129B'	ENSG00000136830	3	749	205	118850	2.3221	0.1435	0.351
'IFFO2'	ENSG00000169991	3	749	205	118850	2.3221	0.1435	0.006
'SAAL1'	ENSG00000166788	3	749	205	118850	2.3221	0.1435	0.002
'SFXN5'	ENSG00000144040	3	749	205	118850	2.3221	0.1435	0.012
'TTLL11'	ENSG00000175764	3	749	205	118850	2.3221	0.1435	0.075
'WNT8A'	ENSG00000061492	3	749	205	118850	2.3221	0.1435	0.052
'SCO2'	ENSG00000130489	4	748	316	118739	2.0094	0.1436	0.656
'DDX28'	ENSG00000182810	4	748	317	118738	2.003	0.1448	0.001
'PISD'	ENSG00000241878	4	748	317	118738	2.003	0.1448	0.065
'SMPDL3B'	ENSG00000130768	6	746	505	118550	1.8881	0.1449	0.002
'LMNB2'	ENSG00000176619	3	749	206	118849	2.3108	0.145	0.213
'PRKAA2'	ENSG00000162409	3	749	206	118849	2.3108	0.145	0.018
'RNF103-CHMP3'	ENSG00000249884	3	749	206	118849	2.3108	0.145	0.001
'SLC25A20'	ENSG00000178537	3	749	206	118849	2.3108	0.145	0.132
'TADA3'	ENSG00000171148	3	749	206	118849	2.3108	0.145	0.173
'BPNT1'	ENSG00000162813	2	750	105	118950	3.021	0.1456	0.031
'CD28'	ENSG00000178562	2	750	105	118950	3.021	0.1456	0.812
'HAPLN1'	ENSG00000145681	2	750	105	118950	3.021	0.1456	0.213
'MED18'	ENSG00000130772	2	750	105	118950	3.021	0.1456	0
'VMAC'	ENSG00000187650	2	750	105	118950	3.021	0.1456	0.005
'CARD18'	ENSG00000255501	1	751	24	119031	6.604	0.1457	0.001
'CXCR3'	ENSG00000186810	1	751	24	119031	6.604	0.1457	0.743
'DEFB118'	ENSG00000131068	1	751	24	119031	6.604	0.1457	0.004
'LAMTOR1'	ENSG00000149357	1	751	24	119031	6.604	0.1457	0.433
'LTA'	ENSG00000226979	1	751	24	119031	6.604	0.1457	0.131
'PPP1R11'	ENSG00000204619	1	751	24	119031	6.604	0.1457	0.052
'SNRNP27'	ENSG00000124380	1	751	24	119031	6.604	0.1457	0.072
'TMEM207'	ENSG00000198398	1	751	24	119031	6.604	0.1457	0.001
'ALDH6A1'	ENSG00000119711	4	748	318	118737	1.9967	0.1459	0.087
'COL15A1'	ENSG00000204291	1	751	720	118335	0.2188	0.1462	0.239
'HNRNPUL1'	ENSG00000105323	3	749	207	118848	2.2996	0.1464	0.071
'NOC3L'	ENSG00000173145	3	749	207	118848	2.2996	0.1464	0.287
'SSH2'	ENSG00000141298	3	749	207	118848	2.2996	0.1464	0.29
'ZC3H12C'	ENSG00000149289	3	749	207	118848	2.2996	0.1464	0.319
'KRT26'	ENSG00000186393	6	746	509	118546	1.8732	0.1468	0.014
'ADAMTSL5'	ENSG00000185761	4	748	319	118736	1.9904	0.147	0
'TMEM132E'	ENSG00000181291	4	748	319	118736	1.9904	0.147	0.083
'GGPS1'	ENSG00000152904	2	750	106	118949	2.9924	0.1478	0.008
'HIST1H2AK'	ENSG00000275221	2	750	106	118949	2.9924	0.1478	0.019
'LRRC10'	ENSG00000198812	2	750	106	118949	2.9924	0.1478	0.001
'POLR3G'	ENSG00000113356	2	750	106	118949	2.9924	0.1478	0.006
'SAMD7'	ENSG00000187033	2	750	106	118949	2.9924	0.1478	0.002
'STRADB'	ENSG00000082146	2	750	106	118949	2.9924	0.1478	0.257
'TM2D2'	ENSG00000169490	2	750	106	118949	2.9924	0.1478	0.135
'UNK'	ENSG00000132478	2	750	106	118949	2.9924	0.1478	0.323
'ZSCAN2'	ENSG00000176371	2	750	106	118949	2.9924	0.1478	0.179
'IRF9'	ENSG00000213928	3	749	208	118847	2.2886	0.1479	0.066
'OR10W1'	ENSG00000172772	3	749	208	118847	2.2886	0.1479	0.001
'SHMT2'	ENSG00000182199	3	749	208	118847	2.2886	0.1479	0.152
'GPATCH3'	ENSG00000198746	4	748	320	118735	1.9842	0.1482	0.005
'NUAK2'	ENSG00000163545	4	748	320	118735	1.9842	0.1482	0.007
'MYO5A'	ENSG00000197535	8	744	722	118333	1.7623	0.1483	0.447
'BMPR1B'	ENSG00000138696	6	746	513	118542	1.8585	0.1488	0.029
'SLC26A6'	ENSG00000225697	6	746	513	118542	1.8585	0.1488	0.221
'DBH'	ENSG00000123454	6	746	514	118541	1.8549	0.1493	0.195
'CCDC65'	ENSG00000139537	3	749	209	118846	2.2776	0.1494	0
'RPS6KL1'	ENSG00000198208	3	749	209	118846	2.2776	0.1494	0.001
'ZNF793'	ENSG00000188227	4	748	321	118734	1.978	0.1494	0.002
'TYR'	ENSG00000077498	8	744	728	118327	1.7477	0.1498	0.562
'BGLAP'	ENSG00000242252	2	750	107	118948	2.9644	0.1499	0
'CASP5'	ENSG00000137757	2	750	107	118948	2.9644	0.1499	0
'CCDC60'	ENSG00000183273	2	750	107	118948	2.9644	0.1499	0.007
'CHMP4C'	ENSG00000164695	2	750	107	118948	2.9644	0.1499	0.005
'GLCCI1'	ENSG00000106415	2	750	107	118948	2.9644	0.1499	0.042
'ORC5'	ENSG00000164815	2	750	107	118948	2.9644	0.1499	0.04
'SEC22A'	ENSG00000121542	2	750	107	118948	2.9644	0.1499	0.086
'SPINT2'	ENSG00000167642	2	750	107	118948	2.9644	0.1499	0.818
'SRPK2'	ENSG00000135250	2	750	107	118948	2.9644	0.1499	0.38
'TSSK4'	ENSG00000139908	2	750	107	118948	2.9644	0.1499	0.002
'TMPRSS7'	ENSG00000176040	6	746	516	118539	1.8477	0.1503	0.015
'HSPG2'	ENSG00000142798	21	731	2407	116648	1.3922	0.1505	0.524
'TNRC6C'	ENSG00000078687	4	748	322	118733	1.9719	0.1505	0.251
'XKR4'	ENSG00000206579	4	748	322	118733	1.9719	0.1505	0.002
'PIAS3'	ENSG00000131788	6	746	517	118538	1.8441	0.1508	0.201
'RMDN3'	ENSG00000137824	3	749	210	118845	2.2667	0.1508	0.839
'APOC2'	ENSG00000234906	1	751	25	119030	6.3398	0.151	0.502
'CCL7'	ENSG00000108688	1	751	25	119030	6.3398	0.151	0.004
'ENSA'	ENSG00000143420	1	751	25	119030	6.3398	0.151	0.776
'IL36A'	ENSG00000136694	1	751	25	119030	6.3398	0.151	0.11
'RGS7BP'	ENSG00000186479	1	751	25	119030	6.3398	0.151	0.002
'SSX5'	ENSG00000165583	1	751	25	119030	6.3398	0.151	0.003
'DHTKD1'	ENSG00000181192	8	744	733	118322	1.7357	0.1512	0.371
'NDUFS1'	ENSG00000023228	6	746	518	118537	1.8405	0.1514	0.045
'USP20'	ENSG00000136878	4	748	323	118732	1.9657	0.1517	0.423
'ZNF76'	ENSG00000065029	4	748	323	118732	1.9657	0.1517	0.044
'CDC123'	ENSG00000151465	2	750	108	118947	2.937	0.1521	0.93
'CDC42EP2'	ENSG00000149798	2	750	108	118947	2.937	0.1521	0.108
'GPR12'	ENSG00000132975	2	750	108	118947	2.937	0.1521	0.003
'GRXCR1'	ENSG00000215203	2	750	108	118947	2.937	0.1521	0.006
'NSMCE1'	ENSG00000169189	2	750	108	118947	2.937	0.1521	0.197
'NUDT16L1'	ENSG00000168101	2	750	108	118947	2.937	0.1521	0.008
'PIGK'	ENSG00000142892	2	750	108	118947	2.937	0.1521	0.056
'RHOC'	ENSG00000155366	2	750	108	118947	2.937	0.1521	0.661
'SAMD8'	ENSG00000156671	2	750	108	118947	2.937	0.1521	0.013
'DNAH9'	ENSG00000007174	21	731	2422	116633	1.3834	0.1522	0.18
'DLL4'	ENSG00000128917	3	749	211	118844	2.256	0.1523	0.629
'PFKFB2'	ENSG00000123836	3	749	211	118844	2.256	0.1523	0.176
'SLC6A12'	ENSG00000111181	3	749	211	118844	2.256	0.1523	0.022
'TRMT2A'	ENSG00000099899	6	746	521	118534	1.8299	0.1529	0.499
'ARNTL2'	ENSG00000029153	3	749	212	118843	2.2453	0.1538	0.325
'SAG'	ENSG00000130561	3	749	212	118843	2.2453	0.1538	0.216
'NCOR2'	ENSG00000196498	8	744	742	118313	1.7145	0.1539	0.399
'FMO5'	ENSG00000131781	4	748	325	118730	1.9536	0.154	0.115
'RAB3GAP2'	ENSG00000118873	4	748	325	118730	1.9536	0.154	0.109
'DPM1'	ENSG00000000419	2	750	109	118946	2.91	0.1543	0.1
'GAS1'	ENSG00000180447	2	750	109	118946	2.91	0.1543	0.108
'MRPS28'	ENSG00000147586	2	750	109	118946	2.91	0.1543	0.126
'PHLDA1'	ENSG00000139289	2	750	109	118946	2.91	0.1543	0.07
'RMDN1'	ENSG00000176623	2	750	109	118946	2.91	0.1543	0.012
'TWF1'	ENSG00000151239	2	750	109	118946	2.91	0.1543	0.051
'ZNF91'	ENSG00000167232	2	750	109	118946	2.91	0.1543	0.185
'PCDHGA6'	ENSG00000253731	6	746	525	118530	1.8159	0.1551	0.14
'FLOT2'	ENSG00000132589	4	748	326	118729	1.9476	0.1552	0.643
'TPH1'	ENSG00000129167	4	748	326	118729	1.9476	0.1552	0.27
'ESF1'	ENSG00000089048	3	749	213	118842	2.2348	0.1553	0.091
'FBXO11'	ENSG00000138081	3	749	213	118842	2.2348	0.1553	0.163
'SLC39A2'	ENSG00000165794	3	749	213	118842	2.2348	0.1553	0.001
'SYNE2'	ENSG00000054654	12	740	1278	117777	1.4944	0.1557	0.976
'BCL2L15'	ENSG00000188761	1	751	26	119029	6.0959	0.1564	0.21
'CTNNA1'	ENSG00000044115	4	748	327	118728	1.9416	0.1564	0.533
'DSTN'	ENSG00000125868	1	751	26	119029	6.0959	0.1564	0.567
'GPR173'	ENSG00000184194	1	751	26	119029	6.0959	0.1564	0.157
'PJA1'	ENSG00000181191	1	751	26	119029	6.0959	0.1564	0.263
'PTGES3'	ENSG00000110958	1	751	26	119029	6.0959	0.1564	0.987
'SERTAD3'	ENSG00000167565	1	751	26	119029	6.0959	0.1564	0.009
'YWHAE'	ENSG00000108953	1	751	26	119029	6.0959	0.1564	0.26
'DAOA'	ENSG00000182346	2	750	110	118945	2.8835	0.1565	0
'GLUL'	ENSG00000135821	2	750	110	118945	2.8835	0.1565	0.787
'PGLYRP2'	ENSG00000161031	2	750	110	118945	2.8835	0.1565	0.303
'RASSF3'	ENSG00000153179	2	750	110	118945	2.8835	0.1565	0.19
'RNASE6'	ENSG00000169413	2	750	110	118945	2.8835	0.1565	0.023
'TP53RK'	ENSG00000172315	2	750	110	118945	2.8835	0.1565	0.007
'TXN2'	ENSG00000100348	2	750	110	118945	2.8835	0.1565	0.224
'NUP205'	ENSG00000155561	6	746	528	118527	1.8055	0.1567	0.221
'ABHD12B'	ENSG00000131969	3	749	214	118841	2.2243	0.1568	0.02
'ALX1'	ENSG00000180318	3	749	214	118841	2.2243	0.1568	0.082
'CDK12'	ENSG00000167258	3	749	214	118841	2.2243	0.1568	0.035
'ECHS1'	ENSG00000127884	3	749	214	118841	2.2243	0.1568	0.371
'PXMP2'	ENSG00000176894	3	749	214	118841	2.2243	0.1568	0.003
'RINT1'	ENSG00000135249	3	749	214	118841	2.2243	0.1568	0.054
'RNF103'	ENSG00000239305	3	749	214	118841	2.2243	0.1568	0.282
'ZFP30'	ENSG00000120784	3	749	214	118841	2.2243	0.1568	0.009
'KCNS1'	ENSG00000124134	6	746	530	118525	1.7986	0.1579	0.015
'FGF6'	ENSG00000111241	3	749	215	118840	2.2139	0.1583	0.003
'LFNG'	ENSG00000106003	3	749	215	118840	2.2139	0.1583	0.13
'SERPINE3'	ENSG00000253309	3	749	215	118840	2.2139	0.1583	0.001
'TENM1'	ENSG00000009694	6	746	531	118524	1.7952	0.1584	0.023
'AKTIP'	ENSG00000166971	2	750	111	118944	2.8575	0.1587	0.836
'ARHGEF3'	ENSG00000163947	2	750	111	118944	2.8575	0.1587	0.881
'CD6'	ENSG00000013725	2	750	111	118944	2.8575	0.1587	0.335
'MAP1S'	ENSG00000130479	2	750	111	118944	2.8575	0.1587	0.05
'PSPH'	ENSG00000146733	2	750	111	118944	2.8575	0.1587	0.512
'RBMS2'	ENSG00000076067	2	750	111	118944	2.8575	0.1587	0.256
'SLC30A3'	ENSG00000115194	2	750	111	118944	2.8575	0.1587	0.384
'SRPRB'	ENSG00000144867	2	750	111	118944	2.8575	0.1587	0.148
'TNPO3'	ENSG00000064419	4	748	329	118726	1.9298	0.1587	0.788
'SEC23IP'	ENSG00000107651	6	746	533	118522	1.7885	0.1596	0.224
'A1CF'	ENSG00000148584	3	749	216	118839	2.2037	0.1598	0.258
'ASAP1'	ENSG00000153317	3	749	216	118839	2.2037	0.1598	0.572
'C3orf70'	ENSG00000187068	3	749	216	118839	2.2037	0.1598	0.032
'HIST1H4E'	ENSG00000276966	3	749	216	118839	2.2037	0.1598	0.008
'MYO3B'	ENSG00000071909	10	742	1016	118039	1.5658	0.1598	0.106
'PAXIP1'	ENSG00000157212	3	749	216	118839	2.2037	0.1598	0.328
'TUBGCP4'	ENSG00000137822	3	749	216	118839	2.2037	0.1598	0.061
'KIAA1549'	ENSG00000122778	4	748	330	118725	1.9239	0.1599	0.004
'PLCD3'	ENSG00000161714	4	748	330	118725	1.9239	0.1599	0.082
'TOR3A'	ENSG00000186283	4	748	330	118725	1.9239	0.1599	0.001
'DNA2'	ENSG00000138346	6	746	534	118521	1.7851	0.1601	0.577
'OLFML2A'	ENSG00000185585	6	746	534	118521	1.7851	0.1601	0.006
'C7orf50'	ENSG00000146540	2	750	112	118943	2.832	0.1609	0.019
'FXR2'	ENSG00000129245	2	750	112	118943	2.832	0.1609	0.055
'GSC2'	ENSG00000063515	2	750	112	118943	2.832	0.1609	0.005
'IKZF4'	ENSG00000123411	2	750	112	118943	2.832	0.1609	0.597
'MNAT1'	ENSG00000020426	2	750	112	118943	2.832	0.1609	0.08
'NMD3'	ENSG00000169251	2	750	112	118943	2.832	0.1609	0.212
'RWDD2A'	ENSG00000013392	2	750	112	118943	2.832	0.1609	0.007
'TATDN1'	ENSG00000147687	2	750	112	118943	2.832	0.1609	0.029
'TMEM246'	ENSG00000165152	2	750	112	118943	2.832	0.1609	0.011
'CHST4'	ENSG00000140835	4	748	331	118724	1.9181	0.1611	0.004
'AK2'	ENSG00000004455	3	749	217	118838	2.1935	0.1613	0.025
'ANTXR1'	ENSG00000169604	3	749	217	118838	2.1935	0.1613	0.635
'CDC20B'	ENSG00000164287	3	749	217	118838	2.1935	0.1613	0.011
'CIDEB'	ENSG00000136305	3	749	217	118838	2.1935	0.1613	0.002
'CLTC'	ENSG00000141367	3	749	217	118838	2.1935	0.1613	0.368
'FLRT2'	ENSG00000185070	3	749	217	118838	2.1935	0.1613	0.268
'ISL1'	ENSG00000016082	3	749	217	118838	2.1935	0.1613	0.614
'KCNC1'	ENSG00000129159	3	749	217	118838	2.1935	0.1613	0.031
'KCND1'	ENSG00000102057	3	749	217	118838	2.1935	0.1613	0.01
'CDK2AP1'	ENSG00000111328	1	751	27	119028	5.8701	0.1617	0.09
'GUCA2B'	ENSG00000044012	1	751	27	119028	5.8701	0.1617	0.001
'IAPP'	ENSG00000121351	1	751	27	119028	5.8701	0.1617	0.006
'MUC7'	ENSG00000171195	1	751	27	119028	5.8701	0.1617	0.002
'NONO'	ENSG00000147140	1	751	27	119028	5.8701	0.1617	0.323
'NPVF'	ENSG00000105954	1	751	27	119028	5.8701	0.1617	0.004
'NRSN1'	ENSG00000152954	1	751	27	119028	5.8701	0.1617	0
'OR5M11'	ENSG00000255223	1	751	27	119028	5.8701	0.1617	0
'PRAMEF1'	ENSG00000116721	1	751	27	119028	5.8701	0.1617	0.009
'RPS6KA6'	ENSG00000072133	1	751	27	119028	5.8701	0.1617	0.003
'TEX19'	ENSG00000182459	1	751	27	119028	5.8701	0.1617	0.017
'USP46'	ENSG00000109189	1	751	27	119028	5.8701	0.1617	0.008
'AP4B1'	ENSG00000134262	4	748	332	118723	1.9123	0.1623	0.136
'SLC2A3'	ENSG00000059804	4	748	332	118723	1.9123	0.1623	0.24
'ARSD'	ENSG00000006756	3	749	218	118837	2.1834	0.1628	0.2
'CELA1'	ENSG00000139610	3	749	218	118837	2.1834	0.1628	0.001
'CYP2S1'	ENSG00000167600	3	749	218	118837	2.1834	0.1628	0.028
'FBP1'	ENSG00000165140	3	749	218	118837	2.1834	0.1628	0.176
'PRKG1'	ENSG00000185532	3	749	218	118837	2.1834	0.1628	0.01
'SERPINB6'	ENSG00000124570	3	749	218	118837	2.1834	0.1628	0.498
'ZNF180'	ENSG00000167384	3	749	218	118837	2.1834	0.1628	0.045
'ACKR3'	ENSG00000144476	2	750	113	118942	2.8069	0.1631	0.101
'RHBDD1'	ENSG00000144468	2	750	113	118942	2.8069	0.1631	0.096
'SNAP29'	ENSG00000099940	2	750	113	118942	2.8069	0.1631	0.614
'SPATA21'	ENSG00000187144	2	750	113	118942	2.8069	0.1631	0.006
'TGFB2'	ENSG00000092969	2	750	113	118942	2.8069	0.1631	0.874
'TMEM135'	ENSG00000166575	2	750	113	118942	2.8069	0.1631	0.454
'USH2A'	ENSG00000042781	22	730	2561	116494	1.3709	0.1633	0.206
'COG1'	ENSG00000166685	4	748	333	118722	1.9065	0.1635	0.054
'ATAD5'	ENSG00000176208	3	749	219	118836	2.1734	0.1643	0.573
'GJD2'	ENSG00000159248	3	749	219	118836	2.1734	0.1643	0.427
'HIF3A'	ENSG00000124440	3	749	219	118836	2.1734	0.1643	0.852
'LDB2'	ENSG00000169744	3	749	219	118836	2.1734	0.1643	0.315
'RNPEP'	ENSG00000176393	3	749	219	118836	2.1734	0.1643	0.009
'WDR46'	ENSG00000227057	3	749	219	118836	2.1734	0.1643	0.051
'ATP2A1'	ENSG00000196296	10	742	1030	118025	1.5443	0.1645	0.972
'CYP11B1'	ENSG00000160882	4	748	334	118721	1.9008	0.1647	0.028
'NLE1'	ENSG00000073536	4	748	334	118721	1.9008	0.1647	0.405
'SERPINF1'	ENSG00000132386	4	748	334	118721	1.9008	0.1647	0.01
'SLC28A3'	ENSG00000197506	4	748	334	118721	1.9008	0.1647	0.098
'CCDC9'	ENSG00000105321	2	750	114	118941	2.7822	0.1653	0.228
'LARP4'	ENSG00000161813	2	750	114	118941	2.7822	0.1653	0.084
'MYL7'	ENSG00000106631	2	750	114	118941	2.7822	0.1653	0
'OXGR1'	ENSG00000165621	2	750	114	118941	2.7822	0.1653	0.002
'PBK'	ENSG00000168078	2	750	114	118941	2.7822	0.1653	0.202
'POPDC3'	ENSG00000132429	2	750	114	118941	2.7822	0.1653	0.003
'PWWP2A'	ENSG00000170234	2	750	114	118941	2.7822	0.1653	0.138
'RNF5'	ENSG00000204308	2	750	114	118941	2.7822	0.1653	0.314
'SEMA7A'	ENSG00000138623	2	750	114	118941	2.7822	0.1653	0.258
'ADSL'	ENSG00000239900	6	746	543	118512	1.7554	0.1655	0.118
'B4GALNT4'	ENSG00000182272	3	749	220	118835	2.1635	0.1658	0.12
'PCDHB14'	ENSG00000120327	3	749	220	118835	2.1635	0.1658	0.052
'ASPSCR1'	ENSG00000169696	4	748	335	118720	1.8951	0.1659	0.009
'CERS4'	ENSG00000090661	4	748	335	118720	1.8951	0.1659	0.106
'BOD1L2'	ENSG00000228075	1	751	28	119027	5.6604	0.1669	0.003
'CMC1'	ENSG00000187118	1	751	28	119027	5.6604	0.1669	0
'HIST1H2BK'	ENSG00000197903	1	751	28	119027	5.6604	0.1669	0.114
'KRTAP5-7'	ENSG00000244411	1	751	28	119027	5.6604	0.1669	0.008
'RPS13'	ENSG00000110700	1	751	28	119027	5.6604	0.1669	0.182
'SERTAD1'	ENSG00000197019	1	751	28	119027	5.6604	0.1669	0.007
'SPRYD7'	ENSG00000123178	1	751	28	119027	5.6604	0.1669	0.002
'SYN1'	ENSG00000008056	1	751	28	119027	5.6604	0.1669	0.197
'ZNF32'	ENSG00000169740	1	751	28	119027	5.6604	0.1669	0.066
'ZNRF4'	ENSG00000105428	1	751	28	119027	5.6604	0.1669	0
'KALRN'	ENSG00000160145	10	742	1037	118018	1.5338	0.167	0.676
'CSHL1'	ENSG00000204414	4	748	336	118719	1.8895	0.1671	0.084
'GALNT4'	ENSG00000257594	4	748	336	118719	1.8895	0.1671	0.162
'ADIPOQ'	ENSG00000181092	3	749	221	118834	2.1537	0.1674	0.421
'CYB5R1'	ENSG00000159348	3	749	221	118834	2.1537	0.1674	0.006
'MMP15'	ENSG00000102996	3	749	221	118834	2.1537	0.1674	0.089
'MPND'	ENSG00000008382	3	749	221	118834	2.1537	0.1674	0
'TMEM184A'	ENSG00000164855	3	749	221	118834	2.1537	0.1674	0
'DUSP10'	ENSG00000143507	2	750	115	118940	2.758	0.1675	0.299
'SLC8A2'	ENSG00000118160	2	750	115	118940	2.758	0.1675	0.01
'SRPK3'	ENSG00000184343	2	750	115	118940	2.758	0.1675	0.094
'TMEM59L'	ENSG00000105696	2	750	115	118940	2.758	0.1675	0.001
'TRIM58'	ENSG00000162722	2	750	115	118940	2.758	0.1675	0.793
'TUBB4A'	ENSG00000104833	2	750	115	118940	2.758	0.1675	0.213
'TUBG1'	ENSG00000131462	2	750	115	118940	2.758	0.1675	0.622
'WNT3'	ENSG00000108379	2	750	115	118940	2.758	0.1675	0.58
'INPP5B'	ENSG00000204084	6	746	548	118507	1.7393	0.1686	0.664
'CPQ'	ENSG00000104324	3	749	222	118833	2.144	0.1689	0.023
'RPE'	ENSG00000197713	3	749	222	118833	2.144	0.1689	0.09
'SERPINB2'	ENSG00000197632	3	749	222	118833	2.144	0.1689	0.001
'SPARCL1'	ENSG00000152583	3	749	222	118833	2.144	0.1689	0.424
'TNFAIP8L3'	ENSG00000183578	3	749	222	118833	2.144	0.1689	0
'UGT2B11'	ENSG00000213759	3	749	222	118833	2.144	0.1689	0.083
'CCDC61'	ENSG00000104983	2	750	116	118939	2.7342	0.1697	0.012
'CLHC1'	ENSG00000162994	2	750	116	118939	2.7342	0.1697	0.142
'MRPL11'	ENSG00000174547	2	750	116	118939	2.7342	0.1697	0.011
'RGS9BP'	ENSG00000186326	2	750	116	118939	2.7342	0.1697	0.002
'RNFT1'	ENSG00000189050	2	750	116	118939	2.7342	0.1697	0.005
'STX3'	ENSG00000166900	2	750	116	118939	2.7342	0.1697	0.173
'CSRP3'	ENSG00000129170	3	749	223	118832	2.1344	0.1704	0.187
'NUFIP2'	ENSG00000108256	3	749	223	118832	2.1344	0.1704	0.44
'PMM1'	ENSG00000100417	3	749	223	118832	2.1344	0.1704	0.003
'WDR19'	ENSG00000157796	8	744	786	118269	1.618	0.1704	0.38
'AOC1'	ENSG00000002726	4	748	339	118716	1.8727	0.1707	0.045
'POC1B-GALNT4'	ENSG00000259075	4	748	339	118716	1.8727	0.1707	0.053
'SLC3A2'	ENSG00000168003	6	746	552	118503	1.7266	0.1712	0.33
'SMC2'	ENSG00000136824	6	746	552	118503	1.7266	0.1712	0.298
'ANKRD1'	ENSG00000148677	2	750	117	118938	2.7108	0.1719	0.364
'CLEC4E'	ENSG00000166523	2	750	117	118938	2.7108	0.1719	0.068
'CTRB2'	ENSG00000168928	2	750	117	118938	2.7108	0.1719	0.071
'GRIK3'	ENSG00000163873	4	748	340	118715	1.8672	0.1719	0.005
'INO80B'	ENSG00000115274	2	750	117	118938	2.7108	0.1719	0.016
'MRPL4'	ENSG00000105364	2	750	117	118938	2.7108	0.1719	0.019
'MYNN'	ENSG00000085274	2	750	117	118938	2.7108	0.1719	0.534
'PDK2'	ENSG00000005882	2	750	117	118938	2.7108	0.1719	0.002
'RBM5'	ENSG00000003756	2	750	117	118938	2.7108	0.1719	0.353
'RNF167'	ENSG00000108523	2	750	117	118938	2.7108	0.1719	0.611
'STK10'	ENSG00000072786	4	748	340	118715	1.8672	0.1719	0.227
'STX8'	ENSG00000170310	2	750	117	118938	2.7108	0.1719	0.008
'TIGD4'	ENSG00000169989	2	750	117	118938	2.7108	0.1719	0.007
'VNN1'	ENSG00000112299	4	748	340	118715	1.8672	0.1719	0.01
'CYP3A7'	ENSG00000160870	3	749	224	118831	2.1248	0.172	0.261
'FOXJ1'	ENSG00000129654	3	749	224	118831	2.1248	0.172	0.283
'GRAMD1A'	ENSG00000089351	3	749	224	118831	2.1248	0.172	0.468
'MROH9'	ENSG00000117501	3	749	224	118831	2.1248	0.172	0.263
'P2RX7'	ENSG00000089041	3	749	224	118831	2.1248	0.172	0.286
'SLC18A3'	ENSG00000187714	3	749	224	118831	2.1248	0.172	0.266
'ACYP1'	ENSG00000119640	1	751	29	119026	5.4652	0.1721	0.001
'COPS7B'	ENSG00000144524	1	751	29	119026	5.4652	0.1721	0.192
'FXYD7'	ENSG00000221946	1	751	29	119026	5.4652	0.1721	0.001
'OR10H2'	ENSG00000171942	1	751	29	119026	5.4652	0.1721	0.003
'OR8J3'	ENSG00000167822	1	751	29	119026	5.4652	0.1721	0.036
'IFT172'	ENSG00000138002	8	744	790	118265	1.6097	0.1722	0.892
'NOS1'	ENSG00000089250	6	746	554	118501	1.7204	0.1725	0.635
'FSIP2'	ENSG00000188738	8	744	791	118264	1.6077	0.1727	0.003
'UBR5'	ENSG00000104517	6	746	555	118500	1.7173	0.1731	0.359
'DNAJB8'	ENSG00000179407	3	749	225	118830	2.1154	0.1735	0.097
'MAPK3'	ENSG00000102882	3	749	225	118830	2.1154	0.1735	0.562
'TM7SF3'	ENSG00000064115	3	749	225	118830	2.1154	0.1735	0.007
'WBP1'	ENSG00000239779	3	749	225	118830	2.1154	0.1735	0.011
'ATP4B'	ENSG00000186009	2	750	118	118937	2.6878	0.1742	0
'HAAO'	ENSG00000162882	2	750	118	118937	2.6878	0.1742	0.21
'ISY1'	ENSG00000240682	2	750	118	118937	2.6878	0.1742	0.162
'MSANTD2'	ENSG00000120458	2	750	118	118937	2.6878	0.1742	0.003
'ACRBP'	ENSG00000111644	4	748	342	118713	1.8562	0.1744	0.001
'CDK11A'	ENSG00000008128	4	748	342	118713	1.8562	0.1744	0.017
'GPR156'	ENSG00000175697	4	748	342	118713	1.8562	0.1744	0.002
'KRT31'	ENSG00000094796	4	748	342	118713	1.8562	0.1744	0.013
'TESK2'	ENSG00000070759	4	748	342	118713	1.8562	0.1744	0.267
'CNR1'	ENSG00000118432	3	749	226	118829	2.106	0.175	0.118
'DUS4L'	ENSG00000105865	3	749	226	118829	2.106	0.175	0
'MMP21'	ENSG00000154485	3	749	226	118829	2.106	0.175	0
'PARVG'	ENSG00000138964	3	749	226	118829	2.106	0.175	0.002
'SLC7A1'	ENSG00000139514	3	749	226	118829	2.106	0.175	0.01
'TDRD10'	ENSG00000163239	3	749	226	118829	2.106	0.175	0.012
'CLCNKA'	ENSG00000186510	6	746	558	118497	1.708	0.1751	0.068
'DDX10'	ENSG00000178105	4	748	343	118712	1.8508	0.1756	0.122
'HSD17B4'	ENSG00000133835	4	748	343	118712	1.8508	0.1756	0.785
'TNK2'	ENSG00000061938	6	746	559	118496	1.7049	0.1758	0.483
'POMGNT2'	ENSG00000144647	6	746	560	118495	1.7019	0.1764	0.176
'SWI5'	ENSG00000175854	2	750	119	118936	2.6652	0.1764	0.075
'TMEM147'	ENSG00000105677	2	750	119	118936	2.6652	0.1764	0.284
'TMEM177'	ENSG00000144120	2	750	119	118936	2.6652	0.1764	0.01
'ZBTB37'	ENSG00000185278	2	750	119	118936	2.6652	0.1764	0
'BTRC'	ENSG00000166167	3	749	227	118828	2.0967	0.1766	0.072
'GJA5'	ENSG00000265107	3	749	227	118828	2.0967	0.1766	0.607
'KLK12'	ENSG00000186474	3	749	227	118828	2.0967	0.1766	0.018
'OSCP1'	ENSG00000116885	3	749	227	118828	2.0967	0.1766	0.02
'SH3GLB2'	ENSG00000148341	3	749	227	118828	2.0967	0.1766	0.207
'SLC35B4'	ENSG00000205060	3	749	227	118828	2.0967	0.1766	0.006
'SORCS1'	ENSG00000108018	3	749	227	118828	2.0967	0.1766	0.359
'TPRA1'	ENSG00000163870	3	749	227	118828	2.0967	0.1766	0.023
'GALNT11'	ENSG00000178234	4	748	344	118711	1.8454	0.1768	0.647
'PCDHGC4'	ENSG00000242419	4	748	344	118711	1.8454	0.1768	0.027
'ULK4'	ENSG00000168038	6	746	561	118494	1.6988	0.1771	0.995
'MYOM2'	ENSG00000036448	13	739	1427	117628	1.4501	0.1772	0.24
'ARL13A'	ENSG00000174225	1	751	30	119025	5.283	0.1773	0.002
'CDR1'	ENSG00000184258	1	751	30	119025	5.283	0.1773	0.003
'CXorf38'	ENSG00000185753	1	751	30	119025	5.283	0.1773	0.003
'LYNX1'	ENSG00000180155	1	751	30	119025	5.283	0.1773	0.001
'PMCH'	ENSG00000183395	1	751	30	119025	5.283	0.1773	0.006
'PRR3'	ENSG00000204576	1	751	30	119025	5.283	0.1773	0.027
'SLURP1'	ENSG00000126233	1	751	30	119025	5.283	0.1773	0
'TBCA'	ENSG00000171530	1	751	30	119025	5.283	0.1773	0.08
'ZNF445'	ENSG00000185219	1	751	30	119025	5.283	0.1773	0.382
'ZNF496'	ENSG00000162714	1	751	30	119025	5.283	0.1773	0.204
'ABCC8'	ENSG00000006071	3	749	1116	117939	0.4233	0.1775	0.275
'DACH1'	ENSG00000276644	3	749	228	118827	2.0875	0.1781	0.436
'DDX31'	ENSG00000125485	3	749	228	118827	2.0875	0.1781	0.341
'PDZRN4'	ENSG00000165966	4	748	345	118710	1.84	0.1781	0.129
'RASGRP2'	ENSG00000068831	3	749	228	118827	2.0875	0.1781	0.003
'PRKDC'	ENSG00000253729	3	749	1123	117932	0.4206	0.1784	0.786
'AFTPH'	ENSG00000119844	2	750	120	118935	2.643	0.1786	0.383
'CHKA'	ENSG00000110721	2	750	120	118935	2.643	0.1786	0.043
'DNAJB11'	ENSG00000090520	2	750	120	118935	2.643	0.1786	0.598
'HMMR'	ENSG00000072571	2	750	120	118935	2.643	0.1786	0.118
'KCNMB3'	ENSG00000171121	2	750	120	118935	2.643	0.1786	0.002
'MPPED1'	ENSG00000186732	2	750	120	118935	2.643	0.1786	0
'OR10P1'	ENSG00000175398	2	750	120	118935	2.643	0.1786	0.203
'PAXBP1'	ENSG00000159086	2	750	120	118935	2.643	0.1786	0.04
'RGL4'	ENSG00000159496	2	750	120	118935	2.643	0.1786	0.103
'RGP1'	ENSG00000107185	2	750	120	118935	2.643	0.1786	0.198
'ZNF2'	ENSG00000275111	2	750	120	118935	2.643	0.1786	0
'ANO10'	ENSG00000160746	4	748	346	118709	1.8347	0.1793	0.004
'CASP7'	ENSG00000165806	3	749	229	118826	2.0783	0.1797	0.564
'EPOR'	ENSG00000187266	3	749	229	118826	2.0783	0.1797	0.285
'FAM186B'	ENSG00000135436	3	749	229	118826	2.0783	0.1797	0.02
'LDHAL6A'	ENSG00000166800	3	749	229	118826	2.0783	0.1797	0
'RNF19B'	ENSG00000116514	3	749	229	118826	2.0783	0.1797	0.23
'HOGA1'	ENSG00000241935	4	748	347	118708	1.8294	0.1805	0.019
'CD14'	ENSG00000170458	2	750	121	118934	2.6211	0.1809	0.712
'CREB3L1'	ENSG00000157613	2	750	121	118934	2.6211	0.1809	0.007
'GPR37'	ENSG00000170775	2	750	121	118934	2.6211	0.1809	0.013
'HINT3'	ENSG00000111911	2	750	121	118934	2.6211	0.1809	0.006
'NKD1'	ENSG00000140807	2	750	121	118934	2.6211	0.1809	0.002
'PHLDA2'	ENSG00000181649	2	750	121	118934	2.6211	0.1809	0.004
'PPP1R16B'	ENSG00000101445	2	750	121	118934	2.6211	0.1809	0.002
'PRKACB'	ENSG00000142875	2	750	121	118934	2.6211	0.1809	0.197
'SP3'	ENSG00000172845	2	750	121	118934	2.6211	0.1809	0.478
'CPOX'	ENSG00000080819	3	749	230	118825	2.0693	0.1812	0.004
'LRCH3'	ENSG00000186001	3	749	230	118825	2.0693	0.1812	0.488
'RXFP1'	ENSG00000171509	3	749	230	118825	2.0693	0.1812	0.109
'TES'	ENSG00000135269	3	749	230	118825	2.0693	0.1812	0.023
'TRIM50'	ENSG00000146755	3	749	230	118825	2.0693	0.1812	0.024
'ARHGEF16'	ENSG00000130762	0	752	353	118702	0	0.1813	0.01
'C1S'	ENSG00000182326	0	752	356	118699	0	0.1813	0.589
'FTSJ3'	ENSG00000108592	0	752	355	118700	0	0.1813	0.721
'GRM5'	ENSG00000168959	0	752	355	118700	0	0.1813	0.021
'IARS2'	ENSG00000067704	0	752	356	118699	0	0.1813	0.381
'MAP1B'	ENSG00000131711	0	752	357	118698	0	0.1813	0.618
'PLS1'	ENSG00000120756	0	752	353	118702	0	0.1813	0.553
'SFXN2'	ENSG00000156398	0	752	354	118701	0	0.1813	0.026
'ABHD4'	ENSG00000100439	0	752	361	118694	0	0.1815	0.003
'WDR78'	ENSG00000152763	0	752	360	118695	0	0.1815	0.238
'CHST5'	ENSG00000135702	0	752	362	118693	0	0.1816	0.004
'IGSF9'	ENSG00000085552	0	752	362	118693	0	0.1816	0.244
'SAMD9'	ENSG00000205413	0	752	362	118693	0	0.1816	0.116
'TTLL12'	ENSG00000100304	0	752	362	118693	0	0.1816	0.009
'VWCE'	ENSG00000167992	0	752	362	118693	0	0.1816	0.024
'NISCH'	ENSG00000010322	0	752	363	118692	0	0.1817	0.562
'ACY3'	ENSG00000132744	0	752	364	118691	0	0.1818	0.001
'AHCYL2'	ENSG00000158467	0	752	364	118691	0	0.1818	0.022
'AURKC'	ENSG00000105146	0	752	364	118691	0	0.1818	0.002
'CNTN2'	ENSG00000184144	0	752	366	118689	0	0.182	0.331
'AKAP3'	ENSG00000111254	0	752	367	118688	0	0.1821	0.292
'MACC1'	ENSG00000183742	0	752	367	118688	0	0.1821	0.348
'PEX12'	ENSG00000108733	0	752	367	118688	0	0.1821	0.005
'APPL1'	ENSG00000157500	0	752	368	118687	0	0.1822	0.607
'IPP'	ENSG00000197429	0	752	368	118687	0	0.1822	0.389
'TRIP10'	ENSG00000125733	0	752	368	118687	0	0.1822	0.543
'ALDH7A1'	ENSG00000164904	0	752	370	118685	0	0.1824	0.337
'KLHL36'	ENSG00000135686	0	752	370	118685	0	0.1824	0.001
'RGS11'	ENSG00000076344	0	752	370	118685	0	0.1824	0.003
'BTF3'	ENSG00000145741	1	751	31	119024	5.1125	0.1825	0.381
'CEND1'	ENSG00000184524	1	751	31	119024	5.1125	0.1825	0.001
'CMPK1'	ENSG00000162368	1	751	31	119024	5.1125	0.1825	0.134
'CSNK2A1'	ENSG00000101266	1	751	31	119024	5.1125	0.1825	0.284
'GPRIN2'	ENSG00000204175	1	751	31	119024	5.1125	0.1825	0.108
'INSIG2'	ENSG00000125629	1	751	31	119024	5.1125	0.1825	0.592
'KLF14'	ENSG00000266265	1	751	31	119024	5.1125	0.1825	0.39
'PDCD1'	ENSG00000188389	1	751	31	119024	5.1125	0.1825	0.473
'TMEM167A'	ENSG00000174695	1	751	31	119024	5.1125	0.1825	0.021
'OR8G5'	ENSG00000255298	0	752	371	118684	0	0.1826	0.001
'PELP1'	ENSG00000141456	0	752	371	118684	0	0.1826	0.196
'SLC15A1'	ENSG00000088386	0	752	371	118684	0	0.1826	0.313
'WDR91'	ENSG00000105875	0	752	371	118684	0	0.1826	0.226
'ZNF335'	ENSG00000198026	0	752	371	118684	0	0.1826	0.886
'DCST1'	ENSG00000163357	0	752	372	118683	0	0.1827	0.041
'ITGAL'	ENSG00000005844	0	752	372	118683	0	0.1827	0.9
'IL9R'	ENSG00000124334	3	749	231	118824	2.0603	0.1828	0.017
'RNF185'	ENSG00000138942	3	749	231	118824	2.0603	0.1828	0.461
'SND1'	ENSG00000197157	3	749	231	118824	2.0603	0.1828	0.667
'LMCD1'	ENSG00000071282	0	752	373	118682	0	0.1829	0.683
'PITRM1'	ENSG00000107959	0	752	373	118682	0	0.1829	0.532
'GRTP1'	ENSG00000139835	0	752	374	118681	0	0.183	0.122
'AADACL4'	ENSG00000204518	2	750	122	118933	2.5996	0.1831	0.006
'ADAMDEC1'	ENSG00000134028	2	750	122	118933	2.5996	0.1831	0.011
'GUK1'	ENSG00000143774	2	750	122	118933	2.5996	0.1831	0.275
'HUS1'	ENSG00000136273	2	750	122	118933	2.5996	0.1831	0.008
'IFIT5'	ENSG00000152778	2	750	122	118933	2.5996	0.1831	0.001
'NPM2'	ENSG00000158806	2	750	122	118933	2.5996	0.1831	0.004
'POLDIP2'	ENSG00000004142	2	750	122	118933	2.5996	0.1831	0.196
'SOGA3'	ENSG00000214338	2	750	122	118933	2.5996	0.1831	0.126
'SPRYD3'	ENSG00000167778	2	750	122	118933	2.5996	0.1831	0.123
'TIGD3'	ENSG00000173825	2	750	122	118933	2.5996	0.1831	0.001
'FICD'	ENSG00000198855	0	752	375	118680	0	0.1832	0.046
'TAP1'	ENSG00000168394	0	752	375	118680	0	0.1832	0.381
'RBM23'	ENSG00000100461	0	752	376	118679	0	0.1833	0.403
'CNNM1'	ENSG00000119946	0	752	377	118678	0	0.1835	0.095
'CLSTN2'	ENSG00000158258	0	752	380	118675	0	0.1841	0.02
'DPF3'	ENSG00000205683	0	752	380	118675	0	0.1841	0.017
'LRP4'	ENSG00000134569	13	739	1452	117603	1.4248	0.1842	0.627
'EOMES'	ENSG00000163508	0	752	381	118674	0	0.1843	0.702
'KRT20'	ENSG00000171431	0	752	381	118674	0	0.1843	0
'HOXD3'	ENSG00000128652	3	749	232	118823	2.0514	0.1844	0.87
'PLEKHA1'	ENSG00000107679	3	749	232	118823	2.0514	0.1844	0.199
'PRSS54'	ENSG00000103023	3	749	232	118823	2.0514	0.1844	0
'TRIP4'	ENSG00000103671	3	749	232	118823	2.0514	0.1844	0.051
'VTN'	ENSG00000109072	3	749	232	118823	2.0514	0.1844	0.633
'ACOT8'	ENSG00000101473	0	752	383	118672	0	0.1847	0.002
'KIF5C'	ENSG00000168280	0	752	383	118672	0	0.1847	0.2
'LRIG1'	ENSG00000144749	6	746	572	118483	1.666	0.1847	0.784
'SCNN1B'	ENSG00000168447	0	752	383	118672	0	0.1847	0.5
'SSH3'	ENSG00000172830	0	752	383	118672	0	0.1847	0.004
'COL8A1'	ENSG00000144810	0	752	384	118671	0	0.185	0.357
'RIN3'	ENSG00000100599	0	752	384	118671	0	0.185	0.567
'FZD1'	ENSG00000157240	0	752	385	118670	0	0.1852	0.047
'UBR1'	ENSG00000159459	0	752	385	118670	0	0.1852	0.408
'BPIFA1'	ENSG00000198183	2	750	123	118932	2.5785	0.1854	0.067
'CNOT6'	ENSG00000113300	2	750	123	118932	2.5785	0.1854	0.229
'ESRP1'	ENSG00000104413	2	750	123	118932	2.5785	0.1854	0.121
'ETV6'	ENSG00000139083	2	750	123	118932	2.5785	0.1854	0.269
'GSDMD'	ENSG00000104518	2	750	123	118932	2.5785	0.1854	0.09
'MFAP3L'	ENSG00000198948	2	750	123	118932	2.5785	0.1854	0.09
'MRPL28'	ENSG00000086504	2	750	123	118932	2.5785	0.1854	0.006
'PDLIM4'	ENSG00000131435	2	750	123	118932	2.5785	0.1854	0.012
'RLF'	ENSG00000117000	2	750	123	118932	2.5785	0.1854	0.18
'ABHD15'	ENSG00000168792	3	749	233	118822	2.0426	0.1859	0.027
'ANKH'	ENSG00000154122	3	749	233	118822	2.0426	0.1859	0.484
'CTNNBL1'	ENSG00000132792	3	749	233	118822	2.0426	0.1859	0.099
'PRSS23'	ENSG00000150687	3	749	233	118822	2.0426	0.1859	0.081
'PTK6'	ENSG00000101213	0	752	388	118667	0	0.1859	0.001
'TUT1'	ENSG00000149016	3	749	233	118822	2.0426	0.1859	0.326
'WNT7B'	ENSG00000188064	3	749	233	118822	2.0426	0.1859	0.807
'ABCG8'	ENSG00000143921	6	746	574	118481	1.6602	0.1862	0.625
'EFHC1'	ENSG00000096093	6	746	574	118481	1.6602	0.1862	0.249
'TMTC3'	ENSG00000139324	0	752	389	118666	0	0.1862	0.407
'CP'	ENSG00000047457	8	744	820	118235	1.5504	0.1869	0.263
[truncated: 15,185 more rows]

## Sheet: Ultra-rare
Gene Name	Gene ENSG	Qual Cases	Unqual Cases	Qual Ctrls	Unqual Ctrls	Odds Ratio	Fet P	mantis-ml prob.
'TERT'	ENSG00000164362	12	740	158	118897	12.2029	1.137e-09	0.858
'RTEL1'	ENSG00000258366	8	744	214	118841	5.9713	9.222e-05	0.889
'MIIP'	ENSG00000116691	3	749	20	119035	23.8388	0.0003972	0.018
'GPIHBP1'	ENSG00000277494	3	749	22	119033	21.6713	0.000511	0.005
'ARIH1'	ENSG00000166233	4	748	59	118996	10.7855	0.0006838	0.021
'FOXRED2'	ENSG00000100350	5	747	111	118944	7.1725	0.000869	0.023
'OLFML2B'	ENSG00000162745	6	746	168	118887	5.6916	0.0008691	0.16
'ATAD2B'	ENSG00000119778	6	746	174	118881	5.4951	0.001	0.84
'HPS3'	ENSG00000163755	5	747	118	118937	6.7466	0.0011	0.055
'MGP'	ENSG00000111341	2	750	6	119049	52.9107	0.0011	0.633
'PAQR6'	ENSG00000160781	4	748	69	118986	9.2216	0.0012	0.001
'SYCP2L'	ENSG00000153157	3	749	30	119025	15.8912	0.0012	0.29
'TNFRSF4'	ENSG00000186827	3	749	31	119024	15.3784	0.0013	0.036
'RGL3'	ENSG00000205517	4	748	72	118983	8.8371	0.0014	0.736
'TXNDC2'	ENSG00000168454	3	749	32	119023	14.8977	0.0014	0.001
'TREX1'	ENSG00000213689	4	748	74	118981	8.5981	0.0015	0.522
'FZD9'	ENSG00000188763	5	747	131	118924	6.0764	0.0018	0.044
'TBX1'	ENSG00000184058	5	747	133	118922	5.9849	0.0019	0.314
'ZNF662'	ENSG00000182983	3	749	36	119019	13.242	0.0019	0
'RTBDN'	ENSG00000132026	3	749	38	119017	12.5448	0.0022	0
'DENND2C'	ENSG00000175984	4	748	83	118972	7.6652	0.0023	0.127
'SF3B2'	ENSG00000087365	4	748	85	118970	7.4847	0.0025	0.176
'TLCD1'	ENSG00000160606	4	748	85	118970	7.4847	0.0025	0.002
'MCMBP'	ENSG00000197771	4	748	87	118968	7.3126	0.0027	0.285
'CUL9'	ENSG00000112659	7	745	294	118761	3.7955	0.0032	0.521
'KRT10'	ENSG00000186395	6	746	219	118836	4.3643	0.0032	0.637
'TRIO'	ENSG00000038382	8	744	376	118679	3.3939	0.0032	0.017
'APOC1'	ENSG00000130208	2	750	12	119043	26.454	0.0034	0.985
'AK1'	ENSG00000106992	3	749	45	119010	10.5928	0.0035	0.434
'GTSE1'	ENSG00000075218	3	749	46	119009	10.3624	0.0037	0.046
'COPS5'	ENSG00000121022	2	750	14	119041	22.6745	0.0045	0.643
'KMT2B'	ENSG00000272333	7	745	314	118741	3.5531	0.0045	0.226
'SEC14L4'	ENSG00000133488	3	749	51	119004	9.3461	0.0048	0.074
'CNTNAP2'	ENSG00000174469	7	745	319	118736	3.4973	0.0049	0.404
'TULP3'	ENSG00000078246	4	748	105	118950	6.0581	0.0051	0.068
'KRT81'	ENSG00000205426	4	748	106	118949	6.0009	0.0053	0.001
'MYOM2'	ENSG00000036448	7	745	324	118731	3.4432	0.0053	0.24
'PARN'	ENSG00000140694	3	749	53	119002	8.9933	0.0053	0.076
'TOR1AIP1'	ENSG00000143337	3	749	53	119002	8.9933	0.0053	0.118
'NOTCH1'	ENSG00000148400	8	744	413	118642	3.0889	0.0056	0.43
'RNF8'	ENSG00000112130	3	749	54	119001	8.8267	0.0056	0.328
'SLC5A3'	ENSG00000198743	4	748	110	118945	5.7825	0.006	0.519
'PARL'	ENSG00000175193	3	749	56	118999	8.5113	0.0062	0.647
'FAM110C'	ENSG00000184731	2	750	17	119038	18.6726	0.0063	0.003
'NBPF20'	ENSG00000162825	1	751	0	119055	NA	0.0063	0
'SAMD14'	ENSG00000167100	3	749	58	118997	8.2176	0.0068	0.004
'PBK'	ENSG00000168078	2	750	18	119037	17.6351	0.0069	0.202
'ABCC12'	ENSG00000140798	7	745	342	118713	3.2615	0.007	0.062
'MLX'	ENSG00000108788	3	749	59	118996	8.0783	0.0071	0.163
'GLG1'	ENSG00000090863	4	748	117	118938	5.4362	0.0073	0.285
'OSBPL2'	ENSG00000130703	3	749	60	118995	7.9436	0.0074	0.665
'ACADM'	ENSG00000117054	4	748	118	118937	5.3901	0.0075	0.088
'DTNA'	ENSG00000134769	4	748	118	118937	5.3901	0.0075	0.078
'THAP9'	ENSG00000168152	4	748	118	118937	5.3901	0.0075	0.021
'ABCA6'	ENSG00000154262	6	746	265	118790	3.6053	0.0077	0.845
'ECHDC2'	ENSG00000121310	3	749	61	118994	7.8133	0.0077	0.011
'PLXDC1'	ENSG00000161381	3	749	61	118994	7.8133	0.0077	0
'PPP2R3C'	ENSG00000092020	3	749	62	118993	7.6872	0.0081	0.491
'CYP2A6'	ENSG00000255974	3	749	63	118992	7.5651	0.0084	0.995
'OR10G9'	ENSG00000236981	2	750	20	119035	15.8713	0.0084	0
'HSPA12A'	ENSG00000165868	3	749	64	118991	7.4469	0.0088	0.442
'IRAK4'	ENSG00000198001	3	749	64	118991	7.4469	0.0088	0.023
'PLIN4'	ENSG00000167676	3	749	64	118991	7.4469	0.0088	0.098
'TRIP4'	ENSG00000103671	3	749	64	118991	7.4469	0.0088	0.051
'MAP7D2'	ENSG00000184368	2	750	21	119034	15.1154	0.0091	0.005
'MYT1'	ENSG00000196132	4	748	125	118930	5.0879	0.0091	0.258
'PDIA2'	ENSG00000185615	4	748	125	118930	5.0879	0.0091	0.008
'SLC25A20'	ENSG00000178537	3	749	66	118989	7.2211	0.0095	0.132
'FAM20C'	ENSG00000177706	4	748	127	118928	5.0077	0.0096	0.123
'AP3S1'	ENSG00000177879	2	750	22	119033	14.4282	0.0099	0.072
'ETV3L'	ENSG00000253831	2	750	22	119033	14.4282	0.0099	0.001
'HOXA2'	ENSG00000105996	3	749	67	118988	7.1132	0.0099	0.076
'KLHDC3'	ENSG00000124702	2	750	22	119033	14.4282	0.0099	0.515
'LY9'	ENSG00000122224	2	750	22	119033	14.4282	0.0099	0.061
'MAGI2'	ENSG00000187391	4	748	129	118926	4.93	0.0101	0.186
'OGDHL'	ENSG00000197444	5	747	201	118854	3.9579	0.0101	0.564
'CPB1'	ENSG00000153002	3	749	68	118987	7.0086	0.0103	0
'PSAPL1'	ENSG00000178597	3	749	68	118987	7.0086	0.0103	0.011
'RHBDL3'	ENSG00000141314	3	749	69	118986	6.9069	0.0107	0.118
'CSPG5'	ENSG00000114646	3	749	70	118985	6.8082	0.0111	0.005
'ZNF169'	ENSG00000175787	3	749	70	118985	6.8082	0.0111	0.025
'VIPR1'	ENSG00000114812	3	749	71	118984	6.7123	0.0115	0.554
'CSAG1'	ENSG00000198930	2	750	24	119031	13.2257	0.0116	0.071
'MRGPRX2'	ENSG00000183695	2	750	24	119031	13.2257	0.0116	0.002
'SLC26A6'	ENSG00000225697	4	748	135	118920	4.7106	0.0118	0.221
'DAAM1'	ENSG00000100592	5	747	211	118844	3.77	0.0122	0.101
'CNBD2'	ENSG00000149646	3	749	73	118982	6.5283	0.0123	0.003
'NTN4'	ENSG00000074527	3	749	73	118982	6.5283	0.0123	0.165
'NCEH1'	ENSG00000144959	2	750	25	119030	12.6965	0.0124	0.091
'RALY'	ENSG00000125970	2	750	25	119030	12.6965	0.0124	0.981
'WFIKKN1'	ENSG00000127578	4	748	137	118918	4.6418	0.0124	0.021
'IFNA6'	ENSG00000120235	1	751	1	119054	158.527	0.0125	0.241
'CLASRP'	ENSG00000104859	3	749	74	118981	6.44	0.0128	0.196
'GUF1'	ENSG00000151806	3	749	75	118980	6.3541	0.0132	0.013
'LMAN1'	ENSG00000074695	3	749	75	118980	6.3541	0.0132	0.382
'PRKAA2'	ENSG00000162409	3	749	75	118980	6.3541	0.0132	0.018
'SPAG16'	ENSG00000144451	3	749	75	118980	6.3541	0.0132	0.052
'CR2'	ENSG00000117322	4	748	140	118915	4.5422	0.0133	0.084
'HNRNPK'	ENSG00000165119	2	750	26	119029	12.2081	0.0133	0.179
'IVL'	ENSG00000163207	2	750	26	119029	12.2081	0.0133	0.127
'TENM1'	ENSG00000009694	5	747	216	118839	3.6826	0.0133	0.023
'TMEM242'	ENSG00000215712	2	750	26	119029	12.2081	0.0133	0.001
'DBR1'	ENSG00000138231	3	749	77	118978	6.1889	0.0142	0.226
'LARP6'	ENSG00000166173	2	750	27	119028	11.7559	0.0143	0.004
'SNRPA'	ENSG00000077312	2	750	27	119028	11.7559	0.0143	0.03
'ZNF215'	ENSG00000149054	2	750	27	119028	11.7559	0.0143	0
'CHST12'	ENSG00000136213	3	749	78	118977	6.1095	0.0146	0.003
'HEATR3'	ENSG00000155393	3	749	78	118977	6.1095	0.0146	0.478
'BRCA2'	ENSG00000139618	8	744	495	118560	2.5754	0.0151	0.843
'SH3TC2'	ENSG00000169247	5	747	223	118832	3.5668	0.0151	0.317
'CWC27'	ENSG00000153015	2	750	28	119027	11.3359	0.0152	0.485
'FBXO44'	ENSG00000132879	2	750	28	119027	11.3359	0.0152	0.004
'FEZ1'	ENSG00000149557	2	750	28	119027	11.3359	0.0152	0.588
'FUK'	ENSG00000157353	4	748	146	118909	4.3553	0.0152	0.003
'OR51B4'	ENSG00000183251	2	750	28	119027	11.3359	0.0152	0
'APC'	ENSG00000134982	9	743	596	118459	2.4076	0.0154	0.266
'NAV1'	ENSG00000134369	4	748	147	118908	4.3257	0.0155	0.024
'LTF'	ENSG00000012223	3	749	80	118975	5.9567	0.0156	0.505
'CHD2'	ENSG00000173575	4	748	148	118907	4.2964	0.0159	0.555
'CLEC1A'	ENSG00000150048	2	750	29	119026	10.9449	0.0162	0.017
'FYTTD1'	ENSG00000122068	2	750	29	119026	10.9449	0.0162	0.033
'HTR3D'	ENSG00000186090	3	749	82	118973	5.8113	0.0166	0.002
'PLEKHH3'	ENSG00000068137	4	748	151	118904	4.2109	0.0169	0.048
'ATP7B'	ENSG00000123191	7	745	410	118645	2.719	0.0172	0.263
'C15orf38-AP3S2'	ENSG00000250021	3	749	83	118972	5.7412	0.0172	0
'CINP'	ENSG00000100865	2	750	30	119025	10.58	0.0172	0.017
'FAM131B'	ENSG00000159784	2	750	30	119025	10.58	0.0172	0.231
'HAPLN1'	ENSG00000145681	2	750	30	119025	10.58	0.0172	0.213
'PAQR9'	ENSG00000188582	2	750	30	119025	10.58	0.0172	0.177
'DSC1'	ENSG00000134765	4	748	152	118903	4.1832	0.0173	0.393
'HDAC10'	ENSG00000100429	3	749	84	118971	5.6728	0.0177	0.042
'VNN1'	ENSG00000112299	3	749	84	118971	5.6728	0.0177	0.01
'AFTPH'	ENSG00000119844	2	750	31	119024	10.2386	0.0183	0.383
'EBAG9'	ENSG00000147654	2	750	31	119024	10.2386	0.0183	0.016
'GPR31'	ENSG00000120436	2	750	31	119024	10.2386	0.0183	0
'ROR2'	ENSG00000169071	4	748	155	118900	4.1021	0.0184	0.812
'MORF4L2'	ENSG00000123562	1	751	2	119053	79.263	0.0187	0.272
'PRAMEF1'	ENSG00000116721	1	751	2	119053	79.263	0.0187	0.009
'PRAP1'	ENSG00000165828	1	751	2	119053	79.263	0.0187	0.002
'LRPPRC'	ENSG00000138095	4	748	156	118899	4.0758	0.0188	0.328
'NTSR1'	ENSG00000101188	3	749	86	118969	5.5408	0.0188	0
'C11orf80'	ENSG00000173715	2	750	32	119023	9.9186	0.0193	0
'HIST3H2BB'	ENSG00000196890	2	750	32	119023	9.9186	0.0193	0.011
'KLHDC10'	ENSG00000128607	2	750	32	119023	9.9186	0.0193	0.009
'MUTYH'	ENSG00000132781	3	749	87	118968	5.4771	0.0193	0.122
'SLC34A1'	ENSG00000131183	3	749	87	118968	5.4771	0.0193	0.619
'SMPDL3A'	ENSG00000172594	3	749	87	118968	5.4771	0.0193	0.011
'TNFSF10'	ENSG00000121858	2	750	32	119023	9.9186	0.0193	0.559
'TNRC6C'	ENSG00000078687	3	749	87	118968	5.4771	0.0193	0.251
'KIAA1549'	ENSG00000122778	3	749	88	118967	5.4148	0.0199	0.004
'TYSND1'	ENSG00000156521	3	749	88	118967	5.4148	0.0199	0.001
'ABCG8'	ENSG00000143921	4	748	159	118896	3.9988	0.02	0.625
'CCDC92'	ENSG00000119242	2	750	33	119022	9.6179	0.0204	0.773
'NPY1R'	ENSG00000164128	2	750	33	119022	9.6179	0.0204	0.139
'NPEPL1'	ENSG00000215440	3	749	89	118966	5.3539	0.0205	0.003
'MME'	ENSG00000196549	4	748	161	118894	3.949	0.0208	0.785
'MMS19'	ENSG00000155229	3	749	90	118965	5.2944	0.0211	0.272
'MUSK'	ENSG00000030304	4	748	162	118893	3.9246	0.0212	0.588
'NCAPD3'	ENSG00000151503	4	748	162	118893	3.9246	0.0212	0.146
'THBS1'	ENSG00000137801	4	748	162	118893	3.9246	0.0212	0.871
'DNPH1'	ENSG00000112667	2	750	34	119021	9.335	0.0215	0.002
'GABPB2'	ENSG00000143458	2	750	34	119021	9.335	0.0215	0.004
'RPA2'	ENSG00000117748	2	750	34	119021	9.335	0.0215	0.493
'ST6GALNAC6'	ENSG00000160408	2	750	34	119021	9.335	0.0215	0.158
'TIRAP'	ENSG00000150455	2	750	34	119021	9.335	0.0215	0.002
'GABRG3'	ENSG00000182256	3	749	91	118964	5.2362	0.0217	0.01
'HDAC7'	ENSG00000061273	3	749	91	118964	5.2362	0.0217	0.494
'RNF115'	ENSG00000265491	3	749	91	118964	5.2362	0.0217	0.003
'SCFD1'	ENSG00000092108	3	749	92	118963	5.1792	0.0223	0.397
'APTX'	ENSG00000137074	2	750	35	119020	9.0682	0.0227	0.347
'ASPHD2'	ENSG00000128203	2	750	35	119020	9.0682	0.0227	0.185
'FAM187B'	ENSG00000177558	2	750	35	119020	9.0682	0.0227	0.001
'IL34'	ENSG00000157368	2	750	35	119020	9.0682	0.0227	0.001
'RAB8A'	ENSG00000167461	2	750	35	119020	9.0682	0.0227	0.327
'ZNF787'	ENSG00000142409	2	750	35	119020	9.0682	0.0227	0.01
'TXK'	ENSG00000074966	3	749	94	118961	5.0689	0.0235	0.157
'AJUBA'	ENSG00000129474	2	750	36	119019	8.8162	0.0238	0.116
'RSPH1'	ENSG00000160188	2	750	36	119019	8.8162	0.0238	0.002
'SCN2B'	ENSG00000149575	2	750	36	119019	8.8162	0.0238	0.007
'ZMYND19'	ENSG00000165724	2	750	36	119019	8.8162	0.0238	0.085
'SSH2'	ENSG00000141298	3	749	95	118960	5.0155	0.0241	0.29
'HERC1'	ENSG00000103657	8	744	544	118511	2.3425	0.0247	0.255
'ANKH'	ENSG00000154122	3	749	96	118959	4.9632	0.0248	0.484
'BRAP'	ENSG00000089234	3	749	96	118959	4.9632	0.0248	0.954
'CHRNB4'	ENSG00000117971	3	749	96	118959	4.9632	0.0248	0.694
'CXorf56'	ENSG00000018610	1	751	3	119052	52.8415	0.0249	0.195
'URGCP-MRPS24'	ENSG00000270617	1	751	3	119052	52.8415	0.0249	0
'ARL6'	ENSG00000113966	2	750	37	119018	8.5779	0.025	0.006
'PPP2CB'	ENSG00000104695	2	750	37	119018	8.5779	0.025	0.123
'SLC20A1'	ENSG00000144136	4	748	171	118884	3.7178	0.0251	0.484
'MEGF8'	ENSG00000105429	5	747	256	118799	3.1061	0.0253	0.328
'AHCTF1'	ENSG00000153207	3	749	98	118957	4.8619	0.0261	0.664
'CELA1'	ENSG00000139610	2	750	38	119017	8.3521	0.0262	0.001
'FBXL17'	ENSG00000145743	2	750	38	119017	8.3521	0.0262	0.023
'VDAC2'	ENSG00000165637	2	750	38	119017	8.3521	0.0262	0.005
'HNF1B'	ENSG00000275410	3	749	100	118955	4.7646	0.0274	0.491
'IPO7'	ENSG00000205339	3	749	100	118955	4.7646	0.0274	0.358
'PNPT1'	ENSG00000138035	3	749	100	118955	4.7646	0.0274	0.852
'CDC37'	ENSG00000105401	2	750	39	119016	8.1378	0.0275	0.361
'LZTR1'	ENSG00000099949	5	747	262	118793	3.0349	0.0275	0.342
'PRDX1'	ENSG00000117450	2	750	39	119016	8.1378	0.0275	0.434
'RFTN2'	ENSG00000162944	2	750	39	119016	8.1378	0.0275	0.018
'SLC39A2'	ENSG00000165794	2	750	39	119016	8.1378	0.0275	0.001
'SPATA17'	ENSG00000162814	2	750	39	119016	8.1378	0.0275	0.005
'GRM1'	ENSG00000152822	4	748	177	118878	3.5916	0.0279	0.192
'JAG2'	ENSG00000184916	4	748	177	118878	3.5916	0.0279	0.639
'TNRC18'	ENSG00000182095	4	748	178	118877	3.5714	0.0284	0.105
'BIRC2'	ENSG00000110330	2	750	40	119015	7.9343	0.0287	0.626
'DNAJB14'	ENSG00000164031	2	750	40	119015	7.9343	0.0287	0.137
'OLIG2'	ENSG00000205927	2	750	40	119015	7.9343	0.0287	0.071
'RAD51AP1'	ENSG00000111247	2	750	40	119015	7.9343	0.0287	0.067
'RPAP2'	ENSG00000122484	2	750	40	119015	7.9343	0.0287	0.268
'SWSAP1'	ENSG00000173928	2	750	40	119015	7.9343	0.0287	0.033
'CYB5R2'	ENSG00000166394	3	749	102	118953	4.6711	0.0288	0.003
'KIF18B'	ENSG00000186185	3	749	102	118953	4.6711	0.0288	0.362
'POMGNT2'	ENSG00000144647	3	749	102	118953	4.6711	0.0288	0.176
'CDK13'	ENSG00000065883	3	749	103	118952	4.6257	0.0295	0.358
'EYA1'	ENSG00000104313	3	749	103	118952	4.6257	0.0295	0.464
'PCDH15'	ENSG00000150275	6	746	361	118694	2.6444	0.0295	0.487
'ANKRD12'	ENSG00000101745	4	748	181	118874	3.5121	0.0299	0.067
'AQP3'	ENSG00000165272	2	750	41	119014	7.7407	0.03	0.914
'CCHCR1'	ENSG00000204536	2	750	41	119014	7.7407	0.03	0.957
'NUBPL'	ENSG00000151413	2	750	41	119014	7.7407	0.03	0.012
'OXSR1'	ENSG00000172939	2	750	41	119014	7.7407	0.03	0.328
'SPATA2'	ENSG00000158480	2	750	41	119014	7.7407	0.03	0.209
'STAT1'	ENSG00000115415	2	750	41	119014	7.7407	0.03	0.627
'WDR25'	ENSG00000176473	2	750	41	119014	7.7407	0.03	0.094
'ZNHIT3'	ENSG00000273611	2	750	41	119014	7.7407	0.03	0.008
'GLDC'	ENSG00000178445	6	746	363	118692	2.6298	0.0302	0.38
'KDELC2'	ENSG00000178202	3	749	104	118951	4.5811	0.0302	0.562
'TCOF1'	ENSG00000070814	3	749	104	118951	4.5811	0.0302	0.613
'ZBTB40'	ENSG00000184677	3	749	104	118951	4.5811	0.0302	0.518
'BRPF1'	ENSG00000156983	3	749	105	118950	4.5375	0.031	0.115
'DEFB114'	ENSG00000177684	1	751	4	119051	39.6308	0.031	0.003
'RAB10'	ENSG00000084733	1	751	4	119051	39.6308	0.031	0.102
'RPS27'	ENSG00000177954	1	751	4	119051	39.6308	0.031	0.271
'SLC9A4'	ENSG00000180251	3	749	105	118950	4.5375	0.031	0.259
'TAS2R50'	ENSG00000212126	1	751	4	119051	39.6308	0.031	0.014
'VWA7'	ENSG00000204396	3	749	105	118950	4.5375	0.031	0.012
'BRICD5'	ENSG00000182685	2	750	42	119013	7.5564	0.0313	0.001
'CA1'	ENSG00000133742	2	750	42	119013	7.5564	0.0313	0.105
'NUDT16L1'	ENSG00000168101	2	750	42	119013	7.5564	0.0313	0.008
'PDSS2'	ENSG00000164494	2	750	42	119013	7.5564	0.0313	0.13
'RBBP9'	ENSG00000089050	2	750	42	119013	7.5564	0.0313	0
'ST8SIA4'	ENSG00000113532	2	750	42	119013	7.5564	0.0313	0.013
'TRAF2'	ENSG00000127191	2	750	42	119013	7.5564	0.0313	0.188
'SRCIN1'	ENSG00000277363	3	749	106	118949	4.4946	0.0317	0.014
'CCBE1'	ENSG00000183287	3	749	107	118948	4.4526	0.0324	0.418
'SERPINH1'	ENSG00000149257	3	749	107	118948	4.4526	0.0324	0.78
'CBX8'	ENSG00000141570	2	750	43	119012	7.3806	0.0326	0.003
'MRPL49'	ENSG00000149792	2	750	43	119012	7.3806	0.0326	0.014
'POFUT1'	ENSG00000101346	2	750	43	119012	7.3806	0.0326	0.674
'RAB4A'	ENSG00000168118	2	750	43	119012	7.3806	0.0326	0.028
'RBM5'	ENSG00000003756	2	750	43	119012	7.3806	0.0326	0.353
'TADA1'	ENSG00000152382	2	750	43	119012	7.3806	0.0326	0.129
'TUBGCP5'	ENSG00000275835	5	747	275	118780	2.8911	0.0328	0.186
'AIMP1'	ENSG00000164022	2	750	44	119011	7.2128	0.0339	0.005
'DCST2'	ENSG00000163354	2	750	44	119011	7.2128	0.0339	0.148
'EXOSC1'	ENSG00000171311	2	750	44	119011	7.2128	0.0339	0.422
'GZMB'	ENSG00000100453	2	750	44	119011	7.2128	0.0339	0.324
'MIS18BP1'	ENSG00000129534	2	750	44	119011	7.2128	0.0339	0.21
'OCRL'	ENSG00000122126	2	750	44	119011	7.2128	0.0339	0.537
'STRN'	ENSG00000115808	3	749	109	118946	4.3708	0.0339	0.042
'SUDS3'	ENSG00000111707	2	750	44	119011	7.2128	0.0339	0.188
'PRDM16'	ENSG00000142611	3	749	110	118945	4.331	0.0347	0.658
'SLC22A13'	ENSG00000172940	3	749	110	118945	4.331	0.0347	0
'AAR2'	ENSG00000131043	2	750	45	119010	7.0524	0.0353	0.001
'DMRTB1'	ENSG00000143006	2	750	45	119010	7.0524	0.0353	0.008
'GDF10'	ENSG00000266524	4	748	191	118864	3.3279	0.0353	0.128
'NCAPD2'	ENSG00000010292	4	748	191	118864	3.3279	0.0353	0.198
'FZD10'	ENSG00000111432	3	749	111	118944	4.292	0.0355	0.001
'CNTNAP4'	ENSG00000152910	5	747	283	118772	2.8092	0.0363	0.149
'CWF19L2'	ENSG00000152404	2	750	46	119009	6.8991	0.0367	0.176
'ELMSAN1'	ENSG00000156030	2	750	46	119009	6.8991	0.0367	0.118
'HS1BP3'	ENSG00000118960	2	750	46	119009	6.8991	0.0367	0.001
'METTL18'	ENSG00000171806	2	750	46	119009	6.8991	0.0367	0.004
'PTGES2'	ENSG00000148334	2	750	46	119009	6.8991	0.0367	0.01
'RLF'	ENSG00000117000	2	750	46	119009	6.8991	0.0367	0.18
'SPRY3'	ENSG00000168939	2	750	46	119009	6.8991	0.0367	0
'ZNF234'	ENSG00000263002	2	750	46	119009	6.8991	0.0367	0.089
'ZNF653'	ENSG00000161914	2	750	46	119009	6.8991	0.0367	0.002
'ZNF813'	ENSG00000198346	2	750	46	119009	6.8991	0.0367	0.001
'DEFB118'	ENSG00000131068	1	751	5	119050	31.7044	0.0371	0.004
'DNM3'	ENSG00000197959	3	749	113	118942	4.216	0.0371	0.946
'LAMTOR1'	ENSG00000149357	1	751	5	119050	31.7044	0.0371	0.433
'RNF113A'	ENSG00000125352	1	751	5	119050	31.7044	0.0371	0.198
'TGM6'	ENSG00000166948	3	749	113	118942	4.216	0.0371	0.007
'CNTN3'	ENSG00000113805	3	749	114	118941	4.1789	0.0379	0.029
'DNAH10'	ENSG00000197653	0	752	625	118430	0	0.0379	0.271
'NUP85'	ENSG00000125450	3	749	114	118941	4.1789	0.0379	0.158
'DECR2'	ENSG00000242612	2	750	47	119008	6.7522	0.0381	0
'GRAMD1A'	ENSG00000089351	2	750	47	119008	6.7522	0.0381	0.468
'KIAA1328'	ENSG00000150477	2	750	47	119008	6.7522	0.0381	0.007
'MYOG'	ENSG00000122180	2	750	47	119008	6.7522	0.0381	0.287
'POPDC3'	ENSG00000132429	2	750	47	119008	6.7522	0.0381	0.003
'PRSS23'	ENSG00000150687	2	750	47	119008	6.7522	0.0381	0.081
'RNH1'	ENSG00000023191	2	750	47	119008	6.7522	0.0381	0.229
'SLC25A34'	ENSG00000162461	2	750	47	119008	6.7522	0.0381	0.013
'ATP4A'	ENSG00000105675	5	747	290	118765	2.7412	0.0395	0.48
'CDYL2'	ENSG00000166446	2	750	48	119007	6.6115	0.0395	0.171
'FAM92B'	ENSG00000153789	2	750	48	119007	6.6115	0.0395	0
'MECR'	ENSG00000116353	2	750	48	119007	6.6115	0.0395	0.025
'NDUFS8'	ENSG00000110717	2	750	48	119007	6.6115	0.0395	0.012
'NLK'	ENSG00000087095	2	750	48	119007	6.6115	0.0395	0.103
'XPR1'	ENSG00000143324	2	750	48	119007	6.6115	0.0395	0.061
'NCAPG'	ENSG00000109805	3	749	117	118938	4.0717	0.0403	0.162
'RASGRP3'	ENSG00000152689	3	749	117	118938	4.0717	0.0403	0.24
'TOP3B'	ENSG00000100038	3	749	117	118938	4.0717	0.0403	0.542
'ALG5'	ENSG00000120697	2	750	49	119006	6.4765	0.041	0.137
'FUZ'	ENSG00000010361	2	750	49	119006	6.4765	0.041	0.245
'GTF2A1L'	ENSG00000242441	2	750	49	119006	6.4765	0.041	0.05
'N6AMT1'	ENSG00000156239	2	750	49	119006	6.4765	0.041	0.099
'PAK1IP1'	ENSG00000111845	2	750	49	119006	6.4765	0.041	0.768
'SLC25A40'	ENSG00000075303	2	750	49	119006	6.4765	0.041	0.001
'THRAP3'	ENSG00000054118	2	750	49	119006	6.4765	0.041	0.177
'KBTBD4'	ENSG00000123444	3	749	118	118937	4.0371	0.0412	0.01
'KIF5B'	ENSG00000170759	3	749	118	118937	4.0371	0.0412	0.847
'AGXT'	ENSG00000172482	3	749	119	118936	4.0032	0.042	0.003
'PDX1'	ENSG00000139515	3	749	119	118936	4.0032	0.042	0.037
'ACOT4'	ENSG00000177465	2	750	50	119005	6.3469	0.0424	0.001
'AKR1E2'	ENSG00000165568	2	750	50	119005	6.3469	0.0424	0.18
'EFHC2'	ENSG00000183690	2	750	50	119005	6.3469	0.0424	0.003
'FFAR4'	ENSG00000186188	2	750	50	119005	6.3469	0.0424	0.002
'RNGTT'	ENSG00000111880	2	750	50	119005	6.3469	0.0424	0.008
'SMC6'	ENSG00000163029	2	750	50	119005	6.3469	0.0424	0.283
'SMOC1'	ENSG00000198732	2	750	50	119005	6.3469	0.0424	0.675
'TAAR8'	ENSG00000146385	2	750	50	119005	6.3469	0.0424	0.01
'WARS'	ENSG00000140105	2	750	50	119005	6.3469	0.0424	0.738
'C16orf87'	ENSG00000155330	1	751	6	119049	26.4201	0.0431	0.02
'FAM122B'	ENSG00000156504	1	751	6	119049	26.4201	0.0431	0.031
'KRTAP19-8'	ENSG00000206102	1	751	6	119049	26.4201	0.0431	0.017
'SERP2'	ENSG00000151778	1	751	6	119049	26.4201	0.0431	0.002
'AP1G2'	ENSG00000213983	3	749	121	118934	3.937	0.0437	0.028
'TBC1D8'	ENSG00000204634	3	749	121	118934	3.937	0.0437	0.685
'AGPAT3'	ENSG00000160216	2	750	51	119004	6.2224	0.0439	0.026
'CNOT6'	ENSG00000113300	2	750	51	119004	6.2224	0.0439	0.229
'DCAF5'	ENSG00000139990	2	750	51	119004	6.2224	0.0439	0.176
'FTMT'	ENSG00000181867	2	750	51	119004	6.2224	0.0439	0.062
'GSDMD'	ENSG00000104518	2	750	51	119004	6.2224	0.0439	0.09
'HTRA4'	ENSG00000169495	2	750	51	119004	6.2224	0.0439	0.001
'IQCJ-SCHIP1'	ENSG00000283154	2	750	51	119004	6.2224	0.0439	0.005
'ITLN1'	ENSG00000179914	2	750	51	119004	6.2224	0.0439	0.09
'SH2D4A'	ENSG00000104611	2	750	51	119004	6.2224	0.0439	0.016
'TMEM135'	ENSG00000166575	2	750	51	119004	6.2224	0.0439	0.454
'UNK'	ENSG00000132478	2	750	51	119004	6.2224	0.0439	0.323
'ARHGAP8'	ENSG00000241484	3	749	122	118933	3.9046	0.0446	0.028
'NELL1'	ENSG00000165973	3	749	122	118933	3.9046	0.0446	0.143
'PLK5'	ENSG00000185988	3	749	122	118933	3.9046	0.0446	0.002
'VIM'	ENSG00000026025	3	749	122	118933	3.9046	0.0446	0.908
'ATP11A'	ENSG00000068650	4	748	207	118848	3.0703	0.0449	0.893
'CALN1'	ENSG00000183166	2	750	52	119003	6.1027	0.0454	0.263
'CDKN2AIP'	ENSG00000168564	2	750	52	119003	6.1027	0.0454	0.058
'GNRHR'	ENSG00000109163	2	750	52	119003	6.1027	0.0454	0.002
'HIST1H4H'	ENSG00000158406	2	750	52	119003	6.1027	0.0454	0.011
'LRP2BP'	ENSG00000109771	2	750	52	119003	6.1027	0.0454	0
'MTPAP'	ENSG00000107951	2	750	52	119003	6.1027	0.0454	0.201
'P2RY12'	ENSG00000169313	2	750	52	119003	6.1027	0.0454	0.009
'SGCD'	ENSG00000170624	2	750	52	119003	6.1027	0.0454	0.022
'SLC25A51'	ENSG00000122696	2	750	52	119003	6.1027	0.0454	0
'ZFP69'	ENSG00000187815	2	750	52	119003	6.1027	0.0454	0.001
'ATP9A'	ENSG00000054793	4	748	208	118847	3.0555	0.0455	0.007
'TBCD'	ENSG00000141556	3	749	124	118931	3.8416	0.0464	0.572
'TGM7'	ENSG00000159495	3	749	124	118931	3.8416	0.0464	0.004
'HEATR5A'	ENSG00000129493	5	747	304	118751	2.6146	0.0466	0.005
'CDC5L'	ENSG00000096401	2	750	53	119002	5.9875	0.047	0.604
'EIF3E'	ENSG00000104408	2	750	53	119002	5.9875	0.047	0.814
'IRAK2'	ENSG00000134070	2	750	53	119002	5.9875	0.047	0.066
'LMLN'	ENSG00000185621	2	750	53	119002	5.9875	0.047	0.004
'NKX2-8'	ENSG00000136327	2	750	53	119002	5.9875	0.047	0.012
'ZNF429'	ENSG00000197013	2	750	53	119002	5.9875	0.047	0.103
'IQCH'	ENSG00000103599	3	749	125	118930	3.8108	0.0473	0.015
'GRM6'	ENSG00000113262	4	748	211	118844	3.012	0.0475	0.049
'GOLGA3'	ENSG00000090615	3	749	126	118929	3.7806	0.0482	0.157
'SLC6A9'	ENSG00000196517	3	749	126	118929	3.7806	0.0482	0.98
'TGM2'	ENSG00000198959	3	749	126	118929	3.7806	0.0482	0.201
'CAPN6'	ENSG00000077274	2	750	54	119001	5.8766	0.0485	0.004
'CYC1'	ENSG00000179091	2	750	54	119001	5.8766	0.0485	0.513
'MAPKAPK5'	ENSG00000089022	2	750	54	119001	5.8766	0.0485	0.155
'STMN3'	ENSG00000197457	2	750	54	119001	5.8766	0.0485	0.066
'SULT1A1'	ENSG00000196502	2	750	54	119001	5.8766	0.0485	0.325
'TRAIP'	ENSG00000183763	2	750	54	119001	5.8766	0.0485	0.11
'C14orf178'	ENSG00000197734	1	751	7	119048	22.6456	0.0491	0
'C1orf105'	ENSG00000180999	1	751	7	119048	22.6456	0.0491	0.003
'CCL27'	ENSG00000213927	1	751	7	119048	22.6456	0.0491	0.005
'MS4A6A'	ENSG00000110077	1	751	7	119048	22.6456	0.0491	0.324
'REG3G'	ENSG00000143954	1	751	7	119048	22.6456	0.0491	0.193
'SEMA3G'	ENSG00000010319	3	749	127	118928	3.7508	0.0491	0.229
'TEX19'	ENSG00000182459	1	751	7	119048	22.6456	0.0491	0.017
'EPCAM'	ENSG00000119888	2	750	55	119000	5.7697	0.0501	0.643
'FBXO30'	ENSG00000118496	2	750	55	119000	5.7697	0.0501	0.518
'POLR3H'	ENSG00000100413	2	750	55	119000	5.7697	0.0501	0.019
'UGT2B10'	ENSG00000109181	2	750	55	119000	5.7697	0.0501	0.194
'MROH2A'	ENSG00000185038	4	748	215	118840	2.9559	0.0502	0.026
'SULF2'	ENSG00000196562	4	748	215	118840	2.9559	0.0502	0.412
'CTNND2'	ENSG00000169862	4	748	216	118839	2.9421	0.0509	0.034
'ARSA'	ENSG00000100299	3	749	129	118926	3.6926	0.051	0.006
'LLGL1'	ENSG00000131899	3	749	129	118926	3.6926	0.051	0.49
'SLC12A6'	ENSG00000140199	3	749	129	118926	3.6926	0.051	0.011
'ANKRD53'	ENSG00000144031	2	750	56	118999	5.6666	0.0516	0.001
'BOD1L1'	ENSG00000038219	2	750	56	118999	5.6666	0.0516	0.27
'CCDC47'	ENSG00000108588	2	750	56	118999	5.6666	0.0516	0.437
'CHKA'	ENSG00000110721	2	750	56	118999	5.6666	0.0516	0.043
'EEF1B2'	ENSG00000114942	2	750	56	118999	5.6666	0.0516	0.646
'FAM149A'	ENSG00000109794	2	750	56	118999	5.6666	0.0516	0.008
'GHITM'	ENSG00000165678	2	750	56	118999	5.6666	0.0516	0.273
'GPRC5A'	ENSG00000013588	2	750	56	118999	5.6666	0.0516	0.777
'LIPT1'	ENSG00000144182	2	750	56	118999	5.6666	0.0516	0.004
'LRRN1'	ENSG00000175928	2	750	56	118999	5.6666	0.0516	0.389
'NKX3-1'	ENSG00000167034	2	750	56	118999	5.6666	0.0516	0.298
'DMPK'	ENSG00000104936	3	749	130	118925	3.6641	0.0519	0.058
'EEA1'	ENSG00000102189	3	749	130	118925	3.6641	0.0519	0.204
'TRPC1'	ENSG00000144935	3	749	130	118925	3.6641	0.0519	0.295
'C15orf39'	ENSG00000167173	2	750	57	118998	5.5672	0.0532	0.034
'IL2RB'	ENSG00000100385	2	750	57	118998	5.5672	0.0532	0.24
'L1TD1'	ENSG00000240563	2	750	57	118998	5.5672	0.0532	0.003
'LPAR5'	ENSG00000184574	2	750	57	118998	5.5672	0.0532	0.007
'NCAPG2'	ENSG00000146918	2	750	57	118998	5.5672	0.0532	0.507
'SP3'	ENSG00000172845	2	750	57	118998	5.5672	0.0532	0.478
'VRK2'	ENSG00000028116	2	750	57	118998	5.5672	0.0532	0.652
'DGKB'	ENSG00000136267	3	749	132	118923	3.6085	0.0538	0.598
'CNR1'	ENSG00000118432	2	750	58	118997	5.4711	0.0548	0.118
'FAM186B'	ENSG00000135436	2	750	58	118997	5.4711	0.0548	0.02
'FOXN3'	ENSG00000053254	2	750	58	118997	5.4711	0.0548	0.445
'GRIP1'	ENSG00000155974	3	749	133	118922	3.5814	0.0548	0.283
'KLB'	ENSG00000134962	3	749	133	118922	3.5814	0.0548	0.212
'RAC3'	ENSG00000169750	2	750	58	118997	5.4711	0.0548	0.166
'SMYD2'	ENSG00000143499	2	750	58	118997	5.4711	0.0548	0.016
'SRBD1'	ENSG00000068784	3	749	133	118922	3.5814	0.0548	0.732
'WNT16'	ENSG00000002745	2	750	58	118997	5.4711	0.0548	0.293
'ZNF732'	ENSG00000186777	2	750	58	118997	5.4711	0.0548	0.054
'BCL2'	ENSG00000171791	1	751	8	119047	19.8147	0.0551	0.87
'CCNA2'	ENSG00000145386	1	751	8	119047	19.8147	0.0551	0.035
'DEFB125'	ENSG00000178591	1	751	8	119047	19.8147	0.0551	0.01
'GNG10'	ENSG00000242616	1	751	8	119047	19.8147	0.0551	0.002
'GOLGA8H'	ENSG00000261794	1	751	8	119047	19.8147	0.0551	0.008
'IL36B'	ENSG00000136696	1	751	8	119047	19.8147	0.0551	0
'KRTAP21-1'	ENSG00000187005	1	751	8	119047	19.8147	0.0551	0
'PRB4'	ENSG00000230657	1	751	8	119047	19.8147	0.0551	0.019
'RPL27'	ENSG00000131469	1	751	8	119047	19.8147	0.0551	0.307
'ZC4H2'	ENSG00000126970	1	751	8	119047	19.8147	0.0551	0.015
'CTNNA3'	ENSG00000183230	3	749	134	118921	3.5546	0.0558	0.538
'C2orf42'	ENSG00000115998	2	750	59	118996	5.3784	0.0565	0.027
'LRRC8D'	ENSG00000171492	2	750	59	118996	5.3784	0.0565	0.008
'PARP3'	ENSG00000041880	2	750	59	118996	5.3784	0.0565	0.008
'PRRT1'	ENSG00000204314	2	750	59	118996	5.3784	0.0565	0.004
'RASSF1'	ENSG00000068028	2	750	59	118996	5.3784	0.0565	0.031
'RGS9BP'	ENSG00000186326	2	750	59	118996	5.3784	0.0565	0.002
'SPATA31E1'	ENSG00000177992	2	750	59	118996	5.3784	0.0565	0.136
'TANC1'	ENSG00000115183	4	748	224	118831	2.8369	0.0565	0.465
'ADSL'	ENSG00000239900	3	749	135	118920	3.5283	0.0567	0.118
'SI'	ENSG00000090402	5	747	322	118733	2.4681	0.0567	0.694
'TMC2'	ENSG00000149488	3	749	135	118920	3.5283	0.0567	0.019
'TMEM245'	ENSG00000106771	3	749	135	118920	3.5283	0.0567	0.291
'DENND4B'	ENSG00000198837	3	749	136	118919	3.5023	0.0577	0.294
'AMBRA1'	ENSG00000110497	4	748	226	118829	2.8117	0.058	0.185
'FBXO41'	ENSG00000163013	2	750	60	118995	5.2887	0.0581	0.004
'FEM1C'	ENSG00000145780	2	750	60	118995	5.2887	0.0581	0.037
'KCNIP3'	ENSG00000115041	2	750	60	118995	5.2887	0.0581	0.001
'OASL'	ENSG00000135114	2	750	60	118995	5.2887	0.0581	0.04
'SLFN5'	ENSG00000166750	2	750	60	118995	5.2887	0.0581	0.116
'CEP152'	ENSG00000103995	3	749	137	118918	3.4767	0.0587	0.436
'CLCN2'	ENSG00000114859	4	748	227	118828	2.7993	0.0588	0.535
'CORIN'	ENSG00000145244	4	748	227	118828	2.7993	0.0588	0.202
'ESPNL'	ENSG00000144488	3	749	138	118917	3.4515	0.0597	0.002
'ABCD1'	ENSG00000101986	2	750	61	118994	5.2019	0.0598	0.091
'CYP39A1'	ENSG00000146233	2	750	61	118994	5.2019	0.0598	0.025
'DAGLA'	ENSG00000134780	2	750	61	118994	5.2019	0.0598	0.063
'HOXA4'	ENSG00000197576	2	750	61	118994	5.2019	0.0598	0.419
'TMEM138'	ENSG00000149483	2	750	61	118994	5.2019	0.0598	0.013
'BRK1'	ENSG00000254999	1	751	9	119046	17.613	0.061	0.376
'C1orf54'	ENSG00000118292	1	751	9	119046	17.613	0.061	0.008
'C4orf33'	ENSG00000151470	1	751	9	119046	17.613	0.061	0.293
'C4orf46'	ENSG00000205208	1	751	9	119046	17.613	0.061	0
'DAZL'	ENSG00000092345	1	751	9	119046	17.613	0.061	0.253
'EPPIN'	ENSG00000101448	1	751	9	119046	17.613	0.061	0.003
'HBA1'	ENSG00000206172	1	751	9	119046	17.613	0.061	0.639
'KRTAP5-7'	ENSG00000244411	1	751	9	119046	17.613	0.061	0.008
'MYBPC3'	ENSG00000134571	4	748	230	118825	2.7627	0.061	0.207
'P2RY10'	ENSG00000078589	1	751	9	119046	17.613	0.061	0.224
'RABL2A'	ENSG00000144134	1	751	9	119046	17.613	0.061	0.001
'TSEN15'	ENSG00000198860	1	751	9	119046	17.613	0.061	0.291
'AADACL4'	ENSG00000204518	2	750	62	118993	5.118	0.0615	0.006
'CAPG'	ENSG00000042493	2	750	62	118993	5.118	0.0615	0.216
'GCKR'	ENSG00000084734	2	750	62	118993	5.118	0.0615	0.517
'HBQ1'	ENSG00000086506	2	750	62	118993	5.118	0.0615	0.002
'ISM1'	ENSG00000101230	2	750	62	118993	5.118	0.0615	0.022
'NUDT19'	ENSG00000213965	2	750	62	118993	5.118	0.0615	0.002
'RFC2'	ENSG00000049541	2	750	62	118993	5.118	0.0615	0.002
'SF3A1'	ENSG00000099995	2	750	62	118993	5.118	0.0615	0.68
'ZSCAN20'	ENSG00000121903	2	750	62	118993	5.118	0.0615	0.093
'ARHGEF18'	ENSG00000104880	3	749	140	118915	3.4021	0.0618	0.406
'TET2'	ENSG00000168769	3	749	140	118915	3.4021	0.0618	0.716
'EDEM3'	ENSG00000116406	3	749	141	118914	3.378	0.0628	0.722
'ARHGAP30'	ENSG00000186517	2	750	63	118992	5.0367	0.0632	0.045
'DOK3'	ENSG00000146094	2	750	63	118992	5.0367	0.0632	0.804
'KREMEN2'	ENSG00000131650	2	750	63	118992	5.0367	0.0632	0
'LNPEP'	ENSG00000113441	2	750	63	118992	5.0367	0.0632	0.684
'RAB34'	ENSG00000109113	2	750	63	118992	5.0367	0.0632	0.119
'RMDN3'	ENSG00000137824	2	750	63	118992	5.0367	0.0632	0.839
'SLC16A5'	ENSG00000170190	2	750	63	118992	5.0367	0.0632	0.046
'TTLL7'	ENSG00000137941	2	750	63	118992	5.0367	0.0632	0.571
'KIF21B'	ENSG00000116852	4	748	234	118821	2.7154	0.0641	0.272
'A2M'	ENSG00000175899	3	749	143	118912	3.3307	0.0649	0.796
'APBA2'	ENSG00000034053	2	750	64	118991	4.958	0.0649	0.038
'MMP10'	ENSG00000166670	2	750	64	118991	4.958	0.0649	0.119
'NLRP3'	ENSG00000162711	3	749	143	118912	3.3307	0.0649	0.937
'PAN3'	ENSG00000152520	2	750	64	118991	4.958	0.0649	0.024
'PRKAR1A'	ENSG00000108946	2	750	64	118991	4.958	0.0649	0.607
'RINL'	ENSG00000187994	2	750	64	118991	4.958	0.0649	0.001
'SLC10A4'	ENSG00000145248	2	750	64	118991	4.958	0.0649	0.015
'THADA'	ENSG00000115970	4	748	235	118820	2.7038	0.0649	0.603
'TMOD4'	ENSG00000163157	2	750	64	118991	4.958	0.0649	0.016
'WDR46'	ENSG00000227057	2	750	64	118991	4.958	0.0649	0.051
'BRF1'	ENSG00000185024	3	749	144	118911	3.3075	0.066	0.278
'PHLDB1'	ENSG00000019144	3	749	144	118911	3.3075	0.066	0.783
'PRR5-ARHGAP8'	ENSG00000248405	3	749	144	118911	3.3075	0.066	0.099
'UTRN'	ENSG00000152818	6	746	444	118611	2.1486	0.0663	0.624
'BACH2'	ENSG00000112182	2	750	65	118990	4.8816	0.0666	0.621
'CPA1'	ENSG00000091704	2	750	65	118990	4.8816	0.0666	0.004
'DPF2'	ENSG00000133884	2	750	65	118990	4.8816	0.0666	0.051
'LCA5'	ENSG00000135338	2	750	65	118990	4.8816	0.0666	0.082
'NSD1'	ENSG00000165671	5	747	338	118717	2.351	0.0666	0.415
'TBXA2R'	ENSG00000006638	2	750	65	118990	4.8816	0.0666	0.015
'ZNF16'	ENSG00000170631	2	750	65	118990	4.8816	0.0666	0.006
'ADM'	ENSG00000148926	1	751	10	119045	15.8515	0.0669	0.491
'C4orf45'	ENSG00000164123	1	751	10	119045	15.8515	0.0669	0.128
'CD300A'	ENSG00000167851	1	751	10	119045	15.8515	0.0669	0.022
'CITED1'	ENSG00000125931	1	751	10	119045	15.8515	0.0669	0.03
'CLPSL2'	ENSG00000196748	1	751	10	119045	15.8515	0.0669	0.001
'COMMD7'	ENSG00000149600	1	751	10	119045	15.8515	0.0669	0.099
'CXCL1'	ENSG00000163739	1	751	10	119045	15.8515	0.0669	0.063
'CXCR3'	ENSG00000186810	1	751	10	119045	15.8515	0.0669	0.743
'KCNE4'	ENSG00000152049	1	751	10	119045	15.8515	0.0669	0.051
'KRTAP27-1'	ENSG00000206107	1	751	10	119045	15.8515	0.0669	0.003
'KRTAP5-3'	ENSG00000196224	1	751	10	119045	15.8515	0.0669	0.001
'LTA'	ENSG00000226979	1	751	10	119045	15.8515	0.0669	0.131
'OR7D4'	ENSG00000174667	1	751	10	119045	15.8515	0.0669	0.001
'PGA5'	ENSG00000256713	1	751	10	119045	15.8515	0.0669	0.019
'PTMA'	ENSG00000187514	1	751	10	119045	15.8515	0.0669	0.71
'SRXN1'	ENSG00000271303	1	751	10	119045	15.8515	0.0669	0.004
'NARS'	ENSG00000134440	3	749	145	118910	3.2847	0.067	0.431
'ABHD6'	ENSG00000163686	2	750	66	118989	4.8076	0.0683	0.277
'DNAJC21'	ENSG00000168724	2	750	66	118989	4.8076	0.0683	0.208
'FAM129A'	ENSG00000135842	2	750	66	118989	4.8076	0.0683	0.025
'MFAP3L'	ENSG00000198948	2	750	66	118989	4.8076	0.0683	0.09
'PCYT2'	ENSG00000185813	2	750	66	118989	4.8076	0.0683	0.288
'PGM2'	ENSG00000169299	2	750	66	118989	4.8076	0.0683	0.299
'PLEKHA5'	ENSG00000052126	2	750	66	118989	4.8076	0.0683	0.172
'SHF'	ENSG00000138606	2	750	66	118989	4.8076	0.0683	0
'ZC3H14'	ENSG00000100722	2	750	66	118989	4.8076	0.0683	0.264
'ZNF471'	ENSG00000196263	2	750	66	118989	4.8076	0.0683	0.023
'PKHD1L1'	ENSG00000205038	8	744	632	118423	2.0148	0.0687	0.019
'ALPI'	ENSG00000163295	3	749	147	118908	3.2399	0.0692	0.207
'KSR2'	ENSG00000171435	3	749	147	118908	3.2399	0.0692	0.013
'UGT1A4'	ENSG00000244474	3	749	147	118908	3.2399	0.0692	0.022
'ACSM2A'	ENSG00000183747	2	750	67	118988	4.7358	0.0701	0.036
'NAPSA'	ENSG00000131400	2	750	67	118988	4.7358	0.0701	0.397
'SLC9A2'	ENSG00000115616	2	750	67	118988	4.7358	0.0701	0.193
'TGFBR1'	ENSG00000106799	2	750	67	118988	4.7358	0.0701	0.982
'ZADH2'	ENSG00000180011	2	750	67	118988	4.7358	0.0701	0.103
'CAPN9'	ENSG00000135773	3	749	148	118907	3.218	0.0703	0.24
'CENPE'	ENSG00000138778	3	749	148	118907	3.218	0.0703	0.87
'GJA10'	ENSG00000135355	3	749	148	118907	3.218	0.0703	0.001
'OTOF'	ENSG00000115155	6	746	451	118604	2.1151	0.0703	0.036
'JMJD1C'	ENSG00000171988	3	749	149	118906	3.1964	0.0714	0.354
'LRIG1'	ENSG00000144749	3	749	149	118906	3.1964	0.0714	0.784
'COIL'	ENSG00000121058	2	750	68	118987	4.6662	0.0719	0.164
'HIST1H2AD'	ENSG00000196866	2	750	68	118987	4.6662	0.0719	0.036
'HOXB7'	ENSG00000260027	2	750	68	118987	4.6662	0.0719	0.002
'KRT74'	ENSG00000170484	2	750	68	118987	4.6662	0.0719	0.005
'SMPD3'	ENSG00000103056	2	750	68	118987	4.6662	0.0719	0.083
'WDR74'	ENSG00000133316	2	750	68	118987	4.6662	0.0719	0.001
'AGRP'	ENSG00000159723	1	751	11	119044	14.4104	0.0728	0.006
'ARF6'	ENSG00000165527	1	751	11	119044	14.4104	0.0728	0.222
'CD164'	ENSG00000135535	1	751	11	119044	14.4104	0.0728	0.555
'CEND1'	ENSG00000184524	1	751	11	119044	14.4104	0.0728	0.001
'CXCL13'	ENSG00000156234	1	751	11	119044	14.4104	0.0728	0.008
'DND1'	ENSG00000256453	1	751	11	119044	14.4104	0.0728	0.002
'LYPD4'	ENSG00000273111	1	751	11	119044	14.4104	0.0728	0.021
'NRSN1'	ENSG00000152954	1	751	11	119044	14.4104	0.0728	0
'PFDN6'	ENSG00000204220	1	751	11	119044	14.4104	0.0728	0.01
'PPP1R14B'	ENSG00000173457	1	751	11	119044	14.4104	0.0728	0.029
'RAB11A'	ENSG00000103769	1	751	11	119044	14.4104	0.0728	0.685
'RBM3'	ENSG00000102317	1	751	11	119044	14.4104	0.0728	0.01
'RPS14'	ENSG00000164587	1	751	11	119044	14.4104	0.0728	0.501
'SMCO1'	ENSG00000214097	1	751	11	119044	14.4104	0.0728	0.001
'SNRPD3'	ENSG00000100028	1	751	11	119044	14.4104	0.0728	0.249
'TMEM37'	ENSG00000171227	1	751	11	119044	14.4104	0.0728	0.222
'ARHGAP15'	ENSG00000075884	2	750	69	118986	4.5985	0.0736	0.799
'CC2D1A'	ENSG00000132024	2	750	69	118986	4.5985	0.0736	0.351
'EPHA3'	ENSG00000044524	3	749	151	118904	3.154	0.0736	0.825
'GPR37'	ENSG00000170775	2	750	69	118986	4.5985	0.0736	0.013
'HKR1'	ENSG00000181666	2	750	69	118986	4.5985	0.0736	0.016
'KDM4B'	ENSG00000127663	2	750	69	118986	4.5985	0.0736	0.172
'NDUFA10'	ENSG00000130414	2	750	69	118986	4.5985	0.0736	0.37
'RASD1'	ENSG00000108551	2	750	69	118986	4.5985	0.0736	0.042
'SPNS3'	ENSG00000182557	2	750	69	118986	4.5985	0.0736	0.022
'TBC1D22A'	ENSG00000054611	2	750	69	118986	4.5985	0.0736	0.002
'THUMPD2'	ENSG00000138050	2	750	69	118986	4.5985	0.0736	0.012
'WSCD2'	ENSG00000075035	2	750	69	118986	4.5985	0.0736	0.009
'ZDHHC1'	ENSG00000159714	2	750	69	118986	4.5985	0.0736	0.023
'APP'	ENSG00000142192	3	749	152	118903	3.1332	0.0747	0.676
'RRP12'	ENSG00000052749	3	749	152	118903	3.1332	0.0747	0.062
'DNAJC3'	ENSG00000102580	2	750	70	118985	4.5328	0.0754	0.327
'EPS15L1'	ENSG00000127527	2	750	70	118985	4.5328	0.0754	0.495
'GOT1L1'	ENSG00000169154	2	750	70	118985	4.5328	0.0754	0
'GRHPR'	ENSG00000137106	2	750	70	118985	4.5328	0.0754	0.004
'IRX4'	ENSG00000113430	2	750	70	118985	4.5328	0.0754	0.015
'MTX2'	ENSG00000128654	2	750	70	118985	4.5328	0.0754	0.124
'OXTR'	ENSG00000180914	2	750	70	118985	4.5328	0.0754	0.015
'PNPO'	ENSG00000108439	2	750	70	118985	4.5328	0.0754	0.001
'HMCN1'	ENSG00000143341	10	742	849	118206	1.8764	0.0756	0.414
'CGN'	ENSG00000143375	3	749	154	118901	3.0925	0.0769	0.729
'EGF'	ENSG00000138798	3	749	154	118901	3.0925	0.0769	0.538
'UBR5'	ENSG00000104517	4	748	250	118805	2.5413	0.0772	0.359
'AGER'	ENSG00000204305	2	750	71	118984	4.4689	0.0773	0.984
'DACT1'	ENSG00000165617	2	750	71	118984	4.4689	0.0773	0.215
'GALNT15'	ENSG00000131386	2	750	71	118984	4.4689	0.0773	0.312
'GMDS'	ENSG00000112699	2	750	71	118984	4.4689	0.0773	0.465
'MAF'	ENSG00000178573	2	750	71	118984	4.4689	0.0773	0.498
'PWWP2A'	ENSG00000170234	2	750	71	118984	4.4689	0.0773	0.138
'SAMD8'	ENSG00000156671	2	750	71	118984	4.4689	0.0773	0.013
'TTC13'	ENSG00000143643	2	750	71	118984	4.4689	0.0773	0.382
'UBC'	ENSG00000150991	2	750	71	118984	4.4689	0.0773	0.664
'ZNF862'	ENSG00000106479	2	750	71	118984	4.4689	0.0773	0.074
'ITGAE'	ENSG00000083457	3	749	155	118900	3.0725	0.0781	0.07
'BBC3'	ENSG00000105327	1	751	12	119043	13.2094	0.0786	0.011
'CCDC144NL'	ENSG00000205212	1	751	12	119043	13.2094	0.0786	0.004
'DDX6'	ENSG00000110367	1	751	12	119043	13.2094	0.0786	0.732
'ENSA'	ENSG00000143420	1	751	12	119043	13.2094	0.0786	0.776
'GOLT1A'	ENSG00000174567	1	751	12	119043	13.2094	0.0786	0
'HEMGN'	ENSG00000136929	1	751	12	119043	13.2094	0.0786	0.023
'IMMP2L'	ENSG00000184903	1	751	12	119043	13.2094	0.0786	0.006
'NUF2'	ENSG00000143228	1	751	12	119043	13.2094	0.0786	0.065
'PIGY'	ENSG00000255072	1	751	12	119043	13.2094	0.0786	0.001
'SLC9A7'	ENSG00000065923	1	751	12	119043	13.2094	0.0786	0.015
'SWT1'	ENSG00000116668	1	751	12	119043	13.2094	0.0786	0.071
'SYN1'	ENSG00000008056	1	751	12	119043	13.2094	0.0786	0.197
'TMEM229B'	ENSG00000198133	1	751	12	119043	13.2094	0.0786	0.197
'ATMIN'	ENSG00000166454	2	750	72	118983	4.4068	0.0791	0.687
'CRBN'	ENSG00000113851	2	750	72	118983	4.4068	0.0791	0.286
'MCHR1'	ENSG00000128285	2	750	72	118983	4.4068	0.0791	0.005
'PAXIP1'	ENSG00000157212	2	750	72	118983	4.4068	0.0791	0.328
'TEAD2'	ENSG00000074219	2	750	72	118983	4.4068	0.0791	0.046
'ZNF827'	ENSG00000151612	2	750	72	118983	4.4068	0.0791	0.761
'LMF2'	ENSG00000100258	3	749	156	118899	3.0528	0.0792	0.008
'PAOX'	ENSG00000148832	3	749	156	118899	3.0528	0.0792	0.004
'HSPG2'	ENSG00000142798	8	744	669	118386	1.9028	0.0801	0.524
'GAPVD1'	ENSG00000165219	3	749	157	118898	3.0333	0.0804	0.23
'IGDCC4'	ENSG00000103742	3	749	157	118898	3.0333	0.0804	0.429
'C8orf34'	ENSG00000165084	2	750	73	118982	4.3464	0.0809	0.023
'L2HGDH'	ENSG00000087299	2	750	73	118982	4.3464	0.0809	0.002
'RBM15B'	ENSG00000259956	2	750	73	118982	4.3464	0.0809	0.009
'SMAD7'	ENSG00000101665	2	750	73	118982	4.3464	0.0809	0.448
'TUBB4A'	ENSG00000104833	2	750	73	118982	4.3464	0.0809	0.213
'CASKIN1'	ENSG00000167971	3	749	158	118897	3.0141	0.0815	0.067
'IGSF9B'	ENSG00000080854	3	749	158	118897	3.0141	0.0815	0.004
'SCN5A'	ENSG00000183873	6	746	470	118585	2.0293	0.0817	0.975
'COL16A1'	ENSG00000084636	5	747	361	118694	2.2008	0.0825	0.765
'DOCK10'	ENSG00000135905	4	748	256	118799	2.4816	0.0825	0.024
'MICAL3'	ENSG00000243156	4	748	256	118799	2.4816	0.0825	0.478
'MROH2B'	ENSG00000171495	3	749	159	118896	2.9951	0.0827	0.237
'SORBS2'	ENSG00000154556	3	749	159	118896	2.9951	0.0827	0.29
'TIE1'	ENSG00000066056	3	749	159	118896	2.9951	0.0827	0.256
'FDXACB1'	ENSG00000255561	2	750	74	118981	4.2876	0.0828	0
'MAPK12'	ENSG00000188130	2	750	74	118981	4.2876	0.0828	0.201
'QRICH2'	ENSG00000129646	2	750	74	118981	4.2876	0.0828	0.444
'SYT6'	ENSG00000134207	2	750	74	118981	4.2876	0.0828	0.001
'TBRG1'	ENSG00000154144	2	750	74	118981	4.2876	0.0828	0.027
'MYO3A'	ENSG00000095777	4	748	257	118798	2.4719	0.0833	0.253
'USH2A'	ENSG00000042781	10	742	890	118165	1.7893	0.0833	0.206
'MYO3B'	ENSG00000071909	4	748	258	118797	2.4623	0.0842	0.106
'NAV3'	ENSG00000067798	4	748	258	118797	2.4623	0.0842	0.042
'ARL2BP'	ENSG00000102931	1	751	13	119042	12.1932	0.0844	0.049
'BOD1L2'	ENSG00000228075	1	751	13	119042	12.1932	0.0844	0.003
'CXCL11'	ENSG00000169248	1	751	13	119042	12.1932	0.0844	0.175
'DSTN'	ENSG00000125868	1	751	13	119042	12.1932	0.0844	0.567
'HMGB1'	ENSG00000189403	1	751	13	119042	12.1932	0.0844	0.35
'IFI27L2'	ENSG00000119632	1	751	13	119042	12.1932	0.0844	0.068
'NTS'	ENSG00000133636	1	751	13	119042	12.1932	0.0844	0.04
'PMCH'	ENSG00000183395	1	751	13	119042	12.1932	0.0844	0.006
'RBM43'	ENSG00000184898	1	751	13	119042	12.1932	0.0844	0.059
'TBPL1'	ENSG00000028839	1	751	13	119042	12.1932	0.0844	0.01
'TXNDC17'	ENSG00000129235	1	751	13	119042	12.1932	0.0844	0.651
'ZNF587'	ENSG00000198466	1	751	13	119042	12.1932	0.0844	0.047
'ZNF670'	ENSG00000277462	1	751	13	119042	12.1932	0.0844	0.09
'ZNF674'	ENSG00000251192	1	751	13	119042	12.1932	0.0844	0.001
'AIMP2'	ENSG00000106305	2	750	75	118980	4.2304	0.0846	0.056
'LFNG'	ENSG00000106003	2	750	75	118980	4.2304	0.0846	0.13
'LRRC43'	ENSG00000158113	2	750	75	118980	4.2304	0.0846	0.002
'PRPF31'	ENSG00000105618	2	750	75	118980	4.2304	0.0846	0.107
'TIMM44'	ENSG00000104980	2	750	75	118980	4.2304	0.0846	0.08
'ABCD2'	ENSG00000173208	3	749	161	118894	2.9578	0.0851	0.041
'APLP2'	ENSG00000084234	3	749	161	118894	2.9578	0.0851	0.583
'DCT'	ENSG00000080166	3	749	161	118894	2.9578	0.0851	0.003
'HOXB3'	ENSG00000120093	3	749	161	118894	2.9578	0.0851	0.373
'ROR1'	ENSG00000185483	3	749	161	118894	2.9578	0.0851	0.236
'TMC3'	ENSG00000188869	3	749	161	118894	2.9578	0.0851	0.234
'BRD8'	ENSG00000112983	2	750	76	118979	4.1747	0.0865	0.722
'BTRC'	ENSG00000166167	2	750	76	118979	4.1747	0.0865	0.072
'ELMO1'	ENSG00000155849	2	750	76	118979	4.1747	0.0865	0.513
'EXOC6B'	ENSG00000144036	2	750	76	118979	4.1747	0.0865	0.073
'FGD3'	ENSG00000127084	2	750	76	118979	4.1747	0.0865	0.368
'GPR156'	ENSG00000175697	2	750	76	118979	4.1747	0.0865	0.002
'JPH1'	ENSG00000104369	2	750	76	118979	4.1747	0.0865	0.009
'PISD'	ENSG00000241878	2	750	76	118979	4.1747	0.0865	0.065
'PLEKHA8'	ENSG00000106086	2	750	76	118979	4.1747	0.0865	0.202
'RAPGEF1'	ENSG00000107263	2	750	76	118979	4.1747	0.0865	0.399
'SCAMP3'	ENSG00000116521	2	750	76	118979	4.1747	0.0865	0.282
'ABCA2'	ENSG00000107331	0	752	533	118522	0	0.0877	0.603
'C16orf96'	ENSG00000205832	2	750	77	118978	4.1205	0.0884	0.007
'HOXC13'	ENSG00000123364	2	750	77	118978	4.1205	0.0884	0.123
'SIX5'	ENSG00000177045	3	749	164	118891	2.9037	0.0887	0.025
'TECPR1'	ENSG00000205356	3	749	165	118890	2.886	0.0899	0.175
'CKLF-CMTM1'	ENSG00000254788	1	751	14	119041	11.3221	0.0901	0.016
'CLEC9A'	ENSG00000197992	1	751	14	119041	11.3221	0.0901	0.005
'CMTM1'	ENSG00000089505	1	751	14	119041	11.3221	0.0901	0.023
'GTF2A1'	ENSG00000165417	1	751	14	119041	11.3221	0.0901	0.005
'LSMEM2'	ENSG00000179564	1	751	14	119041	11.3221	0.0901	0
'OR10H2'	ENSG00000171942	1	751	14	119041	11.3221	0.0901	0.003
'PRKRA'	ENSG00000180228	1	751	14	119041	11.3221	0.0901	0.72
'RABAC1'	ENSG00000105404	1	751	14	119041	11.3221	0.0901	0.083
'SOWAHD'	ENSG00000187808	1	751	14	119041	11.3221	0.0901	0.008
'SUSD3'	ENSG00000157303	1	751	14	119041	11.3221	0.0901	0
'TMEM207'	ENSG00000198398	1	751	14	119041	11.3221	0.0901	0.001
'TSN'	ENSG00000211460	1	751	14	119041	11.3221	0.0901	0.029
'ZNF24'	ENSG00000172466	1	751	14	119041	11.3221	0.0901	0.247
'ZNF296'	ENSG00000170684	1	751	14	119041	11.3221	0.0901	0.003
'ZNF781'	ENSG00000196381	1	751	14	119041	11.3221	0.0901	0.002
'DDX28'	ENSG00000182810	2	750	78	118977	4.0676	0.0903	0.001
'INTS3'	ENSG00000143624	2	750	78	118977	4.0676	0.0903	0.017
'KDM2B'	ENSG00000089094	2	750	78	118977	4.0676	0.0903	0.226
'KLHL7'	ENSG00000122550	2	750	78	118977	4.0676	0.0903	0.163
'TM7SF3'	ENSG00000064115	2	750	78	118977	4.0676	0.0903	0.007
'TRAK2'	ENSG00000115993	2	750	78	118977	4.0676	0.0903	0.449
'FAN1'	ENSG00000198690	3	749	166	118889	2.8686	0.0911	0.02
'KAT6A'	ENSG00000083168	3	749	166	118889	2.8686	0.0911	0.2
'FGG'	ENSG00000171557	2	750	79	118976	4.0161	0.0922	0.907
'MTBP'	ENSG00000172167	2	750	79	118976	4.0161	0.0922	0.082
'PAX2'	ENSG00000075891	2	750	79	118976	4.0161	0.0922	0.241
'PRMT3'	ENSG00000185238	2	750	79	118976	4.0161	0.0922	0.105
'RASGRP2'	ENSG00000068831	2	750	79	118976	4.0161	0.0922	0.003
'SLC25A33'	ENSG00000171612	2	750	79	118976	4.0161	0.0922	0
'SLC6A4'	ENSG00000108576	2	750	79	118976	4.0161	0.0922	0.769
'TRIM62'	ENSG00000116525	2	750	79	118976	4.0161	0.0922	0.022
'TYRO3'	ENSG00000092445	2	750	79	118976	4.0161	0.0922	0.216
'SLC4A10'	ENSG00000144290	3	749	168	118887	2.8344	0.0936	0.278
'KRT26'	ENSG00000186393	2	750	80	118975	3.9658	0.0942	0.014
'NCOA1'	ENSG00000084676	2	750	80	118975	3.9658	0.0942	0.325
'NGLY1'	ENSG00000151092	2	750	80	118975	3.9658	0.0942	0.113
'RPLP0'	ENSG00000089157	2	750	80	118975	3.9658	0.0942	0.444
'SLTM'	ENSG00000137776	2	750	80	118975	3.9658	0.0942	0.279
'TTC39C'	ENSG00000168234	2	750	80	118975	3.9658	0.0942	0.393
'NRP1'	ENSG00000099250	3	749	169	118886	2.8176	0.0948	0.15
'SORCS2'	ENSG00000184985	3	749	169	118886	2.8176	0.0948	0.2
'BCL2L15'	ENSG00000188761	1	751	15	119040	10.5672	0.0958	0.21
'C11orf87'	ENSG00000185742	1	751	15	119040	10.5672	0.0958	0.002
'C6orf47'	ENSG00000204439	1	751	15	119040	10.5672	0.0958	0.378
'CKLF'	ENSG00000217555	1	751	15	119040	10.5672	0.0958	0.162
'COPS7B'	ENSG00000144524	1	751	15	119040	10.5672	0.0958	0.192
'GEMIN7'	ENSG00000142252	1	751	15	119040	10.5672	0.0958	0.076
'GPRIN2'	ENSG00000204175	1	751	15	119040	10.5672	0.0958	0.108
'ICAM5'	ENSG00000105376	1	751	15	119040	10.5672	0.0958	0.006
'KRTAP10-12'	ENSG00000189169	1	751	15	119040	10.5672	0.0958	0.135
'MRPS24'	ENSG00000062582	1	751	15	119040	10.5672	0.0958	0.011
'OR4C12'	ENSG00000221954	1	751	15	119040	10.5672	0.0958	0.005
'OR4L1'	ENSG00000176246	1	751	15	119040	10.5672	0.0958	0.095
'TMEM158'	ENSG00000249992	1	751	15	119040	10.5672	0.0958	0.001
'UBB'	ENSG00000170315	1	751	15	119040	10.5672	0.0958	0.417
'ADAT3'	ENSG00000213638	2	750	81	118974	3.9168	0.0961	0
'IFT52'	ENSG00000101052	2	750	81	118974	3.9168	0.0961	0.425
'NT5E'	ENSG00000135318	2	750	81	118974	3.9168	0.0961	0.013
'PDCD6IP'	ENSG00000170248	2	750	81	118974	3.9168	0.0961	0.955
'ST7L'	ENSG00000007341	2	750	81	118974	3.9168	0.0961	0.354
'TTC22'	ENSG00000006555	2	750	81	118974	3.9168	0.0961	0.022
'KCNN3'	ENSG00000143603	4	748	271	118784	2.3439	0.0963	0.983
'KIAA0753'	ENSG00000198920	2	750	82	118973	3.869	0.0981	0.088
'NLGN2'	ENSG00000169992	2	750	82	118973	3.869	0.0981	0.176
'SOGA3'	ENSG00000214338	2	750	82	118973	3.869	0.0981	0.126
'TLX2'	ENSG00000115297	2	750	82	118973	3.869	0.0981	0.002
'CLCNKB'	ENSG00000184908	3	749	172	118883	2.7684	0.0986	0.045
'GBP2'	ENSG00000162645	2	750	83	118972	3.8224	0.1	0.117
'ITFG2'	ENSG00000111203	2	750	83	118972	3.8224	0.1	0.02
'N4BP2L2'	ENSG00000244754	2	750	83	118972	3.8224	0.1	0.23
'POU3F2'	ENSG00000184486	2	750	83	118972	3.8224	0.1	0.012
'PRCP'	ENSG00000137509	2	750	83	118972	3.8224	0.1	0.033
'PRDM5'	ENSG00000138738	2	750	83	118972	3.8224	0.1	0.194
'SELENBP1'	ENSG00000143416	2	750	83	118972	3.8224	0.1	0.013
'SLC52A2'	ENSG00000185803	2	750	83	118972	3.8224	0.1	0.04
'STAT4'	ENSG00000138378	2	750	83	118972	3.8224	0.1	0.764
'ZHX2'	ENSG00000178764	2	750	83	118972	3.8224	0.1	0.097
'ZMPSTE24'	ENSG00000084073	2	750	83	118972	3.8224	0.1	0.113
'MYO9A'	ENSG00000066933	5	747	385	118670	2.0631	0.101	0.027
'GIGYF2'	ENSG00000204120	3	749	174	118881	2.7365	0.1011	0.066
'TMPRSS6'	ENSG00000187045	3	749	174	118881	2.7365	0.1011	0.773
'ANP32D'	ENSG00000139223	1	751	16	119039	9.9067	0.1015	0.008
'APOL2'	ENSG00000128335	1	751	16	119039	9.9067	0.1015	0.011
'CARD8'	ENSG00000105483	1	751	16	119039	9.9067	0.1015	0.039
'GPCPD1'	ENSG00000125772	1	751	16	119039	9.9067	0.1015	0.458
'GPR50'	ENSG00000102195	1	751	16	119039	9.9067	0.1015	0.003
'HOPX'	ENSG00000171476	1	751	16	119039	9.9067	0.1015	0.774
'MRGPRE'	ENSG00000184350	1	751	16	119039	9.9067	0.1015	0
'NRM'	ENSG00000137404	1	751	16	119039	9.9067	0.1015	0.007
'OCIAD2'	ENSG00000145247	1	751	16	119039	9.9067	0.1015	0.195
'POU2AF1'	ENSG00000110777	1	751	16	119039	9.9067	0.1015	0.19
'PPIL3'	ENSG00000240344	1	751	16	119039	9.9067	0.1015	0.006
'RNASE9'	ENSG00000188655	1	751	16	119039	9.9067	0.1015	0.006
'STX1B'	ENSG00000099365	1	751	16	119039	9.9067	0.1015	0.264
'WFDC1'	ENSG00000103175	1	751	16	119039	9.9067	0.1015	0.003
'ADAM33'	ENSG00000149451	2	750	84	118971	3.7769	0.102	0.114
'AGBL2'	ENSG00000165923	2	750	84	118971	3.7769	0.102	0.459
'DHH'	ENSG00000139549	2	750	84	118971	3.7769	0.102	0.002
'GABRB1'	ENSG00000163288	2	750	84	118971	3.7769	0.102	0.24
'ISL1'	ENSG00000016082	2	750	84	118971	3.7769	0.102	0.614
'MICU2'	ENSG00000165487	2	750	84	118971	3.7769	0.102	0.539
'RNF207'	ENSG00000158286	2	750	84	118971	3.7769	0.102	0.164
'TSHZ3'	ENSG00000121297	2	750	84	118971	3.7769	0.102	0.448
'UBASH3B'	ENSG00000154127	2	750	84	118971	3.7769	0.102	0.606
'GRID2IP'	ENSG00000215045	3	749	175	118880	2.7209	0.1024	0.005
'FLT4'	ENSG00000037280	3	749	176	118879	2.7054	0.1037	0.252
'SUPT6H'	ENSG00000109111	3	749	176	118879	2.7054	0.1037	0.176
'C2orf16'	ENSG00000221843	2	750	85	118970	3.7324	0.104	0.375
'C7orf26'	ENSG00000146576	2	750	85	118970	3.7324	0.104	0.275
'CDC45'	ENSG00000093009	2	750	85	118970	3.7324	0.104	0.319
'COLEC10'	ENSG00000184374	2	750	85	118970	3.7324	0.104	0.015
'FBXO11'	ENSG00000138081	2	750	85	118970	3.7324	0.104	0.163
'FNIP2'	ENSG00000052795	2	750	85	118970	3.7324	0.104	0.235
'HSD3B1'	ENSG00000203857	2	750	85	118970	3.7324	0.104	0.005
'RC3H1'	ENSG00000135870	2	750	85	118970	3.7324	0.104	0.355
'UGT2B4'	ENSG00000156096	2	750	85	118970	3.7324	0.104	0.013
'UNC5D'	ENSG00000156687	2	750	85	118970	3.7324	0.104	0.385
'USP45'	ENSG00000123552	2	750	85	118970	3.7324	0.104	0.022
'ITSN1'	ENSG00000205726	3	749	177	118878	2.6901	0.105	0.235
'SSC5D'	ENSG00000179954	3	749	177	118878	2.6901	0.105	0.08
'ABCB11'	ENSG00000073734	4	748	280	118775	2.2684	0.1051	0.712
'LPP'	ENSG00000145012	2	750	86	118969	3.689	0.106	0.916
'OTOA'	ENSG00000155719	2	750	86	118969	3.689	0.106	0.056
'PSAT1'	ENSG00000135069	2	750	86	118969	3.689	0.106	0.01
'RUSC2'	ENSG00000198853	2	750	86	118969	3.689	0.106	0.046
'SH3RF3'	ENSG00000172985	2	750	86	118969	3.689	0.106	0.003
'SLC39A6'	ENSG00000141424	2	750	86	118969	3.689	0.106	0.78
'VPS11'	ENSG00000160695	3	749	178	118877	2.675	0.1063	0.371
'ANG'	ENSG00000214274	1	751	17	119038	9.3239	0.1072	0.132
'ATP6V0E2'	ENSG00000171130	1	751	17	119038	9.3239	0.1072	0.003
'C1orf131'	ENSG00000143633	1	751	17	119038	9.3239	0.1072	0.001
'CCDC34'	ENSG00000109881	1	751	17	119038	9.3239	0.1072	0.001
'CENPB'	ENSG00000125817	1	751	17	119038	9.3239	0.1072	0.013
'COA3'	ENSG00000183978	1	751	17	119038	9.3239	0.1072	0.17
'CRH'	ENSG00000147571	1	751	17	119038	9.3239	0.1072	0.023
'CSNK2B'	ENSG00000204435	1	751	17	119038	9.3239	0.1072	0.483
'DAND5'	ENSG00000179284	1	751	17	119038	9.3239	0.1072	0.014
'DNAJB9'	ENSG00000128590	1	751	17	119038	9.3239	0.1072	0.443
'EIF2S1'	ENSG00000134001	1	751	17	119038	9.3239	0.1072	0.599
'EPPIN-WFDC6'	ENSG00000249139	1	751	17	119038	9.3239	0.1072	0.008
'IL1RAPL2'	ENSG00000189108	1	751	17	119038	9.3239	0.1072	0.002
'KCNE2'	ENSG00000159197	1	751	17	119038	9.3239	0.1072	0.916
'LIPJ'	ENSG00000204022	1	751	17	119038	9.3239	0.1072	0.017
'LYPD2'	ENSG00000197353	1	751	17	119038	9.3239	0.1072	0
'MED30'	ENSG00000164758	1	751	17	119038	9.3239	0.1072	0.151
'MRPL35'	ENSG00000132313	1	751	17	119038	9.3239	0.1072	0.007
'MRPL48'	ENSG00000175581	1	751	17	119038	9.3239	0.1072	0.002
'OR2A5'	ENSG00000221836	1	751	17	119038	9.3239	0.1072	0.002
'OR2K2'	ENSG00000171133	1	751	17	119038	9.3239	0.1072	0.008
'PDZK1'	ENSG00000174827	1	751	17	119038	9.3239	0.1072	0.494
'PIGX'	ENSG00000163964	1	751	17	119038	9.3239	0.1072	0.011
'RPRD1A'	ENSG00000141425	1	751	17	119038	9.3239	0.1072	0
'SLC25A5'	ENSG00000005022	1	751	17	119038	9.3239	0.1072	0.155
'SNRNP27'	ENSG00000124380	1	751	17	119038	9.3239	0.1072	0.072
'STARD3NL'	ENSG00000010270	1	751	17	119038	9.3239	0.1072	0.59
'TMED5'	ENSG00000117500	1	751	17	119038	9.3239	0.1072	0.001
'ACTN2'	ENSG00000077522	3	749	179	118876	2.66	0.1076	0.022
'FOXM1'	ENSG00000111206	3	749	179	118876	2.66	0.1076	0.537
'ADHFE1'	ENSG00000147576	2	750	87	118968	3.6465	0.108	0.075
'ASPG'	ENSG00000166183	2	750	87	118968	3.6465	0.108	0.005
'MTFMT'	ENSG00000103707	2	750	87	118968	3.6465	0.108	0.003
'PCDHA1'	ENSG00000204970	2	750	87	118968	3.6465	0.108	0.002
'AGT'	ENSG00000135744	2	750	88	118967	3.6051	0.11	0.282
'FAH'	ENSG00000103876	2	750	88	118967	3.6051	0.11	0.815
'MBD4'	ENSG00000129071	2	750	88	118967	3.6051	0.11	0.567
'PIGQ'	ENSG00000007541	2	750	88	118967	3.6051	0.11	0.077
'SEMA3D'	ENSG00000153993	2	750	88	118967	3.6051	0.11	0.522
'VPS54'	ENSG00000143952	2	750	88	118967	3.6051	0.11	0.179
'SIPA1'	ENSG00000213445	3	749	181	118874	2.6306	0.1102	0.157
'ALPP'	ENSG00000163283	2	750	89	118966	3.5645	0.112	0.052
'ERAP2'	ENSG00000164308	2	750	89	118966	3.5645	0.112	0.925
'OLFM3'	ENSG00000118733	2	750	89	118966	3.5645	0.112	0.388
'PPP1R16A'	ENSG00000160972	2	750	89	118966	3.5645	0.112	0.004
'YARS2'	ENSG00000139131	2	750	89	118966	3.5645	0.112	0.032
'BCAS4'	ENSG00000124243	1	751	18	119037	8.8058	0.1128	0.001
'CCNI2'	ENSG00000205089	1	751	18	119037	8.8058	0.1128	0
'CD1D'	ENSG00000158473	1	751	18	119037	8.8058	0.1128	0.067
'CDR1'	ENSG00000184258	1	751	18	119037	8.8058	0.1128	0.003
'DNAJB8'	ENSG00000179407	1	751	18	119037	8.8058	0.1128	0.097
'FAM163B'	ENSG00000196990	1	751	18	119037	8.8058	0.1128	0
'GCG'	ENSG00000115263	1	751	18	119037	8.8058	0.1128	0.046
'ID1'	ENSG00000125968	1	751	18	119037	8.8058	0.1128	0.796
'IL13'	ENSG00000169194	1	751	18	119037	8.8058	0.1128	0.608
'INSIG2'	ENSG00000125629	1	751	18	119037	8.8058	0.1128	0.592
'KRTCAP2'	ENSG00000163463	1	751	18	119037	8.8058	0.1128	0.073
'LY6G5B'	ENSG00000240053	1	751	18	119037	8.8058	0.1128	0.015
'MRGPRX1'	ENSG00000170255	1	751	18	119037	8.8058	0.1128	0.002
'NDFIP2'	ENSG00000102471	1	751	18	119037	8.8058	0.1128	0.001
'OR8S1'	ENSG00000284723	1	751	18	119037	8.8058	0.1128	0.001
'PIAS3'	ENSG00000131788	3	749	183	118872	2.6018	0.1128	0.201
'PNOC'	ENSG00000168081	1	751	18	119037	8.8058	0.1128	0.002
'POMP'	ENSG00000132963	1	751	18	119037	8.8058	0.1128	0.005
'STC1'	ENSG00000159167	1	751	18	119037	8.8058	0.1128	0.205
'TSNARE1'	ENSG00000171045	1	751	18	119037	8.8058	0.1128	0.633
'TSPO2'	ENSG00000112212	1	751	18	119037	8.8058	0.1128	0.001
'ZNF773'	ENSG00000152439	1	751	18	119037	8.8058	0.1128	0.005
'ACSM3'	ENSG00000005187	2	750	90	118965	3.5249	0.1141	0.202
'CYP7A1'	ENSG00000167910	2	750	90	118965	3.5249	0.1141	0.808
'DEAF1'	ENSG00000177030	2	750	90	118965	3.5249	0.1141	0.034
'EIF4G1'	ENSG00000114867	2	750	90	118965	3.5249	0.1141	0.469
'NEK10'	ENSG00000163491	2	750	90	118965	3.5249	0.1141	0.29
'SEL1L3'	ENSG00000091490	2	750	90	118965	3.5249	0.1141	0.018
'SLC19A3'	ENSG00000135917	2	750	90	118965	3.5249	0.1141	0.009
'UBAP2L'	ENSG00000143569	2	750	90	118965	3.5249	0.1141	0.065
'MCC'	ENSG00000171444	3	749	184	118871	2.5876	0.1142	0.048
'KLC1'	ENSG00000126214	2	750	91	118964	3.4861	0.1161	0.054
'WNT8A'	ENSG00000061492	2	750	91	118964	3.4861	0.1161	0.052
'PTCH2'	ENSG00000117425	4	748	291	118764	2.1825	0.1163	0.021
'RASA2'	ENSG00000155903	3	749	186	118869	2.5597	0.1169	0.526
'SULF1'	ENSG00000137573	3	749	186	118869	2.5597	0.1169	0.926
'FPGS'	ENSG00000136877	2	750	92	118963	3.4482	0.1181	0.157
'KCNS2'	ENSG00000156486	2	750	92	118963	3.4482	0.1181	0.143
'NRBP2'	ENSG00000185189	2	750	92	118963	3.4482	0.1181	0.036
'POLH'	ENSG00000170734	2	750	92	118963	3.4482	0.1181	0.021
'SLC2A7'	ENSG00000197241	2	750	92	118963	3.4482	0.1181	0
'AKT3'	ENSG00000117020	1	751	19	119036	8.3423	0.1183	0.529
'ARPP19'	ENSG00000128989	1	751	19	119036	8.3423	0.1183	0.002
'CD83'	ENSG00000112149	1	751	19	119036	8.3423	0.1183	0.518
'COPS6'	ENSG00000168090	1	751	19	119036	8.3423	0.1183	0.434
'FAM49A'	ENSG00000197872	1	751	19	119036	8.3423	0.1183	0.146
'NAF1'	ENSG00000145414	1	751	19	119036	8.3423	0.1183	0.356
'NINJ2'	ENSG00000171840	1	751	19	119036	8.3423	0.1183	0.759
'OR52B6'	ENSG00000187747	1	751	19	119036	8.3423	0.1183	0.005
'OR52L1'	ENSG00000183313	1	751	19	119036	8.3423	0.1183	0.001
'PDE6H'	ENSG00000139053	1	751	19	119036	8.3423	0.1183	0.003
'PLEK'	ENSG00000115956	1	751	19	119036	8.3423	0.1183	0.459
'PXT1'	ENSG00000179165	1	751	19	119036	8.3423	0.1183	0.033
'RBFA'	ENSG00000101546	1	751	19	119036	8.3423	0.1183	0.013
'TMEM119'	ENSG00000183160	1	751	19	119036	8.3423	0.1183	0.006
'TMEM187'	ENSG00000177854	1	751	19	119036	8.3423	0.1183	0.303
'UBXN2A'	ENSG00000173960	1	751	19	119036	8.3423	0.1183	0.226
'ZBP1'	ENSG00000124256	1	751	19	119036	8.3423	0.1183	0.017
'CDK12'	ENSG00000167258	2	750	93	118962	3.4111	0.1202	0.035
'DONSON'	ENSG00000159147	2	750	93	118962	3.4111	0.1202	0.003
'SND1'	ENSG00000197157	2	750	93	118962	3.4111	0.1202	0.667
'SPOCK2'	ENSG00000107742	2	750	93	118962	3.4111	0.1202	0.073
'UNKL'	ENSG00000059145	2	750	93	118962	3.4111	0.1202	0.001
'WRNIP1'	ENSG00000124535	2	750	93	118962	3.4111	0.1202	0.019
'ZP4'	ENSG00000116996	2	750	93	118962	3.4111	0.1202	0.245
'ANK3'	ENSG00000151150	0	752	415	118640	0	0.1215	0.812
'CHD9'	ENSG00000177200	0	752	419	118636	0	0.1216	0.411
'AHCY'	ENSG00000101444	2	750	94	118961	3.3748	0.1223	0.674
'ALG6'	ENSG00000088035	2	750	94	118961	3.3748	0.1223	0.214
'CYP11B1'	ENSG00000160882	2	750	94	118961	3.3748	0.1223	0.028
'KRT8'	ENSG00000170421	2	750	94	118961	3.3748	0.1223	0.966
'PCDHB14'	ENSG00000120327	2	750	94	118961	3.3748	0.1223	0.052
'TCIRG1'	ENSG00000110719	3	749	190	118865	2.5058	0.1223	0.798
'TTBK2'	ENSG00000128881	2	750	94	118961	3.3748	0.1223	0.528
'ZMYM6'	ENSG00000163867	2	750	94	118961	3.3748	0.1223	0.128
'ARL13A'	ENSG00000174225	1	751	20	119035	7.9251	0.1239	0.002
'ATP6AP1'	ENSG00000071553	1	751	20	119035	7.9251	0.1239	0.766
'CAPZA1'	ENSG00000116489	1	751	20	119035	7.9251	0.1239	0.287
'CLEC11A'	ENSG00000105472	1	751	20	119035	7.9251	0.1239	0.11
'CSRNP2'	ENSG00000110925	1	751	20	119035	7.9251	0.1239	0.343
'LIN28B'	ENSG00000187772	1	751	20	119035	7.9251	0.1239	0.899
'LYSMD3'	ENSG00000176018	1	751	20	119035	7.9251	0.1239	0.005
'MLEC'	ENSG00000110917	1	751	20	119035	7.9251	0.1239	0.231
'OARD1'	ENSG00000124596	1	751	20	119035	7.9251	0.1239	0.068
'OLR1'	ENSG00000173391	1	751	20	119035	7.9251	0.1239	0.013
'OR2W1'	ENSG00000204704	1	751	20	119035	7.9251	0.1239	0.001
'OR6C65'	ENSG00000205328	1	751	20	119035	7.9251	0.1239	0
'PILRA'	ENSG00000085514	1	751	20	119035	7.9251	0.1239	0.118
'RAC1'	ENSG00000136238	1	751	20	119035	7.9251	0.1239	0.769
'SPZ1'	ENSG00000164299	1	751	20	119035	7.9251	0.1239	0
'SSR1'	ENSG00000124783	1	751	20	119035	7.9251	0.1239	0.597
'ADNP2'	ENSG00000101544	2	750	95	118960	3.3392	0.1244	0.669
'DGCR2'	ENSG00000070413	2	750	95	118960	3.3392	0.1244	0.007
'INTS7'	ENSG00000143493	2	750	95	118960	3.3392	0.1244	0.963
'MGA'	ENSG00000174197	0	752	448	118607	0	0.1244	0.159
'PARP1'	ENSG00000143799	2	750	95	118960	3.3392	0.1244	0.61
'SLC12A4'	ENSG00000124067	4	748	299	118756	2.1239	0.1248	0.27
'DPYSL4'	ENSG00000151640	3	749	192	118863	2.4796	0.1251	0.009
'RET'	ENSG00000165731	3	749	192	118863	2.4796	0.1251	0.708
'COG1'	ENSG00000166685	2	750	96	118959	3.3044	0.1264	0.054
'SHOX2'	ENSG00000168779	2	750	96	118959	3.3044	0.1264	0.067
'SLC22A2'	ENSG00000112499	2	750	96	118959	3.3044	0.1264	0.671
'EPB41L4B'	ENSG00000095203	3	749	193	118862	2.4668	0.1265	0.011
'VPS13A'	ENSG00000197969	4	748	302	118753	2.1028	0.128	0.402
'CAMKK1'	ENSG00000004660	2	750	97	118958	3.2703	0.1285	0.226
'GAS1'	ENSG00000180447	2	750	97	118958	3.2703	0.1285	0.108
'GOT2'	ENSG00000125166	2	750	97	118958	3.2703	0.1285	0.213
'KLK4'	ENSG00000167749	2	750	97	118958	3.2703	0.1285	0.005
'VPS39'	ENSG00000166887	2	750	97	118958	3.2703	0.1285	0.289
'TENM3'	ENSG00000218336	0	752	467	118588	0	0.1287	0.506
'CBLB'	ENSG00000114423	3	749	195	118860	2.4414	0.1293	0.743
'EPHA5'	ENSG00000145242	3	749	195	118860	2.4414	0.1293	0.058
'UGT2A1'	ENSG00000173610	3	749	195	118860	2.4414	0.1293	0.003
'BTF3'	ENSG00000145741	1	751	21	119034	7.5477	0.1294	0.381
'C11orf24'	ENSG00000171067	1	751	21	119034	7.5477	0.1294	0.003
'C5orf15'	ENSG00000113583	1	751	21	119034	7.5477	0.1294	0.001
'CD244'	ENSG00000122223	1	751	21	119034	7.5477	0.1294	0.016
'CDNF'	ENSG00000185267	1	751	21	119034	7.5477	0.1294	0.033
'EFCAB11'	ENSG00000140025	1	751	21	119034	7.5477	0.1294	0.001
'GKN2'	ENSG00000183607	1	751	21	119034	7.5477	0.1294	0.026
'GLMN'	ENSG00000174842	1	751	21	119034	7.5477	0.1294	0.212
'HIST2H2BE'	ENSG00000184678	1	751	21	119034	7.5477	0.1294	0.012
'METTL24'	ENSG00000053328	1	751	21	119034	7.5477	0.1294	0
'NUDT8'	ENSG00000167799	1	751	21	119034	7.5477	0.1294	0.001
'NXF3'	ENSG00000147206	1	751	21	119034	7.5477	0.1294	0.046
'OR5P3'	ENSG00000182334	1	751	21	119034	7.5477	0.1294	0.003
'PDZD9'	ENSG00000155714	1	751	21	119034	7.5477	0.1294	0.009
'PPP3CA'	ENSG00000138814	1	751	21	119034	7.5477	0.1294	0.386
'PSMB3'	ENSG00000277791	1	751	21	119034	7.5477	0.1294	0.436
'PXMP4'	ENSG00000101417	1	751	21	119034	7.5477	0.1294	0.064
'RANBP1'	ENSG00000099901	1	751	21	119034	7.5477	0.1294	0.493
'RPL36'	ENSG00000130255	1	751	21	119034	7.5477	0.1294	0.024
'RRAS'	ENSG00000126458	1	751	21	119034	7.5477	0.1294	0.147
'SAP18'	ENSG00000150459	1	751	21	119034	7.5477	0.1294	0.071
'TMEM125'	ENSG00000179178	1	751	21	119034	7.5477	0.1294	0.002
'TMEM95'	ENSG00000182896	1	751	21	119034	7.5477	0.1294	0.001
'YWHAE'	ENSG00000108953	1	751	21	119034	7.5477	0.1294	0.26
'ZFAND6'	ENSG00000086666	1	751	21	119034	7.5477	0.1294	0.139
'ZNF584'	ENSG00000171574	1	751	21	119034	7.5477	0.1294	0
'ZNF80'	ENSG00000174255	1	751	21	119034	7.5477	0.1294	0.059
'AOC2'	ENSG00000131480	2	750	98	118957	3.2369	0.1306	0.036
'APCDD1'	ENSG00000154856	2	750	98	118957	3.2369	0.1306	0.021
'EYA2'	ENSG00000064655	2	750	98	118957	3.2369	0.1306	0.118
'KAZN'	ENSG00000189337	2	750	98	118957	3.2369	0.1306	0.003
'NEK4'	ENSG00000114904	2	750	98	118957	3.2369	0.1306	0.175
'RGS12'	ENSG00000159788	2	750	98	118957	3.2369	0.1306	0.508
'SDSL'	ENSG00000139410	2	750	98	118957	3.2369	0.1306	0.003
'TMPRSS7'	ENSG00000176040	2	750	98	118957	3.2369	0.1306	0.015
'AOAH'	ENSG00000136250	2	750	99	118956	3.2042	0.1328	0.009
'SEPSECS'	ENSG00000109618	2	750	99	118956	3.2042	0.1328	0.19
'DIAPH3'	ENSG00000139734	3	749	198	118857	2.4044	0.1335	0.534
'ABCA1'	ENSG00000165029	6	746	480	118575	1.9868	0.1346	0.985
'ATP6V1D'	ENSG00000100554	1	751	22	119033	7.2045	0.1348	0.005
'CIB1'	ENSG00000185043	1	751	22	119033	7.2045	0.1348	0.155
'CNBP'	ENSG00000169714	1	751	22	119033	7.2045	0.1348	0.905
'FGF5'	ENSG00000138675	1	751	22	119033	7.2045	0.1348	0.521
'GPR65'	ENSG00000140030	1	751	22	119033	7.2045	0.1348	0.384
'LLPH'	ENSG00000139233	1	751	22	119033	7.2045	0.1348	0.501
'OR10K2'	ENSG00000180708	1	751	22	119033	7.2045	0.1348	0
'OR1G1'	ENSG00000183024	1	751	22	119033	7.2045	0.1348	0
'OR4F15'	ENSG00000182854	1	751	22	119033	7.2045	0.1348	0.007
'PSME2'	ENSG00000100911	1	751	22	119033	7.2045	0.1348	0.379
'RAB22A'	ENSG00000124209	1	751	22	119033	7.2045	0.1348	0.016
'RBM17'	ENSG00000134453	1	751	22	119033	7.2045	0.1348	0.411
'STX7'	ENSG00000079950	1	751	22	119033	7.2045	0.1348	0.056
'TIGD6'	ENSG00000164296	1	751	22	119033	7.2045	0.1348	0
'TMEM202'	ENSG00000187806	1	751	22	119033	7.2045	0.1348	0.105
'TMEM50A'	ENSG00000183726	1	751	22	119033	7.2045	0.1348	0.162
'USP46'	ENSG00000109189	1	751	22	119033	7.2045	0.1348	0.008
'ADAM15'	ENSG00000143537	2	750	100	118955	3.1721	0.1349	0.258
'MFSD11'	ENSG00000092931	2	750	100	118955	3.1721	0.1349	0.052
'NTN3'	ENSG00000162068	2	750	100	118955	3.1721	0.1349	0
'SCARB2'	ENSG00000138760	2	750	100	118955	3.1721	0.1349	0.996
'SIM1'	ENSG00000112246	2	750	100	118955	3.1721	0.1349	0.287
'TESK2'	ENSG00000070759	2	750	100	118955	3.1721	0.1349	0.267
'CHML'	ENSG00000203668	2	750	101	118954	3.1407	0.137	0.004
'NTN1'	ENSG00000065320	2	750	101	118954	3.1407	0.137	0.008
'RCBTB1'	ENSG00000136144	2	750	101	118954	3.1407	0.137	0.563
'RNASEL'	ENSG00000135828	2	750	101	118954	3.1407	0.137	0.022
'XRN2'	ENSG00000088930	2	750	101	118954	3.1407	0.137	0.364
'AQR'	ENSG00000021776	3	749	201	118854	2.3684	0.1378	0.034
'NKTR'	ENSG00000114857	2	750	102	118953	3.1099	0.1391	0.274
'RNF31'	ENSG00000092098	2	750	102	118953	3.1099	0.1391	0.321
'SLC25A23'	ENSG00000125648	2	750	102	118953	3.1099	0.1391	0.182
'C2orf70'	ENSG00000173557	1	751	23	119032	6.8912	0.1403	0
'CCDC113'	ENSG00000103021	1	751	23	119032	6.8912	0.1403	0.013
'CNTD2'	ENSG00000105219	1	751	23	119032	6.8912	0.1403	0
'EDF1'	ENSG00000107223	1	751	23	119032	6.8912	0.1403	0.147
'EDN2'	ENSG00000127129	1	751	23	119032	6.8912	0.1403	0.131
'MUC7'	ENSG00000171195	1	751	23	119032	6.8912	0.1403	0.002
'OR4A47'	ENSG00000237388	1	751	23	119032	6.8912	0.1403	0.002
'PCGF6'	ENSG00000156374	1	751	23	119032	6.8912	0.1403	0
'RIBC2'	ENSG00000128408	1	751	23	119032	6.8912	0.1403	0.005
'SEC11A'	ENSG00000140612	1	751	23	119032	6.8912	0.1403	0.034
'SLITRK2'	ENSG00000185985	1	751	23	119032	6.8912	0.1403	0.006
'TBATA'	ENSG00000166220	1	751	23	119032	6.8912	0.1403	0
'AGAP2'	ENSG00000135439	2	750	103	118952	3.0797	0.1413	0.079
'CDC7'	ENSG00000097046	2	750	103	118952	3.0797	0.1413	0.37
'CYP4V2'	ENSG00000145476	2	750	103	118952	3.0797	0.1413	0.04
'EFHC1'	ENSG00000096093	2	750	103	118952	3.0797	0.1413	0.249
'FILIP1L'	ENSG00000168386	2	750	103	118952	3.0797	0.1413	0.309
'MATN1'	ENSG00000162510	2	750	103	118952	3.0797	0.1413	0.192
'PIK3CD'	ENSG00000171608	2	750	103	118952	3.0797	0.1413	0.122
'PTPRC'	ENSG00000081237	2	750	103	118952	3.0797	0.1413	0.98
'TRMT2A'	ENSG00000099899	2	750	103	118952	3.0797	0.1413	0.499
'WNT7B'	ENSG00000188064	2	750	103	118952	3.0797	0.1413	0.807
'ZNRF3'	ENSG00000183579	2	750	103	118952	3.0797	0.1413	0.62
'ATP8A1'	ENSG00000124406	3	749	204	118851	2.3335	0.1421	0.185
'MYO1F'	ENSG00000142347	3	749	204	118851	2.3335	0.1421	0.536
'KIF13B'	ENSG00000197892	4	748	315	118740	2.0158	0.1425	0.15
'TSC2'	ENSG00000103197	6	746	501	118554	1.9032	0.1431	0.371
'CDH2'	ENSG00000170558	2	750	104	118951	3.05	0.1434	0.53
'KRT15'	ENSG00000171346	2	750	104	118951	3.05	0.1434	0.142
'NUP93'	ENSG00000102900	2	750	104	118951	3.05	0.1434	0.531
'PROM2'	ENSG00000155066	2	750	104	118951	3.05	0.1434	0.002
'RINT1'	ENSG00000135249	2	750	104	118951	3.05	0.1434	0.054
'TSPEAR'	ENSG00000175894	2	750	104	118951	3.05	0.1434	0.051
'EPRS'	ENSG00000136628	3	749	206	118849	2.3108	0.145	0.406
'CPOX'	ENSG00000080819	2	750	105	118950	3.021	0.1456	0.004
'EXOC6'	ENSG00000138190	2	750	105	118950	3.021	0.1456	0.578
'GJC2'	ENSG00000198835	2	750	105	118950	3.021	0.1456	0.002
'LGR5'	ENSG00000139292	2	750	105	118950	3.021	0.1456	0.712
'MAD1L1'	ENSG00000002822	2	750	105	118950	3.021	0.1456	0.261
'MKKS'	ENSG00000125863	2	750	105	118950	3.021	0.1456	0.171
'PDE4B'	ENSG00000184588	2	750	105	118950	3.021	0.1456	0.399
'SLC2A3'	ENSG00000059804	2	750	105	118950	3.021	0.1456	0.24
'TMEM132C'	ENSG00000181234	2	750	105	118950	3.021	0.1456	0.029
'TNPO3'	ENSG00000064419	2	750	105	118950	3.021	0.1456	0.788
'TTLL6'	ENSG00000170703	2	750	105	118950	3.021	0.1456	0.02
'TUBGCP4'	ENSG00000137822	2	750	105	118950	3.021	0.1456	0.061
'UBASH3A'	ENSG00000160185	2	750	105	118950	3.021	0.1456	0.435
'APOBEC3C'	ENSG00000244509	1	751	24	119031	6.604	0.1457	0.003
'BAD'	ENSG00000002330	1	751	24	119031	6.604	0.1457	0.006
'C17orf97'	ENSG00000187624	1	751	24	119031	6.604	0.1457	0.002
'CEBPE'	ENSG00000092067	1	751	24	119031	6.604	0.1457	0.941
'CTRB2'	ENSG00000168928	1	751	24	119031	6.604	0.1457	0.071
'EHF'	ENSG00000135373	1	751	24	119031	6.604	0.1457	0.17
'EMC2'	ENSG00000104412	1	751	24	119031	6.604	0.1457	0.305
'FSCN3'	ENSG00000106328	1	751	24	119031	6.604	0.1457	0.006
'GPR55'	ENSG00000135898	1	751	24	119031	6.604	0.1457	0.001
'HES1'	ENSG00000114315	1	751	24	119031	6.604	0.1457	0.41
'LASP1'	ENSG00000002834	1	751	24	119031	6.604	0.1457	0.411
'LDHC'	ENSG00000166796	1	751	24	119031	6.604	0.1457	0.019
'MAK16'	ENSG00000198042	1	751	24	119031	6.604	0.1457	0.002
'MRPL10'	ENSG00000159111	1	751	24	119031	6.604	0.1457	0.004
'MSL1'	ENSG00000188895	1	751	24	119031	6.604	0.1457	0.009
'NKX6-3'	ENSG00000165066	1	751	24	119031	6.604	0.1457	0.004
'OR5M11'	ENSG00000255223	1	751	24	119031	6.604	0.1457	0
'PANX3'	ENSG00000154143	1	751	24	119031	6.604	0.1457	0
'PEX11A'	ENSG00000166821	1	751	24	119031	6.604	0.1457	0.034
'RIMS4'	ENSG00000101098	1	751	24	119031	6.604	0.1457	0.058
'RNASE13'	ENSG00000206150	1	751	24	119031	6.604	0.1457	0.043
'SDC3'	ENSG00000162512	1	751	24	119031	6.604	0.1457	0.001
'SEC62'	ENSG00000008952	1	751	24	119031	6.604	0.1457	0.007
'SENP5'	ENSG00000119231	1	751	24	119031	6.604	0.1457	0.053
'SRRM1'	ENSG00000133226	1	751	24	119031	6.604	0.1457	0.153
'TXLNG'	ENSG00000086712	1	751	24	119031	6.604	0.1457	0.098
'TXNDC12'	ENSG00000117862	1	751	24	119031	6.604	0.1457	0.001
'UBXN1'	ENSG00000162191	1	751	24	119031	6.604	0.1457	0.287
'VAMP4'	ENSG00000117533	1	751	24	119031	6.604	0.1457	0.211
'YPEL1'	ENSG00000100027	1	751	24	119031	6.604	0.1457	0.012
'ZNF212'	ENSG00000170260	1	751	24	119031	6.604	0.1457	0.001
'ZNF473'	ENSG00000142528	1	751	24	119031	6.604	0.1457	0.013
'ZNF610'	ENSG00000167554	1	751	24	119031	6.604	0.1457	0.002
'MIB2'	ENSG00000197530	3	749	207	118848	2.2996	0.1464	0.046
'FOXJ2'	ENSG00000065970	2	750	106	118949	2.9924	0.1478	0.05
'GGA3'	ENSG00000125447	2	750	106	118949	2.9924	0.1478	0.365
'LDB3'	ENSG00000122367	2	750	106	118949	2.9924	0.1478	0.486
'NLRP14'	ENSG00000158077	2	750	106	118949	2.9924	0.1478	0.021
'SLC2A9'	ENSG00000109667	2	750	106	118949	2.9924	0.1478	0.767
'SLC6A7'	ENSG00000011083	2	750	106	118949	2.9924	0.1478	0.236
'CLCN7'	ENSG00000103249	3	749	208	118847	2.2886	0.1479	0.151
'MPDZ'	ENSG00000107186	4	748	320	118735	1.9842	0.1482	0.028
'ZNF595'	ENSG00000272602	3	749	209	118846	2.2776	0.1494	0.006
'MTSS1L'	ENSG00000132613	2	750	107	118948	2.9644	0.1499	0.004
'TMF1'	ENSG00000144747	2	750	107	118948	2.9644	0.1499	0.56
'ZNF276'	ENSG00000158805	2	750	107	118948	2.9644	0.1499	0.338
'ABI3'	ENSG00000108798	1	751	25	119030	6.3398	0.151	0.394
'AGTRAP'	ENSG00000177674	1	751	25	119030	6.3398	0.151	0.157
'ARSE'	ENSG00000157399	1	751	25	119030	6.3398	0.151	0.002
'BATF'	ENSG00000156127	1	751	25	119030	6.3398	0.151	0.076
'C17orf49'	ENSG00000258315	1	751	25	119030	6.3398	0.151	0.037
'C1orf226'	ENSG00000239887	1	751	25	119030	6.3398	0.151	0.001
'CASP5'	ENSG00000137757	1	751	25	119030	6.3398	0.151	0
'CCDC58'	ENSG00000160124	1	751	25	119030	6.3398	0.151	0.114
'CISH'	ENSG00000114737	1	751	25	119030	6.3398	0.151	0.699
'CMPK1'	ENSG00000162368	1	751	25	119030	6.3398	0.151	0.134
'CNTF'	ENSG00000242689	1	751	25	119030	6.3398	0.151	0.017
'ETV2'	ENSG00000105672	1	751	25	119030	6.3398	0.151	0.001
'FRMD7'	ENSG00000165694	1	751	25	119030	6.3398	0.151	0.015
'GPX7'	ENSG00000116157	1	751	25	119030	6.3398	0.151	0.005
'GSTM5'	ENSG00000134201	1	751	25	119030	6.3398	0.151	0.007
'GTF2B'	ENSG00000137947	1	751	25	119030	6.3398	0.151	0.509
'HINT3'	ENSG00000111911	1	751	25	119030	6.3398	0.151	0.006
'HIST1H2BK'	ENSG00000197903	1	751	25	119030	6.3398	0.151	0.114
'IL17B'	ENSG00000127743	1	751	25	119030	6.3398	0.151	0.01
'IL32'	ENSG00000008517	1	751	25	119030	6.3398	0.151	0.462
'LGALS3'	ENSG00000131981	1	751	25	119030	6.3398	0.151	0.942
'LY6G6F'	ENSG00000204424	1	751	25	119030	6.3398	0.151	0.062
'MARC1'	ENSG00000186205	1	751	25	119030	6.3398	0.151	0.003
'MED28'	ENSG00000118579	1	751	25	119030	6.3398	0.151	0.036
'MPHOSPH6'	ENSG00000135698	1	751	25	119030	6.3398	0.151	0.373
'MYCL'	ENSG00000116990	1	751	25	119030	6.3398	0.151	0.053
'NFKBIE'	ENSG00000146232	1	751	25	119030	6.3398	0.151	0.731
'NRG3'	ENSG00000185737	1	751	25	119030	6.3398	0.151	0.326
'NRIP2'	ENSG00000053702	1	751	25	119030	6.3398	0.151	0.146
'PITPNA'	ENSG00000174238	1	751	25	119030	6.3398	0.151	0.269
'PRR13'	ENSG00000205352	1	751	25	119030	6.3398	0.151	0.449
'RNF43'	ENSG00000108375	1	751	25	119030	6.3398	0.151	0.015
'SH3GL3'	ENSG00000140600	1	751	25	119030	6.3398	0.151	0.57
'SPATA22'	ENSG00000141255	1	751	25	119030	6.3398	0.151	0.186
'TBCA'	ENSG00000171530	1	751	25	119030	6.3398	0.151	0.08
'TMEM126A'	ENSG00000171202	1	751	25	119030	6.3398	0.151	0.036
'TMEM17'	ENSG00000186889	1	751	25	119030	6.3398	0.151	0.13
'UBE2E2'	ENSG00000182247	1	751	25	119030	6.3398	0.151	0.54
'UVRAG'	ENSG00000198382	1	751	25	119030	6.3398	0.151	0.008
'YIPF7'	ENSG00000177752	1	751	25	119030	6.3398	0.151	0.002
'ZNF410'	ENSG00000119725	1	751	25	119030	6.3398	0.151	0.153
'EML3'	ENSG00000149499	2	750	108	118947	2.937	0.1521	0.131
'FOXP2'	ENSG00000128573	2	750	108	118947	2.937	0.1521	0.669
'INTS4'	ENSG00000149262	2	750	108	118947	2.937	0.1521	0.097
'MMAA'	ENSG00000151611	2	750	108	118947	2.937	0.1521	0.044
'NCOA2'	ENSG00000140396	2	750	108	118947	2.937	0.1521	0.423
'PADI1'	ENSG00000142623	2	750	108	118947	2.937	0.1521	0.03
'WWP1'	ENSG00000123124	2	750	108	118947	2.937	0.1521	0.173
'YME1L1'	ENSG00000136758	2	750	108	118947	2.937	0.1521	0.409
'ZNF76'	ENSG00000065029	2	750	108	118947	2.937	0.1521	0.044
'ADCY7'	ENSG00000121281	3	749	211	118844	2.256	0.1523	0.314
'IQGAP1'	ENSG00000140575	3	749	211	118844	2.256	0.1523	0.506
'PHRF1'	ENSG00000070047	3	749	211	118844	2.256	0.1523	0.5
'ACTL7B'	ENSG00000148156	2	750	109	118946	2.91	0.1543	0.006
'ADAM19'	ENSG00000135074	2	750	109	118946	2.91	0.1543	0.581
'ARID2'	ENSG00000189079	2	750	109	118946	2.91	0.1543	0.437
'BBS7'	ENSG00000138686	2	750	109	118946	2.91	0.1543	0.077
'CAMSAP2'	ENSG00000118200	2	750	109	118946	2.91	0.1543	0.376
'FAM171A1'	ENSG00000148468	2	750	109	118946	2.91	0.1543	0.224
'SIX1'	ENSG00000126778	2	750	109	118946	2.91	0.1543	0.462
'TUT1'	ENSG00000149016	2	750	109	118946	2.91	0.1543	0.326
'KALRN'	ENSG00000160145	4	748	326	118729	1.9476	0.1552	0.676
'AP5S1'	ENSG00000125843	1	751	26	119029	6.0959	0.1564	0
'BCL2L10'	ENSG00000137875	1	751	26	119029	6.0959	0.1564	0.001
'BOLA3'	ENSG00000163170	1	751	26	119029	6.0959	0.1564	0.014
'CD300LF'	ENSG00000186074	1	751	26	119029	6.0959	0.1564	0.744
'CIB3'	ENSG00000141977	1	751	26	119029	6.0959	0.1564	0
'CKMT1A'	ENSG00000223572	1	751	26	119029	6.0959	0.1564	0.002
'CNOT7'	ENSG00000198791	1	751	26	119029	6.0959	0.1564	0.064
'CSNK2A1'	ENSG00000101266	1	751	26	119029	6.0959	0.1564	0.284
'CTDSP1'	ENSG00000144579	1	751	26	119029	6.0959	0.1564	0.249
'DUT'	ENSG00000128951	1	751	26	119029	6.0959	0.1564	0.024
'FTL'	ENSG00000087086	1	751	26	119029	6.0959	0.1564	0.669
'IL22RA1'	ENSG00000142677	1	751	26	119029	6.0959	0.1564	0.004
'KLF14'	ENSG00000266265	1	751	26	119029	6.0959	0.1564	0.39
'LRRC59'	ENSG00000108829	1	751	26	119029	6.0959	0.1564	0.005
'MED14'	ENSG00000180182	1	751	26	119029	6.0959	0.1564	0.015
'MRPL22'	ENSG00000082515	1	751	26	119029	6.0959	0.1564	0.008
'NDUFB5'	ENSG00000136521	1	751	26	119029	6.0959	0.1564	0.004
'POP4'	ENSG00000105171	1	751	26	119029	6.0959	0.1564	0.003
'PSRC1'	ENSG00000134222	1	751	26	119029	6.0959	0.1564	0.264
'SCD'	ENSG00000099194	1	751	26	119029	6.0959	0.1564	0.668
'SCHIP1'	ENSG00000151967	1	751	26	119029	6.0959	0.1564	0.659
'SPAG8'	ENSG00000137098	1	751	26	119029	6.0959	0.1564	0.002
'SPP1'	ENSG00000118785	1	751	26	119029	6.0959	0.1564	0.147
'TPMT'	ENSG00000137364	1	751	26	119029	6.0959	0.1564	0.548
'ZC3H8'	ENSG00000144161	1	751	26	119029	6.0959	0.1564	0.003
'ZFHX3'	ENSG00000140836	10	742	1005	118050	1.5831	0.1564	0.611
'ZNF468'	ENSG00000204604	1	751	26	119029	6.0959	0.1564	0.172
'ZNF701'	ENSG00000167562	1	751	26	119029	6.0959	0.1564	0.003
'ZNF79'	ENSG00000196152	1	751	26	119029	6.0959	0.1564	0.006
'EIF2B4'	ENSG00000115211	2	750	110	118945	2.8835	0.1565	0.167
'PIK3R5'	ENSG00000141506	2	750	110	118945	2.8835	0.1565	0.036
'PRPH'	ENSG00000135406	2	750	110	118945	2.8835	0.1565	0.27
'SLC7A6'	ENSG00000103064	2	750	110	118945	2.8835	0.1565	0.346
'ATP13A1'	ENSG00000105726	3	749	214	118841	2.2243	0.1568	0.208
'DOCK8'	ENSG00000107099	4	748	328	118727	1.9357	0.1575	0.663
'TRPM6'	ENSG00000119121	3	749	215	118840	2.2139	0.1583	0.193
'ADAM9'	ENSG00000168615	2	750	111	118944	2.8575	0.1587	0.284
'DDX20'	ENSG00000064703	2	750	111	118944	2.8575	0.1587	0.178
'ENPP6'	ENSG00000164303	2	750	111	118944	2.8575	0.1587	0.175
'GBE1'	ENSG00000114480	2	750	111	118944	2.8575	0.1587	0.777
'GPD2'	ENSG00000115159	2	750	111	118944	2.8575	0.1587	0.933
'ITGA10'	ENSG00000143127	4	748	329	118726	1.9298	0.1587	0.264
'ITIH3'	ENSG00000162267	2	750	111	118944	2.8575	0.1587	0.042
'KCNA6'	ENSG00000151079	2	750	111	118944	2.8575	0.1587	0.005
'MPEG1'	ENSG00000197629	2	750	111	118944	2.8575	0.1587	0.114
'PCDH1'	ENSG00000156453	2	750	111	118944	2.8575	0.1587	0.043
'TUBD1'	ENSG00000108423	2	750	111	118944	2.8575	0.1587	0.342
'CHRNG'	ENSG00000196811	2	750	112	118943	2.832	0.1609	0.078
'DDHD1'	ENSG00000100523	2	750	112	118943	2.832	0.1609	0.225
'N4BP2'	ENSG00000078177	2	750	112	118943	2.832	0.1609	0.333
'SLC2A13'	ENSG00000151229	2	750	112	118943	2.832	0.1609	0.006
'TLE4'	ENSG00000106829	2	750	112	118943	2.832	0.1609	0.262
'AP4S1'	ENSG00000100478	1	751	27	119028	5.8701	0.1617	0.001
'B4GALT1'	ENSG00000086062	1	751	27	119028	5.8701	0.1617	0.683
'BAG1'	ENSG00000107262	1	751	27	119028	5.8701	0.1617	0.185
'BRD7'	ENSG00000166164	1	751	27	119028	5.8701	0.1617	0.487
'C6orf223'	ENSG00000181577	1	751	27	119028	5.8701	0.1617	0.145
'CCDC86'	ENSG00000110104	1	751	27	119028	5.8701	0.1617	0.002
'CHI3L2'	ENSG00000064886	1	751	27	119028	5.8701	0.1617	0.002
'DKK2'	ENSG00000155011	1	751	27	119028	5.8701	0.1617	0.183
'EPSTI1'	ENSG00000133106	1	751	27	119028	5.8701	0.1617	0.04
'FAM173B'	ENSG00000150756	1	751	27	119028	5.8701	0.1617	0
'GIN1'	ENSG00000145723	1	751	27	119028	5.8701	0.1617	0.015
'GNPNAT1'	ENSG00000100522	1	751	27	119028	5.8701	0.1617	0.004
'GPX3'	ENSG00000211445	1	751	27	119028	5.8701	0.1617	0.548
'GSTA5'	ENSG00000182793	1	751	27	119028	5.8701	0.1617	0.111
'HECTD2'	ENSG00000165338	1	751	27	119028	5.8701	0.1617	0.031
'HINT2'	ENSG00000137133	1	751	27	119028	5.8701	0.1617	0.016
'IER5L'	ENSG00000188483	1	751	27	119028	5.8701	0.1617	0.001
'IQCF3'	ENSG00000229972	1	751	27	119028	5.8701	0.1617	0
'KIF4A'	ENSG00000090889	1	751	27	119028	5.8701	0.1617	0.089
'LRRC27'	ENSG00000148814	1	751	27	119028	5.8701	0.1617	0.005
'LRRC37B'	ENSG00000185158	1	751	27	119028	5.8701	0.1617	0.067
'MAP2K4'	ENSG00000065559	1	751	27	119028	5.8701	0.1617	0.072
'MRPS15'	ENSG00000116898	1	751	27	119028	5.8701	0.1617	0.001
'SAMD7'	ENSG00000187033	1	751	27	119028	5.8701	0.1617	0.002
'THAP2'	ENSG00000173451	1	751	27	119028	5.8701	0.1617	0.001
'TRIML1'	ENSG00000184108	1	751	27	119028	5.8701	0.1617	0.002
'ZKSCAN3'	ENSG00000189298	1	751	27	119028	5.8701	0.1617	0.594
'ZNF343'	ENSG00000088876	1	751	27	119028	5.8701	0.1617	0.002
'ZNF474'	ENSG00000164185	1	751	27	119028	5.8701	0.1617	0.012
'ZNF639'	ENSG00000121864	1	751	27	119028	5.8701	0.1617	0.153
'EVPL'	ENSG00000167880	3	749	218	118837	2.1834	0.1628	0.308
'ITGAD'	ENSG00000156886	2	750	113	118942	2.8069	0.1631	0.028
'KCNA4'	ENSG00000182255	2	750	113	118942	2.8069	0.1631	0.377
'TAF5'	ENSG00000148835	2	750	113	118942	2.8069	0.1631	0.257
'NOS3'	ENSG00000164867	3	749	219	118836	2.1734	0.1643	0.934
'RPGRIP1L'	ENSG00000103494	3	749	219	118836	2.1734	0.1643	0.497
'MAGEL2'	ENSG00000254585	4	748	334	118721	1.9008	0.1647	0.024
'ANKS3'	ENSG00000168096	2	750	114	118941	2.7822	0.1653	0.153
'ARAP1'	ENSG00000186635	2	750	114	118941	2.7822	0.1653	0.583
'KIAA0586'	ENSG00000100578	2	750	114	118941	2.7822	0.1653	0.344
'AKR1C2'	ENSG00000151632	1	751	28	119027	5.6604	0.1669	0.06
'ARHGEF9'	ENSG00000131089	1	751	28	119027	5.6604	0.1669	0.01
'C1orf198'	ENSG00000119280	1	751	28	119027	5.6604	0.1669	0.118
'CAMK1D'	ENSG00000183049	1	751	28	119027	5.6604	0.1669	0.022
'CCDC59'	ENSG00000133773	1	751	28	119027	5.6604	0.1669	0.009
'CLEC3B'	ENSG00000163815	1	751	28	119027	5.6604	0.1669	0.28
'HIST1H2BD'	ENSG00000158373	1	751	28	119027	5.6604	0.1669	0.057
'MED6'	ENSG00000133997	1	751	28	119027	5.6604	0.1669	0.001
'NAMPT'	ENSG00000105835	1	751	28	119027	5.6604	0.1669	0.122
'NPTX2'	ENSG00000106236	1	751	28	119027	5.6604	0.1669	0.004
'NUCB2'	ENSG00000070081	1	751	28	119027	5.6604	0.1669	0.01
'OR10J3'	ENSG00000196266	1	751	28	119027	5.6604	0.1669	0.03
'OR1E2'	ENSG00000127780	1	751	28	119027	5.6604	0.1669	0.001
'OR51I1'	ENSG00000167359	1	751	28	119027	5.6604	0.1669	0.027
'PRDM14'	ENSG00000147596	1	751	28	119027	5.6604	0.1669	0.122
'PRMT1'	ENSG00000126457	1	751	28	119027	5.6604	0.1669	0.524
'PTGFR'	ENSG00000122420	1	751	28	119027	5.6604	0.1669	0.015
'SNX22'	ENSG00000157734	1	751	28	119027	5.6604	0.1669	0.002
'TK1'	ENSG00000167900	1	751	28	119027	5.6604	0.1669	0.284
'TMEM163'	ENSG00000152128	1	751	28	119027	5.6604	0.1669	0.058
'ZCCHC9'	ENSG00000131732	1	751	28	119027	5.6604	0.1669	0.28
'ZRANB3'	ENSG00000121988	3	749	221	118834	2.1537	0.1674	0.016
'CDH18'	ENSG00000145526	2	750	115	118940	2.758	0.1675	0.138
'CDK15'	ENSG00000138395	2	750	115	118940	2.758	0.1675	0.075
'PHLDB2'	ENSG00000144824	2	750	115	118940	2.758	0.1675	0.276
'SLC27A4'	ENSG00000167114	2	750	115	118940	2.758	0.1675	0.479
'SMARCA5'	ENSG00000153147	2	750	115	118940	2.758	0.1675	0.42
'SRGAP3'	ENSG00000196220	2	750	115	118940	2.758	0.1675	0.279
'BBOX1'	ENSG00000129151	2	750	116	118939	2.7342	0.1697	0.002
'ENPP3'	ENSG00000154269	2	750	116	118939	2.7342	0.1697	0.234
'KIAA0556'	ENSG00000047578	2	750	116	118939	2.7342	0.1697	0.225
'SCAPER'	ENSG00000140386	2	750	116	118939	2.7342	0.1697	0.155
'SLC16A3'	ENSG00000141526	2	750	116	118939	2.7342	0.1697	0.112
'TMEM161A'	ENSG00000064545	2	750	116	118939	2.7342	0.1697	0.004
'COL7A1'	ENSG00000114270	6	746	551	118504	1.7298	0.1705	0.688
'CUBN'	ENSG00000107611	6	746	553	118502	1.7235	0.1718	0.556
'MEFV'	ENSG00000103313	2	750	117	118938	2.7108	0.1719	0.111
'NR1D2'	ENSG00000174738	2	750	117	118938	2.7108	0.1719	0.942
'AIFM1'	ENSG00000156709	1	751	29	119026	5.4652	0.1721	0.354
'AVEN'	ENSG00000169857	1	751	29	119026	5.4652	0.1721	0.001
'B3GALT4'	ENSG00000235863	1	751	29	119026	5.4652	0.1721	0.063
'B3GNT2'	ENSG00000170340	1	751	29	119026	5.4652	0.1721	0.826
'BRMS1'	ENSG00000174744	1	751	29	119026	5.4652	0.1721	0.003
'EDARADD'	ENSG00000186197	1	751	29	119026	5.4652	0.1721	0.286
'FAM71F2'	ENSG00000205085	1	751	29	119026	5.4652	0.1721	0
'GFRA4'	ENSG00000125861	1	751	29	119026	5.4652	0.1721	0
'IMPA1'	ENSG00000133731	1	751	29	119026	5.4652	0.1721	0.158
'LRRC34'	ENSG00000171757	1	751	29	119026	5.4652	0.1721	0.36
'NT5DC1'	ENSG00000178425	1	751	29	119026	5.4652	0.1721	0.004
'OR12D3'	ENSG00000112462	1	751	29	119026	5.4652	0.1721	0.003
'OR51I2'	ENSG00000187918	1	751	29	119026	5.4652	0.1721	0.016
'OR5A1'	ENSG00000172320	1	751	29	119026	5.4652	0.1721	0.158
'OR6C4'	ENSG00000179626	1	751	29	119026	5.4652	0.1721	0.001
'OTUD6B'	ENSG00000155100	1	751	29	119026	5.4652	0.1721	0.015
'OVOL1'	ENSG00000172818	1	751	29	119026	5.4652	0.1721	0.05
'PSTK'	ENSG00000179988	1	751	29	119026	5.4652	0.1721	0.009
'PTP4A1'	ENSG00000112245	1	751	29	119026	5.4652	0.1721	0.073
'RPS24'	ENSG00000138326	1	751	29	119026	5.4652	0.1721	0.215
'SPC24'	ENSG00000161888	1	751	29	119026	5.4652	0.1721	0.002
'ST8SIA2'	ENSG00000140557	1	751	29	119026	5.4652	0.1721	0.066
'TMEM72'	ENSG00000187783	1	751	29	119026	5.4652	0.1721	0.008
'TMEM79'	ENSG00000163472	1	751	29	119026	5.4652	0.1721	0.135
'TMEM81'	ENSG00000174529	1	751	29	119026	5.4652	0.1721	0.005
'DHX38'	ENSG00000140829	3	749	225	118830	2.1154	0.1735	0.095
'ITGAM'	ENSG00000169896	2	750	118	118937	2.6878	0.1742	0.995
'LIG3'	ENSG00000005156	2	750	118	118937	2.6878	0.1742	0.658
'NR4A2'	ENSG00000153234	2	750	118	118937	2.6878	0.1742	0.235
'DUOX1'	ENSG00000137857	4	748	342	118713	1.8562	0.1744	0.319
'ANKRD44'	ENSG00000065413	2	750	119	118936	2.6652	0.1764	0.47
'CACNA1A'	ENSG00000141837	6	746	560	118495	1.7019	0.1764	0.229
'EZR'	ENSG00000092820	2	750	119	118936	2.6652	0.1764	0.486
'KRT77'	ENSG00000189182	2	750	119	118936	2.6652	0.1764	0.001
'POU5F2'	ENSG00000248483	2	750	119	118936	2.6652	0.1764	0.018
'XKR4'	ENSG00000206579	2	750	119	118936	2.6652	0.1764	0.002
'ANKRD35'	ENSG00000198483	4	748	344	118711	1.8454	0.1768	0.185
'AGR2'	ENSG00000106541	1	751	30	119025	5.283	0.1773	0.052
'ARPC5L'	ENSG00000136950	1	751	30	119025	5.283	0.1773	0.12
'C19orf70'	ENSG00000174917	1	751	30	119025	5.283	0.1773	0.001
'CD164L2'	ENSG00000174950	1	751	30	119025	5.283	0.1773	0.011
'CDX2'	ENSG00000165556	1	751	30	119025	5.283	0.1773	0.01
'CHAC2'	ENSG00000143942	1	751	30	119025	5.283	0.1773	0.002
'CREB3L4'	ENSG00000143578	1	751	30	119025	5.283	0.1773	0.037
'DCAF7'	ENSG00000136485	1	751	30	119025	5.283	0.1773	0.067
'DFFB'	ENSG00000169598	1	751	30	119025	5.283	0.1773	0
'FAM167A'	ENSG00000154319	1	751	30	119025	5.283	0.1773	0.176
'FBXO16'	ENSG00000214050	1	751	30	119025	5.283	0.1773	0.005
'GORASP2'	ENSG00000115806	1	751	30	119025	5.283	0.1773	0.154
'GPR1'	ENSG00000183671	1	751	30	119025	5.283	0.1773	0.001
'GSTA1'	ENSG00000243955	1	751	30	119025	5.283	0.1773	0.094
'HTR2A'	ENSG00000102468	1	751	30	119025	5.283	0.1773	0.148
'INHBC'	ENSG00000175189	1	751	30	119025	5.283	0.1773	0.284
'LYPLAL1'	ENSG00000143353	1	751	30	119025	5.283	0.1773	0.943
'METTL4'	ENSG00000101574	1	751	30	119025	5.283	0.1773	0.197
'NAT16'	ENSG00000167011	1	751	30	119025	5.283	0.1773	0.035
'NFKBIL1'	ENSG00000204498	1	751	30	119025	5.283	0.1773	0.699
'PLAG1'	ENSG00000181690	1	751	30	119025	5.283	0.1773	0.184
'PRSS48'	ENSG00000189099	1	751	30	119025	5.283	0.1773	0.006
'PSG5'	ENSG00000204941	1	751	30	119025	5.283	0.1773	0.001
'SEC22C'	ENSG00000093183	1	751	30	119025	5.283	0.1773	0.009
'SPINT2'	ENSG00000167642	1	751	30	119025	5.283	0.1773	0.818
'TESPA1'	ENSG00000135426	1	751	30	119025	5.283	0.1773	0.02
'TOMM20L'	ENSG00000196860	1	751	30	119025	5.283	0.1773	0
'TRAF3'	ENSG00000131323	1	751	30	119025	5.283	0.1773	0.423
'TVP23A'	ENSG00000166676	1	751	30	119025	5.283	0.1773	0.002
'ZC3H10'	ENSG00000135482	1	751	30	119025	5.283	0.1773	0.006
'ZNF263'	ENSG00000006194	1	751	30	119025	5.283	0.1773	0.042
'ZNF324B'	ENSG00000249471	1	751	30	119025	5.283	0.1773	0.172
'ZNF683'	ENSG00000176083	1	751	30	119025	5.283	0.1773	0.001
'PLXNB1'	ENSG00000164050	3	749	228	118827	2.0875	0.1781	0.653
'SPTA1'	ENSG00000163554	4	748	345	118710	1.84	0.1781	0.898
'ARHGEF10L'	ENSG00000074964	2	750	120	118935	2.643	0.1786	0.598
'KIAA0232'	ENSG00000170871	2	750	120	118935	2.643	0.1786	0.575
'MYBPC1'	ENSG00000196091	2	750	120	118935	2.643	0.1786	0.254
'RBM47'	ENSG00000163694	2	750	120	118935	2.643	0.1786	0.62
'ZEB1'	ENSG00000148516	2	750	120	118935	2.643	0.1786	0.533
'EPB41L1'	ENSG00000088367	2	750	121	118934	2.6211	0.1809	0.125
'KLHL9'	ENSG00000198642	2	750	121	118934	2.6211	0.1809	0.01
'MX2'	ENSG00000183486	2	750	121	118934	2.6211	0.1809	0.379
'STK10'	ENSG00000072786	2	750	121	118934	2.6211	0.1809	0.227
'THSD4'	ENSG00000187720	2	750	121	118934	2.6211	0.1809	0.04
'ATG2B'	ENSG00000066739	3	749	230	118825	2.0693	0.1812	0.175
'NALCN'	ENSG00000102452	0	752	356	118699	0	0.1813	0.465
'POLE'	ENSG00000177084	0	752	360	118695	0	0.1815	0.139
'FREM2'	ENSG00000150893	0	752	369	118686	0	0.1823	0.616
'ACR'	ENSG00000100312	1	751	31	119024	5.1125	0.1825	0.105
'CD44'	ENSG00000026508	1	751	31	119024	5.1125	0.1825	0.957
'CDK4'	ENSG00000135446	1	751	31	119024	5.1125	0.1825	0.505
'CELF1'	ENSG00000149187	1	751	31	119024	5.1125	0.1825	0.32
'CLIC6'	ENSG00000159212	1	751	31	119024	5.1125	0.1825	0.001
'CSDC2'	ENSG00000172346	1	751	31	119024	5.1125	0.1825	0.012
'CTCF'	ENSG00000102974	1	751	31	119024	5.1125	0.1825	0.326
'CTDSP2'	ENSG00000175215	1	751	31	119024	5.1125	0.1825	0.538
'CTF1'	ENSG00000150281	1	751	31	119024	5.1125	0.1825	0.16
'ELOVL1'	ENSG00000066322	1	751	31	119024	5.1125	0.1825	0.194
'HCAR2'	ENSG00000182782	1	751	31	119024	5.1125	0.1825	0.049
'HIST1H2AE'	ENSG00000277075	1	751	31	119024	5.1125	0.1825	0.008
'LMO2'	ENSG00000135363	1	751	31	119024	5.1125	0.1825	0.068
'LYPD3'	ENSG00000124466	1	751	31	119024	5.1125	0.1825	0.002
'NRIP3'	ENSG00000175352	1	751	31	119024	5.1125	0.1825	0.022
'POU4F1'	ENSG00000152192	1	751	31	119024	5.1125	0.1825	0.003
'PPCDC'	ENSG00000138621	1	751	31	119024	5.1125	0.1825	0.145
'PPM1D'	ENSG00000170836	1	751	31	119024	5.1125	0.1825	0.018
'PSMD9'	ENSG00000110801	1	751	31	119024	5.1125	0.1825	0.016
'RAD18'	ENSG00000070950	1	751	31	119024	5.1125	0.1825	0.04
'RHEBL1'	ENSG00000167550	1	751	31	119024	5.1125	0.1825	0.321
'SAMD15'	ENSG00000100583	1	751	31	119024	5.1125	0.1825	0.001
'SRD5A1'	ENSG00000145545	1	751	31	119024	5.1125	0.1825	0.001
'ST3GAL6'	ENSG00000064225	1	751	31	119024	5.1125	0.1825	0.046
'TMEM106A'	ENSG00000184988	1	751	31	119024	5.1125	0.1825	0.005
'TRIM56'	ENSG00000169871	1	751	31	119024	5.1125	0.1825	0.001
'TRIML2'	ENSG00000179046	1	751	31	119024	5.1125	0.1825	0.031
'VWC2L'	ENSG00000174453	1	751	31	119024	5.1125	0.1825	0.162
'ZC2HC1A'	ENSG00000104427	1	751	31	119024	5.1125	0.1825	0.011
'ZNF284'	ENSG00000186026	1	751	31	119024	5.1125	0.1825	0.035
'ZNF385A'	ENSG00000161642	1	751	31	119024	5.1125	0.1825	0.175
'ZNF695'	ENSG00000197472	1	751	31	119024	5.1125	0.1825	0
'ZNF713'	ENSG00000178665	1	751	31	119024	5.1125	0.1825	0.16
'ZNF785'	ENSG00000197162	1	751	31	119024	5.1125	0.1825	0.001
'ZPBP'	ENSG00000042813	1	751	31	119024	5.1125	0.1825	0.002
'COL22A1'	ENSG00000169436	0	752	372	118683	0	0.1827	0.318
'BHLHE22'	ENSG00000180828	3	749	231	118824	2.0603	0.1828	0
'NEFH'	ENSG00000100285	3	749	231	118824	2.0603	0.1828	0.008
'ALDH18A1'	ENSG00000059573	2	750	122	118933	2.5996	0.1831	0.51
'SLC24A2'	ENSG00000155886	2	750	122	118933	2.5996	0.1831	0.03
'CELSR3'	ENSG00000008300	0	752	376	118679	0	0.1833	0.658
'ABCC8'	ENSG00000006071	0	752	378	118677	0	0.1837	0.275
'TLL2'	ENSG00000095587	3	749	232	118823	2.0514	0.1844	0.013
'KIF3B'	ENSG00000101350	2	750	123	118932	2.5785	0.1854	0.239
'KRT73'	ENSG00000186049	2	750	123	118932	2.5785	0.1854	0.005
'PROC'	ENSG00000115718	2	750	123	118932	2.5785	0.1854	0.352
'COL18A1'	ENSG00000182871	0	752	387	118668	0	0.1857	0.477
'FRMD4B'	ENSG00000114541	3	749	233	118822	2.0426	0.1859	0.267
'ATP6V0D1'	ENSG00000159720	1	751	32	119023	4.9527	0.1876	0.612
'C4BPB'	ENSG00000123843	1	751	32	119023	4.9527	0.1876	0.16
'CAMK2A'	ENSG00000070808	1	751	32	119023	4.9527	0.1876	0.22
'CBLN4'	ENSG00000054803	1	751	32	119023	4.9527	0.1876	0.067
'CREBRF'	ENSG00000164463	1	751	32	119023	4.9527	0.1876	0.005
'DIRAS2'	ENSG00000165023	1	751	32	119023	4.9527	0.1876	0.03
'EFHD2'	ENSG00000142634	1	751	32	119023	4.9527	0.1876	0.644
'EIF4E3'	ENSG00000163412	1	751	32	119023	4.9527	0.1876	0.045
'ELP5'	ENSG00000170291	1	751	32	119023	4.9527	0.1876	0.003
'ETV6'	ENSG00000139083	1	751	32	119023	4.9527	0.1876	0.269
'FANCE'	ENSG00000112039	1	751	32	119023	4.9527	0.1876	0.24
'FOS'	ENSG00000170345	1	751	32	119023	4.9527	0.1876	0.489
'GALNTL5'	ENSG00000106648	1	751	32	119023	4.9527	0.1876	0.002
'GPR137C'	ENSG00000180998	1	751	32	119023	4.9527	0.1876	0
'HIST2H2AC'	ENSG00000184260	1	751	32	119023	4.9527	0.1876	0.025
'MTFR1'	ENSG00000066855	1	751	32	119023	4.9527	0.1876	0.001
'NAP1L3'	ENSG00000186310	1	751	32	119023	4.9527	0.1876	0.057
'OXGR1'	ENSG00000165621	1	751	32	119023	4.9527	0.1876	0.002
'PIH1D2'	ENSG00000150773	1	751	32	119023	4.9527	0.1876	0.003
'PRCC'	ENSG00000143294	1	751	32	119023	4.9527	0.1876	0.019
'RBM8A'	ENSG00000265241	1	751	32	119023	4.9527	0.1876	0.336
'RBMX'	ENSG00000147274	1	751	32	119023	4.9527	0.1876	0.175
'RRM1'	ENSG00000167325	1	751	32	119023	4.9527	0.1876	0.554
'SATB2'	ENSG00000119042	1	751	32	119023	4.9527	0.1876	0.25
'SDHAF2'	ENSG00000167985	1	751	32	119023	4.9527	0.1876	0.157
'SLC43A3'	ENSG00000134802	1	751	32	119023	4.9527	0.1876	0.341
'SNX8'	ENSG00000106266	1	751	32	119023	4.9527	0.1876	0.11
'TICAM1'	ENSG00000127666	1	751	32	119023	4.9527	0.1876	0.254
'TMEM53'	ENSG00000126106	1	751	32	119023	4.9527	0.1876	0.001
'TRAPPC1'	ENSG00000170043	1	751	32	119023	4.9527	0.1876	0.156
'UCK1'	ENSG00000130717	1	751	32	119023	4.9527	0.1876	0.079
'UTP15'	ENSG00000164338	1	751	32	119023	4.9527	0.1876	0.01
'WDR82'	ENSG00000164091	1	751	32	119023	4.9527	0.1876	0.524
'YEATS4'	ENSG00000127337	1	751	32	119023	4.9527	0.1876	0
'ZDHHC3'	ENSG00000163812	1	751	32	119023	4.9527	0.1876	0.004
'ZNF185'	ENSG00000147394	1	751	32	119023	4.9527	0.1876	0.063
'ZNF273'	ENSG00000198039	1	751	32	119023	4.9527	0.1876	0.006
'ZNF490'	ENSG00000188033	1	751	32	119023	4.9527	0.1876	0.028
'ZSCAN1'	ENSG00000152467	1	751	32	119023	4.9527	0.1876	0
'GALK2'	ENSG00000156958	2	750	124	118931	2.5577	0.1877	0.054
'GLDN'	ENSG00000186417	2	750	124	118931	2.5577	0.1877	0.18
'HSD17B4'	ENSG00000133835	2	750	124	118931	2.5577	0.1877	0.785
'KIFC2'	ENSG00000167702	2	750	124	118931	2.5577	0.1877	0.003
'SLC25A25'	ENSG00000148339	2	750	124	118931	2.5577	0.1877	0.459
'USP19'	ENSG00000172046	2	750	124	118931	2.5577	0.1877	0.355
'CDH12'	ENSG00000154162	2	750	125	118930	2.5372	0.1899	0.138
'MIOS'	ENSG00000164654	2	750	125	118930	2.5372	0.1899	0.343
'PUM2'	ENSG00000055917	2	750	125	118930	2.5372	0.1899	0.002
'VWA2'	ENSG00000165816	2	750	125	118930	2.5372	0.1899	0.034
'RFT1'	ENSG00000163933	2	750	126	118929	2.517	0.1922	0.409
'SLC45A4'	ENSG00000022567	2	750	126	118929	2.517	0.1922	0.248
'B3GALNT1'	ENSG00000169255	1	751	33	119022	4.8026	0.1927	0.066
'CACNG1'	ENSG00000108878	1	751	33	119022	4.8026	0.1927	0.003
'CHCHD6'	ENSG00000159685	1	751	33	119022	4.8026	0.1927	0.004
'CYLC2'	ENSG00000155833	1	751	33	119022	4.8026	0.1927	0.126
'DAOA'	ENSG00000182346	1	751	33	119022	4.8026	0.1927	0
'DDX53'	ENSG00000184735	1	751	33	119022	4.8026	0.1927	0.001
'ELOVL2'	ENSG00000197977	1	751	33	119022	4.8026	0.1927	0.444
'FADS2'	ENSG00000134824	1	751	33	119022	4.8026	0.1927	0.294
'FAM3B'	ENSG00000183844	1	751	33	119022	4.8026	0.1927	0.027
'GPR27'	ENSG00000170837	1	751	33	119022	4.8026	0.1927	0.005
'GPX4'	ENSG00000167468	1	751	33	119022	4.8026	0.1927	0.615
'HIST1H4G'	ENSG00000275663	1	751	33	119022	4.8026	0.1927	0.017
'HM13'	ENSG00000101294	1	751	33	119022	4.8026	0.1927	0.61
'KCNRG'	ENSG00000198553	1	751	33	119022	4.8026	0.1927	0.14
'LIN7C'	ENSG00000148943	1	751	33	119022	4.8026	0.1927	0.386
'MCHR2'	ENSG00000152034	1	751	33	119022	4.8026	0.1927	0.306
'MED18'	ENSG00000130772	1	751	33	119022	4.8026	0.1927	0
'MRPS26'	ENSG00000125901	1	751	33	119022	4.8026	0.1927	0.003
'NHP2'	ENSG00000145912	1	751	33	119022	4.8026	0.1927	0.492
'OGN'	ENSG00000106809	1	751	33	119022	4.8026	0.1927	0.356
'OLAH'	ENSG00000152463	1	751	33	119022	4.8026	0.1927	0.007
'PARD6A'	ENSG00000102981	1	751	33	119022	4.8026	0.1927	0.273
'POT1'	ENSG00000128513	1	751	33	119022	4.8026	0.1927	0.245
'RNF5'	ENSG00000204308	1	751	33	119022	4.8026	0.1927	0.314
'RPL17'	ENSG00000265681	1	751	33	119022	4.8026	0.1927	0.304
'SAMD10'	ENSG00000130590	1	751	33	119022	4.8026	0.1927	0.001
'ST6GALNAC3'	ENSG00000184005	1	751	33	119022	4.8026	0.1927	0.001
'TIPRL'	ENSG00000143155	1	751	33	119022	4.8026	0.1927	0.017
'TMEM82'	ENSG00000162460	1	751	33	119022	4.8026	0.1927	0
'TMEM89'	ENSG00000183396	1	751	33	119022	4.8026	0.1927	0.002
'TRIM29'	ENSG00000137699	1	751	33	119022	4.8026	0.1927	0.002
'UBLCP1'	ENSG00000164332	1	751	33	119022	4.8026	0.1927	0.822
'WNK3'	ENSG00000196632	1	751	33	119022	4.8026	0.1927	0.014
'ZFP1'	ENSG00000184517	1	751	33	119022	4.8026	0.1927	0.596
'ZNF101'	ENSG00000181896	1	751	33	119022	4.8026	0.1927	0.006
'ZNF200'	ENSG00000010539	1	751	33	119022	4.8026	0.1927	0.003
'ZNF561'	ENSG00000171469	1	751	33	119022	4.8026	0.1927	0.002
'ABCA3'	ENSG00000167972	0	752	412	118643	0	0.194	0.638
'CC2D1B'	ENSG00000154222	2	750	127	118928	2.4972	0.1944	0.17
'FGD5'	ENSG00000154783	2	750	127	118928	2.4972	0.1944	0.563
'KLHL1'	ENSG00000150361	2	750	127	118928	2.4972	0.1944	0.241
'MAP4K3'	ENSG00000011566	2	750	127	118928	2.4972	0.1944	0.54
'PDE6C'	ENSG00000095464	2	750	127	118928	2.4972	0.1944	0.066
'TBCK'	ENSG00000145348	2	750	127	118928	2.4972	0.1944	0.298
'TKTL2'	ENSG00000151005	2	750	127	118928	2.4972	0.1944	0.134
'ALDH1L2'	ENSG00000136010	3	749	239	118816	1.9912	0.1954	0.117
'CACNA1F'	ENSG00000102001	2	750	128	118927	2.4776	0.1967	0.005
'CHRNB2'	ENSG00000160716	2	750	128	118927	2.4776	0.1967	0.039
'DROSHA'	ENSG00000113360	2	750	128	118927	2.4776	0.1967	0.928
'FRMPD3'	ENSG00000147234	2	750	128	118927	2.4776	0.1967	0.048
'GRID1'	ENSG00000182771	2	750	128	118927	2.4776	0.1967	0.109
'SMARCAL1'	ENSG00000138375	2	750	128	118927	2.4776	0.1967	0.332
'AQP11'	ENSG00000178301	1	751	34	119021	4.6613	0.1978	0.021
'AURKA'	ENSG00000087586	1	751	34	119021	4.6613	0.1978	0.331
'BATF2'	ENSG00000168062	1	751	34	119021	4.6613	0.1978	0.002
'CLEC4F'	ENSG00000152672	1	751	34	119021	4.6613	0.1978	0.274
'COMMD4'	ENSG00000140365	1	751	34	119021	4.6613	0.1978	0.01
'CREB3L2'	ENSG00000182158	1	751	34	119021	4.6613	0.1978	0.257
'DNTTIP2'	ENSG00000067334	1	751	34	119021	4.6613	0.1978	0.048
'FAM177A1'	ENSG00000151327	1	751	34	119021	4.6613	0.1978	0.15
'FBXO3'	ENSG00000110429	1	751	34	119021	4.6613	0.1978	0.055
'FTH1'	ENSG00000167996	1	751	34	119021	4.6613	0.1978	0.808
'GTF2H1'	ENSG00000110768	1	751	34	119021	4.6613	0.1978	0.345
'HIST1H2AK'	ENSG00000275221	1	751	34	119021	4.6613	0.1978	0.019
'IDS'	ENSG00000010404	1	751	34	119021	4.6613	0.1978	0.598
'IL17D'	ENSG00000172458	1	751	34	119021	4.6613	0.1978	0.09
'JAM2'	ENSG00000154721	1	751	34	119021	4.6613	0.1978	0.013
'KDELR1'	ENSG00000105438	1	751	34	119021	4.6613	0.1978	0.268
'KLRG2'	ENSG00000188883	1	751	34	119021	4.6613	0.1978	0.017
'KNOP1'	ENSG00000103550	1	751	34	119021	4.6613	0.1978	0.017
'MS4A15'	ENSG00000166961	1	751	34	119021	4.6613	0.1978	0.001
'NRBF2'	ENSG00000148572	1	751	34	119021	4.6613	0.1978	0.346
'NSF'	ENSG00000073969	1	751	34	119021	4.6613	0.1978	0.178
'PTS'	ENSG00000150787	1	751	34	119021	4.6613	0.1978	0.009
'RHOB'	ENSG00000143878	1	751	34	119021	4.6613	0.1978	0.117
'RRAGA'	ENSG00000155876	1	751	34	119021	4.6613	0.1978	0.029
'SEPHS1'	ENSG00000086475	1	751	34	119021	4.6613	0.1978	0.444
'STRAP'	ENSG00000023734	1	751	34	119021	4.6613	0.1978	0.507
'STX3'	ENSG00000166900	1	751	34	119021	4.6613	0.1978	0.173
'TBC1D13'	ENSG00000107021	1	751	34	119021	4.6613	0.1978	0.26
'TMEM126B'	ENSG00000171204	1	751	34	119021	4.6613	0.1978	0.001
'VMO1'	ENSG00000182853	1	751	34	119021	4.6613	0.1978	0.006
'XKRX'	ENSG00000182489	1	751	34	119021	4.6613	0.1978	0.002
'ZNF549'	ENSG00000121406	1	751	34	119021	4.6613	0.1978	0.008
'ZNF676'	ENSG00000196109	1	751	34	119021	4.6613	0.1978	0.015
'ZNF880'	ENSG00000221923	1	751	34	119021	4.6613	0.1978	0.003
'ADCY6'	ENSG00000174233	3	749	241	118814	1.9746	0.1986	0.201
'PIKFYVE'	ENSG00000115020	3	749	241	118814	1.9746	0.1986	0.553
'CPT1A'	ENSG00000110090	2	750	129	118926	2.4584	0.199	0.341
'PCDHGA3'	ENSG00000254245	2	750	129	118926	2.4584	0.199	0.008
'WWC1'	ENSG00000113645	2	750	129	118926	2.4584	0.199	0.179
'IFT172'	ENSG00000138002	3	749	242	118813	1.9665	0.2002	0.892
'STAT6'	ENSG00000166888	2	750	130	118925	2.4395	0.2013	0.948
'UNC45A'	ENSG00000140553	2	750	130	118925	2.4395	0.2013	0.236
'CAPN3'	ENSG00000092529	3	749	243	118812	1.9584	0.2018	0.677
'CCDC71'	ENSG00000177352	1	751	35	119020	4.5281	0.2028	0.014
'CDC34'	ENSG00000099804	1	751	35	119020	4.5281	0.2028	0.004
'CDKL4'	ENSG00000205111	1	751	35	119020	4.5281	0.2028	0.041
'CERKL'	ENSG00000188452	1	751	35	119020	4.5281	0.2028	0.147
'CLDN11'	ENSG00000013297	1	751	35	119020	4.5281	0.2028	0.007
'DUXA'	ENSG00000258873	1	751	35	119020	4.5281	0.2028	0.184
'ELL2'	ENSG00000118985	1	751	35	119020	4.5281	0.2028	0.302
'FBXL20'	ENSG00000108306	1	751	35	119020	4.5281	0.2028	0.071
'FBXL3'	ENSG00000005812	1	751	35	119020	4.5281	0.2028	0.041
'FNDC5'	ENSG00000160097	1	751	35	119020	4.5281	0.2028	0
'FXR2'	ENSG00000129245	1	751	35	119020	4.5281	0.2028	0.055
'HSPB9'	ENSG00000260325	1	751	35	119020	4.5281	0.2028	0.001
'ING1'	ENSG00000153487	1	751	35	119020	4.5281	0.2028	0.666
'MARCH3'	ENSG00000173926	1	751	35	119020	4.5281	0.2028	0.006
'NAA20'	ENSG00000173418	1	751	35	119020	4.5281	0.2028	0.006
'ORC2'	ENSG00000115942	1	751	35	119020	4.5281	0.2028	0.45
'OSR2'	ENSG00000164920	1	751	35	119020	4.5281	0.2028	0.006
'PALMD'	ENSG00000099260	1	751	35	119020	4.5281	0.2028	0.472
'PPM1L'	ENSG00000163590	1	751	35	119020	4.5281	0.2028	0.126
'PSMD10'	ENSG00000101843	1	751	35	119020	4.5281	0.2028	0.001
'RBP2'	ENSG00000114113	1	751	35	119020	4.5281	0.2028	0.013
'SCLT1'	ENSG00000151466	1	751	35	119020	4.5281	0.2028	0.485
'SENP7'	ENSG00000138468	1	751	35	119020	4.5281	0.2028	0.36
'SLC16A13'	ENSG00000174327	1	751	35	119020	4.5281	0.2028	0.252
'SLC35F1'	ENSG00000196376	1	751	35	119020	4.5281	0.2028	0.057
'SNAP25'	ENSG00000132639	1	751	35	119020	4.5281	0.2028	0.706
'STX17'	ENSG00000136874	1	751	35	119020	4.5281	0.2028	0.002
'TAS2R3'	ENSG00000127362	1	751	35	119020	4.5281	0.2028	0.137
'TC2N'	ENSG00000165929	1	751	35	119020	4.5281	0.2028	0.008
'TCHHL1'	ENSG00000182898	1	751	35	119020	4.5281	0.2028	0.286
'TM4SF1'	ENSG00000169908	1	751	35	119020	4.5281	0.2028	0.443
'TRMT61B'	ENSG00000171103	1	751	35	119020	4.5281	0.2028	0.037
'ZBTB8OS'	ENSG00000176261	1	751	35	119020	4.5281	0.2028	0.003
'ZNF502'	ENSG00000196653	1	751	35	119020	4.5281	0.2028	0.001
'ZNF682'	ENSG00000197124	1	751	35	119020	4.5281	0.2028	0.115
'WDR33'	ENSG00000136709	3	749	244	118811	1.9503	0.2034	0.183
'ATP6V0A4'	ENSG00000105929	2	750	131	118924	2.4208	0.2035	0.107
'B4GALNT4'	ENSG00000182272	2	750	131	118924	2.4208	0.2035	0.12
'GATA4'	ENSG00000136574	2	750	131	118924	2.4208	0.2035	0.233
'IPO9'	ENSG00000198700	2	750	131	118924	2.4208	0.2035	0.8
'MYH8'	ENSG00000133020	5	747	431	118624	1.8422	0.2056	0.251
'DNMT3B'	ENSG00000088305	2	750	132	118923	2.4025	0.2058	0.197
'EXOC4'	ENSG00000131558	2	750	132	118923	2.4025	0.2058	0.785
'HERC5'	ENSG00000138646	2	750	132	118923	2.4025	0.2058	0.217
'MED25'	ENSG00000104973	2	750	132	118923	2.4025	0.2058	0.592
'NLRP6'	ENSG00000174885	2	750	132	118923	2.4025	0.2058	0.033
'SLC18A2'	ENSG00000165646	2	750	132	118923	2.4025	0.2058	0.478
'ABRACL'	ENSG00000146386	1	751	36	119019	4.4022	0.2079	0.268
'ANKRD13C'	ENSG00000118454	1	751	36	119019	4.4022	0.2079	0.035
'ARL11'	ENSG00000152213	1	751	36	119019	4.4022	0.2079	0.005
'CACFD1'	ENSG00000160325	1	751	36	119019	4.4022	0.2079	0.018
'CALML3'	ENSG00000178363	1	751	36	119019	4.4022	0.2079	0.011
'CANX'	ENSG00000127022	1	751	36	119019	4.4022	0.2079	0.709
'CD160'	ENSG00000117281	1	751	36	119019	4.4022	0.2079	0.023
'CD6'	ENSG00000013725	1	751	36	119019	4.4022	0.2079	0.335
'DERL1'	ENSG00000136986	1	751	36	119019	4.4022	0.2079	0.57
'DUPD1'	ENSG00000188716	1	751	36	119019	4.4022	0.2079	0
'FAM117B'	ENSG00000138439	1	751	36	119019	4.4022	0.2079	0.216
'FAM192A'	ENSG00000172775	1	751	36	119019	4.4022	0.2079	0.19
'FAM214B'	ENSG00000005238	1	751	36	119019	4.4022	0.2079	0.003
'FOXR2'	ENSG00000189299	1	751	36	119019	4.4022	0.2079	0.172
'GPN3'	ENSG00000111231	1	751	36	119019	4.4022	0.2079	0.002
'INCA1'	ENSG00000196388	1	751	36	119019	4.4022	0.2079	0.01
'LPGAT1'	ENSG00000123684	1	751	36	119019	4.4022	0.2079	0.456
'MOB3A'	ENSG00000172081	1	751	36	119019	4.4022	0.2079	0.001
'MRAS'	ENSG00000158186	1	751	36	119019	4.4022	0.2079	0.821
'MRPS23'	ENSG00000181610	1	751	36	119019	4.4022	0.2079	0.014
'MTDH'	ENSG00000147649	1	751	36	119019	4.4022	0.2079	0.203
'NADK2'	ENSG00000152620	1	751	36	119019	4.4022	0.2079	0.105
'OMG'	ENSG00000126861	1	751	36	119019	4.4022	0.2079	0.073
'OR10K1'	ENSG00000173285	1	751	36	119019	4.4022	0.2079	0.002
'OR52A1'	ENSG00000182070	1	751	36	119019	4.4022	0.2079	0.002
'P2RY4'	ENSG00000186912	1	751	36	119019	4.4022	0.2079	0.006
'PPP2R1A'	ENSG00000105568	1	751	36	119019	4.4022	0.2079	0.593
'PRPF18'	ENSG00000165630	1	751	36	119019	4.4022	0.2079	0.005
'PXDC1'	ENSG00000168994	1	751	36	119019	4.4022	0.2079	0.071
'RAB2B'	ENSG00000129472	1	751	36	119019	4.4022	0.2079	0.045
'SPATC1L'	ENSG00000160284	1	751	36	119019	4.4022	0.2079	0.038
'STX11'	ENSG00000135604	1	751	36	119019	4.4022	0.2079	0.06
'UTP14C'	ENSG00000253797	1	751	36	119019	4.4022	0.2079	0.25
'ZNF133'	ENSG00000125846	1	751	36	119019	4.4022	0.2079	0.196
'ZNF501'	ENSG00000186446	1	751	36	119019	4.4022	0.2079	0.001
'ZPBP2'	ENSG00000186075	1	751	36	119019	4.4022	0.2079	0.041
'CAMTA2'	ENSG00000108509	2	750	133	118922	2.3844	0.2081	0.379
'GFPT2'	ENSG00000131459	2	750	133	118922	2.3844	0.2081	0.389
'GRIK4'	ENSG00000149403	2	750	133	118922	2.3844	0.2081	0.047
'KIAA1217'	ENSG00000120549	2	750	133	118922	2.3844	0.2081	0.546
'LRP10'	ENSG00000197324	2	750	133	118922	2.3844	0.2081	0.089
'GEMIN5'	ENSG00000082516	3	749	247	118808	1.9266	0.2082	0.415
'ATG16L2'	ENSG00000168010	2	750	134	118921	2.3666	0.2104	0.188
'CCDC157'	ENSG00000187860	2	750	134	118921	2.3666	0.2104	0.004
'GOLGA4'	ENSG00000144674	2	750	134	118921	2.3666	0.2104	0.417
'HLTF'	ENSG00000071794	2	750	134	118921	2.3666	0.2104	0.393
'PARP4'	ENSG00000102699	2	750	134	118921	2.3666	0.2104	0.213
'SLC39A12'	ENSG00000148482	2	750	134	118921	2.3666	0.2104	0.014
'SMAD9'	ENSG00000120693	2	750	134	118921	2.3666	0.2104	0.334
'UNC5C'	ENSG00000182168	2	750	134	118921	2.3666	0.2104	0.275
'ABCB6'	ENSG00000115657	3	749	249	118806	1.9111	0.2115	0.563
'SYNE2'	ENSG00000054654	5	747	443	118612	1.7921	0.2125	0.976
'BMPR1B'	ENSG00000138696	2	750	135	118920	2.349	0.2127	0.029
'EEF2'	ENSG00000167658	2	750	135	118920	2.349	0.2127	0.247
'GANAB'	ENSG00000089597	2	750	135	118920	2.349	0.2127	0.481
'LPIN1'	ENSG00000134324	2	750	135	118920	2.349	0.2127	0.312
'ADORA3'	ENSG00000282608	1	751	37	119018	4.2832	0.2128	0.119
'AKT1'	ENSG00000142208	1	751	37	119018	4.2832	0.2128	0.667
'AP1M1'	ENSG00000072958	1	751	37	119018	4.2832	0.2128	0.712
'ARMC12'	ENSG00000157343	1	751	37	119018	4.2832	0.2128	0.07
'ASPRV1'	ENSG00000244617	1	751	37	119018	4.2832	0.2128	0.001
'CABYR'	ENSG00000154040	1	751	37	119018	4.2832	0.2128	0.066
'CAMLG'	ENSG00000164615	1	751	37	119018	4.2832	0.2128	0.014
'CCDC30'	ENSG00000186409	1	751	37	119018	4.2832	0.2128	0.176
'CCNT1'	ENSG00000129315	1	751	37	119018	4.2832	0.2128	0.033
'CLDN1'	ENSG00000163347	1	751	37	119018	4.2832	0.2128	0.044
'CLDN12'	ENSG00000157224	1	751	37	119018	4.2832	0.2128	0.001
'DCUN1D4'	ENSG00000109184	1	751	37	119018	4.2832	0.2128	0.013
'DNAJB6'	ENSG00000105993	1	751	37	119018	4.2832	0.2128	0.071
'EBNA1BP2'	ENSG00000117395	1	751	37	119018	4.2832	0.2128	0.038
'EFNB2'	ENSG00000125266	1	751	37	119018	4.2832	0.2128	0.559
'EIF4A1'	ENSG00000161960	1	751	37	119018	4.2832	0.2128	0.426
'GLP2R'	ENSG00000065325	1	751	37	119018	4.2832	0.2128	0.005
'GPX2'	ENSG00000176153	1	751	37	119018	4.2832	0.2128	0.003
'HIST1H2BI'	ENSG00000278588	1	751	37	119018	4.2832	0.2128	0.017
'HMOX1'	ENSG00000100292	1	751	37	119018	4.2832	0.2128	0.665
'IL18R1'	ENSG00000115604	1	751	37	119018	4.2832	0.2128	0.944
'IL25'	ENSG00000166090	1	751	37	119018	4.2832	0.2128	0.334
'IL9R'	ENSG00000124334	1	751	37	119018	4.2832	0.2128	0.017
'LRRC23'	ENSG00000010626	1	751	37	119018	4.2832	0.2128	0.032
'MAMSTR'	ENSG00000176909	1	751	37	119018	4.2832	0.2128	0.005
'MMD'	ENSG00000108960	1	751	37	119018	4.2832	0.2128	0.039
'MSMO1'	ENSG00000052802	1	751	37	119018	4.2832	0.2128	0.287
'NDRG3'	ENSG00000101079	1	751	37	119018	4.2832	0.2128	0.405
'OR10G2'	ENSG00000255582	1	751	37	119018	4.2832	0.2128	0.001
'PANX1'	ENSG00000110218	1	751	37	119018	4.2832	0.2128	0.235
'PIGK'	ENSG00000142892	1	751	37	119018	4.2832	0.2128	0.056
'PRRX2'	ENSG00000167157	1	751	37	119018	4.2832	0.2128	0.195
'RAB5C'	ENSG00000108774	1	751	37	119018	4.2832	0.2128	0.738
'SAAL1'	ENSG00000166788	1	751	37	119018	4.2832	0.2128	0.002
'SORD'	ENSG00000140263	1	751	37	119018	4.2832	0.2128	0.011
'SPIC'	ENSG00000166211	1	751	37	119018	4.2832	0.2128	0.002
'SS18'	ENSG00000141380	1	751	37	119018	4.2832	0.2128	0.543
'SULT1C3'	ENSG00000196228	1	751	37	119018	4.2832	0.2128	0.002
'TCEA1'	ENSG00000187735	1	751	37	119018	4.2832	0.2128	0.002
'TFDP2'	ENSG00000114126	1	751	37	119018	4.2832	0.2128	0.247
'TMEM165'	ENSG00000134851	1	751	37	119018	4.2832	0.2128	0.008
'TMEM223'	ENSG00000168569	1	751	37	119018	4.2832	0.2128	0.001
'UPK3A'	ENSG00000100373	1	751	37	119018	4.2832	0.2128	0
'XRCC4'	ENSG00000152422	1	751	37	119018	4.2832	0.2128	0.162
'ZNF112'	ENSG00000062370	1	751	37	119018	4.2832	0.2128	0.025
'ZNF135'	ENSG00000176293	1	751	37	119018	4.2832	0.2128	0.023
'GNPTAB'	ENSG00000111670	3	749	250	118805	1.9034	0.2131	0.801
'PFKP'	ENSG00000067057	3	749	250	118805	1.9034	0.2131	0.732
'PTPN21'	ENSG00000070778	3	749	250	118805	1.9034	0.2131	0.562
'NOTCH3'	ENSG00000074181	5	747	445	118610	1.7841	0.2137	0.49
'KCNC2'	ENSG00000166006	2	750	136	118919	2.3317	0.215	0.029
'CAD'	ENSG00000084774	5	747	448	118607	1.7721	0.2156	0.011
'ABCC5'	ENSG00000114770	3	749	252	118803	1.8883	0.2164	0.079
'GFM1'	ENSG00000168827	2	750	137	118918	2.3147	0.2173	0.274
'KRT17'	ENSG00000128422	2	750	137	118918	2.3147	0.2173	0.07
'PDCD11'	ENSG00000148843	2	750	137	118918	2.3147	0.2173	0.75
'ZSWIM5'	ENSG00000162415	2	750	137	118918	2.3147	0.2173	0.154
'B4GALT2'	ENSG00000117411	1	751	38	119017	4.1705	0.2178	0.022
'BEGAIN'	ENSG00000183092	1	751	38	119017	4.1705	0.2178	0.04
'BTBD8'	ENSG00000189195	1	751	38	119017	4.1705	0.2178	0.357
'CCNG2'	ENSG00000138764	1	751	38	119017	4.1705	0.2178	0.072
'CCNL2'	ENSG00000221978	1	751	38	119017	4.1705	0.2178	0.127
'CDKN2A'	ENSG00000147889	1	751	38	119017	4.1705	0.2178	0.716
'CSK'	ENSG00000103653	1	751	38	119017	4.1705	0.2178	0.976
'FHIT'	ENSG00000189283	1	751	38	119017	4.1705	0.2178	0.728
'FN3KRP'	ENSG00000141560	1	751	38	119017	4.1705	0.2178	0.096
'GCC1'	ENSG00000179562	1	751	38	119017	4.1705	0.2178	0.603
'GTF2E1'	ENSG00000153767	1	751	38	119017	4.1705	0.2178	0.009
'IFT57'	ENSG00000114446	1	751	38	119017	4.1705	0.2178	0.241
'IL17RB'	ENSG00000056736	1	751	38	119017	4.1705	0.2178	0.191
'IL7R'	ENSG00000168685	1	751	38	119017	4.1705	0.2178	0.979
'M1AP'	ENSG00000159374	1	751	38	119017	4.1705	0.2178	0.055
'MBLAC1'	ENSG00000214309	1	751	38	119017	4.1705	0.2178	0.002
'MCU'	ENSG00000156026	1	751	38	119017	4.1705	0.2178	0.727
'MRAP'	ENSG00000170262	1	751	38	119017	4.1705	0.2178	0.005
'MTX1'	ENSG00000173171	1	751	38	119017	4.1705	0.2178	0.825
'NCK2'	ENSG00000071051	1	751	38	119017	4.1705	0.2178	0.145
'NLGN4X'	ENSG00000146938	1	751	38	119017	4.1705	0.2178	0.032
'NUP35'	ENSG00000163002	1	751	38	119017	4.1705	0.2178	0.128
'NXPH4'	ENSG00000182379	1	751	38	119017	4.1705	0.2178	0.096
'OR51E1'	ENSG00000180785	1	751	38	119017	4.1705	0.2178	0.008
'P2RX1'	ENSG00000108405	1	751	38	119017	4.1705	0.2178	0.013
'PAQR4'	ENSG00000162073	1	751	38	119017	4.1705	0.2178	0
'POGLUT1'	ENSG00000163389	1	751	38	119017	4.1705	0.2178	0.266
'POLR2M'	ENSG00000255529	1	751	38	119017	4.1705	0.2178	0.013
'PPA1'	ENSG00000180817	1	751	38	119017	4.1705	0.2178	0.064
'PPP1R32'	ENSG00000162148	1	751	38	119017	4.1705	0.2178	0.002
'PPP2R2A'	ENSG00000221914	1	751	38	119017	4.1705	0.2178	0.67
'PRPF39'	ENSG00000185246	1	751	38	119017	4.1705	0.2178	0.016
'PSMD13'	ENSG00000185627	1	751	38	119017	4.1705	0.2178	0.331
'RLN2'	ENSG00000107014	1	751	38	119017	4.1705	0.2178	0.009
'RRM2B'	ENSG00000048392	1	751	38	119017	4.1705	0.2178	0.66
'RSU1'	ENSG00000148484	1	751	38	119017	4.1705	0.2178	0.06
'SLC35E2B'	ENSG00000189339	1	751	38	119017	4.1705	0.2178	0.001
'ST6GALNAC4'	ENSG00000136840	1	751	38	119017	4.1705	0.2178	0.02
'TARBP2'	ENSG00000139546	1	751	38	119017	4.1705	0.2178	0.155
'TNFRSF14'	ENSG00000157873	1	751	38	119017	4.1705	0.2178	0.4
'YTHDF2'	ENSG00000198492	1	751	38	119017	4.1705	0.2178	0.192
'ZDHHC14'	ENSG00000175048	1	751	38	119017	4.1705	0.2178	0.35
'ZNF2'	ENSG00000275111	1	751	38	119017	4.1705	0.2178	0
'ZNF214'	ENSG00000149050	1	751	38	119017	4.1705	0.2178	0.039
'A2ML1'	ENSG00000166535	2	750	138	118917	2.2979	0.2196	0.235
'ABCB8'	ENSG00000197150	2	750	138	118917	2.2979	0.2196	0.018
'AP3D1'	ENSG00000065000	2	750	138	118917	2.2979	0.2196	0.566
'BEST3'	ENSG00000127325	2	750	138	118917	2.2979	0.2196	0.008
'CAPN5'	ENSG00000149260	2	750	138	118917	2.2979	0.2196	0.034
'DPYSL2'	ENSG00000092964	2	750	138	118917	2.2979	0.2196	0.435
'DSTYK'	ENSG00000133059	2	750	138	118917	2.2979	0.2196	0.005
'LRP3'	ENSG00000130881	2	750	138	118917	2.2979	0.2196	0.305
'MAP3K6'	ENSG00000142733	2	750	138	118917	2.2979	0.2196	0.626
'SLC45A2'	ENSG00000164175	2	750	138	118917	2.2979	0.2196	0.18
'MYH4'	ENSG00000264424	5	747	456	118599	1.7409	0.2208	0.084
'HGD'	ENSG00000113924	2	750	139	118916	2.2814	0.2219	0.24
'KIF22'	ENSG00000079616	2	750	139	118916	2.2814	0.2219	0.727
'OGDH'	ENSG00000105953	2	750	139	118916	2.2814	0.2219	0.3
'PCDHGC3'	ENSG00000240184	2	750	139	118916	2.2814	0.2219	0.262
'TNRC6A'	ENSG00000090905	2	750	139	118916	2.2814	0.2219	0.435
'BSDC1'	ENSG00000160058	1	751	39	119016	4.0635	0.2227	0.025
'C5orf22'	ENSG00000082213	1	751	39	119016	4.0635	0.2227	0.116
'CABP7'	ENSG00000100314	1	751	39	119016	4.0635	0.2227	0
'CEP55'	ENSG00000138180	1	751	39	119016	4.0635	0.2227	0.166
'CFP'	ENSG00000126759	1	751	39	119016	4.0635	0.2227	0.004
'DAPK2'	ENSG00000035664	1	751	39	119016	4.0635	0.2227	0.178
'EMP2'	ENSG00000213853	1	751	39	119016	4.0635	0.2227	0.248
'ENPP4'	ENSG00000001561	1	751	39	119016	4.0635	0.2227	0.366
'GPATCH4'	ENSG00000160818	1	751	39	119016	4.0635	0.2227	0.008
'INHBA'	ENSG00000122641	1	751	39	119016	4.0635	0.2227	0.811
'MORN1'	ENSG00000116151	1	751	39	119016	4.0635	0.2227	0.005
'MRPL4'	ENSG00000105364	1	751	39	119016	4.0635	0.2227	0.019
'MTNR1A'	ENSG00000168412	1	751	39	119016	4.0635	0.2227	0.004
'MYADM'	ENSG00000179820	1	751	39	119016	4.0635	0.2227	0.523
'MYL7'	ENSG00000106631	1	751	39	119016	4.0635	0.2227	0
'NPC2'	ENSG00000119655	1	751	39	119016	4.0635	0.2227	0.982
'ORC5'	ENSG00000164815	1	751	39	119016	4.0635	0.2227	0.04
'PDCD2L'	ENSG00000126249	1	751	39	119016	4.0635	0.2227	0
'PSMB11'	ENSG00000222028	1	751	39	119016	4.0635	0.2227	0
'RAD21'	ENSG00000164754	1	751	39	119016	4.0635	0.2227	0.453
'SBSN'	ENSG00000189001	1	751	39	119016	4.0635	0.2227	0.117
'SLC35G6'	ENSG00000259224	1	751	39	119016	4.0635	0.2227	0.002
'SNX21'	ENSG00000124104	1	751	39	119016	4.0635	0.2227	0
'SOX15'	ENSG00000129194	1	751	39	119016	4.0635	0.2227	0.001
'STC2'	ENSG00000113739	1	751	39	119016	4.0635	0.2227	0.061
'TAF4B'	ENSG00000141384	1	751	39	119016	4.0635	0.2227	0.182
'YJEFN3'	ENSG00000250067	1	751	39	119016	4.0635	0.2227	0.003
'ZNF160'	ENSG00000170949	1	751	39	119016	4.0635	0.2227	0.075
'ZNF512B'	ENSG00000196700	1	751	39	119016	4.0635	0.2227	0.256
'FHOD3'	ENSG00000134775	3	749	257	118798	1.8515	0.2245	0.461
'KIF26A'	ENSG00000066735	3	749	257	118798	1.8515	0.2245	0.024
'PC'	ENSG00000173599	3	749	257	118798	1.8515	0.2245	0.013
'ASPM'	ENSG00000066279	5	747	463	118592	1.7144	0.2257	0.474
'ABCC4'	ENSG00000125257	3	749	258	118797	1.8443	0.2262	0.844
'CHRD'	ENSG00000090539	2	750	141	118914	2.249	0.2265	0.913
'DHX8'	ENSG00000067596	2	750	141	118914	2.249	0.2265	0.513
'FH'	ENSG00000091483	2	750	141	118914	2.249	0.2265	0.531
'TEK'	ENSG00000120156	2	750	141	118914	2.249	0.2265	0.359
'ALCAM'	ENSG00000170017	1	751	40	119015	3.9619	0.2276	0.599
'C1orf127'	ENSG00000175262	1	751	40	119015	3.9619	0.2276	0.48
'CALML5'	ENSG00000178372	1	751	40	119015	3.9619	0.2276	0
'CHP1'	ENSG00000187446	1	751	40	119015	3.9619	0.2276	0.109
'CREG2'	ENSG00000175874	1	751	40	119015	3.9619	0.2276	0
'CRLF3'	ENSG00000176390	1	751	40	119015	3.9619	0.2276	0.728
'CYTH4'	ENSG00000100055	1	751	40	119015	3.9619	0.2276	0.176
'DNAJC17'	ENSG00000104129	1	751	40	119015	3.9619	0.2276	0.471
'EDN1'	ENSG00000078401	1	751	40	119015	3.9619	0.2276	0.599
'FAAH2'	ENSG00000165591	1	751	40	119015	3.9619	0.2276	0.031
'FBXO43'	ENSG00000156509	1	751	40	119015	3.9619	0.2276	0.101
'GLP1R'	ENSG00000112164	1	751	40	119015	3.9619	0.2276	0.02
'GPD1L'	ENSG00000152642	1	751	40	119015	3.9619	0.2276	0.221
'HES6'	ENSG00000144485	1	751	40	119015	3.9619	0.2276	0.001
'HIST1H2BE'	ENSG00000274290	1	751	40	119015	3.9619	0.2276	0.013
'HIST1H3I'	ENSG00000275379	1	751	40	119015	3.9619	0.2276	0.002
'HMMR'	ENSG00000072571	1	751	40	119015	3.9619	0.2276	0.118
'MRPL28'	ENSG00000086504	1	751	40	119015	3.9619	0.2276	0.006
'NAT9'	ENSG00000109065	1	751	40	119015	3.9619	0.2276	0.005
'PENK'	ENSG00000181195	1	751	40	119015	3.9619	0.2276	0.011
'RIC8B'	ENSG00000111785	1	751	40	119015	3.9619	0.2276	0.038
'RNASE1'	ENSG00000129538	1	751	40	119015	3.9619	0.2276	0.651
'SLC35D2'	ENSG00000130958	1	751	40	119015	3.9619	0.2276	0.042
'SNAP29'	ENSG00000099940	1	751	40	119015	3.9619	0.2276	0.614
'WT1'	ENSG00000184937	1	751	40	119015	3.9619	0.2276	0.15
'ZIC4'	ENSG00000174963	1	751	40	119015	3.9619	0.2276	0.003
'ZNF432'	ENSG00000256087	1	751	40	119015	3.9619	0.2276	0.058
'ZNF517'	ENSG00000197363	1	751	40	119015	3.9619	0.2276	0.033
'ZNF789'	ENSG00000198556	1	751	40	119015	3.9619	0.2276	0.002
'CHD5'	ENSG00000116254	3	749	259	118796	1.8371	0.2278	0.111
'MYO15A'	ENSG00000091536	7	745	711	118344	1.5639	0.2283	0.025
'BRIP1'	ENSG00000136492	2	750	142	118913	2.2331	0.2288	0.614
'CLEC16A'	ENSG00000038532	2	750	142	118913	2.2331	0.2288	0.808
'LRRFIP2'	ENSG00000093167	2	750	142	118913	2.2331	0.2288	0.647
'NEO1'	ENSG00000067141	2	750	142	118913	2.2331	0.2288	0.455
'PDE1C'	ENSG00000154678	2	750	142	118913	2.2331	0.2288	0.686
'SLC12A8'	ENSG00000221955	2	750	142	118913	2.2331	0.2288	0.011
'XKR6'	ENSG00000171044	2	750	142	118913	2.2331	0.2288	0.313
'FANCA'	ENSG00000187741	5	747	468	118587	1.6961	0.2292	0.522
'AXL'	ENSG00000167601	2	750	143	118912	2.2175	0.2311	0.512
'DES'	ENSG00000175084	2	750	143	118912	2.2175	0.2311	0.952
'FEM1A'	ENSG00000141965	2	750	143	118912	2.2175	0.2311	0.008
'MYPN'	ENSG00000138347	2	750	143	118912	2.2175	0.2311	0.058
'PDZRN4'	ENSG00000165966	2	750	143	118912	2.2175	0.2311	0.129
'PKP2'	ENSG00000057294	2	750	143	118912	2.2175	0.2311	0.686
'PRSS36'	ENSG00000178226	2	750	143	118912	2.2175	0.2311	0.005
'STON1-GTF2A1L'	ENSG00000068781	2	750	143	118912	2.2175	0.2311	0.045
'AADACL3'	ENSG00000188984	1	751	41	119014	3.8652	0.2324	0
'ABHD17A'	ENSG00000129968	1	751	41	119014	3.8652	0.2324	0.046
'ALYREF'	ENSG00000183684	1	751	41	119014	3.8652	0.2324	0.004
'ANKRD34B'	ENSG00000189127	1	751	41	119014	3.8652	0.2324	0.007
'B3GALT5'	ENSG00000183778	1	751	41	119014	3.8652	0.2324	0
'BPIFC'	ENSG00000184459	1	751	41	119014	3.8652	0.2324	0.098
'CABP1'	ENSG00000157782	1	751	41	119014	3.8652	0.2324	0.006
'CAMK2D'	ENSG00000145349	1	751	41	119014	3.8652	0.2324	0.87
'CCDC134'	ENSG00000100147	1	751	41	119014	3.8652	0.2324	0.003
'CCNB2'	ENSG00000157456	1	751	41	119014	3.8652	0.2324	0.003
'CHMP7'	ENSG00000147457	1	751	41	119014	3.8652	0.2324	0.14
'CLVS2'	ENSG00000146352	1	751	41	119014	3.8652	0.2324	0.002
'CXXC1'	ENSG00000154832	1	751	41	119014	3.8652	0.2324	0.527
'DTNBP1'	ENSG00000047579	1	751	41	119014	3.8652	0.2324	0.317
'ELOVL7'	ENSG00000164181	1	751	41	119014	3.8652	0.2324	0.111
'EPHX3'	ENSG00000105131	1	751	41	119014	3.8652	0.2324	0
'EXOG'	ENSG00000157036	1	751	41	119014	3.8652	0.2324	0.204
'F2RL2'	ENSG00000164220	1	751	41	119014	3.8652	0.2324	0.001
'FAM102A'	ENSG00000167106	1	751	41	119014	3.8652	0.2324	0.016
'FUT10'	ENSG00000172728	1	751	41	119014	3.8652	0.2324	0.067
'GLRA4'	ENSG00000188828	1	751	41	119014	3.8652	0.2324	0.012
'GSK3B'	ENSG00000082701	1	751	41	119014	3.8652	0.2324	0.366
'JSRP1'	ENSG00000167476	1	751	41	119014	3.8652	0.2324	0
'KDM5C'	ENSG00000126012	1	751	41	119014	3.8652	0.2324	0.131
'KLF12'	ENSG00000118922	1	751	41	119014	3.8652	0.2324	0.807
'KLHL42'	ENSG00000087448	1	751	41	119014	3.8652	0.2324	0.369
'L3MBTL4'	ENSG00000154655	1	751	41	119014	3.8652	0.2324	0.032
'LRRC28'	ENSG00000168904	1	751	41	119014	3.8652	0.2324	0.181
'MLLT1'	ENSG00000130382	1	751	41	119014	3.8652	0.2324	0.08
'NR0B2'	ENSG00000131910	1	751	41	119014	3.8652	0.2324	0.001
'OLA1'	ENSG00000138430	1	751	41	119014	3.8652	0.2324	0.692
'PLRG1'	ENSG00000171566	1	751	41	119014	3.8652	0.2324	0.353
'RUFY2'	ENSG00000204130	1	751	41	119014	3.8652	0.2324	0.231
'SAMSN1'	ENSG00000155307	1	751	41	119014	3.8652	0.2324	0.001
'SCAMP4'	ENSG00000227500	1	751	41	119014	3.8652	0.2324	0.027
'SEC14L6'	ENSG00000214491	1	751	41	119014	3.8652	0.2324	0.001
'SLC30A3'	ENSG00000115194	1	751	41	119014	3.8652	0.2324	0.384
'SMC1A'	ENSG00000072501	1	751	41	119014	3.8652	0.2324	0.117
'SOD3'	ENSG00000109610	1	751	41	119014	3.8652	0.2324	0.578
'SRM'	ENSG00000116649	1	751	41	119014	3.8652	0.2324	0
'SYNPR'	ENSG00000163630	1	751	41	119014	3.8652	0.2324	0.003
'TAAR5'	ENSG00000135569	1	751	41	119014	3.8652	0.2324	0.001
'TCP11L2'	ENSG00000166046	1	751	41	119014	3.8652	0.2324	0.005
'TOR1A'	ENSG00000136827	1	751	41	119014	3.8652	0.2324	0.398
'TRIM31'	ENSG00000204616	1	751	41	119014	3.8652	0.2324	0.089
'VASP'	ENSG00000125753	1	751	41	119014	3.8652	0.2324	0.346
'ZNF211'	ENSG00000121417	1	751	41	119014	3.8652	0.2324	0.009
'ZRANB2'	ENSG00000132485	1	751	41	119014	3.8652	0.2324	0.421
'KMT2E'	ENSG00000005483	3	749	262	118793	1.8161	0.2328	0.309
'ROBO2'	ENSG00000185008	3	749	262	118793	1.8161	0.2328	0.48
'LRRC8E'	ENSG00000171017	2	750	144	118911	2.2021	0.2334	0.14
'MOXD1'	ENSG00000079931	2	750	144	118911	2.2021	0.2334	0.047
'PCCB'	ENSG00000114054	2	750	144	118911	2.2021	0.2334	0.005
'ZNF521'	ENSG00000198795	2	750	144	118911	2.2021	0.2334	0.158
'PLXNA1'	ENSG00000114554	3	749	263	118792	1.8091	0.2344	0.12
'CCDC88C'	ENSG00000015133	2	750	145	118910	2.1869	0.2357	0.561
'DHCR7'	ENSG00000172893	2	750	145	118910	2.1869	0.2357	0.546
[truncated: 15,185 more rows]

## Sheet: Ultra-rare MTR
Gene Name	Gene ENSG	Qual Cases	Unqual Cases	Qual Ctrls	Unqual Ctrls	Odds Ratio	Fet P	mantis-ml prob.
'TERT'	ENSG00000164362	8	744	94	118961	13.608	3.03e-07	0.858
'RTEL1'	ENSG00000258366	8	744	153	118902	8.3563	9.378e-06	0.889
'GPIHBP1'	ENSG00000277494	3	749	22	119033	21.6713	0.000511	0.005
'TNFRSF4'	ENSG00000186827	3	749	23	119032	20.7289	0.000575	0.036
'SYCP2L'	ENSG00000153157	3	749	27	119028	17.6573	0.0008813	0.29
'APC'	ENSG00000134982	8	744	316	118739	4.0404	0.0011	0.266
'TXNDC2'	ENSG00000168454	3	749	29	119026	16.4393	0.0011	0.001
'TREX1'	ENSG00000213689	3	749	31	119024	15.3784	0.0013	0.522
'AK1'	ENSG00000106992	3	749	33	119022	14.4462	0.0015	0.434
'ZNF662'	ENSG00000182983	3	749	33	119022	14.4462	0.0015	0
'NTN4'	ENSG00000074527	3	749	35	119020	13.6204	0.0018	0.165
'PLXDC1'	ENSG00000161381	3	749	36	119019	13.242	0.0019	0
'HPS3'	ENSG00000163755	4	748	81	118974	7.8546	0.0021	0.055
'TOR1AIP1'	ENSG00000143337	3	749	39	119016	12.2231	0.0024	0.118
'CYP2A6'	ENSG00000255974	3	749	40	119015	11.9174	0.0025	0.995
'TBX1'	ENSG00000184058	4	748	86	118969	7.3976	0.0026	0.314
'ECHDC2'	ENSG00000121310	3	749	41	119014	11.6266	0.0027	0.011
'APOC1'	ENSG00000130208	2	750	11	119044	28.8592	0.0029	0.985
'ARIH1'	ENSG00000166233	3	749	42	119013	11.3497	0.0029	0.021
'GTSE1'	ENSG00000075218	3	749	42	119013	11.3497	0.0029	0.046
'MME'	ENSG00000196549	4	748	89	118966	7.1481	0.0029	0.785
'ROR2'	ENSG00000169071	4	748	89	118966	7.1481	0.0029	0.812
'MLX'	ENSG00000108788	3	749	44	119011	10.8336	0.0033	0.163
'KRT81'	ENSG00000205426	3	749	47	119008	10.1419	0.0039	0.001
'FUK'	ENSG00000157353	4	748	98	118957	6.4912	0.004	0.003
'KIF5B'	ENSG00000170759	3	749	48	119007	9.9305	0.0041	0.847
'PLEKHH3'	ENSG00000068137	4	748	99	118956	6.4255	0.0042	0.048
'MIIP'	ENSG00000116691	2	750	14	119041	22.6745	0.0045	0.018
'MRGPRX2'	ENSG00000183695	2	750	14	119041	22.6745	0.0045	0.002
'PBK'	ENSG00000168078	2	750	14	119041	22.6745	0.0045	0.202
'SLC34A1'	ENSG00000131183	3	749	50	119005	9.5331	0.0046	0.619
'RTBDN'	ENSG00000132026	2	750	15	119040	21.1627	0.005	0
'CHST12'	ENSG00000136213	3	749	53	119002	8.9933	0.0053	0.003
'CPB1'	ENSG00000153002	3	749	53	119002	8.9933	0.0053	0
'MYOM2'	ENSG00000036448	7	745	324	118731	3.4432	0.0053	0.24
'CCBE1'	ENSG00000183287	3	749	54	119001	8.8267	0.0056	0.418
'FAM110C'	ENSG00000184731	2	750	16	119039	19.8398	0.0056	0.003
'ATP7B'	ENSG00000123191	6	746	250	118805	3.8221	0.0059	0.263
'RGL3'	ENSG00000205517	3	749	55	119000	8.6661	0.0059	0.736
'HTR3D'	ENSG00000186090	3	749	56	118999	8.5113	0.0062	0.002
'PAQR6'	ENSG00000160781	3	749	56	118999	8.5113	0.0062	0.001
'CELA1'	ENSG00000139610	2	750	17	119038	18.6726	0.0063	0.001
'KLHDC3'	ENSG00000124702	2	750	17	119038	18.6726	0.0063	0.515
'MAP7D2'	ENSG00000184368	2	750	17	119038	18.6726	0.0063	0.005
'NBPF20'	ENSG00000162825	1	751	0	119055	NA	0.0063	0
'CNTNAP2'	ENSG00000174469	5	747	179	118876	4.4452	0.0064	0.404
'TLCD1'	ENSG00000160606	3	749	57	118998	8.3619	0.0065	0.002
'MMS19'	ENSG00000155229	3	749	58	118997	8.2176	0.0068	0.272
'OLIG2'	ENSG00000205927	2	750	18	119037	17.6351	0.0069	0.071
'OR10G9'	ENSG00000236981	2	750	18	119037	17.6351	0.0069	0
'ZNF169'	ENSG00000175787	3	749	60	118995	7.9436	0.0074	0.025
'AP3S1'	ENSG00000177879	2	750	19	119036	16.7068	0.0076	0.072
'HEATR3'	ENSG00000155393	3	749	62	118993	7.6872	0.0081	0.478
'CCDC92'	ENSG00000119242	2	750	20	119035	15.8713	0.0084	0.773
'PLIN4'	ENSG00000167676	3	749	63	118992	7.5651	0.0084	0.098
'SLC9A4'	ENSG00000180251	3	749	64	118991	7.4469	0.0088	0.259
'APTX'	ENSG00000137074	2	750	21	119034	15.1154	0.0091	0.347
'HAPLN1'	ENSG00000145681	2	750	21	119034	15.1154	0.0091	0.213
'LTF'	ENSG00000012223	3	749	65	118990	7.3322	0.0091	0.505
'LY9'	ENSG00000122224	2	750	21	119034	15.1154	0.0091	0.061
'SLC5A3'	ENSG00000198743	3	749	65	118990	7.3322	0.0091	0.519
'ZNF215'	ENSG00000149054	2	750	21	119034	15.1154	0.0091	0
'TULP3'	ENSG00000078246	3	749	66	118989	7.2211	0.0095	0.068
'CLASRP'	ENSG00000104859	3	749	67	118988	7.1132	0.0099	0.196
'CSPG5'	ENSG00000114646	3	749	67	118988	7.1132	0.0099	0.005
'DNAJB14'	ENSG00000164031	2	750	22	119033	14.4282	0.0099	0.137
'MAGI2'	ENSG00000187391	3	749	67	118988	7.1132	0.0099	0.186
'MRPL49'	ENSG00000149792	2	750	22	119033	14.4282	0.0099	0.014
'NCAPD2'	ENSG00000010292	4	748	128	118927	4.9685	0.0099	0.198
'VDAC2'	ENSG00000165637	2	750	22	119033	14.4282	0.0099	0.005
'HDAC10'	ENSG00000100429	3	749	68	118987	7.0086	0.0103	0.042
'FOXRED2'	ENSG00000100350	3	749	69	118986	6.9069	0.0107	0.023
'LARP6'	ENSG00000166173	2	750	23	119032	13.8008	0.0107	0.004
'POMGNT2'	ENSG00000144647	3	749	70	118985	6.8082	0.0111	0.176
'C11orf80'	ENSG00000173715	2	750	24	119031	13.2257	0.0116	0
'CSAG1'	ENSG00000198930	2	750	24	119031	13.2257	0.0116	0.071
'CAD'	ENSG00000084774	5	747	209	118846	3.8062	0.0118	0.011
'KIAA1549'	ENSG00000122778	3	749	73	118982	6.5283	0.0123	0.004
'PLK5'	ENSG00000185988	3	749	73	118982	6.5283	0.0123	0.002
'THAP9'	ENSG00000168152	3	749	73	118982	6.5283	0.0123	0.021
'UGT1A4'	ENSG00000244474	3	749	73	118982	6.5283	0.0123	0.022
'EXOSC1'	ENSG00000171311	2	750	25	119030	12.6965	0.0124	0.422
'POFUT1'	ENSG00000101346	2	750	25	119030	12.6965	0.0124	0.674
'RFTN2'	ENSG00000162944	2	750	25	119030	12.6965	0.0124	0.018
'RNF8'	ENSG00000112130	2	750	25	119030	12.6965	0.0124	0.328
'SPATA17'	ENSG00000162814	2	750	25	119030	12.6965	0.0124	0.005
'TIRAP'	ENSG00000150455	2	750	25	119030	12.6965	0.0124	0.002
'IFNA6'	ENSG00000120235	1	751	1	119054	158.527	0.0125	0.241
'URGCP-MRPS24'	ENSG00000270617	1	751	1	119054	158.527	0.0125	0
'NARS'	ENSG00000134440	3	749	75	118980	6.3541	0.0132	0.431
'CAPN6'	ENSG00000077274	2	750	26	119029	12.2081	0.0133	0.004
'IVL'	ENSG00000163207	2	750	26	119029	12.2081	0.0133	0.127
'RAB8A'	ENSG00000167461	2	750	26	119029	12.2081	0.0133	0.327
'SNRPA'	ENSG00000077312	2	750	26	119029	12.2081	0.0133	0.03
'TNRC18'	ENSG00000182095	4	748	141	118914	4.51	0.0136	0.105
'CNTN3'	ENSG00000113805	3	749	76	118979	6.2704	0.0137	0.029
'GABRG3'	ENSG00000182256	3	749	76	118979	6.2704	0.0137	0.01
'CBX8'	ENSG00000141570	2	750	27	119028	11.7559	0.0143	0.003
'FBXO44'	ENSG00000132879	2	750	27	119028	11.7559	0.0143	0.004
'GRAMD1A'	ENSG00000089351	2	750	27	119028	11.7559	0.0143	0.468
'NUBPL'	ENSG00000151413	2	750	27	119028	11.7559	0.0143	0.012
'DNM3'	ENSG00000197959	3	749	78	118977	6.1095	0.0146	0.946
'FZD9'	ENSG00000188763	3	749	79	118976	6.0321	0.0151	0.044
'PAQR9'	ENSG00000188582	2	750	28	119027	11.3359	0.0152	0.177
'SGCD'	ENSG00000170624	2	750	28	119027	11.3359	0.0152	0.022
'ZMYND19'	ENSG00000165724	2	750	28	119027	11.3359	0.0152	0.085
'RPA2'	ENSG00000117748	2	750	29	119026	10.9449	0.0162	0.493
'SH2D4A'	ENSG00000104611	2	750	29	119026	10.9449	0.0162	0.016
'GOLGA3'	ENSG00000090615	3	749	82	118973	5.8113	0.0166	0.157
'ARL6'	ENSG00000113966	2	750	30	119025	10.58	0.0172	0.006
'CHD2'	ENSG00000173575	3	749	83	118972	5.7412	0.0172	0.555
'EFHC2'	ENSG00000183690	2	750	30	119025	10.58	0.0172	0.003
'KLB'	ENSG00000134962	3	749	83	118972	5.7412	0.0172	0.212
'METTL18'	ENSG00000171806	2	750	30	119025	10.58	0.0172	0.004
'WDR25'	ENSG00000176473	2	750	30	119025	10.58	0.0172	0.094
'ARHGAP8'	ENSG00000241484	3	749	84	118971	5.6728	0.0177	0.028
'EPHA3'	ENSG00000044524	3	749	84	118971	5.6728	0.0177	0.825
'SSH2'	ENSG00000141298	3	749	84	118971	5.6728	0.0177	0.29
'SLC4A10'	ENSG00000144290	3	749	85	118970	5.6061	0.0182	0.278
'AJUBA'	ENSG00000129474	2	750	31	119024	10.2386	0.0183	0.116
'DCST2'	ENSG00000163354	2	750	31	119024	10.2386	0.0183	0.148
'RLF'	ENSG00000117000	2	750	31	119024	10.2386	0.0183	0.18
'VRK2'	ENSG00000028116	2	750	31	119024	10.2386	0.0183	0.652
'MORF4L2'	ENSG00000123562	1	751	2	119053	79.263	0.0187	0.272
'PRAMEF1'	ENSG00000116721	1	751	2	119053	79.263	0.0187	0.009
'PRAP1'	ENSG00000165828	1	751	2	119053	79.263	0.0187	0.002
'MYT1'	ENSG00000196132	3	749	86	118969	5.5408	0.0188	0.258
'SH3TC2'	ENSG00000169247	4	748	156	118899	4.0758	0.0188	0.317
'WFIKKN1'	ENSG00000127578	3	749	86	118969	5.5408	0.0188	0.021
'HIST3H2BB'	ENSG00000196890	2	750	32	119023	9.9186	0.0193	0.011
'IL34'	ENSG00000157368	2	750	32	119023	9.9186	0.0193	0.001
'RBBP9'	ENSG00000089050	2	750	32	119023	9.9186	0.0193	0
'UGT2B10'	ENSG00000109181	2	750	32	119023	9.9186	0.0193	0.194
'ABCA6'	ENSG00000154262	4	748	158	118897	4.0241	0.0196	0.845
'SULF1'	ENSG00000137573	3	749	88	118967	5.4148	0.0199	0.926
'ATP9A'	ENSG00000054793	4	748	160	118895	3.9738	0.0204	0.007
'BRICD5'	ENSG00000182685	2	750	33	119022	9.6179	0.0204	0.001
'DNPH1'	ENSG00000112667	2	750	33	119022	9.6179	0.0204	0.002
'FAM187B'	ENSG00000177558	2	750	33	119022	9.6179	0.0204	0.001
'MAF'	ENSG00000178573	2	750	33	119022	9.6179	0.0204	0.498
'SWSAP1'	ENSG00000173928	2	750	33	119022	9.6179	0.0204	0.033
'KBTBD4'	ENSG00000123444	3	749	89	118966	5.3539	0.0205	0.01
'NAV1'	ENSG00000134369	3	749	89	118966	5.3539	0.0205	0.024
'ACTN2'	ENSG00000077522	3	749	90	118965	5.2944	0.0211	0.022
'NOTCH1'	ENSG00000148400	6	746	333	118722	2.8675	0.0211	0.43
'USH2A'	ENSG00000042781	8	744	528	118527	2.4138	0.0212	0.206
'ABCD1'	ENSG00000101986	2	750	34	119021	9.335	0.0215	0.091
'DDX28'	ENSG00000182810	2	750	34	119021	9.335	0.0215	0.001
'HOXA2'	ENSG00000105996	2	750	34	119021	9.335	0.0215	0.076
'IRAK2'	ENSG00000134070	2	750	34	119021	9.335	0.0215	0.066
'P2RY12'	ENSG00000169313	2	750	34	119021	9.335	0.0215	0.009
'RNF115'	ENSG00000265491	3	749	91	118964	5.2362	0.0217	0.003
'IQCH'	ENSG00000103599	3	749	92	118963	5.1792	0.0223	0.015
'MUSK'	ENSG00000030304	3	749	92	118963	5.1792	0.0223	0.588
'ASPHD2'	ENSG00000128203	2	750	35	119020	9.0682	0.0227	0.185
'CWF19L2'	ENSG00000152404	2	750	35	119020	9.0682	0.0227	0.176
'EIF3E'	ENSG00000104408	2	750	35	119020	9.0682	0.0227	0.814
'EPCAM'	ENSG00000119888	2	750	35	119020	9.0682	0.0227	0.643
'IPO7'	ENSG00000205339	2	750	35	119020	9.0682	0.0227	0.358
'RAD51AP1'	ENSG00000111247	2	750	35	119020	9.0682	0.0227	0.067
'SMYD2'	ENSG00000143499	2	750	35	119020	9.0682	0.0227	0.016
'SPRY3'	ENSG00000168939	2	750	35	119020	9.0682	0.0227	0
'ZNF787'	ENSG00000142409	2	750	35	119020	9.0682	0.0227	0.01
'CPA1'	ENSG00000091704	2	750	36	119019	8.8162	0.0238	0.004
'DMRTB1'	ENSG00000143006	2	750	36	119019	8.8162	0.0238	0.008
'HSPA12A'	ENSG00000165868	2	750	36	119019	8.8162	0.0238	0.442
'NLK'	ENSG00000087095	2	750	36	119019	8.8162	0.0238	0.103
'VNN1'	ENSG00000112299	2	750	36	119019	8.8162	0.0238	0.01
'ZNF234'	ENSG00000263002	2	750	36	119019	8.8162	0.0238	0.089
'ZNF827'	ENSG00000151612	2	750	36	119019	8.8162	0.0238	0.761
'ATAD2B'	ENSG00000119778	3	749	96	118959	4.9632	0.0248	0.84
'TMC2'	ENSG00000149488	3	749	96	118959	4.9632	0.0248	0.019
'GNG10'	ENSG00000242616	1	751	3	119052	52.8415	0.0249	0.002
'RAB10'	ENSG00000084733	1	751	3	119052	52.8415	0.0249	0.102
'CDKN2AIP'	ENSG00000168564	2	750	37	119018	8.5779	0.025	0.058
'PAK1IP1'	ENSG00000111845	2	750	37	119018	8.5779	0.025	0.768
'PGM2'	ENSG00000169299	2	750	37	119018	8.5779	0.025	0.299
'RAB4A'	ENSG00000168118	2	750	37	119018	8.5779	0.025	0.028
'WDR46'	ENSG00000227057	2	750	37	119018	8.5779	0.025	0.051
'LZTR1'	ENSG00000099949	4	748	171	118884	3.7178	0.0251	0.342
'SI'	ENSG00000090402	4	748	171	118884	3.7178	0.0251	0.694
'DENND4B'	ENSG00000198837	3	749	97	118958	4.912	0.0254	0.294
'GJA10'	ENSG00000135355	3	749	97	118958	4.912	0.0254	0.001
'SLC26A6'	ENSG00000225697	3	749	98	118957	4.8619	0.0261	0.221
'CCHCR1'	ENSG00000204536	2	750	38	119017	8.3521	0.0262	0.957
'FFAR4'	ENSG00000186188	2	750	38	119017	8.3521	0.0262	0.002
'NUDT16L1'	ENSG00000168101	2	750	38	119017	8.3521	0.0262	0.008
'ABCG8'	ENSG00000143921	3	749	100	118955	4.7646	0.0274	0.625
'DAAM1'	ENSG00000100592	3	749	100	118955	4.7646	0.0274	0.101
'HNF1B'	ENSG00000275410	3	749	100	118955	4.7646	0.0274	0.491
'HIST1H4H'	ENSG00000158406	2	750	39	119016	8.1378	0.0275	0.011
'SMPD3'	ENSG00000103056	2	750	39	119016	8.1378	0.0275	0.083
'STAT1'	ENSG00000115415	2	750	39	119016	8.1378	0.0275	0.627
'EEA1'	ENSG00000102189	3	749	101	118954	4.7173	0.0281	0.204
'PDIA2'	ENSG00000185615	3	749	101	118954	4.7173	0.0281	0.008
'ELMSAN1'	ENSG00000156030	2	750	40	119015	7.9343	0.0287	0.118
'GSDMD'	ENSG00000104518	2	750	40	119015	7.9343	0.0287	0.09
'IQCJ-SCHIP1'	ENSG00000283154	2	750	40	119015	7.9343	0.0287	0.005
'MIS18BP1'	ENSG00000129534	2	750	40	119015	7.9343	0.0287	0.21
'RPLP0'	ENSG00000089157	2	750	40	119015	7.9343	0.0287	0.444
'SHF'	ENSG00000138606	2	750	40	119015	7.9343	0.0287	0
'THRAP3'	ENSG00000054118	2	750	40	119015	7.9343	0.0287	0.177
'ZNF653'	ENSG00000161914	2	750	40	119015	7.9343	0.0287	0.002
'ZSCAN20'	ENSG00000121903	2	750	40	119015	7.9343	0.0287	0.093
'CASKIN1'	ENSG00000167971	3	749	103	118952	4.6257	0.0295	0.067
'FEM1C'	ENSG00000145780	2	750	41	119014	7.7407	0.03	0.037
'PARP3'	ENSG00000041880	2	750	41	119014	7.7407	0.03	0.008
'ZNHIT3'	ENSG00000273611	2	750	41	119014	7.7407	0.03	0.008
'TENM1'	ENSG00000009694	3	749	104	118951	4.5811	0.0302	0.023
'UTRN'	ENSG00000152818	5	747	270	118785	2.9447	0.0307	0.624
'DEFB114'	ENSG00000177684	1	751	4	119051	39.6308	0.031	0.003
'NLRP3'	ENSG00000162711	3	749	105	118950	4.5375	0.031	0.937
'TAS2R50'	ENSG00000212126	1	751	4	119051	39.6308	0.031	0.014
'IRAK4'	ENSG00000198001	2	750	42	119013	7.5564	0.0313	0.023
'SMC6'	ENSG00000163029	2	750	42	119013	7.5564	0.0313	0.283
'SYT6'	ENSG00000134207	2	750	42	119013	7.5564	0.0313	0.001
'ITGAE'	ENSG00000083457	3	749	106	118949	4.4946	0.0317	0.07
'PAOX'	ENSG00000148832	3	749	106	118949	4.4946	0.0317	0.004
'SRCIN1'	ENSG00000277363	3	749	106	118949	4.4946	0.0317	0.014
'APLP2'	ENSG00000084234	3	749	107	118948	4.4526	0.0324	0.583
'BRAP'	ENSG00000089234	2	750	43	119012	7.3806	0.0326	0.954
'COLEC10'	ENSG00000184374	2	750	43	119012	7.3806	0.0326	0.015
'FOXN3'	ENSG00000053254	2	750	43	119012	7.3806	0.0326	0.445
'GTF2A1L'	ENSG00000242441	2	750	43	119012	7.3806	0.0326	0.05
'JPH1'	ENSG00000104369	2	750	43	119012	7.3806	0.0326	0.009
'PPP2R3C'	ENSG00000092020	2	750	43	119012	7.3806	0.0326	0.491
'PSAT1'	ENSG00000135069	2	750	43	119012	7.3806	0.0326	0.01
'SLC6A4'	ENSG00000108576	2	750	43	119012	7.3806	0.0326	0.769
'TGFBR1'	ENSG00000106799	2	750	43	119012	7.3806	0.0326	0.982
'TTC22'	ENSG00000006555	2	750	43	119012	7.3806	0.0326	0.022
'TUBGCP5'	ENSG00000275835	5	747	275	118780	2.8911	0.0328	0.186
'DSC1'	ENSG00000134765	3	749	108	118947	4.4113	0.0332	0.393
'LRRC8D'	ENSG00000171492	2	750	44	119011	7.2128	0.0339	0.008
'TMOD4'	ENSG00000163157	2	750	44	119011	7.2128	0.0339	0.016
'TTC13'	ENSG00000143643	2	750	44	119011	7.2128	0.0339	0.382
'WDR33'	ENSG00000136709	3	749	109	118946	4.3708	0.0339	0.183
'CHKA'	ENSG00000110721	2	750	45	119010	7.0524	0.0353	0.043
'DNAJC21'	ENSG00000168724	2	750	45	119010	7.0524	0.0353	0.208
'FAM149A'	ENSG00000109794	2	750	45	119010	7.0524	0.0353	0.008
'FUZ'	ENSG00000010361	2	750	45	119010	7.0524	0.0353	0.245
'GDF10'	ENSG00000266524	4	748	191	118864	3.3279	0.0353	0.128
'NT5E'	ENSG00000135318	2	750	45	119010	7.0524	0.0353	0.013
'SLC2A7'	ENSG00000197241	2	750	45	119010	7.0524	0.0353	0
'UNC5D'	ENSG00000156687	2	750	45	119010	7.0524	0.0353	0.385
'ZNF429'	ENSG00000197013	2	750	45	119010	7.0524	0.0353	0.103
'ZNF813'	ENSG00000198346	2	750	45	119010	7.0524	0.0353	0.001
'BRF1'	ENSG00000185024	3	749	111	118944	4.292	0.0355	0.278
'TET2'	ENSG00000168769	3	749	111	118944	4.292	0.0355	0.716
'CAPN9'	ENSG00000135773	3	749	112	118943	4.2536	0.0363	0.24
'UGT2A1'	ENSG00000173610	3	749	112	118943	4.2536	0.0363	0.003
'FAM129A'	ENSG00000135842	2	750	46	119009	6.8991	0.0367	0.025
'C16orf87'	ENSG00000155330	1	751	5	119050	31.7044	0.0371	0.02
'DEFB118'	ENSG00000131068	1	751	5	119050	31.7044	0.0371	0.004
'NUF2'	ENSG00000143228	1	751	5	119050	31.7044	0.0371	0.065
'PIGY'	ENSG00000255072	1	751	5	119050	31.7044	0.0371	0.001
'ATP4A'	ENSG00000105675	4	748	195	118860	3.2596	0.0375	0.48
'DNAH10'	ENSG00000197653	0	752	625	118430	0	0.0379	0.271
'GRM1'	ENSG00000152822	3	749	114	118941	4.1789	0.0379	0.192
'HIST1H2AD'	ENSG00000196866	2	750	47	119008	6.7522	0.0381	0.036
'HOXA4'	ENSG00000197576	2	750	47	119008	6.7522	0.0381	0.419
'SF3A1'	ENSG00000099995	2	750	47	119008	6.7522	0.0381	0.68
'STMN3'	ENSG00000197457	2	750	47	119008	6.7522	0.0381	0.066
'TBXA2R'	ENSG00000006638	2	750	47	119008	6.7522	0.0381	0.015
'TRIP4'	ENSG00000103671	2	750	47	119008	6.7522	0.0381	0.051
'JMJD1C'	ENSG00000171988	3	749	115	118940	4.1426	0.0387	0.354
'AADACL4'	ENSG00000204518	2	750	48	119007	6.6115	0.0395	0.006
'EPS15L1'	ENSG00000127527	2	750	48	119007	6.6115	0.0395	0.495
'GPR37'	ENSG00000170775	2	750	48	119007	6.6115	0.0395	0.013
'KIAA0753'	ENSG00000198920	2	750	48	119007	6.6115	0.0395	0.088
'LMAN1'	ENSG00000074695	2	750	48	119007	6.6115	0.0395	0.382
'NUDT19'	ENSG00000213965	2	750	48	119007	6.6115	0.0395	0.002
'PRRT1'	ENSG00000204314	2	750	48	119007	6.6115	0.0395	0.004
'SLC25A33'	ENSG00000171612	2	750	48	119007	6.6115	0.0395	0
'SORBS2'	ENSG00000154556	3	749	116	118939	4.1068	0.0395	0.29
'ZFP69'	ENSG00000187815	2	750	48	119007	6.6115	0.0395	0.001
'TMC3'	ENSG00000188869	3	749	117	118938	4.0717	0.0403	0.234
'ABCA7'	ENSG00000064687	5	747	292	118763	2.7224	0.0405	0.938
'CRBN'	ENSG00000113851	2	750	49	119006	6.4765	0.041	0.286
'DAGLA'	ENSG00000134780	2	750	49	119006	6.4765	0.041	0.063
'HBQ1'	ENSG00000086506	2	750	49	119006	6.4765	0.041	0.002
'POLR3H'	ENSG00000100413	2	750	49	119006	6.4765	0.041	0.019
'RFC2'	ENSG00000049541	2	750	49	119006	6.4765	0.041	0.002
'DACT1'	ENSG00000165617	2	750	50	119005	6.3469	0.0424	0.215
'MMP10'	ENSG00000166670	2	750	50	119005	6.3469	0.0424	0.119
'BCAS4'	ENSG00000124243	1	751	6	119049	26.4201	0.0431	0.001
'BRK1'	ENSG00000254999	1	751	6	119049	26.4201	0.0431	0.376
'C4orf45'	ENSG00000164123	1	751	6	119049	26.4201	0.0431	0.128
'CCL27'	ENSG00000213927	1	751	6	119049	26.4201	0.0431	0.005
'CCNA2'	ENSG00000145386	1	751	6	119049	26.4201	0.0431	0.035
'CD300A'	ENSG00000167851	1	751	6	119049	26.4201	0.0431	0.022
'DEFB125'	ENSG00000178591	1	751	6	119049	26.4201	0.0431	0.01
'HBA1'	ENSG00000206172	1	751	6	119049	26.4201	0.0431	0.639
'IMMP2L'	ENSG00000184903	1	751	6	119049	26.4201	0.0431	0.006
'KRTAP19-8'	ENSG00000206102	1	751	6	119049	26.4201	0.0431	0.017
'PTMA'	ENSG00000187514	1	751	6	119049	26.4201	0.0431	0.71
'REG3G'	ENSG00000143954	1	751	6	119049	26.4201	0.0431	0.193
'SERP2'	ENSG00000151778	1	751	6	119049	26.4201	0.0431	0.002
'STARD3NL'	ENSG00000010270	1	751	6	119049	26.4201	0.0431	0.59
'SUSD3'	ENSG00000157303	1	751	6	119049	26.4201	0.0431	0
'TBPL1'	ENSG00000028839	1	751	6	119049	26.4201	0.0431	0.01
'ABHD6'	ENSG00000163686	2	750	51	119004	6.2224	0.0439	0.277
'CNBD2'	ENSG00000149646	2	750	51	119004	6.2224	0.0439	0.003
'EXOC6B'	ENSG00000144036	2	750	51	119004	6.2224	0.0439	0.073
'FBXO11'	ENSG00000138081	2	750	51	119004	6.2224	0.0439	0.163
'NAPSA'	ENSG00000131400	2	750	51	119004	6.2224	0.0439	0.397
'PAXIP1'	ENSG00000157212	2	750	51	119004	6.2224	0.0439	0.328
'RGS9BP'	ENSG00000186326	2	750	51	119004	6.2224	0.0439	0.002
'SPAG16'	ENSG00000144451	2	750	51	119004	6.2224	0.0439	0.052
'BACH2'	ENSG00000112182	2	750	52	119003	6.1027	0.0454	0.621
'BTRC'	ENSG00000166167	2	750	52	119003	6.1027	0.0454	0.072
'CC2D1A'	ENSG00000132024	2	750	52	119003	6.1027	0.0454	0.351
'FILIP1L'	ENSG00000168386	2	750	52	119003	6.1027	0.0454	0.309
'LDB3'	ENSG00000122367	2	750	52	119003	6.1027	0.0454	0.486
'RASD1'	ENSG00000108551	2	750	52	119003	6.1027	0.0454	0.042
'SPOCK2'	ENSG00000107742	2	750	52	119003	6.1027	0.0454	0.073
'ZNF471'	ENSG00000196263	2	750	52	119003	6.1027	0.0454	0.023
'ZNF732'	ENSG00000186777	2	750	52	119003	6.1027	0.0454	0.054
'TRIO'	ENSG00000038382	4	748	209	118846	3.0409	0.0462	0.017
'VPS13A'	ENSG00000197969	4	748	209	118846	3.0409	0.0462	0.402
'AGT'	ENSG00000135744	2	750	53	119002	5.9875	0.047	0.282
'AHCTF1'	ENSG00000153207	2	750	53	119002	5.9875	0.047	0.664
'OSBPL2'	ENSG00000130703	2	750	53	119002	5.9875	0.047	0.665
'RAC3'	ENSG00000169750	2	750	53	119002	5.9875	0.047	0.166
'TTBK2'	ENSG00000128881	2	750	53	119002	5.9875	0.047	0.528
'SLC12A6'	ENSG00000140199	2	750	54	119001	5.8766	0.0485	0.011
'ADM'	ENSG00000148926	1	751	7	119048	22.6456	0.0491	0.491
'AGRP'	ENSG00000159723	1	751	7	119048	22.6456	0.0491	0.006
'ANG'	ENSG00000214274	1	751	7	119048	22.6456	0.0491	0.132
'ARPP19'	ENSG00000128989	1	751	7	119048	22.6456	0.0491	0.002
'ATP6AP1'	ENSG00000071553	1	751	7	119048	22.6456	0.0491	0.766
'BCL2'	ENSG00000171791	1	751	7	119048	22.6456	0.0491	0.87
'C14orf178'	ENSG00000197734	1	751	7	119048	22.6456	0.0491	0
'C1orf105'	ENSG00000180999	1	751	7	119048	22.6456	0.0491	0.003
'IL36B'	ENSG00000136696	1	751	7	119048	22.6456	0.0491	0
'LYPD2'	ENSG00000197353	1	751	7	119048	22.6456	0.0491	0
'MS4A6A'	ENSG00000110077	1	751	7	119048	22.6456	0.0491	0.324
'NTS'	ENSG00000133636	1	751	7	119048	22.6456	0.0491	0.04
'PFDN6'	ENSG00000204220	1	751	7	119048	22.6456	0.0491	0.01
'SMCO1'	ENSG00000214097	1	751	7	119048	22.6456	0.0491	0.001
'SRXN1'	ENSG00000271303	1	751	7	119048	22.6456	0.0491	0.004
'ZC4H2'	ENSG00000126970	1	751	7	119048	22.6456	0.0491	0.015
'AGER'	ENSG00000204305	2	750	55	119000	5.7697	0.0501	0.984
'FGD3'	ENSG00000127084	2	750	55	119000	5.7697	0.0501	0.368
'HKR1'	ENSG00000181666	2	750	55	119000	5.7697	0.0501	0.016
'MCMBP'	ENSG00000197771	2	750	55	119000	5.7697	0.0501	0.285
'MUTYH'	ENSG00000132781	2	750	55	119000	5.7697	0.0501	0.122
'SEMA3D'	ENSG00000153993	2	750	55	119000	5.7697	0.0501	0.522
'SLC22A13'	ENSG00000172940	2	750	55	119000	5.7697	0.0501	0
'SLC9A2'	ENSG00000115616	2	750	55	119000	5.7697	0.0501	0.193
'MROH2A'	ENSG00000185038	4	748	215	118840	2.9559	0.0502	0.026
'COL16A1'	ENSG00000084636	4	748	216	118839	2.9421	0.0509	0.765
'COL7A1'	ENSG00000114270	5	747	312	118743	2.5474	0.0509	0.688
'ABCB6'	ENSG00000115657	3	749	129	118926	3.6926	0.051	0.563
'ATP8A1'	ENSG00000124406	3	749	129	118926	3.6926	0.051	0.185
'DENND2C'	ENSG00000175984	2	750	56	118999	5.6666	0.0516	0.127
'KAZN'	ENSG00000189337	2	750	56	118999	5.6666	0.0516	0.003
'LRRC43'	ENSG00000158113	2	750	56	118999	5.6666	0.0516	0.002
'OTOA'	ENSG00000155719	2	750	56	118999	5.6666	0.0516	0.056
'SAMD8'	ENSG00000156671	2	750	56	118999	5.6666	0.0516	0.013
'VIPR1'	ENSG00000114812	2	750	56	118999	5.6666	0.0516	0.554
'OGDHL'	ENSG00000197444	3	749	130	118925	3.6641	0.0519	0.564
'L1TD1'	ENSG00000240563	2	750	57	118998	5.5672	0.0532	0.003
'LCA5'	ENSG00000135338	2	750	57	118998	5.5672	0.0532	0.082
'OXTR'	ENSG00000180914	2	750	57	118998	5.5672	0.0532	0.015
'PPP1R16A'	ENSG00000160972	2	750	57	118998	5.5672	0.0532	0.004
'ZP4'	ENSG00000116996	2	750	57	118998	5.5672	0.0532	0.245
'ALPP'	ENSG00000163283	2	750	58	118997	5.4711	0.0548	0.052
'ANKH'	ENSG00000154122	2	750	58	118997	5.4711	0.0548	0.484
'ANKRD12'	ENSG00000101745	3	749	133	118922	3.5814	0.0548	0.067
'COIL'	ENSG00000121058	2	750	58	118997	5.4711	0.0548	0.164
'FNIP2'	ENSG00000052795	2	750	58	118997	5.4711	0.0548	0.235
'RASGRP2'	ENSG00000068831	2	750	58	118997	5.4711	0.0548	0.003
'RC3H1'	ENSG00000135870	2	750	58	118997	5.4711	0.0548	0.355
'SCFD1'	ENSG00000092108	2	750	58	118997	5.4711	0.0548	0.397
'SPNS3'	ENSG00000182557	2	750	58	118997	5.4711	0.0548	0.022
'TBC1D22A'	ENSG00000054611	2	750	58	118997	5.4711	0.0548	0.002
'TCOF1'	ENSG00000070814	2	750	58	118997	5.4711	0.0548	0.613
'ZHX2'	ENSG00000178764	2	750	58	118997	5.4711	0.0548	0.097
'CITED1'	ENSG00000125931	1	751	8	119047	19.8147	0.0551	0.03
'DAND5'	ENSG00000179284	1	751	8	119047	19.8147	0.0551	0.014
'DAZL'	ENSG00000092345	1	751	8	119047	19.8147	0.0551	0.253
'INSIG2'	ENSG00000125629	1	751	8	119047	19.8147	0.0551	0.592
'KCNE4'	ENSG00000152049	1	751	8	119047	19.8147	0.0551	0.051
'KRTAP21-1'	ENSG00000187005	1	751	8	119047	19.8147	0.0551	0
'LTA'	ENSG00000226979	1	751	8	119047	19.8147	0.0551	0.131
'MSL1'	ENSG00000188895	1	751	8	119047	19.8147	0.0551	0.009
'PRB4'	ENSG00000230657	1	751	8	119047	19.8147	0.0551	0.019
'TMED5'	ENSG00000117500	1	751	8	119047	19.8147	0.0551	0.001
'TXNDC17'	ENSG00000129235	1	751	8	119047	19.8147	0.0551	0.651
'ZNF781'	ENSG00000196381	1	751	8	119047	19.8147	0.0551	0.002
'CORIN'	ENSG00000145244	3	749	134	118921	3.5546	0.0558	0.202
'DEAF1'	ENSG00000177030	2	750	59	118996	5.3784	0.0565	0.034
'EXOC6'	ENSG00000138190	2	750	59	118996	5.3784	0.0565	0.578
'NDUFA10'	ENSG00000130414	2	750	59	118996	5.3784	0.0565	0.37
'SMAD7'	ENSG00000101665	2	750	59	118996	5.3784	0.0565	0.448
'SPATA31E1'	ENSG00000177992	2	750	59	118996	5.3784	0.0565	0.136
'TYSND1'	ENSG00000156521	2	750	59	118996	5.3784	0.0565	0.001
'ZBTB40'	ENSG00000184677	2	750	59	118996	5.3784	0.0565	0.518
'BRCA2'	ENSG00000139618	5	747	322	118733	2.4681	0.0567	0.843
'NCAPD3'	ENSG00000151503	3	749	136	118919	3.5023	0.0577	0.146
'ASPG'	ENSG00000166183	2	750	60	118995	5.2887	0.0581	0.005
'BRPF1'	ENSG00000156983	2	750	60	118995	5.2887	0.0581	0.115
'CYP11B1'	ENSG00000160882	2	750	60	118995	5.2887	0.0581	0.028
'KDM4B'	ENSG00000127663	2	750	60	118995	5.2887	0.0581	0.172
'GRM6'	ENSG00000113262	3	749	138	118917	3.4515	0.0597	0.049
'KMT2B'	ENSG00000272333	3	749	138	118917	3.4515	0.0597	0.226
'SLC2A13'	ENSG00000151229	2	750	61	118994	5.2019	0.0598	0.006
'SLC2A9'	ENSG00000109667	2	750	61	118994	5.2019	0.0598	0.767
'C1orf54'	ENSG00000118292	1	751	9	119046	17.613	0.061	0.008
'C4orf33'	ENSG00000151470	1	751	9	119046	17.613	0.061	0.293
'CLPSL2'	ENSG00000196748	1	751	9	119046	17.613	0.061	0.001
'COMMD7'	ENSG00000149600	1	751	9	119046	17.613	0.061	0.099
'CXCL1'	ENSG00000163739	1	751	9	119046	17.613	0.061	0.063
'DND1'	ENSG00000256453	1	751	9	119046	17.613	0.061	0.002
'ENSA'	ENSG00000143420	1	751	9	119046	17.613	0.061	0.776
'FAM49A'	ENSG00000197872	1	751	9	119046	17.613	0.061	0.146
'GTF2A1'	ENSG00000165417	1	751	9	119046	17.613	0.061	0.005
'IFI27L2'	ENSG00000119632	1	751	9	119046	17.613	0.061	0.068
'KRTAP27-1'	ENSG00000206107	1	751	9	119046	17.613	0.061	0.003
'KRTAP5-7'	ENSG00000244411	1	751	9	119046	17.613	0.061	0.008
'MARC1'	ENSG00000186205	1	751	9	119046	17.613	0.061	0.003
'NINJ2'	ENSG00000171840	1	751	9	119046	17.613	0.061	0.759
'OR7D4'	ENSG00000174667	1	751	9	119046	17.613	0.061	0.001
'RABL2A'	ENSG00000144134	1	751	9	119046	17.613	0.061	0.001
'RBM17'	ENSG00000134453	1	751	9	119046	17.613	0.061	0.411
'TSEN15'	ENSG00000198860	1	751	9	119046	17.613	0.061	0.291
'CYP4V2'	ENSG00000145476	2	750	62	118993	5.118	0.0615	0.04
'FPGS'	ENSG00000136877	2	750	62	118993	5.118	0.0615	0.157
'FZD10'	ENSG00000111432	2	750	62	118993	5.118	0.0615	0.001
'MATN1'	ENSG00000162510	2	750	62	118993	5.118	0.0615	0.192
'SLC27A4'	ENSG00000167114	2	750	62	118993	5.118	0.0615	0.479
'SLC39A6'	ENSG00000141424	2	750	62	118993	5.118	0.0615	0.78
'ST7L'	ENSG00000007341	2	750	62	118993	5.118	0.0615	0.354
'ADAM33'	ENSG00000149451	2	750	63	118992	5.0367	0.0632	0.114
'EML3'	ENSG00000149499	2	750	63	118992	5.0367	0.0632	0.131
'MTBP'	ENSG00000172167	2	750	63	118992	5.0367	0.0632	0.082
'MTFMT'	ENSG00000103707	2	750	63	118992	5.0367	0.0632	0.003
'PRPF31'	ENSG00000105618	2	750	63	118992	5.0367	0.0632	0.107
'RUSC2'	ENSG00000198853	2	750	63	118992	5.0367	0.0632	0.046
'SIX1'	ENSG00000126778	2	750	63	118992	5.0367	0.0632	0.462
'CHRNB4'	ENSG00000117971	2	750	64	118991	4.958	0.0649	0.694
'NTSR1'	ENSG00000101188	2	750	64	118991	4.958	0.0649	0
'SRGAP3'	ENSG00000196220	2	750	64	118991	4.958	0.0649	0.279
'ZNF862'	ENSG00000106479	2	750	64	118991	4.958	0.0649	0.074
'GATA4'	ENSG00000136574	2	750	65	118990	4.8816	0.0666	0.233
'KDELC2'	ENSG00000178202	2	750	65	118990	4.8816	0.0666	0.562
'PCDHA1'	ENSG00000204970	2	750	65	118990	4.8816	0.0666	0.002
'RNASEL'	ENSG00000135828	2	750	65	118990	4.8816	0.0666	0.022
'VPS54'	ENSG00000143952	2	750	65	118990	4.8816	0.0666	0.179
'ZNF521'	ENSG00000198795	2	750	65	118990	4.8816	0.0666	0.158
'COPS5'	ENSG00000121022	1	751	10	119045	15.8515	0.0669	0.643
'GOLT1A'	ENSG00000174567	1	751	10	119045	15.8515	0.0669	0
'HOPX'	ENSG00000171476	1	751	10	119045	15.8515	0.0669	0.774
'ICAM5'	ENSG00000105376	1	751	10	119045	15.8515	0.0669	0.006
'KRTAP5-3'	ENSG00000196224	1	751	10	119045	15.8515	0.0669	0.001
'OR4C12'	ENSG00000221954	1	751	10	119045	15.8515	0.0669	0.005
'PIGX'	ENSG00000163964	1	751	10	119045	15.8515	0.0669	0.011
'RBM3'	ENSG00000102317	1	751	10	119045	15.8515	0.0669	0.01
'RNASE13'	ENSG00000206150	1	751	10	119045	15.8515	0.0669	0.043
'RPRD1A'	ENSG00000141425	1	751	10	119045	15.8515	0.0669	0
'SAP18'	ENSG00000150459	1	751	10	119045	15.8515	0.0669	0.071
'RPGRIP1L'	ENSG00000103494	3	749	145	118910	3.2847	0.067	0.497
'F5'	ENSG00000198734	4	748	238	118817	2.6697	0.0673	0.72
'GRIP1'	ENSG00000155974	2	750	66	118989	4.8076	0.0683	0.283
'IPO9'	ENSG00000198700	2	750	66	118989	4.8076	0.0683	0.8
'NR4A2'	ENSG00000153234	2	750	66	118989	4.8076	0.0683	0.235
'PCCB'	ENSG00000114054	2	750	66	118989	4.8076	0.0683	0.005
'QRICH2'	ENSG00000129646	2	750	66	118989	4.8076	0.0683	0.444
'YARS2'	ENSG00000139131	2	750	66	118989	4.8076	0.0683	0.032
'ZDHHC1'	ENSG00000159714	2	750	66	118989	4.8076	0.0683	0.023
'PCDH1'	ENSG00000156453	2	750	67	118988	4.7358	0.0701	0.043
'RNF31'	ENSG00000092098	2	750	67	118988	4.7358	0.0701	0.321
'TBCD'	ENSG00000141556	2	750	67	118988	4.7358	0.0701	0.572
'UBAP2L'	ENSG00000143569	2	750	67	118988	4.7358	0.0701	0.065
'WNT8A'	ENSG00000061492	2	750	67	118988	4.7358	0.0701	0.052
'ACSM3'	ENSG00000005187	2	750	68	118987	4.6662	0.0719	0.202
'INTS7'	ENSG00000143493	2	750	68	118987	4.6662	0.0719	0.963
'TUBB4A'	ENSG00000104833	2	750	68	118987	4.6662	0.0719	0.213
'ANP32D'	ENSG00000139223	1	751	11	119044	14.4104	0.0728	0.008
'ARF6'	ENSG00000165527	1	751	11	119044	14.4104	0.0728	0.222
'BTF3'	ENSG00000145741	1	751	11	119044	14.4104	0.0728	0.381
'C11orf87'	ENSG00000185742	1	751	11	119044	14.4104	0.0728	0.002
'CCDC86'	ENSG00000110104	1	751	11	119044	14.4104	0.0728	0.002
'CEND1'	ENSG00000184524	1	751	11	119044	14.4104	0.0728	0.001
'CXCL13'	ENSG00000156234	1	751	11	119044	14.4104	0.0728	0.008
'DDX6'	ENSG00000110367	1	751	11	119044	14.4104	0.0728	0.732
'EFCAB11'	ENSG00000140025	1	751	11	119044	14.4104	0.0728	0.001
'FAM167A'	ENSG00000154319	1	751	11	119044	14.4104	0.0728	0.176
'FBXL17'	ENSG00000145743	1	751	11	119044	14.4104	0.0728	0.023
'GSTM5'	ENSG00000134201	1	751	11	119044	14.4104	0.0728	0.007
'HEMGN'	ENSG00000136929	1	751	11	119044	14.4104	0.0728	0.023
'KRTCAP2'	ENSG00000163463	1	751	11	119044	14.4104	0.0728	0.073
'LYPD4'	ENSG00000273111	1	751	11	119044	14.4104	0.0728	0.021
'LYSMD3'	ENSG00000176018	1	751	11	119044	14.4104	0.0728	0.005
'MED30'	ENSG00000164758	1	751	11	119044	14.4104	0.0728	0.151
'MRPL48'	ENSG00000175581	1	751	11	119044	14.4104	0.0728	0.002
'NRSN1'	ENSG00000152954	1	751	11	119044	14.4104	0.0728	0
'OR5M11'	ENSG00000255223	1	751	11	119044	14.4104	0.0728	0
'POMP'	ENSG00000132963	1	751	11	119044	14.4104	0.0728	0.005
'PRKRA'	ENSG00000180228	1	751	11	119044	14.4104	0.0728	0.72
'RAB11A'	ENSG00000103769	1	751	11	119044	14.4104	0.0728	0.685
'SLC9A7'	ENSG00000065923	1	751	11	119044	14.4104	0.0728	0.015
'SNRPD3'	ENSG00000100028	1	751	11	119044	14.4104	0.0728	0.249
'SWT1'	ENSG00000116668	1	751	11	119044	14.4104	0.0728	0.071
'SYN1'	ENSG00000008056	1	751	11	119044	14.4104	0.0728	0.197
'TVP23A'	ENSG00000166676	1	751	11	119044	14.4104	0.0728	0.002
'ZNF674'	ENSG00000251192	1	751	11	119044	14.4104	0.0728	0.001
'CUBN'	ENSG00000107611	5	747	348	118707	2.2832	0.0733	0.556
'GNPTAB'	ENSG00000111670	3	749	151	118904	3.154	0.0736	0.801
'SCAMP3'	ENSG00000116521	2	750	69	118986	4.5985	0.0736	0.282
'TGM2'	ENSG00000198959	2	750	69	118986	4.5985	0.0736	0.201
'TGM6'	ENSG00000166948	2	750	69	118986	4.5985	0.0736	0.007
'KSR2'	ENSG00000171435	2	750	70	118985	4.5328	0.0754	0.013
'MX2'	ENSG00000183486	2	750	70	118985	4.5328	0.0754	0.379
'PNPO'	ENSG00000108439	2	750	70	118985	4.5328	0.0754	0.001
'POLH'	ENSG00000170734	2	750	70	118985	4.5328	0.0754	0.021
'PUM2'	ENSG00000055917	2	750	70	118985	4.5328	0.0754	0.002
'SIM1'	ENSG00000112246	2	750	70	118985	4.5328	0.0754	0.287
'STAT6'	ENSG00000166888	2	750	70	118985	4.5328	0.0754	0.948
'TGM7'	ENSG00000159495	2	750	70	118985	4.5328	0.0754	0.004
'MIB2'	ENSG00000197530	3	749	153	118902	3.1127	0.0758	0.046
'MYO18B'	ENSG00000133454	4	748	250	118805	2.5413	0.0772	0.519
'DGKB'	ENSG00000136267	2	750	71	118984	4.4689	0.0773	0.598
'MKKS'	ENSG00000125863	2	750	71	118984	4.4689	0.0773	0.171
'MYBPC1'	ENSG00000196091	2	750	71	118984	4.4689	0.0773	0.254
'NLGN2'	ENSG00000169992	2	750	71	118984	4.4689	0.0773	0.176
'TESK2'	ENSG00000070759	2	750	71	118984	4.4689	0.0773	0.267
'TRIM62'	ENSG00000116525	2	750	71	118984	4.4689	0.0773	0.022
'UBC'	ENSG00000150991	2	750	71	118984	4.4689	0.0773	0.664
'WRNIP1'	ENSG00000124535	2	750	71	118984	4.4689	0.0773	0.019
'AIFM1'	ENSG00000156709	1	751	12	119043	13.2094	0.0786	0.354
'BATF'	ENSG00000156127	1	751	12	119043	13.2094	0.0786	0.076
'BBC3'	ENSG00000105327	1	751	12	119043	13.2094	0.0786	0.011
'CCDC144NL'	ENSG00000205212	1	751	12	119043	13.2094	0.0786	0.004
'CCDC34'	ENSG00000109881	1	751	12	119043	13.2094	0.0786	0.001
'CELF1'	ENSG00000149187	1	751	12	119043	13.2094	0.0786	0.32
'CIB3'	ENSG00000141977	1	751	12	119043	13.2094	0.0786	0
'CKLF'	ENSG00000217555	1	751	12	119043	13.2094	0.0786	0.162
'IQCF3'	ENSG00000229972	1	751	12	119043	13.2094	0.0786	0
'MRPS24'	ENSG00000062582	1	751	12	119043	13.2094	0.0786	0.011
'NRM'	ENSG00000137404	1	751	12	119043	13.2094	0.0786	0.007
'PPIL3'	ENSG00000240344	1	751	12	119043	13.2094	0.0786	0.006
'SNX8'	ENSG00000106266	1	751	12	119043	13.2094	0.0786	0.11
'ZNF587'	ENSG00000198466	1	751	12	119043	13.2094	0.0786	0.047
'AGBL2'	ENSG00000165923	2	750	72	118983	4.4068	0.0791	0.459
'COG1'	ENSG00000166685	2	750	72	118983	4.4068	0.0791	0.054
'PDX1'	ENSG00000139515	2	750	72	118983	4.4068	0.0791	0.037
'MEGF8'	ENSG00000105429	3	749	156	118899	3.0528	0.0792	0.328
'EPB41L1'	ENSG00000088367	2	750	73	118982	4.3464	0.0809	0.125
'GLG1'	ENSG00000090863	2	750	73	118982	4.3464	0.0809	0.285
'KIAA0556'	ENSG00000047578	2	750	73	118982	4.3464	0.0809	0.225
'RBM15B'	ENSG00000259956	2	750	73	118982	4.3464	0.0809	0.009
'RFT1'	ENSG00000163933	2	750	73	118982	4.3464	0.0809	0.409
'VWA2'	ENSG00000165816	2	750	73	118982	4.3464	0.0809	0.034
'SYNE2'	ENSG00000054654	5	747	360	118695	2.2069	0.0818	0.976
'ANKRD44'	ENSG00000065413	2	750	74	118981	4.2876	0.0828	0.47
'SLC25A25'	ENSG00000148339	2	750	74	118981	4.2876	0.0828	0.459
'COL4A1'	ENSG00000187498	3	749	160	118895	2.9763	0.0839	0.846
'KRT10'	ENSG00000186395	3	749	160	118895	2.9763	0.0839	0.637
[truncated: 16,625 more rows]

## Sheet: Rare dmg
Gene Name	Gene ENSG	Qual Cases	Unqual Cases	Qual Ctrls	Unqual Ctrls	Odds Ratio	Fet P	mantis-ml prob.
[truncated: 17,184 more rows]

[truncated: 6 more sheets: Rare dmg MTR, Flex dmg, Flex non-syn, Flex non-syn MTR, Recessive, Synonymous]
