# Supplementary material for: Identification of a missense variant in SPDL1 associated with idiopathic pulmonary fibrosis
Source: Commun Biol. 2021 Mar 23;4:392. doi: 10.1038/s42003-021-01910-y (PMC7988141; doi:10.1038/s42003-021-01910-y)
Supplement: Supplementary file 6 — Supplementary Data 3 [file 42003_2021_1910_MOESM6_ESM.xlsx]

## Sheet: ptv
Gene Name	QCase1	UCase1	QCtrl1	UCtrl1	QCase2	UCase2	QCtrl2	UCtrl2	corrected	uncorrected	exact	breslowday
'PARN'	7	255	0	4141	4	748	22	119033	1.43e-40	1.39e-44	4.74e-13	0.0771958
'RTEL1'	6	256	1	4140	8	744	94	118961	1.17e-34	2.33e-37	1.29e-12	0.0612243
'TERT'	1	261	0	4141	3	749	11	119044	8.21e-19	2.48e-24	6.45e-06	0.541827
'PSMB11'	1	261	0	4141	3	749	31	119024	4.55e-10	6.03e-13	0.000133689	0.331405
'IGSF22'	2	260	5	4136	6	746	205	118850	1.03e-05	1.64e-06	0.000369624	0.740047
'ROR2'	0	262	0	4141	3	749	20	119035	4.97e-10	4.7e-14	0.000397191	NA
'PPM1D'	3	259	3	4138	1	751	13	119042	2.62e-06	4.55e-08	0.000625067	0.845623
'MLNR'	0	262	1	4140	4	748	50	119005	7.43e-07	9.05e-09	0.000643624	0.37817
'BTRC'	1	261	0	4141	2	750	18	119037	5.15e-08	3.54e-11	0.000656574	0.369366
'NTSR1'	0	262	0	4141	3	749	25	119030	2.66e-08	1.39e-11	0.000717775	NA
'MYSM1'	4	258	2	4139	0	752	19	119036	7.19e-06	1.69e-07	0.000881071	0.13321
'TM4SF5'	3	259	0	4141	2	750	93	118962	1.93e-05	1.25e-06	0.00103075	0.00692786
'ATP5F1B'	0	262	0	4141	2	750	6	119049	8.56e-11	2.57e-18	0.00107441	NA
'SP8'	0	262	0	4141	2	750	6	119049	8.56e-11	2.57e-18	0.00107441	NA
'RFTN2'	1	261	0	4141	2	750	23	119032	7.01e-07	1.47e-09	0.00111894	0.318418
'MX2'	1	261	3	4138	4	748	87	118968	3.32e-05	2.45e-06	0.00121986	0.796394
'OR5I1'	0	262	1	4140	5	747	114	118941	3.53e-05	2.65e-06	0.0013284	0.508564
'LZTR1'	2	260	8	4133	6	746	240	118815	0.000208564	5.03e-05	0.00141451	0.998276
'SORBS2'	2	260	3	4138	3	749	95	118960	0.000143605	1.48e-05	0.00208	0.49014
'PRRG3'	0	262	0	4141	2	750	10	119045	1.91e-07	1.99e-12	0.00249069	NA
'TMEM106A'	0	262	0	4141	3	749	40	119015	1.66e-05	1.35e-07	0.00252165	NA
'PROM2'	1	261	3	4138	3	749	54	119001	0.00013537	7.69e-06	0.00266273	0.689973
'CNTN3'	0	262	2	4139	3	749	25	119030	3.79e-05	4.33e-07	0.00269977	0.14242
'ARHGAP24'	1	261	0	4141	2	750	35	119020	3.72e-05	4.23e-07	0.0028841	0.231384
'CSPG5'	0	262	0	4141	2	750	11	119044	6.31e-07	1.61e-11	0.00293133	NA
'IFNA6'	0	262	0	4141	2	750	11	119044	6.31e-07	1.61e-11	0.00293133	NA
'PPP1R3E'	0	262	0	4141	2	750	11	119044	6.31e-07	1.61e-11	0.00293133	NA
'SIRT6'	0	262	0	4141	3	749	45	119010	5.84e-05	8.09e-07	0.0034531	NA
'CFAP97D1'	0	262	0	4141	3	749	45	119010	5.84e-05	8.09e-07	0.0034531	NA
'ZSWIM2'	2	260	2	4139	2	750	63	118992	0.000319703	2.34e-05	0.00365886	0.347805
'ATP8B1'	0	262	5	4136	4	748	53	119002	0.00035692	2.7e-05	0.00373553	0.0613331
'MLX'	0	262	0	4141	2	750	13	119042	4.3e-06	4.63e-10	0.00391335	NA
'BMP8B'	0	262	0	4141	2	750	13	119042	4.3e-06	4.63e-10	0.00391335	NA
'CASP2'	2	260	0	4141	1	751	33	119022	0.000139783	2.77e-06	0.00397169	0.0688868
'LRRC17'	0	262	2	4139	3	749	33	119022	0.000202672	4.7e-06	0.00445899	0.193942
'BRPF3'	0	262	1	4140	2	750	7	119048	3.57e-05	1.83e-08	0.0045722	0.141053
'LINS1'	0	262	2	4139	4	748	85	118970	0.000546652	4.72e-05	0.00466376	0.336703
'IL9R'	2	260	10	4131	5	747	212	118843	0.0018589	0.000532976	0.00482607	0.853267
'ZBTB16'	0	262	0	4141	3	749	52	119003	0.000233461	5.8e-06	0.00507077	NA
'KMT2E'	1	261	0	4141	1	751	9	119046	6.2e-05	4.8e-08	0.00524187	0.392624
'DNAJB14'	0	262	1	4140	2	750	8	119047	6.2e-05	4.8e-08	0.00524187	0.160848
'NCAPG2'	0	262	2	4139	3	749	37	119018	0.00039501	1.21e-05	0.00553183	0.217259
'ART1'	1	261	5	4136	5	747	194	118861	0.00191481	0.000462476	0.00557473	0.827629
'WRAP73'	0	262	1	4140	3	749	47	119008	0.000453023	1.48e-05	0.00599853	0.43025
'LCAT'	1	261	3	4138	2	750	23	119032	0.000634014	2.36e-05	0.00605202	0.469921
'CD44'	0	262	0	4141	2	750	17	119038	6.04e-05	4.66e-08	0.00626823	NA
'ALYREF'	0	262	0	4141	1	751	0	119055	4.07e-10	2.64e-36	0.00627676	NA
'R3HCC1'	0	262	1	4140	3	749	48	119007	0.000525353	1.83e-05	0.00629458	0.434857
'CCDC40'	3	259	10	4131	3	749	142	118913	0.00278805	0.000719722	0.00656629	0.68809
'HIST1H3E'	1	261	0	4141	2	750	51	119004	0.000696618	2.73e-05	0.00691186	0.157806
'FABP6'	1	261	2	4139	3	749	91	118964	0.00165331	0.000197435	0.00719096	0.760189
'PEX5'	0	262	1	4140	4	748	108	118947	0.00161713	0.000192505	0.00728891	0.543579
'DSEL'	2	260	3	4138	2	750	75	118980	0.00180824	0.000220965	0.00729882	0.427797
'FAAH2'	1	261	0	4141	1	751	12	119043	0.000241796	5.13e-07	0.00743388	0.337111
'MME'	3	259	6	4135	2	750	109	118946	0.00279056	0.000566	0.0074685	0.31218
'ATP7B'	1	261	10	4131	6	746	248	118807	0.00411397	0.00134239	0.00752797	0.416108
'ALKBH3'	3	259	10	4131	2	750	74	118981	0.00300564	0.000617679	0.00755068	0.910943
'KRT81'	0	262	0	4141	2	750	19	119036	0.00015639	2.44e-07	0.00763429	NA
'SUPT7L'	0	262	0	4141	3	749	62	118993	0.00101471	4.66e-05	0.00806176	NA
'TFIP11'	2	260	3	4138	2	750	79	118976	0.00235211	0.000310625	0.00820145	0.400913
'LMNTD2'	1	261	3	4138	4	748	156	118899	0.00318856	0.000670019	0.00822233	0.837022
'OR10G9'	0	262	0	4141	2	750	20	119035	0.000236139	4.99e-07	0.00836302	NA
'ZNF648'	3	259	3	4138	3	749	219	118836	0.00422263	0.00118464	0.00843668	0.0320258
'HS1BP3'	0	262	1	4140	3	749	55	119000	0.00131186	6.69e-05	0.00860426	0.464367
'ZNF770'	0	262	1	4140	2	750	13	119042	0.00049788	1.8e-06	0.00904366	0.246343
'CST8'	1	261	4	4137	2	750	23	119032	0.00193655	0.00011456	0.00906062	0.325073
'EXOC4'	1	261	1	4140	2	750	49	119006	0.00167077	9.39e-05	0.00918343	0.569816
'MIS18BP1'	1	261	5	4136	3	749	74	118981	0.00322516	0.000466758	0.00937649	0.560919
'ITPRIP'	0	262	0	4141	3	749	66	118989	0.0016243	9.08e-05	0.00949357	NA
'DEAF1'	0	262	2	4139	3	749	49	119006	0.00186319	0.000109574	0.00956788	0.278271
'TET2'	2	260	3	4138	2	750	85	118970	0.00338703	0.000498091	0.00968315	0.364445
'ZNF662'	0	262	6	4135	4	748	75	118980	0.00362151	0.000542357	0.00989855	0.0812748
'SF3B2'	0	262	1	4140	3	749	59	118996	0.00204366	0.000125323	0.0101145	0.479352
'TMEM26'	1	261	0	4141	1	751	16	119039	0.000919778	5.21e-06	0.0107685	0.281182
'EXOSC1'	1	261	0	4141	1	751	16	119039	0.000919778	5.21e-06	0.0107685	0.281182
'SCAF11'	0	262	0	4141	2	750	24	119031	0.000900475	5.08e-06	0.0115731	NA
'KCNIP2'	1	261	0	4141	1	751	17	119038	0.00120931	8.36e-06	0.011673	0.269444
'RC3H1'	1	261	0	4141	1	751	17	119038	0.00120931	8.36e-06	0.011673	0.269444
'BRWD1'	2	260	4	4137	2	750	84	118971	0.0052938	0.00088671	0.0118674	0.507754
'GORAB'	1	261	5	4136	3	749	83	118972	0.0052938	0.00088671	0.0118674	0.627876
'HEATR5B'	1	261	3	4138	3	749	101	118954	0.00519941	0.000868754	0.0119425	0.930302
'SLC4A5'	1	261	3	4138	3	749	101	118954	0.00519941	0.000868754	0.0119425	0.930302
'GPRIN2'	0	262	0	4141	1	751	1	119054	1.28e-05	9.49e-19	0.0125142	NA
'TRAF3'	0	262	0	4141	1	751	1	119054	1.28e-05	9.49e-19	0.0125142	NA
'ZIC1'	0	262	0	4141	1	751	1	119054	1.28e-05	9.49e-19	0.0125142	NA
'SUPT6H'	0	262	0	4141	1	751	1	119054	1.28e-05	9.49e-19	0.0125142	NA
'PFDN6'	0	262	0	4141	1	751	1	119054	1.28e-05	9.49e-19	0.0125142	NA
'SERPING1'	0	262	0	4141	1	751	1	119054	1.28e-05	9.49e-19	0.0125142	NA
'RBM3'	0	262	0	4141	1	751	1	119054	1.28e-05	9.49e-19	0.0125142	NA
'ARHGEF9'	0	262	0	4141	1	751	1	119054	1.28e-05	9.49e-19	0.0125142	NA
'CCL27'	0	262	1	4140	2	750	17	119038	0.00156003	1.3e-05	0.0126052	0.300794
'IGHMBP2'	1	261	2	4139	5	747	270	118785	0.00872162	0.0028125	0.0127276	0.435088
'MTRF1'	1	261	0	4141	3	749	132	118923	0.0061839	0.00109165	0.0132382	0.0595724
'NOL3'	3	259	7	4134	1	751	54	119001	0.00701565	0.00126972	0.0132596	0.488795
'PAOX'	0	262	1	4140	3	749	67	118988	0.00434481	0.000364449	0.0135617	0.505994
'ARFGAP2'	1	261	0	4141	1	751	19	119036	0.00197842	1.96e-05	0.0135646	0.248031
'SYNE2'	0	262	8	4133	6	746	229	118826	0.0102298	0.00339224	0.0138041	0.150689
'ARL6IP6'	1	261	1	4140	1	751	11	119044	0.00251601	2.94e-05	0.0138789	0.957397
'AEBP1'	1	261	4	4137	3	749	99	118956	0.00740052	0.00136998	0.0140921	0.877578
'ZNF778'	1	261	6	4135	4	748	157	118898	0.0092525	0.00247769	0.0141362	0.718124
'SYMPK'	0	262	0	4141	2	750	27	119028	0.00194005	1.91e-05	0.0142796	NA
'BEST4'	1	261	1	4140	3	749	127	118928	0.00755196	0.00141182	0.014493	0.320565
'NLE1'	0	262	1	4140	2	750	19	119036	0.00247072	2.87e-05	0.0145508	0.324345
'GPC2'	1	261	0	4141	1	751	20	119035	0.00247072	2.87e-05	0.0145508	0.238228
'ZNF432'	3	259	8	4133	2	750	125	118930	0.0101341	0.00276281	0.0146634	0.380351
'RBM45'	3	259	3	4138	0	752	29	119026	0.00634853	0.000614555	0.0148719	0.144976
'JSRP1'	1	261	4	4137	4	748	178	118877	0.0100446	0.00274525	0.0148889	0.932638
'TINAG'	1	261	8	4133	4	748	142	118913	0.010323	0.00283072	0.0149194	0.476138
'ALKBH7'	1	261	2	4139	2	750	54	119001	0.00614518	0.000591785	0.0152657	0.833797
'DUOX1'	2	260	5	4136	4	748	248	118807	0.0123704	0.00425563	0.0154748	0.344371
'UGT1A4'	0	262	3	4138	4	748	122	118933	0.00953101	0.00190535	0.016184	0.324744
'GPN2'	0	262	0	4141	2	750	29	119026	0.00298683	4.02e-05	0.0162204	NA
'SLC25A25'	0	262	0	4141	2	750	29	119026	0.00298683	4.02e-05	0.0162204	NA
'PDIA2'	1	261	9	4132	4	748	138	118917	0.0121202	0.00344638	0.0162825	0.393647
'GLIPR2'	2	260	1	4140	0	752	6	119049	0.00459914	8.23e-05	0.0165071	0.389246
'HADHB'	1	261	1	4140	1	751	14	119041	0.00452521	8.08e-05	0.0170799	0.850374
'RCHY1'	0	262	0	4141	2	750	30	119025	0.0036341	5.63e-05	0.0172307	NA
'MATN3'	1	261	2	4139	2	750	58	118997	0.00824018	0.000895981	0.0173822	0.794703
'LGALS3'	1	261	0	4141	1	751	23	119032	0.00444914	7.91e-05	0.0176666	0.211836
'TMEM95'	0	262	1	4140	3	749	76	118979	0.00864014	0.00096286	0.0181325	0.531673
'HOXA6'	0	262	0	4141	2	750	31	119024	0.00437107	7.74e-05	0.018267	NA
'ZNF521'	0	262	0	4141	1	751	2	119053	0.000435544	7.35e-13	0.0187125	NA
'EIF4A1'	0	262	0	4141	1	751	2	119053	0.000435544	7.35e-13	0.0187125	NA
'KRTAP9-6'	0	262	0	4141	1	751	2	119053	0.000435544	7.35e-13	0.0187125	NA
'OLIG2'	0	262	0	4141	1	751	2	119053	0.000435544	7.35e-13	0.0187125	NA
'DDX6'	0	262	0	4141	1	751	2	119053	0.000435544	7.35e-13	0.0187125	NA
'S100A8'	0	262	0	4141	1	751	2	119053	0.000435544	7.35e-13	0.0187125	NA
'TBX22'	0	262	0	4141	1	751	2	119053	0.000435544	7.35e-13	0.0187125	NA
'ARL14'	0	262	0	4141	2	750	32	119023	0.00520257	0.000104407	0.019329	NA
'CDH26'	2	260	16	4125	6	746	355	118700	0.0208997	0.00967565	0.0193945	0.721617
'P3H2'	1	261	10	4131	4	748	141	118914	0.0171821	0.0052925	0.0198848	0.348666
'PLA2G4C'	1	261	5	4136	3	749	107	118948	0.0152114	0.00347608	0.020379	0.783418
'UBB'	0	262	0	4141	2	750	33	119022	0.00613298	0.000138482	0.0204163	NA
'MBOAT2'	1	261	0	4141	1	751	26	119029	0.00728535	0.000184635	0.0210108	0.189196
'KIF15'	1	261	6	4135	4	748	181	118874	0.0186593	0.00587386	0.0210794	0.810524
'ESPNL'	0	262	3	4138	4	748	135	118920	0.0160123	0.00372698	0.0212025	0.34856
'ADD3'	2	260	1	4140	0	752	10	119045	0.00870177	0.000246656	0.0212324	0.278718
'COIL'	0	262	0	4141	2	750	34	119021	0.00716628	0.000180875	0.0215286	NA
'FBXO2'	0	262	0	4141	2	750	34	119021	0.00716628	0.000180875	0.0215286	NA
'TMEM79'	0	262	3	4138	3	749	65	118990	0.0137758	0.00185161	0.0220614	0.247343
'CINP'	0	262	3	4138	3	749	65	118990	0.0137758	0.00185161	0.0220614	0.247343
'MYO9B'	1	261	0	4141	1	751	27	119028	0.00844077	0.000237672	0.0221745	0.182346
'ARL13B'	0	262	1	4140	2	750	26	119029	0.00844077	0.000237672	0.0221745	0.392271
'HSD17B3'	1	261	2	4139	1	751	10	119045	0.0100005	0.000313202	0.0224728	0.664776
'PSME2'	0	262	0	4141	2	750	35	119020	0.00830594	0.00023293	0.0226656	NA
'DMRT2'	0	262	1	4140	2	750	27	119028	0.00970663	0.000301985	0.0233622	0.40049
'ATP1B4'	2	260	1	4140	0	752	12	119043	0.0114142	0.000392952	0.0237362	0.240885
'RXYLT1'	2	260	4	4137	1	751	43	119012	0.0168174	0.00243751	0.0237711	0.565425
'IL20RA'	0	262	0	4141	2	750	36	119019	0.00955504	0.000296081	0.0238268	NA
'RTL5'	0	262	2	4139	2	750	19	119036	0.0112516	0.000386155	0.0241482	0.16893
'PDCD1LG2'	1	261	0	4141	1	751	29	119026	0.0110855	0.000379115	0.0245735	0.169559
'RUFY2'	0	262	1	4140	2	750	28	119027	0.0110855	0.000379115	0.0245735	0.408403
'NEFH'	1	261	0	4141	2	750	88	118967	0.0169424	0.00249008	0.0247273	0.0706848
'PPP1R11'	0	262	0	4141	1	751	3	119052	0.00264217	6.74e-10	0.024872	NA
'TRAF2'	0	262	0	4141	1	751	3	119052	0.00264217	6.74e-10	0.024872	NA
'KLHDC3'	0	262	0	4141	1	751	3	119052	0.00264217	6.74e-10	0.024872	NA
'STARD3NL'	0	262	0	4141	1	751	3	119052	0.00264217	6.74e-10	0.024872	NA
'KLF14'	0	262	0	4141	1	751	3	119052	0.00264217	6.74e-10	0.024872	NA
'MLLT1'	0	262	0	4141	1	751	3	119052	0.00264217	6.74e-10	0.024872	NA
'MOSMO'	0	262	0	4141	1	751	3	119052	0.00264217	6.74e-10	0.024872	NA
'DUSP13'	1	261	1	4140	2	750	80	118975	0.0180571	0.00271843	0.0253368	0.363703
'ZNF835'	0	262	2	4139	3	749	79	118976	0.0180571	0.00271843	0.0253368	0.387711
'OR1E2'	1	261	0	4141	1	751	30	119025	0.0125795	0.000470676	0.0258081	0.163584
'TTC5'	0	262	1	4140	2	750	29	119026	0.0125795	0.000470676	0.0258081	0.416027
'ANKRD18A'	0	262	3	4138	3	749	71	118984	0.0192177	0.00296183	0.0259609	0.267304
'PLIN4'	0	262	7	4134	5	747	194	118861	0.0264327	0.00901785	0.0259882	0.182705
'HPS6'	0	262	2	4139	4	748	155	118900	0.0232271	0.00603443	0.0260767	0.473491
'NDST3'	0	262	0	4141	2	750	38	119017	0.0123915	0.000461831	0.0262205	NA
'OSCP1'	0	262	0	4141	2	750	38	119017	0.0123915	0.000461831	0.0262205	NA
'KRT8'	2	260	7	4134	1	751	20	119035	0.0213284	0.00338735	0.0263297	0.666293
'APBA2'	1	261	2	4139	1	751	13	119042	0.0145943	0.000598729	0.0263305	0.788788
'SH3GL3'	1	261	2	4139	1	751	13	119042	0.0145943	0.000598729	0.0263305	0.788788
'LSR'	0	262	3	4138	3	749	72	118983	0.0202384	0.00318606	0.0266432	0.270497
'TBC1D17'	2	260	4	4137	2	750	122	118933	0.0246777	0.00650043	0.0266704	0.310414
'LYPD4'	1	261	1	4140	1	751	22	119033	0.0143942	0.0005887	0.0266915	0.65428
'PTGES3L'	1	261	1	4140	1	751	22	119033	0.0143942	0.0005887	0.0266915	0.65428
'HELZ2'	2	260	5	4136	2	750	113	118942	0.0248476	0.00655178	0.0266953	0.454321
'CFAP20'	0	262	1	4140	2	750	30	119025	0.0141903	0.000578346	0.0270656	0.423379
'ACVR1'	1	261	0	4141	1	751	31	119024	0.0141903	0.000578346	0.0270656	0.157864
'ERCC6L'	1	261	0	4141	1	751	31	119024	0.0141903	0.000578346	0.0270656	0.157864
'VPS33B'	2	260	3	4138	1	751	57	118998	0.0216789	0.00349603	0.0272544	0.317081
'UGT1A5'	0	262	3	4138	3	749	73	118982	0.0212923	0.00342247	0.0273348	0.273653
'KIRREL2'	0	262	2	4139	3	749	82	118973	0.0210962	0.00338497	0.0273696	0.39625
'MRPS26'	0	262	0	4141	2	750	39	119016	0.0139828	0.000567688	0.0274524	NA
'FNIP2'	1	261	2	4139	1	751	14	119041	0.0163635	0.00072824	0.0276608	0.824686
'DPP3'	1	261	6	4135	3	749	114	118941	0.0264596	0.00710683	0.0276808	0.706291
'HEPHL1'	3	259	8	4133	2	750	165	118890	0.0296497	0.0103632	0.0277098	0.237554
'CD164L2'	0	262	2	4139	2	750	22	119033	0.0161435	0.000716236	0.0279968	0.197138
'RAD51AP1'	0	262	2	4139	2	750	22	119033	0.0161435	0.000716236	0.0279968	0.197138
'ZNF653'	0	262	2	4139	2	750	22	119033	0.0161435	0.000716236	0.0279968	0.197138
'ZNF91'	1	261	1	4140	2	750	84	118971	0.0221755	0.00363155	0.0280655	0.345017
'RPGRIP1L'	1	261	6	4135	3	749	115	118940	0.02729	0.00739672	0.0281814	0.711716
'QRICH2'	0	262	5	4136	4	748	133	118922	0.0277599	0.00757662	0.0286178	0.22465
'ACY1'	1	261	5	4136	3	749	125	118930	0.0279489	0.00763606	0.0286535	0.881936
'SUSD3'	0	262	0	4141	2	750	40	119015	0.0156914	0.000691138	0.0287072	NA
'NPR3'	2	260	1	4140	0	752	16	119039	0.0182535	0.000877901	0.0290127	0.184827
'NOX5'	1	261	10	4131	4	748	167	118888	0.0324199	0.0115687	0.0293105	0.437648
'DNPH1'	0	262	2	4139	2	750	23	119032	0.0180126	0.00086366	0.0293239	0.206058
'PGM2'	0	262	5	4136	3	749	58	118997	0.0250902	0.00429642	0.0294138	0.117249
'ADAM19'	0	262	2	4139	3	749	85	118970	0.0244346	0.0041635	0.0294849	0.404456
'UBQLN3'	3	259	4	4137	2	750	206	118849	0.0324227	0.0115964	0.0294939	0.032754
'ERMARD'	0	262	0	4141	3	749	103	118952	0.023988	0.00407229	0.0295153	NA
'ZNF44'	3	259	12	4129	3	749	228	118827	0.0363077	0.0153096	0.0301536	0.455124
'SLC2A7'	0	262	4	4137	3	749	68	118987	0.0260707	0.004544	0.0301741	0.192444
'DYNC1H1'	1	261	2	4139	1	751	16	119039	0.0202647	0.00104955	0.030386	0.890018
'TNNI3K'	4	258	16	4125	6	746	563	118492	0.0279366	0.0150935	0.0305388	0.209575
'ARHGEF10L'	0	262	1	4140	2	750	33	119022	0.0197353	0.00101557	0.0309722	0.443942
'SMIM1'	0	262	0	4141	1	751	4	119051	0.00796331	4.14e-08	0.0309928	NA
'SLC2A13'	0	262	0	4141	1	751	4	119051	0.00796331	4.14e-08	0.0309928	NA
'NTRK2'	0	262	0	4141	1	751	4	119051	0.00796331	4.14e-08	0.0309928	NA
'ATP5MG'	0	262	0	4141	1	751	4	119051	0.00796331	4.14e-08	0.0309928	NA
'METTL16'	0	262	0	4141	1	751	4	119051	0.00796331	4.14e-08	0.0309928	NA
'ARL11'	0	262	0	4141	1	751	4	119051	0.00796331	4.14e-08	0.0309928	NA
'PRAP1'	0	262	0	4141	2	750	42	119013	0.0194642	0.000997896	0.0312841	NA
'ZP1'	1	261	6	4135	3	749	121	118934	0.03262	0.00931698	0.0312947	0.743502
'KRT15'	2	260	3	4138	1	751	63	118992	0.0288096	0.00522104	0.0316564	0.278542
'DHX8'	0	262	2	4139	3	749	88	118967	0.0280774	0.00506369	0.0316823	0.41235
'SNUPN'	0	262	2	4139	3	749	88	118967	0.0280774	0.00506369	0.0316823	0.41235
'CARD6'	0	262	7	4134	5	747	209	118846	0.0368694	0.0135851	0.0319867	0.198783
'IL36A'	0	262	2	4139	2	750	25	119030	0.0221125	0.0012255	0.0320428	0.223199
'FAM177A1'	0	262	2	4139	2	750	25	119030	0.0221125	0.0012255	0.0320428	0.223199
'MTERF4'	2	260	6	4135	2	750	115	118940	0.0347507	0.0101023	0.0324224	0.546194
'VWA2'	0	262	5	4136	4	748	141	118914	0.0350579	0.0102461	0.032816	0.237849
'ELP3'	0	262	1	4140	3	749	99	118956	0.030411	0.0056764	0.0331852	0.582802
'MLIP'	2	260	4	4137	1	751	56	118999	0.0317193	0.00596817	0.0331928	0.433751
'TOX2'	1	261	2	4139	1	751	18	119037	0.0246511	0.0014663	0.0331951	0.948109
'OR5W2'	0	262	2	4139	2	750	26	119029	0.0243433	0.00144363	0.0334338	0.231431
'LYSMD3'	1	261	1	4140	1	751	27	119028	0.0243433	0.00144363	0.0334338	0.569221
'ZNF616'	3	259	4	4137	1	751	127	118928	0.0365095	0.0107785	0.0334752	0.0481583
'MYOCD'	0	262	0	4141	2	750	44	119011	0.0237135	0.00139654	0.0339486	NA
'TMTC4'	2	260	3	4138	1	751	66	118989	0.0328404	0.00627936	0.0339815	0.261479
'ANO9'	1	261	6	4135	3	749	127	118928	0.0385564	0.0115666	0.034597	0.774027
'TIE1'	1	261	4	4137	2	750	66	118989	0.0342535	0.00666342	0.0347747	0.884275
'FOLH1'	1	261	1	4140	1	751	28	119027	0.0266941	0.00168904	0.0348456	0.554445
'DDIT4L'	1	261	0	4141	1	751	37	119018	0.0263577	0.00166228	0.0350731	0.128173
'CCDC9B'	1	261	7	4134	3	749	119	118936	0.0398507	0.0120606	0.0352258	0.635316
'CD6'	1	261	1	4140	1	751	29	119026	0.0291644	0.00196358	0.0362776	0.54029
'GRAMD1A'	0	262	2	4139	2	750	28	119027	0.0291644	0.00196358	0.0362776	0.247251
'C4BPA'	1	261	0	4141	1	751	38	119017	0.0288037	0.00193299	0.0364818	0.12389
'AGT'	0	262	1	4140	2	750	37	119018	0.0288037	0.00193299	0.0364818	0.468343
'PSAT1'	0	262	1	4140	2	750	37	119018	0.0288037	0.00193299	0.0364818	0.468343
'TRIOBP'	1	261	15	4126	5	747	234	118821	0.0482091	0.0214702	0.036515	0.274178
'RGL3'	0	262	4	4137	4	748	157	118898	0.0420658	0.0129795	0.0366912	0.315587
'NPNT'	0	262	0	4141	2	750	46	119009	0.028438	0.00190173	0.0366981	NA
'C11orf80'	0	262	0	4141	2	750	46	119009	0.028438	0.00190173	0.0366981	NA
'NAT10'	1	261	12	4129	4	748	166	118889	0.0464993	0.0180235	0.0368954	0.336008
'PIGZ'	3	259	4	4137	1	751	133	118922	0.0428567	0.0132619	0.0369039	0.0424879
'BRPF1'	0	262	0	4141	1	751	5	119050	0.0168494	6.54e-07	0.0370753	NA
'ZBTB26'	0	262	0	4141	1	751	5	119050	0.0168494	6.54e-07	0.0370753	NA
'PIM3'	0	262	0	4141	1	751	5	119050	0.0168494	6.54e-07	0.0370753	NA
'HIST2H2BE'	0	262	0	4141	1	751	5	119050	0.0168494	6.54e-07	0.0370753	NA
'EMC2'	0	262	0	4141	1	751	5	119050	0.0168494	6.54e-07	0.0370753	NA
'ACR'	0	262	0	4141	1	751	5	119050	0.0168494	6.54e-07	0.0370753	NA
'TBCA'	0	262	0	4141	1	751	5	119050	0.0168494	6.54e-07	0.0370753	NA
'VANGL2'	0	262	0	4141	1	751	5	119050	0.0168494	6.54e-07	0.0370753	NA
'ZMYND19'	0	262	0	4141	1	751	5	119050	0.0168494	6.54e-07	0.0370753	NA
'SERP2'	0	262	0	4141	1	751	5	119050	0.0168494	6.54e-07	0.0370753	NA
'CAPN6'	0	262	0	4141	1	751	5	119050	0.0168494	6.54e-07	0.0370753	NA
'LIG3'	1	261	3	4138	2	750	78	118977	0.0383967	0.00783996	0.0371841	0.84771
'C18orf54'	1	261	3	4138	2	750	78	118977	0.0383967	0.00783996	0.0371841	0.84771
'OR52K2'	0	262	2	4139	2	750	29	119026	0.0317532	0.00226909	0.0377297	0.254852
'FAM45A'	1	261	1	4140	1	751	30	119025	0.0317532	0.00226909	0.0377297	0.526714
'CRLF3'	1	261	0	4141	1	751	39	119016	0.0313676	0.00223433	0.0379108	0.119772
'ADGRL2'	0	262	1	4140	2	750	38	119017	0.0313676	0.00223433	0.0379108	0.473975
'TRIM35'	1	261	0	4141	1	751	39	119016	0.0313676	0.00223433	0.0379108	0.119772
'FUT1'	1	261	0	4141	1	751	39	119016	0.0313676	0.00223433	0.0379108	0.119772
'SYCP2L'	0	262	3	4138	3	749	87	118968	0.0396224	0.00820862	0.0379755	0.314283
'DGKZ'	2	260	1	4140	1	751	89	118966	0.0396224	0.00820862	0.0379755	0.0388484
'TTC21A'	1	261	7	4134	3	749	125	118930	0.0465401	0.014742	0.0387644	0.665428
'ABCB8'	1	261	4	4137	2	750	71	118984	0.0418422	0.00883305	0.0388766	0.927943
'N6AMT1'	1	261	2	4139	1	751	22	119033	0.0348649	0.00264581	0.0390553	0.95257
'SALL3'	1	261	1	4140	1	751	31	119024	0.0344594	0.00260738	0.0392015	0.513679
'RCAN3'	1	261	1	4140	1	751	31	119024	0.0344594	0.00260738	0.0392015	0.513679
'NDUFA3'	0	262	1	4140	2	750	39	119016	0.0340484	0.0025681	0.0393598	0.479438
'DOK5'	0	262	1	4140	2	750	39	119016	0.0340484	0.0025681	0.0393598	0.479438
'ADAM33'	1	261	1	4140	2	750	99	118956	0.0424543	0.00906091	0.0395942	0.285031
'USH2A'	1	261	18	4123	8	744	478	118577	0.0324613	0.0170198	0.0400914	0.284375
'TLCD1'	0	262	5	4136	4	748	154	118901	0.0492358	0.0158952	0.0403521	0.258112
'EPS8L3'	0	262	4	4137	3	749	81	118974	0.0447774	0.00973395	0.040534	0.230421
'NDUFAF5'	1	261	5	4136	2	750	64	118991	0.0454628	0.00991111	0.0406239	0.730516
'ZBTB3'	1	261	1	4140	1	751	32	119023	0.0372816	0.00298022	0.0406928	0.50115
'EFHC1'	1	261	4	4137	3	749	156	118899	0.0504472	0.0164027	0.0409685	0.836329
'AP4S1'	0	262	0	4141	2	750	49	119006	0.0364027	0.00289099	0.0409762	NA
'CD96'	0	262	5	4136	3	749	73	118982	0.046813	0.0103453	0.0414452	0.159824
'TM2D2'	1	261	5	4136	2	750	65	118990	0.0471643	0.0104374	0.0414944	0.739643
'TRPM8'	2	260	9	4132	2	750	104	118951	0.0534956	0.0176088	0.0421125	0.890357
'ATG4D'	1	261	1	4140	1	751	33	119022	0.0402183	0.00338934	0.0422031	0.489094
'FOSL1'	0	262	1	4140	2	750	41	119014	0.0397554	0.00333991	0.0423167	0.489889
'PTGR1'	1	261	5	4136	2	750	66	118989	0.0489004	0.0109823	0.0423738	0.748653
'THSD7A'	0	262	0	4141	2	750	50	119005	0.039287	0.00328953	0.042442	NA
'ZBTB40'	2	260	6	4135	1	751	49	119006	0.0496146	0.0111715	0.0424764	0.705056
'TMEM196'	0	262	0	4141	1	751	6	119049	0.029061	4.75e-06	0.0431196	NA
'DCAF5'	0	262	0	4141	1	751	6	119049	0.029061	4.75e-06	0.0431196	NA
'KBTBD6'	0	262	0	4141	1	751	6	119049	0.029061	4.75e-06	0.0431196	NA
'ALDH1A3'	0	262	0	4141	1	751	6	119049	0.029061	4.75e-06	0.0431196	NA
'ASPHD2'	0	262	0	4141	1	751	6	119049	0.029061	4.75e-06	0.0431196	NA
'DKK2'	0	262	0	4141	1	751	6	119049	0.029061	4.75e-06	0.0431196	NA
'SDHB'	0	262	0	4141	1	751	6	119049	0.029061	4.75e-06	0.0431196	NA
'PLN'	0	262	0	4141	1	751	6	119049	0.029061	4.75e-06	0.0431196	NA
'FAM171B'	0	262	0	4141	1	751	6	119049	0.029061	4.75e-06	0.0431196	NA
'GTF2H1'	0	262	0	4141	1	751	6	119049	0.029061	4.75e-06	0.0431196	NA
'CAMK2A'	0	262	0	4141	1	751	6	119049	0.029061	4.75e-06	0.0431196	NA
'ZNF670'	2	260	3	4138	1	751	77	118978	0.0503	0.011446	0.0432019	0.20894
'CHP2'	1	261	6	4135	3	749	142	118913	0.0561135	0.0187933	0.0436827	0.845276
'KLHDC4'	1	261	6	4135	3	749	142	118913	0.0561135	0.0187933	0.0436827	0.845276
'ARHGEF37'	1	261	1	4140	1	751	34	119021	0.0432678	0.00383642	0.0437323	0.477484
'TTC13'	0	262	1	4140	2	750	42	119013	0.0427784	0.00378137	0.0438239	0.494891
'TMEM187'	1	261	1	4140	2	750	104	118951	0.0509355	0.0117052	0.0438836	0.267988
'ZNF599'	1	261	3	4138	2	750	87	118968	0.0535304	0.0125133	0.0449206	0.785097
'TPMT'	0	262	4	4137	3	749	86	118969	0.0535304	0.0125133	0.0449206	0.243878
'IL7R'	3	259	2	4139	0	752	80	118975	0.0539245	0.0126232	0.0449938	0.0116529
'NME7'	2	260	8	4133	1	751	34	119021	0.0558526	0.0131564	0.0453292	0.901645
'TATDN1'	0	262	1	4140	2	750	43	119012	0.0459122	0.00426204	0.04535	0.499753
'TMEM184A'	0	262	0	4141	2	750	52	119003	0.0453903	0.00419989	0.0454314	NA
'DNAH5'	3	259	24	4117	6	746	442	118613	0.0486755	0.0269019	0.0455225	0.911081
'UGT1A9'	1	261	1	4140	2	750	106	118949	0.054567	0.0128947	0.0456605	0.261523
'MND1'	1	261	3	4138	1	751	18	119037	0.0507658	0.00498205	0.0467841	0.739151
'ADAP1'	0	262	3	4138	2	750	26	119029	0.050235	0.00491715	0.0468092	0.144901
'APOC4'	1	261	1	4140	1	751	36	119019	0.0496979	0.00485095	0.046846	0.455496
'GALNT11'	0	262	1	4140	2	750	44	119011	0.0491547	0.00478351	0.0468945	0.504481
'RAD54B'	2	260	4	4137	1	751	72	118983	0.0580973	0.0139968	0.0469027	0.322268
'ZNF37A'	0	262	2	4139	3	749	107	118948	0.0583338	0.0141626	0.047472	0.456164
'DKKL1'	1	261	4	4137	2	750	81	118974	0.0596168	0.0145369	0.0477469	0.99303
'ATP4A'	0	262	5	4136	3	749	80	118975	0.0596168	0.0145369	0.0477469	0.178375
'ZNF669'	0	262	4	4137	5	747	270	118785	0.0683074	0.0290792	0.0481564	0.390208
'PARP1'	0	262	2	4139	2	750	36	119019	0.0530745	0.00542148	0.0484299	0.302891
'KRT25'	1	261	1	4140	1	751	37	119018	0.0530745	0.00542148	0.0484299	0.445073
'PLEKHD1'	1	261	0	4141	1	751	46	119009	0.052504	0.00534728	0.0484573	0.0949578
'FAHD2B'	0	262	1	4140	2	750	45	119010	0.052504	0.00534728	0.0484573	0.509081
'PCDHGA2'	0	262	3	4138	3	749	99	118956	0.0607084	0.0149572	0.0484897	0.344511
'GNRHR'	0	262	0	4141	1	751	7	119048	0.0440516	2.12e-05	0.0491261	NA
'HDAC7'	0	262	0	4141	1	751	7	119048	0.0440516	2.12e-05	0.0491261	NA
'OSBP'	0	262	0	4141	1	751	7	119048	0.0440516	2.12e-05	0.0491261	NA
'GPR68'	0	262	0	4141	1	751	7	119048	0.0440516	2.12e-05	0.0491261	NA
'RNASE1'	0	262	0	4141	1	751	7	119048	0.0440516	2.12e-05	0.0491261	NA
'DEDD2'	0	262	0	4141	1	751	7	119048	0.0440516	2.12e-05	0.0491261	NA
'CDC37L1'	0	262	0	4141	1	751	7	119048	0.0440516	2.12e-05	0.0491261	NA
'HSPB6'	0	262	0	4141	1	751	7	119048	0.0440516	2.12e-05	0.0491261	NA
'CDR2L'	0	262	0	4141	1	751	7	119048	0.0440516	2.12e-05	0.0491261	NA
'CNIH3'	0	262	0	4141	1	751	7	119048	0.0440516	2.12e-05	0.0491261	NA
'URGCP-MRPS24'	0	262	0	4141	1	751	7	119048	0.0440516	2.12e-05	0.0491261	NA
'MCEMP1'	0	262	0	4141	1	751	7	119048	0.0440516	2.12e-05	0.0491261	NA
'LPCAT3'	0	262	0	4141	1	751	7	119048	0.0440516	2.12e-05	0.0491261	NA
'SMAD7'	0	262	0	4141	1	751	7	119048	0.0440516	2.12e-05	0.0491261	NA
'RAB5C'	0	262	0	4141	1	751	7	119048	0.0440516	2.12e-05	0.0491261	NA
'OR4C12'	0	262	0	4141	1	751	7	119048	0.0440516	2.12e-05	0.0491261	NA
'GNPNAT1'	0	262	0	4141	1	751	7	119048	0.0440516	2.12e-05	0.0491261	NA
'ZNF780A'	0	262	4	4137	3	749	91	118964	0.0631346	0.0157807	0.0495248	0.256743
'HDAC10'	0	262	5	4136	3	749	82	118973	0.0635804	0.015914	0.0496254	0.183513
'MROH9'	0	262	6	4135	3	749	73	118982	0.0640233	0.0160461	0.0497242	0.124325
'POLQ'	1	261	18	4123	6	746	343	118712	0.0769136	0.0406471	0.0498718	0.273054
'KRTAP10-4'	1	261	1	4140	1	751	38	119017	0.0565559	0.00603615	0.0500315	0.435002
'CRLS1'	1	261	1	4140	1	751	38	119017	0.0565559	0.00603615	0.0500315	0.435002
'P2RY6'	0	262	3	4138	2	750	28	119027	0.0571474	0.00611609	0.0500365	0.158667
'CENPO'	2	260	1	4140	0	752	30	119025	0.0571474	0.00611609	0.0500365	0.0852626
'ADPGK'	1	261	0	4141	1	751	47	119008	0.055958	0.0059548	0.050038	0.0919111
'EBNA1BP2'	1	261	0	4141	1	751	47	119008	0.055958	0.0059548	0.050038	0.0919111
'SLC9A5'	1	261	0	4141	1	751	47	119008	0.055958	0.0059548	0.050038	0.0919111
'LCA5'	0	262	0	4141	2	750	55	119000	0.0553541	0.00587212	0.0500557	NA
'C17orf99'	0	262	0	4141	2	750	55	119000	0.0553541	0.00587212	0.0500557	NA
'WDR35'	2	260	8	4133	2	750	125	118930	0.0696414	0.0247939	0.0500576	0.673839
'NCAPD2'	1	261	9	4132	3	749	124	118931	0.0696414	0.0247939	0.0500576	0.506921
'ITGAD'	1	261	8	4133	5	747	330	118725	0.0751712	0.0365894	0.0501241	0.864921
'NLRP6'	1	261	5	4136	3	749	161	118894	0.0696124	0.0248547	0.050273	0.955709
'MMP27'	0	262	2	4139	3	749	111	118944	0.0662681	0.0169406	0.0511978	0.464233
'CYP3A7'	0	262	1	4140	2	750	47	119008	0.0595145	0.00660744	0.0516363	0.51792
'ZSCAN2'	0	262	3	4138	2	750	29	119026	0.0607588	0.0067837	0.0516759	0.165385
'MIB2'	0	262	0	4141	3	749	130	118925	0.0673597	0.0173817	0.0519039	NA
'UNC80'	0	262	3	4138	3	749	103	118952	0.0688173	0.0178377	0.0522711	0.353783
'MYH7'	2	260	3	4138	1	751	87	118968	0.0697751	0.0181358	0.0525072	0.171824
'FAT2'	2	260	8	4133	3	749	225	118830	0.0785755	0.0344697	0.0528428	0.518451
'PHYKPL'	0	262	0	4141	3	749	131	118924	0.0694369	0.0181384	0.0528542	NA
'EPSTI1'	2	260	9	4132	2	750	120	118935	0.0760718	0.0277755	0.0530289	0.784882
'PRTFDC1'	0	262	3	4138	3	749	104	118951	0.0709267	0.0186103	0.0532376	0.356043
'SPEG'	1	261	0	4141	1	751	49	119006	0.0631712	0.00730652	0.053252	0.0861388
'SCARB1'	1	261	1	4140	1	751	40	119015	0.0638242	0.00740329	0.0532865	0.415844
'C1orf146'	0	262	3	4138	2	750	30	119025	0.0644707	0.0074985	0.0533322	0.17199
'THPO'	0	262	0	4141	3	749	132	118923	0.0715465	0.0189161	0.0538129	NA
'MUTYH'	0	262	3	4138	3	749	105	118950	0.0730684	0.0194043	0.0542124	0.358281
'GTF2A1L'	0	262	0	4141	2	750	58	118997	0.0662387	0.00794662	0.0548412	NA
'TMED5'	0	262	1	4140	2	750	49	119006	0.0669258	0.00805326	0.0548848	0.526309
'CRISPLD1'	0	262	1	4140	2	750	49	119006	0.0669258	0.00805326	0.0548848	0.526309
'TNFRSF4'	0	262	1	4140	2	750	49	119006	0.0669258	0.00805326	0.0548848	0.526309
'CD1D'	0	262	3	4138	2	750	31	119024	0.0682806	0.00826172	0.0550051	0.178483
'SLC16A13'	2	260	1	4140	0	752	33	119022	0.0682806	0.00826172	0.0550051	0.0735168
'STARD4'	0	262	2	4139	3	749	115	118940	0.0747272	0.0200528	0.0550587	0.471962
'OR9Q1'	1	261	3	4138	1	751	23	119032	0.0689479	0.0083634	0.0550822	0.863343
'EHF'	0	262	0	4141	1	751	8	119047	0.0612129	6.82e-05	0.0550949	NA
'RAB13'	0	262	0	4141	1	751	8	119047	0.0612129	6.82e-05	0.0550949	NA
'DPM2'	0	262	0	4141	1	751	8	119047	0.0612129	6.82e-05	0.0550949	NA
'KRTAP19-8'	0	262	0	4141	1	751	8	119047	0.0612129	6.82e-05	0.0550949	NA
'FEM1C'	0	262	0	4141	1	751	8	119047	0.0612129	6.82e-05	0.0550949	NA
'CSDC2'	0	262	0	4141	1	751	8	119047	0.0612129	6.82e-05	0.0550949	NA
'ETV6'	0	262	0	4141	1	751	8	119047	0.0612129	6.82e-05	0.0550949	NA
'DMRTB1'	0	262	0	4141	1	751	8	119047	0.0612129	6.82e-05	0.0550949	NA
'CA2'	0	262	0	4141	1	751	8	119047	0.0612129	6.82e-05	0.0550949	NA
'NLGN2'	0	262	0	4141	1	751	8	119047	0.0612129	6.82e-05	0.0550949	NA
'BEGAIN'	0	262	0	4141	1	751	8	119047	0.0612129	6.82e-05	0.0550949	NA
'TENM1'	0	262	0	4141	1	751	8	119047	0.0612129	6.82e-05	0.0550949	NA
'TCTN1'	0	262	6	4135	4	748	167	118888	0.0803135	0.0299029	0.0552641	0.234338
'FGA'	1	261	3	4138	2	750	98	118957	0.0757548	0.0203854	0.055331	0.717882
'EPHX1'	1	261	5	4136	2	750	80	118975	0.0767706	0.0207128	0.0555971	0.863798
'PPAN'	0	262	0	4141	2	750	59	118996	0.070061	0.00873346	0.0564709	NA
'FPGS'	0	262	1	4140	2	750	50	119005	0.0707758	0.00884883	0.0565344	0.530347
'ADAM9'	0	262	2	4139	2	750	41	119014	0.0714842	0.00896254	0.0566088	0.33244
'ZDHHC4'	0	262	2	4139	2	750	41	119014	0.0714842	0.00896254	0.0566088	0.33244
'IFIT5'	2	260	2	4139	0	752	25	119030	0.072881	0.00918468	0.056791	0.182527
'MIB1'	2	260	17	4124	4	748	252	118803	0.0898334	0.0451462	0.0568318	0.738301
'HYDIN'	0	262	3	4138	3	749	108	118947	0.0796861	0.0219159	0.057187	0.364866
'TNFAIP8L3'	1	261	2	4139	2	750	109	118946	0.0796861	0.0219159	0.057187	0.470903
'FANCG'	0	262	6	4135	3	749	81	118974	0.0812787	0.0224422	0.0576217	0.143521
'WNT8A'	0	262	0	4141	2	750	60	118995	0.0739764	0.00956985	0.0581173	NA
'NDRG4'	0	262	1	4140	2	750	51	119004	0.0747191	0.00969432	0.0582005	0.534285
'PLA2R1'	2	260	4	4137	2	750	173	118882	0.0868026	0.0330634	0.0582297	0.170899
'ZNF572'	1	261	1	4140	1	751	43	119012	0.0754552	0.00981706	0.0582945	0.389327
'PRMT9'	0	262	2	4139	2	750	42	119013	0.0754552	0.00981706	0.0582945	0.337943
'UGT2A1'	1	261	10	4131	4	748	224	118831	0.0904508	0.0409889	0.0583399	0.61167
'SH3PXD2B'	0	262	3	4138	2	750	33	119022	0.0761846	0.00993797	0.0583994	0.191131
'SLC9A9'	0	262	3	4138	2	750	33	119022	0.0761846	0.00993797	0.0583994	0.191131
'ANKRD1'	2	260	2	4139	0	752	26	119029	0.0769072	0.010057	0.0585155	0.174985
'DSTYK'	1	261	4	4137	1	751	16	119039	0.0776227	0.010174	0.058643	0.533727
'PLEKHH1'	2	260	5	4136	1	751	75	118980	0.0841158	0.0235185	0.0587941	0.391449
'TRARG1'	1	261	0	4141	0	752	0	119055	0.062599	7.02e-05	0.0595049	NA
'MATR3'	1	261	0	4141	0	752	0	119055	0.062599	7.02e-05	0.0595049	NA
'MFSD2B'	1	261	0	4141	0	752	0	119055	0.062599	7.02e-05	0.0595049	NA
'PHLDB1'	1	261	0	4141	1	751	53	119002	0.078753	0.0105907	0.0598829	0.075759
'C4orf3'	0	262	1	4140	3	749	129	118926	0.0854459	0.024233	0.0599058	0.629883
'WDR73'	0	262	3	4138	3	749	111	118944	0.0865874	0.0246255	0.0602355	0.371261
'CFAP157'	2	260	2	4139	1	751	104	118951	0.0871537	0.0248197	0.0603984	0.0683273
'USHBP1'	1	261	6	4135	3	749	166	118889	0.0923115	0.0357782	0.0606707	0.946232
'FAR1'	0	262	0	4141	1	751	9	119046	0.0799862	0.000174824	0.0610263	NA
'SH3BP5L'	0	262	0	4141	1	751	9	119046	0.0799862	0.000174824	0.0610263	NA
'CLDN12'	0	262	0	4141	1	751	9	119046	0.0799862	0.000174824	0.0610263	NA
'CAV1'	0	262	0	4141	1	751	9	119046	0.0799862	0.000174824	0.0610263	NA
'NKX2-1'	0	262	0	4141	1	751	9	119046	0.0799862	0.000174824	0.0610263	NA
'GPIHBP1'	0	262	0	4141	1	751	9	119046	0.0799862	0.000174824	0.0610263	NA
'ZNF24'	0	262	0	4141	1	751	9	119046	0.0799862	0.000174824	0.0610263	NA
'SLC35F3'	0	262	0	4141	1	751	9	119046	0.0799862	0.000174824	0.0610263	NA
'ACVR1B'	0	262	0	4141	1	751	9	119046	0.0799862	0.000174824	0.0610263	NA
'PAXBP1'	0	262	0	4141	1	751	9	119046	0.0799862	0.000174824	0.0610263	NA
'FAM84A'	0	262	0	4141	1	751	9	119046	0.0799862	0.000174824	0.0610263	NA
'PRKAR2A'	0	262	0	4141	1	751	9	119046	0.0799862	0.000174824	0.0610263	NA
'HOPX'	0	262	0	4141	1	751	9	119046	0.0799862	0.000174824	0.0610263	NA
'KLHL29'	0	262	0	4141	1	751	9	119046	0.0799862	0.000174824	0.0610263	NA
'ZNF296'	0	262	0	4141	1	751	9	119046	0.0799862	0.000174824	0.0610263	NA
'MYH13'	2	260	7	4134	3	749	248	118807	0.0964242	0.044391	0.0611368	0.377199
'AHNAK2'	4	258	12	4129	2	750	291	118764	0.100209	0.0515033	0.0617136	0.064791
'HIST1H2AH'	1	261	7	4134	3	749	159	118896	0.0962455	0.0377377	0.0623881	0.817453
'ADORA2B'	1	261	3	4138	2	750	105	118950	0.0919304	0.0267499	0.0624824	0.679551
'ZNF180'	1	261	9	4132	3	749	141	118914	0.0971927	0.038168	0.0627198	0.58196
'PLCD1'	3	259	14	4127	3	749	283	118772	0.102941	0.0531734	0.0629484	0.407154
'DKK4'	0	262	0	4141	2	750	63	118992	0.0862573	0.0123861	0.0631547	NA
'UGT1A1'	0	262	1	4140	2	750	54	119001	0.087083	0.0125401	0.0632953	0.545543
'HCRTR1'	0	262	2	4139	2	750	45	119010	0.087902	0.012692	0.0634465	0.353716
'NME5'	0	262	3	4138	2	750	36	119019	0.0887142	0.0128419	0.0636084	0.209274
'TRIM48'	2	260	3	4138	0	752	20	119035	0.0903173	0.013135	0.0639651	0.294243
'EIF2AK4'	1	261	1	4140	2	750	125	118930	0.0956056	0.0283327	0.0642276	0.208604
'CDC20B'	1	261	2	4139	2	750	116	118939	0.0962183	0.0285526	0.0644136	0.441885
'ZFYVE26'	2	260	5	4136	2	750	172	118883	0.101079	0.0402331	0.0645833	0.244636
'HTR2A'	0	262	0	4141	2	750	64	118991	0.090521	0.0134302	0.0648655	NA
'MED25'	1	261	0	4141	1	751	56	118999	0.0913742	0.0135946	0.0650248	0.0688747
'GSTM5'	0	262	1	4140	2	750	55	119000	0.0913742	0.0135946	0.0650248	0.549122
'HIF3A'	0	262	2	4139	2	750	46	119009	0.0922206	0.013757	0.0651946	0.358743
'SPATA21'	0	262	2	4139	2	750	46	119009	0.0922206	0.013757	0.0651946	0.358743
'FBXO6'	1	261	2	4139	1	751	38	119017	0.0930602	0.0139172	0.065375	0.687065
'HSPBP1'	1	261	2	4139	1	751	38	119017	0.0930602	0.0139172	0.065375	0.687065
'CAND1'	1	261	0	4141	0	752	1	119054	0.0816771	0.000179797	0.0654081	0.506249
'TRANK1'	3	259	11	4130	3	749	316	118739	0.10909	0.0570464	0.0658187	0.212682
'GPATCH3'	0	262	7	4134	3	749	80	118975	0.101164	0.0304802	0.0662332	0.112536
'SLC22A5'	0	262	3	4138	3	749	117	118938	0.101213	0.0306528	0.0665505	0.383518
'DDX41'	1	261	4	4137	3	749	192	118863	0.105501	0.0425774	0.0666186	0.709111
'BRD7'	0	262	0	4141	1	751	10	119045	0.0999012	0.000379032	0.0669205	NA
'MRGPRE'	0	262	0	4141	1	751	10	119045	0.0999012	0.000379032	0.0669205	NA
'NFIA'	0	262	0	4141	1	751	10	119045	0.0999012	0.000379032	0.0669205	NA
'ADCY1'	0	262	0	4141	1	751	10	119045	0.0999012	0.000379032	0.0669205	NA
'SULF1'	0	262	0	4141	1	751	10	119045	0.0999012	0.000379032	0.0669205	NA
'OST4'	0	262	0	4141	1	751	10	119045	0.0999012	0.000379032	0.0669205	NA
'RHBDL1'	0	262	0	4141	1	751	10	119045	0.0999012	0.000379032	0.0669205	NA
'PLPPR3'	0	262	0	4141	1	751	10	119045	0.0999012	0.000379032	0.0669205	NA
'STX7'	0	262	0	4141	1	751	10	119045	0.0999012	0.000379032	0.0669205	NA
'DPY19L3'	1	261	1	4140	1	751	48	119007	0.09662	0.0148765	0.0669577	0.350173
'TRIML2'	0	262	2	4139	2	750	47	119008	0.09662	0.0148765	0.0669577	0.363661
'ASIC5'	1	261	4	4137	2	750	101	118954	0.105035	0.0322105	0.0680324	0.86123
'MMS19'	0	262	1	4140	2	750	57	118998	0.100197	0.015867	0.0685292	0.556038
'TUBGCP5'	0	262	1	4140	2	750	57	118998	0.100197	0.015867	0.0685292	0.556038
'ANGEL1'	1	261	2	4139	3	749	213	118842	0.109986	0.0449854	0.0686604	0.328759
'ZNF804B'	0	262	2	4139	2	750	48	119007	0.101098	0.0160513	0.0687354	0.368474
'UGT2A2'	1	261	4	4137	2	750	102	118953	0.107627	0.0333311	0.0691315	0.85539
'ZNF277'	1	261	3	4138	1	751	31	119024	0.102878	0.0164127	0.0691794	0.982898
'ACADL'	2	260	6	4135	2	750	169	118886	0.112668	0.0462693	0.0696384	0.327562
'TYR'	1	261	4	4137	3	749	196	118859	0.112951	0.0465041	0.0698767	0.696727
'CA14'	0	262	6	4135	4	748	186	118869	0.113494	0.0467652	0.0700751	0.259176
'SEC14L4'	0	262	11	4130	3	749	47	119008	0.111458	0.0347478	0.0703486	0.0110195
'KLK12'	0	262	2	4139	2	750	49	119006	0.105651	0.0172818	0.0705276	0.373185
'CLMN'	1	261	1	4140	2	750	131	118924	0.110871	0.0348714	0.0706995	0.194601
'FBXW10'	1	261	2	4139	1	751	41	119014	0.106572	0.017475	0.0707621	0.651454
'CLHC1'	0	262	3	4138	2	750	40	119015	0.106572	0.017475	0.0707621	0.231976
'SPHAR'	1	261	0	4141	0	752	2	119053	0.101879	0.00038954	0.0712744	0.417792
'MOB4'	1	261	0	4141	0	752	2	119053	0.101879	0.00038954	0.0712744	0.417792
'AGO2'	1	261	0	4141	0	752	2	119053	0.101879	0.00038954	0.0712744	0.417792
'SNRPA1'	1	261	0	4141	0	752	2	119053	0.101879	0.00038954	0.0712744	0.417792
'CSTF1'	1	261	0	4141	0	752	2	119053	0.101879	0.00038954	0.0712744	0.417792
'MAP3K10'	1	261	0	4141	0	752	2	119053	0.101879	0.00038954	0.0712744	0.417792
'FRMD1'	0	262	0	4141	2	750	68	118987	0.108361	0.0181514	0.0718608	NA
'HIST1H4H'	0	262	1	4140	2	750	59	118996	0.109323	0.0183612	0.0720923	0.562651
'DDX51'	0	262	4	4137	4	748	207	118848	0.11814	0.0493137	0.0721642	0.380909
'ZNF195'	1	261	1	4140	1	751	51	119004	0.110278	0.0185685	0.072334	0.329241
'EMID1'	1	261	1	4140	1	751	51	119004	0.110278	0.0185685	0.072334	0.329241
'CCDC65'	0	262	2	4139	2	750	50	119005	0.110278	0.0185685	0.072334	0.377797
'SMTN'	1	261	1	4140	1	751	51	119004	0.110278	0.0185685	0.072334	0.329241
'OLFML2B'	1	261	4	4137	2	750	105	118950	0.115571	0.0368331	0.072475	0.838241
'TCTN3'	1	261	5	4136	3	749	190	118865	0.119265	0.0498635	0.0725794	0.849973
'MXRA7'	0	262	3	4138	2	750	41	119014	0.111225	0.0187734	0.072586	0.237398
'KIAA1549'	0	262	3	4138	2	750	41	119014	0.111225	0.0187734	0.072586	0.237398
'BTBD18'	0	262	0	4141	1	751	11	119044	0.120579	0.000724797	0.0727778	NA
'TSEN15'	0	262	0	4141	1	751	11	119044	0.120579	0.000724797	0.0727778	NA
'HIGD1B'	0	262	0	4141	1	751	11	119044	0.120579	0.000724797	0.0727778	NA
'FKBP4'	0	262	0	4141	1	751	11	119044	0.120579	0.000724797	0.0727778	NA
'KMT2D'	0	262	0	4141	1	751	11	119044	0.120579	0.000724797	0.0727778	NA
'SEC22A'	0	262	0	4141	1	751	11	119044	0.120579	0.000724797	0.0727778	NA
'LST1'	0	262	0	4141	1	751	11	119044	0.120579	0.000724797	0.0727778	NA
'C1orf54'	0	262	0	4141	1	751	11	119044	0.120579	0.000724797	0.0727778	NA
'OXT'	0	262	0	4141	1	751	11	119044	0.120579	0.000724797	0.0727778	NA
'SCAMP4'	0	262	0	4141	1	751	11	119044	0.120579	0.000724797	0.0727778	NA
'APOC1'	0	262	0	4141	1	751	11	119044	0.120579	0.000724797	0.0727778	NA
'SPCS3'	0	262	0	4141	1	751	11	119044	0.120579	0.000724797	0.0727778	NA
'CXCL13'	0	262	0	4141	1	751	11	119044	0.120579	0.000724797	0.0727778	NA
'CMTM8'	0	262	0	4141	1	751	11	119044	0.120579	0.000724797	0.0727778	NA
'EDN1'	0	262	0	4141	1	751	11	119044	0.120579	0.000724797	0.0727778	NA
'SNRNP27'	0	262	0	4141	1	751	11	119044	0.120579	0.000724797	0.0727778	NA
'FAIM2'	0	262	0	4141	1	751	11	119044	0.120579	0.000724797	0.0727778	NA
'LRFN4'	0	262	0	4141	1	751	11	119044	0.120579	0.000724797	0.0727778	NA
'PCBP3'	0	262	0	4141	1	751	11	119044	0.120579	0.000724797	0.0727778	NA
'SFMBT1'	0	262	0	4141	1	751	11	119044	0.120579	0.000724797	0.0727778	NA
'KLHL15'	0	262	0	4141	1	751	11	119044	0.120579	0.000724797	0.0727778	NA
'GNB5'	0	262	1	4140	2	750	60	118995	0.113994	0.0196926	0.0738953	0.56585
'NDUFA10'	1	261	1	4140	1	751	52	119003	0.114975	0.019912	0.0741544	0.322639
'RNH1'	1	261	1	4140	1	751	52	119003	0.114975	0.019912	0.0741544	0.322639
'TMCO6'	0	262	2	4139	2	750	51	119004	0.114975	0.019912	0.0741544	0.382313
'PKN1'	2	260	1	4140	0	752	44	119011	0.115949	0.0201288	0.0744237	0.0439361
'SCN5A'	0	262	3	4138	2	750	42	119013	0.115949	0.0201288	0.0744237	0.242722
'GTSE1'	0	262	3	4138	2	750	42	119013	0.115949	0.0201288	0.0744237	0.242722
'NEK4'	0	262	7	4134	4	748	182	118873	0.123763	0.0522782	0.0744854	0.218542
'DNMBP'	1	261	4	4137	2	750	107	118948	0.121006	0.0392851	0.0747423	0.827106
'CYP2A7'	0	262	5	4136	3	749	106	118949	0.121006	0.0392851	0.0747423	0.239723
'TACC2'	1	261	10	4131	4	748	249	118806	0.127061	0.0623573	0.074785	0.679149
'TDRD10'	1	261	8	4133	3	749	165	118890	0.124901	0.0528383	0.0749064	0.754171
'GALNTL5'	1	261	5	4136	2	750	98	118957	0.121706	0.0395587	0.0749749	0.987153
'FAM110C'	0	262	0	4141	2	750	70	118985	0.117719	0.0208465	0.0754459	NA
'ENDOD1'	0	262	1	4140	2	750	61	118994	0.118733	0.0210808	0.0757122	0.568982
'WDR88'	0	262	1	4140	2	750	61	118994	0.118733	0.0210808	0.0757122	0.568982
'CATSPER2'	2	260	8	4133	1	751	63	118992	0.124476	0.0406347	0.0758992	0.721532
'B9D1'	0	262	2	4139	2	750	52	119003	0.119741	0.0213125	0.0759884	0.386737
'SCLT1'	0	262	3	4138	2	750	43	119012	0.120742	0.0215415	0.0762748	0.247951
'IL36B'	1	261	2	4139	1	751	44	119011	0.120742	0.0215415	0.0762748	0.618767
'NUBP1'	1	261	3	4138	2	750	118	118937	0.125823	0.041542	0.0767953	0.615933
'LMF2'	0	262	0	4141	3	749	154	118901	0.125647	0.041641	0.0769436	NA
'WDR46'	1	261	4	4137	2	750	109	118946	0.126548	0.0418312	0.0770396	0.816199
'VWC2'	1	261	0	4141	0	752	3	119052	0.122821	0.000744239	0.0771039	0.357837
'EIF3J'	1	261	0	4141	0	752	3	119052	0.122821	0.000744239	0.0771039	0.357837
'SENP2'	1	261	0	4141	0	752	3	119052	0.122821	0.000744239	0.0771039	0.357837
'IFT20'	0	262	1	4140	1	751	2	119053	0.122821	0.000744239	0.0771039	0.0786957
'LLGL2'	1	261	1	4140	2	750	137	118918	0.127141	0.0422457	0.0774481	0.181679
'CPNE1'	1	261	1	4140	1	751	54	119001	0.124573	0.0227703	0.0778359	0.309953
'ABCB11'	0	262	2	4139	2	750	53	119002	0.124573	0.0227703	0.0778359	0.391072
'CAPRIN2'	0	262	2	4139	2	750	53	119002	0.124573	0.0227703	0.0778359	0.391072
'TMPRSS11A'	1	261	2	4139	1	751	45	119010	0.1256	0.0230118	0.0781392	0.608454
'NPM2'	0	262	4	4137	2	750	35	119020	0.12662	0.0232505	0.0784526	0.143148
'CNN2'	0	262	0	4141	1	751	12	119043	0.141721	0.00125801	0.0785983	NA
'APOC2'	0	262	0	4141	1	751	12	119043	0.141721	0.00125801	0.0785983	NA
'NKX2-8'	0	262	0	4141	1	751	12	119043	0.141721	0.00125801	0.0785983	NA
'BRINP3'	0	262	0	4141	1	751	12	119043	0.141721	0.00125801	0.0785983	NA
'RD3'	0	262	0	4141	1	751	12	119043	0.141721	0.00125801	0.0785983	NA
'ORMDL2'	0	262	0	4141	1	751	12	119043	0.141721	0.00125801	0.0785983	NA
'ADAM23'	0	262	0	4141	1	751	12	119043	0.141721	0.00125801	0.0785983	NA
'NADK2'	0	262	0	4141	1	751	12	119043	0.141721	0.00125801	0.0785983	NA
'SHTN1'	0	262	0	4141	1	751	12	119043	0.141721	0.00125801	0.0785983	NA
'PPM1L'	0	262	0	4141	1	751	12	119043	0.141721	0.00125801	0.0785983	NA
'ZNF775'	0	262	0	4141	1	751	12	119043	0.141721	0.00125801	0.0785983	NA
'UGT1A6'	0	262	0	4141	2	750	72	118983	0.127343	0.0237687	0.0790868	NA
'IL22RA2'	1	261	4	4137	2	750	111	118944	0.132196	0.0444717	0.0793667	0.805514
'NKX1-2'	1	261	0	4141	1	751	64	118991	0.128409	0.0240285	0.0793868	0.0536189
'UGT1A10'	0	262	1	4140	2	750	63	118992	0.128409	0.0240285	0.0793868	0.57505
'SLC9A3R1'	0	262	2	4139	2	750	54	119001	0.129469	0.0242856	0.0796967	0.39532
'ZNF229'	0	262	8	4133	4	748	179	118876	0.136549	0.0593352	0.0799307	0.185263
'SEMG2'	2	260	10	4131	1	751	48	119007	0.134417	0.0451586	0.0799334	0.976167
'FFAR1'	0	262	3	4138	2	750	45	119010	0.130522	0.0245399	0.0800165	0.258131
'GLRA1'	1	261	3	4138	1	751	37	119018	0.131568	0.0247914	0.0803465	0.891839
'ADGRE2'	0	262	19	4122	0	752	324	118731	0.128642	0.071131	0.080421	NA
'AKR1C3'	1	261	2	4139	4	748	332	118723	0.140893	0.0710374	0.0809908	0.252386
'TM7SF2'	1	261	0	4141	1	751	65	118990	0.133341	0.0255885	0.081244	0.0519838
'TGM2'	1	261	7	4134	2	750	85	118970	0.13731	0.0467466	0.0813203	0.694299
'WDR54'	0	262	4	4137	3	749	121	118934	0.137178	0.0468892	0.081457	0.323201
'AP3M2'	1	261	2	4139	1	751	47	119008	0.135505	0.0261261	0.0819066	0.588626
'MTTP'	0	262	3	4138	2	750	46	119009	0.135505	0.0261261	0.0819066	0.263086
'TRIM40'	0	262	4	4137	2	750	37	119018	0.136576	0.0263904	0.0822529	0.15363
'L3HYPDH'	0	262	0	4141	2	750	74	118981	0.137215	0.0269196	0.0827813	NA
'ELL2'	1	261	0	4141	0	752	4	119051	0.144205	0.00129053	0.0828968	0.313445
'WWTR1'	1	261	0	4141	0	752	4	119051	0.144205	0.00129053	0.0828968	0.313445
'IMMP2L'	0	262	1	4140	1	751	3	119052	0.144205	0.00129053	0.0828968	0.12444
'CCNY'	0	262	1	4140	1	751	3	119052	0.144205	0.00129053	0.0828968	0.12444
'CDC37'	0	262	1	4140	1	751	3	119052	0.144205	0.00129053	0.0828968	0.12444
'AIMP1'	0	262	1	4140	2	750	65	118990	0.138332	0.027206	0.0831142	0.580872
'ZNF433'	0	262	11	4130	0	752	413	118642	0.123554	0.0687054	0.0833687	NA
'NKTR'	0	262	2	4139	2	750	56	118999	0.139443	0.0274896	0.0834568	0.403567
'OLFML3'	0	262	2	4139	2	750	56	118999	0.139443	0.0274896	0.0834568	0.403567
'SAMD7'	0	262	2	4139	2	750	56	118999	0.139443	0.0274896	0.0834568	0.403567
'ZNF623'	1	261	7	4134	2	750	87	118968	0.143174	0.0495715	0.0837243	0.70809
'CARNS1'	1	261	5	4136	3	749	203	118852	0.145859	0.0646915	0.0839381	0.808164
'SYNJ1'	1	261	3	4138	1	751	39	119016	0.141643	0.0280478	0.0841716	0.864891
'RNF14'	1	261	3	4138	1	751	39	119016	0.141643	0.0280478	0.0841716	0.864891
'JAG2'	0	262	0	4141	1	751	13	119042	0.163099	0.00202299	0.0843823	NA
'RNF144B'	0	262	0	4141	1	751	13	119042	0.163099	0.00202299	0.0843823	NA
'CMC1'	0	262	0	4141	1	751	13	119042	0.163099	0.00202299	0.0843823	NA
'XYLT1'	0	262	0	4141	1	751	13	119042	0.163099	0.00202299	0.0843823	NA
'ZFYVE1'	0	262	0	4141	1	751	13	119042	0.163099	0.00202299	0.0843823	NA
'GPRC5B'	0	262	0	4141	1	751	13	119042	0.163099	0.00202299	0.0843823	NA
'STXBP6'	0	262	0	4141	1	751	13	119042	0.163099	0.00202299	0.0843823	NA
'C1orf198'	0	262	0	4141	1	751	13	119042	0.163099	0.00202299	0.0843823	NA
'UTP4'	0	262	0	4141	1	751	13	119042	0.163099	0.00202299	0.0843823	NA
'AURKA'	0	262	0	4141	1	751	13	119042	0.163099	0.00202299	0.0843823	NA
'GCG'	0	262	0	4141	1	751	13	119042	0.163099	0.00202299	0.0843823	NA
'ZFAND6'	0	262	0	4141	1	751	13	119042	0.163099	0.00202299	0.0843823	NA
'UQCC1'	0	262	0	4141	2	750	75	118980	0.142238	0.0285812	0.0846481	NA
'LGALS12'	1	261	6	4135	2	750	97	118958	0.145364	0.0506938	0.0846612	0.868651
'CHI3L1'	1	261	0	4141	1	751	67	118988	0.143381	0.0288813	0.0849971	0.0488715
'UGT1A8'	0	262	1	4140	2	750	66	118989	0.143381	0.0288813	0.0849971	0.583697
'KRT27'	1	261	2	4139	1	751	49	119006	0.145645	0.0294726	0.0857241	0.56979
'ZBP1'	0	262	3	4138	3	749	134	118921	0.148121	0.052265	0.0859467	0.41483
'APBB2'	1	261	3	4138	1	751	40	119015	0.146767	0.0297636	0.0861024	0.851965
'WDR19'	0	262	4	4137	3	749	125	118930	0.148934	0.0526134	0.0862349	0.330871
'DPYSL4'	0	262	1	4140	2	750	67	118988	0.148484	0.0306141	0.0868925	0.586466
'ZNF846'	0	262	4	4137	4	748	224	118831	0.153201	0.0690065	0.0870821	0.399357
'DIS3L2'	0	262	2	4139	2	750	58	118997	0.149645	0.0309251	0.087267	0.411499
'ZNF560'	1	261	7	4134	3	749	189	118866	0.155867	0.0704158	0.0881058	0.92982
'KCTD2'	1	261	0	4141	0	752	5	119050	0.165801	0.00207331	0.0886535	0.278711
'NFKBIA'	1	261	0	4141	0	752	5	119050	0.165801	0.00207331	0.0886535	0.278711
'PNRC1'	1	261	0	4141	0	752	5	119050	0.165801	0.00207331	0.0886535	0.278711
'PLRG1'	0	262	1	4140	1	751	4	119051	0.165801	0.00207331	0.0886535	0.166483
'SHISAL2B'	0	262	1	4140	1	751	4	119051	0.165801	0.00207331	0.0886535	0.166483
'OR10G2'	0	262	1	4140	1	751	4	119051	0.165801	0.00207331	0.0886535	0.166483
'ATXN2'	1	261	2	4139	1	751	51	119004	0.156004	0.0330515	0.0895899	0.551866
'TMPRSS11F'	1	261	2	4139	1	751	51	119004	0.156004	0.0330515	0.0895899	0.551866
'CMTM1'	1	261	2	4139	1	751	51	119004	0.156004	0.0330515	0.0895899	0.551866
'VASN'	0	262	0	4141	1	751	14	119041	0.184537	0.00305988	0.0901301	NA
'CCNT1'	0	262	0	4141	1	751	14	119041	0.184537	0.00305988	0.0901301	NA
'AKAP11'	0	262	0	4141	1	751	14	119041	0.184537	0.00305988	0.0901301	NA
'PCDH1'	0	262	0	4141	1	751	14	119041	0.184537	0.00305988	0.0901301	NA
'ELMSAN1'	0	262	0	4141	1	751	14	119041	0.184537	0.00305988	0.0901301	NA
'PAK1'	0	262	0	4141	1	751	14	119041	0.184537	0.00305988	0.0901301	NA
'C1orf131'	0	262	0	4141	1	751	14	119041	0.184537	0.00305988	0.0901301	NA
'DDOST'	0	262	0	4141	1	751	14	119041	0.184537	0.00305988	0.0901301	NA
'RGPD4'	0	262	0	4141	1	751	14	119041	0.184537	0.00305988	0.0901301	NA
'DAP'	0	262	0	4141	1	751	14	119041	0.184537	0.00305988	0.0901301	NA
'GAR1'	0	262	0	4141	1	751	14	119041	0.184537	0.00305988	0.0901301	NA
'SPC24'	0	262	0	4141	1	751	14	119041	0.184537	0.00305988	0.0901301	NA
'RNF5'	0	262	0	4141	1	751	14	119041	0.184537	0.00305988	0.0901301	NA
'MS4A3'	0	262	0	4141	1	751	14	119041	0.184537	0.00305988	0.0901301	NA
'FBXL2'	0	262	0	4141	1	751	14	119041	0.184537	0.00305988	0.0901301	NA
'GEN1'	0	262	5	4136	3	749	119	118936	0.158842	0.0575219	0.0901964	0.26631
'OSCAR'	0	262	0	4141	2	750	78	118977	0.157632	0.0339103	0.0903239	NA
'WDR25'	0	262	1	4140	2	750	69	118986	0.158848	0.0342526	0.0907199	0.591844
'PARP16'	0	262	2	4139	2	750	60	118995	0.160057	0.0345919	0.0911254	0.419134
'ZNF880'	0	262	2	4139	2	750	60	118995	0.160057	0.0345919	0.0911254	0.419134
'AKR1C1'	0	262	2	4139	2	750	60	118995	0.160057	0.0345919	0.0911254	0.419134
'COMMD4'	1	261	1	4140	1	751	61	118994	0.160057	0.0345919	0.0911254	0.270363
'OR5AK2'	0	262	2	4139	2	750	60	118995	0.160057	0.0345919	0.0911254	0.419134
'MAMDC2'	2	260	1	4140	0	752	53	119002	0.161259	0.0349279	0.0915403	0.0295002
'SEL1L3'	0	262	3	4138	2	750	51	119004	0.161259	0.0349279	0.0915403	0.286593
'RAD54L'	1	261	10	4131	3	749	165	118890	0.164594	0.0754385	0.091702	0.611785
'NEBL'	1	261	9	4132	2	750	75	118980	0.162998	0.0593337	0.0917121	0.477858
'CLEC5A'	0	262	4	4137	2	750	42	119013	0.162455	0.0352605	0.0919649	0.178727
'SECISBP2'	2	260	5	4136	1	751	104	118951	0.163614	0.0598356	0.0920524	0.254247
'UGT2A3'	3	259	4	4137	0	752	105	118950	0.163614	0.0598356	0.0920524	0.0181926
'NUF2'	0	262	5	4136	2	750	33	119022	0.163643	0.0355897	0.0923992	0.0932593
'CLK1'	0	262	2	4139	2	750	61	118994	0.165337	0.0365117	0.0930721	0.422845
'IRF3'	1	261	2	4139	1	751	53	119002	0.166563	0.036862	0.0935021	0.534786
'ITGA6'	2	260	2	4139	0	752	45	119010	0.167782	0.037209	0.0939417	0.0844199
'SIGLEC5'	1	261	3	4138	1	751	44	119011	0.167782	0.037209	0.0939417	0.803542
'RPS6KB2'	0	262	2	4139	4	748	250	118805	0.169683	0.0788302	0.0940113	0.571632
'NQO2'	0	262	2	4139	3	749	150	118905	0.168635	0.0627295	0.0942156	0.528026
'BCL2L2'	1	261	0	4141	0	752	6	119049	0.187434	0.00313302	0.094374	0.250476
'PIAS2'	1	261	0	4141	0	752	6	119049	0.187434	0.00313302	0.094374	0.250476
'PIP4P1'	1	261	0	4141	0	752	6	119049	0.187434	0.00313302	0.094374	0.250476
'NOS1AP'	1	261	0	4141	0	752	6	119049	0.187434	0.00313302	0.094374	0.250476
'PNISR'	1	261	0	4141	0	752	6	119049	0.187434	0.00313302	0.094374	0.250476
'CERS4'	1	261	6	4135	2	750	105	118950	0.169879	0.0630711	0.0945711	0.917229
'CHMP2B'	2	260	4	4137	0	752	27	119028	0.170199	0.0378922	0.0948501	0.279951
'SLC22A16'	3	259	11	4130	2	750	250	118805	0.173731	0.0917003	0.0949586	0.184735
'TMEM245'	1	261	1	4140	1	751	63	118992	0.170663	0.0384889	0.0950302	0.260255
'PRAMEF12'	0	262	2	4139	2	750	62	118993	0.170663	0.0384889	0.0950302	0.426489
'DDX25'	1	261	4	4137	2	750	124	118931	0.17129	0.0639324	0.0951911	0.740993
'RAPH1'	0	262	3	4138	2	750	53	119002	0.171913	0.0388538	0.0954751	0.295441
'HK2'	0	262	0	4141	1	751	15	119040	0.205902	0.00440289	0.0958419	NA
'KDM1B'	0	262	0	4141	1	751	15	119040	0.205902	0.00440289	0.0958419	NA
'NELFB'	0	262	0	4141	1	751	15	119040	0.205902	0.00440289	0.0958419	NA
'ST6GALNAC3'	0	262	0	4141	1	751	15	119040	0.205902	0.00440289	0.0958419	NA
'RASGEF1C'	0	262	0	4141	1	751	15	119040	0.205902	0.00440289	0.0958419	NA
'SAPCD2'	0	262	0	4141	1	751	15	119040	0.205902	0.00440289	0.0958419	NA
'SMCO1'	0	262	0	4141	1	751	15	119040	0.205902	0.00440289	0.0958419	NA
'SCAND1'	0	262	0	4141	1	751	15	119040	0.205902	0.00440289	0.0958419	NA
'PDLIM1'	0	262	0	4141	1	751	15	119040	0.205902	0.00440289	0.0958419	NA
'WDR61'	0	262	0	4141	1	751	15	119040	0.205902	0.00440289	0.0958419	NA
'GAS2L1'	0	262	0	4141	1	751	15	119040	0.205902	0.00440289	0.0958419	NA
'GPR12'	0	262	0	4141	1	751	15	119040	0.205902	0.00440289	0.0958419	NA
'URM1'	0	262	0	4141	1	751	15	119040	0.205902	0.00440289	0.0958419	NA
'OR4A47'	1	261	3	4138	1	751	45	119010	0.173155	0.0392152	0.0959295	0.792186
'GPATCH4'	1	261	3	4138	1	751	45	119010	0.173155	0.0392152	0.0959295	0.792186
'ACRBP'	0	262	4	4137	4	748	234	118821	0.175741	0.0824089	0.0964921	0.409493
'MRAP'	0	262	2	4139	2	750	63	118992	0.176034	0.0405233	0.0969994	0.430067
'KIFC2'	1	261	1	4140	1	751	64	118991	0.176034	0.0405233	0.0969994	0.255379
'VAV3'	0	262	2	4139	2	750	63	118992	0.176034	0.0405233	0.0969994	0.430067
'OAS2'	1	261	1	4140	1	751	64	118991	0.176034	0.0405233	0.0969994	0.255379
'KLF17'	0	262	2	4139	2	750	63	118992	0.176034	0.0405233	0.0969994	0.430067
'DMGDH'	0	262	3	4138	3	749	143	118912	0.175836	0.0664465	0.0970578	0.429645
'TTC3'	2	260	8	4133	2	750	181	118874	0.177743	0.0833764	0.097219	0.43536
'ALG14'	0	262	3	4138	2	750	54	119001	0.177307	0.0409028	0.097459	0.299753
'SPATA24'	0	262	4	4137	2	750	45	119010	0.178572	0.0412789	0.097928	0.193012
'CCDC60'	0	262	0	4141	2	750	82	118973	0.178835	0.0418153	0.0980589	NA
'DNAH9'	2	260	12	4129	5	747	438	118617	0.124701	0.0716551	0.0980619	0.669354
'TRMO'	0	262	1	4140	3	749	163	118892	0.180373	0.0689827	0.0989089	0.667909
'LIMD2'	2	260	0	4141	0	752	66	118989	0.181447	0.0426145	0.0989796	0.00296331
'DHX33'	0	262	3	4138	2	750	55	119000	0.182743	0.0430089	0.0994537	0.303993
'ALDH3A2'	2	260	2	4139	0	752	48	119007	0.184031	0.0433998	0.0999371	0.0758948
'RRH'	0	262	4	4137	2	750	46	119009	0.184031	0.0433998	0.0999371	0.197647
'CELA2A'	1	261	3	4138	1	751	47	119008	0.184031	0.0433998	0.0999371	0.770288
'CYP19A1'	1	261	0	4141	0	752	7	119048	0.208973	0.00450403	0.100059	0.226878
'C5orf47'	1	261	0	4141	0	752	7	119048	0.208973	0.00450403	0.100059	0.226878
'ENSA'	1	261	0	4141	0	752	7	119048	0.208973	0.00450403	0.100059	0.226878
'SF3B3'	1	261	0	4141	0	752	7	119048	0.208973	0.00450403	0.100059	0.226878
'CRYBB3'	1	261	0	4141	0	752	7	119048	0.208973	0.00450403	0.100059	0.226878
'VASP'	1	261	0	4141	0	752	7	119048	0.208973	0.00450403	0.100059	0.226878
'BNC2'	1	261	0	4141	0	752	7	119048	0.208973	0.00450403	0.100059	0.226878
'PCDH9'	1	261	0	4141	0	752	7	119048	0.208973	0.00450403	0.100059	0.226878
'PLA2G4A'	1	261	0	4141	0	752	7	119048	0.208973	0.00450403	0.100059	0.226878
'CTDSP2'	0	262	1	4140	1	751	6	119049	0.208973	0.00450403	0.100059	0.237831
'ATG16L1'	0	262	1	4140	1	751	6	119049	0.208973	0.00450403	0.100059	0.237831
'STC2'	0	262	1	4140	1	751	6	119049	0.208973	0.00450403	0.100059	0.237831
'FEZ1'	0	262	1	4140	1	751	6	119049	0.208973	0.00450403	0.100059	0.237831
'PCGF6'	0	262	1	4140	1	751	6	119049	0.208973	0.00450403	0.100059	0.237831
'PTGES3L-AARSD1'	2	260	4	4137	1	751	120	118935	0.184999	0.0711416	0.100639	0.146702
'PIWIL3'	1	261	8	4133	3	749	193	118862	0.186482	0.0887665	0.10087	0.855523
'CIB2'	1	261	1	4140	1	751	66	118989	0.1869	0.0447623	0.100971	0.245965
'CIDEB'	1	261	6	4135	2	750	110	118945	0.185914	0.0715669	0.100985	0.945833
'OR2L2'	2	260	2	4139	1	751	139	118916	0.186397	0.0720296	0.101234	0.0325562
'ABCA6'	0	262	7	4134	4	748	211	118844	0.187382	0.0894092	0.101273	0.252359
'CALML5'	0	262	0	4141	1	751	16	119039	0.227095	0.00607951	0.101518	NA
'S100A7A'	0	262	0	4141	1	751	16	119039	0.227095	0.00607951	0.101518	NA
'PPP1R3B'	0	262	0	4141	1	751	16	119039	0.227095	0.00607951	0.101518	NA
'YJEFN3'	0	262	0	4141	1	751	16	119039	0.227095	0.00607951	0.101518	NA
'SEZ6L'	0	262	0	4141	1	751	16	119039	0.227095	0.00607951	0.101518	NA
'PAK1IP1'	0	262	0	4141	1	751	16	119039	0.227095	0.00607951	0.101518	NA
'PTDSS1'	0	262	0	4141	1	751	16	119039	0.227095	0.00607951	0.101518	NA
'KCNAB2'	0	262	0	4141	1	751	16	119039	0.227095	0.00607951	0.101518	NA
'B3GALNT1'	0	262	0	4141	1	751	16	119039	0.227095	0.00607951	0.101518	NA
'ZBTB41'	0	262	0	4141	1	751	16	119039	0.227095	0.00607951	0.101518	NA
'TMEM89'	0	262	0	4141	1	751	16	119039	0.227095	0.00607951	0.101518	NA
'COA3'	0	262	0	4141	1	751	16	119039	0.227095	0.00607951	0.101518	NA
'ZNF174'	1	261	3	4138	1	751	48	119007	0.18953	0.0455775	0.101956	0.759724
'DEFB132'	1	261	4	4137	2	750	130	118925	0.190597	0.0742428	0.102883	0.713803
'NAPSA'	0	262	2	4139	2	750	66	118989	0.192393	0.0469662	0.102972	0.440424
'SNX31'	0	262	2	4139	2	750	66	118989	0.192393	0.0469662	0.102972	0.440424
'TMC2'	1	261	5	4136	2	750	121	118934	0.191535	0.0746858	0.103239	0.884709
'MRPS15'	1	261	2	4139	1	751	58	118997	0.193733	0.0473908	0.103474	0.495382
'FOXL2NB'	0	262	0	4141	2	750	85	118970	0.195178	0.0483354	0.103978	NA
'RIN1'	0	262	1	4140	2	750	76	118979	0.196553	0.0487825	0.104476	0.609156
'OR52W1'	1	261	0	4141	1	751	77	118978	0.196553	0.0487825	0.104476	0.0360181
'RFC2'	1	261	4	4137	1	751	40	119015	0.196393	0.0482288	0.104507	0.999899
'ZNF30'	1	261	5	4136	2	750	122	118933	0.194833	0.0764921	0.104549	0.879735
'GLE1'	1	261	1	4140	1	751	68	118987	0.197922	0.049226	0.104984	0.236978
'C12orf40'	1	261	1	4140	1	751	68	118987	0.197922	0.049226	0.104984	0.236978
'SBK2'	0	262	2	4139	2	750	67	118988	0.197922	0.049226	0.104984	0.443756
'GBGT1'	2	260	1	4140	0	752	60	118995	0.199284	0.0496659	0.1055	0.0218468
'MAGEC3'	1	261	2	4139	1	751	59	118996	0.199284	0.0496659	0.1055	0.488015
'MRPS36'	1	261	0	4141	0	752	8	119047	0.230322	0.00621375	0.105708	0.206738
'MRPL53'	1	261	0	4141	0	752	8	119047	0.230322	0.00621375	0.105708	0.206738
'CNTD1'	1	261	0	4141	0	752	8	119047	0.230322	0.00621375	0.105708	0.206738
'SCG2'	1	261	0	4141	0	752	8	119047	0.230322	0.00621375	0.105708	0.206738
'LIM2'	1	261	0	4141	0	752	8	119047	0.230322	0.00621375	0.105708	0.206738
'SNRPA'	0	262	1	4140	1	751	7	119048	0.230322	0.00621375	0.105708	0.267935
'LDLRAP1'	0	262	1	4140	1	751	7	119048	0.230322	0.00621375	0.105708	0.267935
'CCK'	0	262	1	4140	1	751	7	119048	0.230322	0.00621375	0.105708	0.267935
'ZNF878'	1	261	5	4136	2	750	123	118932	0.198149	0.0783211	0.105865	0.874805
'ZNF785'	1	261	3	4138	2	750	142	118913	0.199547	0.0792373	0.106444	0.518835
'CDH24'	1	261	0	4141	1	751	78	118977	0.202096	0.0510822	0.106484	0.0349456
'MRPS22'	0	262	1	4140	2	750	77	118978	0.202096	0.0510822	0.106484	0.611456
'STX8'	0	262	1	4140	2	750	77	118978	0.202096	0.0510822	0.106484	0.611456
'POP1'	1	261	10	4131	3	749	180	118875	0.200113	0.0971618	0.106495	0.665542
'POMGNT1'	1	261	4	4137	1	751	41	119014	0.201988	0.0505343	0.10656	0.986877
'ANXA13'	0	262	5	4136	2	750	40	119015	0.201988	0.0505343	0.10656	0.124869
'ZNF683'	1	261	1	4140	1	751	69	118986	0.203486	0.0515412	0.107006	0.232637
'TREX1'	0	262	2	4139	2	750	68	118987	0.203486	0.0515412	0.107006	0.447032
'EMP2'	1	261	1	4140	1	751	69	118986	0.203486	0.0515412	0.107006	0.232637
'UPK3A'	0	262	2	4139	2	750	68	118987	0.203486	0.0515412	0.107006	0.447032
'SEPT8'	0	262	0	4141	1	751	17	119038	0.248043	0.00811031	0.107158	NA
'INTS5'	0	262	0	4141	1	751	17	119038	0.248043	0.00811031	0.107158	NA
'MAML2'	0	262	0	4141	1	751	17	119038	0.248043	0.00811031	0.107158	NA
'GPS1'	0	262	0	4141	1	751	17	119038	0.248043	0.00811031	0.107158	NA
'MIGA1'	0	262	0	4141	1	751	17	119038	0.248043	0.00811031	0.107158	NA
'C4orf45'	0	262	0	4141	1	751	17	119038	0.248043	0.00811031	0.107158	NA
'USP31'	0	262	0	4141	1	751	17	119038	0.248043	0.00811031	0.107158	NA
'TMEM59L'	0	262	0	4141	1	751	17	119038	0.248043	0.00811031	0.107158	NA
'AXDND1'	1	261	9	4132	2	750	87	118968	0.201947	0.0801326	0.107333	0.558908
'FARSB'	1	261	2	4139	1	751	60	118995	0.20487	0.0519965	0.107535	0.480804
'KCNJ14'	0	262	3	4138	2	750	59	118996	0.20487	0.0519965	0.107535	0.320269
'PCDHGA6'	1	261	2	4139	1	751	60	118995	0.20487	0.0519965	0.107535	0.480804
'ASPSCR1'	0	262	2	4139	4	748	264	118791	0.202879	0.0993156	0.107734	0.581963
'IMPG1'	1	261	3	4138	2	750	143	118912	0.202881	0.0810956	0.107763	0.51526
'GSDMC'	1	261	3	4138	1	751	51	119004	0.206247	0.0524479	0.108074	0.729455
'MPDU1'	1	261	3	4138	1	751	51	119004	0.206247	0.0524479	0.108074	0.729455
'SUPT20H'	0	262	2	4139	2	750	69	118986	0.209084	0.0539113	0.109037	0.450252
'STK10'	0	262	2	4139	2	750	69	118986	0.209084	0.0539113	0.109037	0.450252
'TTN'	4	258	52	4089	11	741	1060	117995	0.153818	0.112606	0.109104	0.614073
'BTBD9'	1	261	5	4136	1	751	33	119022	0.20898	0.0533391	0.10918	0.779281
'AFG1L'	1	261	2	4139	1	751	61	118994	0.210489	0.0543821	0.109581	0.473746
'RWDD2A'	0	262	3	4138	2	750	60	118995	0.210489	0.0543821	0.109581	0.324175
'STRIP2'	2	260	7	4134	1	751	99	118956	0.207749	0.0834558	0.109648	0.406823
'CAND2'	1	261	5	4136	2	750	126	118929	0.20821	0.083943	0.109851	0.860271
'OR6C65'	1	261	3	4138	1	751	52	119003	0.211887	0.054849	0.110133	0.71981
'KCNG4'	1	261	3	4138	1	751	52	119003	0.211887	0.054849	0.110133	0.71981
'ZDHHC1'	0	262	1	4140	2	750	79	118976	0.213281	0.0558457	0.110531	0.615937
'OGFOD1'	2	260	3	4138	0	752	44	119011	0.213278	0.055312	0.110695	0.132492
'SYT10'	1	261	4	4137	1	751	43	119012	0.213278	0.055312	0.110695	0.961775
'NRIP2'	0	262	6	4135	3	749	126	118929	0.2116	0.0858616	0.111192	0.236957
'RPLP1'	1	261	0	4141	0	752	9	119046	0.251407	0.00828254	0.111321	0.18927
'ANAPC15'	1	261	0	4141	0	752	9	119046	0.251407	0.00828254	0.111321	0.18927
'DTX1'	0	262	1	4140	1	751	8	119047	0.251407	0.00828254	0.111321	0.294991
'N4BP1'	1	261	0	4141	0	752	9	119046	0.251407	0.00828254	0.111321	0.18927
'COMMD7'	0	262	1	4140	1	751	8	119047	0.251407	0.00828254	0.111321	0.294991
'SCN2B'	0	262	1	4140	1	751	8	119047	0.251407	0.00828254	0.111321	0.294991
'IRX1'	0	262	1	4140	1	751	8	119047	0.251407	0.00828254	0.111321	0.294991
'DEFB118'	0	262	1	4140	1	751	8	119047	0.251407	0.00828254	0.111321	0.294991
'OMG'	0	262	1	4140	1	751	8	119047	0.251407	0.00828254	0.111321	0.294991
'ZNF512B'	0	262	1	4140	1	751	8	119047	0.251407	0.00828254	0.111321	0.294991
'EPB41L4A'	0	262	3	4138	3	749	154	118901	0.211981	0.0863012	0.111364	0.446349
'LGALS8'	1	261	2	4139	1	751	62	118993	0.216139	0.0568223	0.111635	0.466836
'N4BP2'	0	262	1	4140	2	750	80	118975	0.21892	0.0583085	0.112568	0.618121
'UTP11'	0	262	1	4140	2	750	80	118975	0.21892	0.0583085	0.112568	0.618121
'OR2C3'	2	260	9	4132	2	750	187	118868	0.215095	0.106687	0.112688	0.483146
'ZNF80'	0	262	0	4141	1	751	18	119037	0.268693	0.0105092	0.112763	NA
'CCIN'	0	262	0	4141	1	751	18	119037	0.268693	0.0105092	0.112763	NA
'LNPEP'	0	262	0	4141	1	751	18	119037	0.268693	0.0105092	0.112763	NA
'CTNNBL1'	0	262	0	4141	1	751	18	119037	0.268693	0.0105092	0.112763	NA
'SIX1'	0	262	0	4141	1	751	18	119037	0.268693	0.0105092	0.112763	NA
'KCNH4'	0	262	0	4141	1	751	18	119037	0.268693	0.0105092	0.112763	NA
'ASPHD1'	0	262	0	4141	1	751	18	119037	0.268693	0.0105092	0.112763	NA
'HIC1'	0	262	0	4141	1	751	18	119037	0.268693	0.0105092	0.112763	NA
'VSTM2B'	1	261	4	4137	1	751	44	119011	0.21897	0.0577832	0.112776	0.949668
'IZUMO4'	0	262	2	4139	2	750	71	118984	0.220373	0.0588144	0.11313	0.456531
'ABCC10'	1	261	2	4139	3	749	261	118794	0.21614	0.107744	0.113177	0.247442
'CYP4V2'	0	262	3	4138	2	750	62	118993	0.221819	0.0593165	0.113699	0.331801
'DNMT3A'	1	261	3	4138	1	751	54	119001	0.223258	0.0598146	0.114278	0.701139
'KLHDC8A'	1	261	3	4138	1	751	54	119001	0.223258	0.0598146	0.114278	0.701139
'PRDM5'	0	262	1	4140	2	750	81	118974	0.224588	0.0608246	0.114616	0.620269
'AVIL'	1	261	4	4137	2	750	139	118916	0.220848	0.091236	0.114849	0.675688
'CIAO2A'	1	261	1	4140	0	752	0	119055	0.254736	0.00844834	0.115482	NA
'CFAP300'	1	261	1	4140	0	752	0	119055	0.254736	0.00844834	0.115482	NA
'BUB1'	1	261	2	4139	1	751	64	118991	0.227527	0.0618642	0.115772	0.453438
'KLK4'	0	262	3	4138	2	750	63	118992	0.227527	0.0618642	0.115772	0.335524
'PCSK4'	1	261	0	4141	1	751	83	118972	0.230284	0.0633935	0.116672	0.0300645
'PRNP'	1	261	0	4141	0	752	10	119045	0.272179	0.010724	0.1169	0.173926
'VPS26B'	1	261	0	4141	0	752	10	119045	0.272179	0.010724	0.1169	0.173926
'VGLL2'	1	261	0	4141	0	752	10	119045	0.272179	0.010724	0.1169	0.173926
'LCE4A'	0	262	1	4140	1	751	9	119046	0.272179	0.010724	0.1169	0.319435
'TRIM2'	0	262	1	4140	1	751	9	119046	0.272179	0.010724	0.1169	0.319435
'HOXB6'	0	262	1	4140	1	751	9	119046	0.272179	0.010724	0.1169	0.319435
'KRTAP27-1'	0	262	1	4140	1	751	9	119046	0.272179	0.010724	0.1169	0.319435
'WBP1L'	0	262	1	4140	1	751	9	119046	0.272179	0.010724	0.1169	0.319435
'CCNG2'	0	262	1	4140	1	751	9	119046	0.272179	0.010724	0.1169	0.319435
'ZNF398'	0	262	1	4140	1	751	9	119046	0.272179	0.010724	0.1169	0.319435
'XCL1'	0	262	1	4140	1	751	9	119046	0.272179	0.010724	0.1169	0.319435
'EIF3E'	1	261	0	4141	0	752	10	119045	0.272179	0.010724	0.1169	0.173926
'ARL6'	0	262	1	4140	1	751	9	119046	0.272179	0.010724	0.1169	0.319435
'HKDC1'	1	261	3	4138	2	750	150	118905	0.226716	0.0947225	0.117163	0.491134
'PPP1R3A'	0	262	2	4139	2	750	73	118982	0.231776	0.0639312	0.117259	0.462606
'PGC'	1	261	2	4139	1	751	65	118990	0.233262	0.0644648	0.117855	0.446941
'CREG1'	0	262	0	4141	1	751	19	119036	0.289007	0.0132841	0.118333	NA
'C19orf70'	0	262	0	4141	1	751	19	119036	0.289007	0.0132841	0.118333	NA
'PSEN2'	0	262	0	4141	1	751	19	119036	0.289007	0.0132841	0.118333	NA
'PRDM14'	0	262	0	4141	1	751	19	119036	0.289007	0.0132841	0.118333	NA
'CIRBP'	0	262	0	4141	1	751	19	119036	0.289007	0.0132841	0.118333	NA
'CCNB1IP1'	0	262	0	4141	1	751	19	119036	0.289007	0.0132841	0.118333	NA
'COL5A1'	0	262	0	4141	1	751	19	119036	0.289007	0.0132841	0.118333	NA
'CNTF'	0	262	0	4141	1	751	19	119036	0.289007	0.0132841	0.118333	NA
'DHODH'	0	262	4	4137	2	750	55	119000	0.234741	0.0649945	0.118459	0.236603
'KLC4'	1	261	1	4140	1	751	75	118980	0.237516	0.0665683	0.119337	0.20853
'SLC37A3'	1	261	1	4140	1	751	75	118980	0.237516	0.0665683	0.119337	0.20853
'MYH4'	3	259	19	4122	4	748	414	118641	0.189217	0.11674	0.119343	0.535286
'NEDD4'	3	259	9	4132	1	751	185	118870	0.231316	0.11717	0.119372	0.0973887
'CCDC157'	1	261	5	4136	3	749	239	118816	0.231448	0.117569	0.119446	0.706754
'BPI'	1	261	3	4138	1	751	57	118998	0.24052	0.0676634	0.120562	0.674572
'ZNF727'	1	261	5	4136	2	750	134	118921	0.235798	0.0999056	0.120746	0.823294
'WDR31'	0	262	1	4140	2	750	84	118971	0.24175	0.0686875	0.120812	0.626503
'NME8'	2	260	3	4138	0	752	49	119006	0.242012	0.0682047	0.121187	0.114245
'ZNF25'	0	262	2	4139	2	750	75	118980	0.24328	0.069257	0.121424	0.468486
'NKIRAS1'	1	261	1	4140	1	751	76	118979	0.24328	0.069257	0.121424	0.204811
'NIPAL2'	1	261	2	4139	1	751	67	118988	0.244804	0.0698226	0.122044	0.434334
'SNX21'	1	261	2	4139	1	751	67	118988	0.244804	0.0698226	0.122044	0.434334
'TMEM169'	1	261	0	4141	0	752	11	119044	0.2926	0.0135456	0.122443	0.160311
'RHEX'	1	261	0	4141	0	752	11	119044	0.2926	0.0135456	0.122443	0.160311
'HCRTR2'	1	261	0	4141	0	752	11	119044	0.2926	0.0135456	0.122443	0.160311
'HSPA2'	1	261	0	4141	0	752	11	119044	0.2926	0.0135456	0.122443	0.160311
'USP3'	1	261	0	4141	0	752	11	119044	0.2926	0.0135456	0.122443	0.160311
'MFSD14A'	1	261	0	4141	0	752	11	119044	0.2926	0.0135456	0.122443	0.160311
'PLEKHA5'	0	262	1	4140	1	751	10	119045	0.2926	0.0135456	0.122443	0.341635
'MSANTD2'	0	262	1	4140	1	751	10	119045	0.2926	0.0135456	0.122443	0.341635
'GOLT1A'	0	262	1	4140	1	751	10	119045	0.2926	0.0135456	0.122443	0.341635
'DNAL4'	1	261	0	4141	0	752	11	119044	0.2926	0.0135456	0.122443	0.160311
'COL1A2'	0	262	1	4140	1	751	10	119045	0.2926	0.0135456	0.122443	0.341635
'CLCC1'	1	261	3	4138	1	751	58	118997	0.246322	0.070384	0.122673	0.666075
'CENPF'	0	262	15	4126	0	752	312	118743	0.158378	0.0871646	0.122746	NA
'INTS11'	2	260	3	4138	2	750	253	118802	0.241015	0.123948	0.123375	0.0389003
'SKA1'	1	261	1	4140	1	751	77	118978	0.249067	0.0719969	0.12352	0.201172
'ACSF3'	0	262	2	4139	2	750	76	118979	0.249067	0.0719969	0.12352	0.471356
'ANKRA2'	0	262	2	4139	2	750	76	118979	0.249067	0.0719969	0.12352	0.471356
'KLHDC7A'	0	262	2	4139	2	750	76	118979	0.249067	0.0719969	0.12352	0.471356
'EXOC3L4'	1	261	5	4136	2	750	136	118919	0.242854	0.104112	0.123527	0.814431
'PROSER1'	0	262	0	4141	1	751	20	119035	0.308959	0.0164375	0.123868	NA
'NCOA1'	0	262	0	4141	1	751	20	119035	0.308959	0.0164375	0.123868	NA
'POFUT1'	0	262	0	4141	1	751	20	119035	0.308959	0.0164375	0.123868	NA
'OGDH'	0	262	0	4141	1	751	20	119035	0.308959	0.0164375	0.123868	NA
'TMX1'	0	262	0	4141	1	751	20	119035	0.308959	0.0164375	0.123868	NA
'ODF3L2'	0	262	0	4141	1	751	20	119035	0.308959	0.0164375	0.123868	NA
'SPRY4'	0	262	0	4141	1	751	20	119035	0.308959	0.0164375	0.123868	NA
'NAT14'	0	262	0	4141	1	751	20	119035	0.308959	0.0164375	0.123868	NA
'C14orf178'	0	262	0	4141	1	751	20	119035	0.308959	0.0164375	0.123868	NA
'OPA1'	0	262	0	4141	1	751	20	119035	0.308959	0.0164375	0.123868	NA
'GGACT'	0	262	0	4141	1	751	20	119035	0.308959	0.0164375	0.123868	NA
'RPA2'	0	262	0	4141	1	751	20	119035	0.308959	0.0164375	0.123868	NA
'PLXNA4'	0	262	0	4141	1	751	20	119035	0.308959	0.0164375	0.123868	NA
'LARP6'	0	262	0	4141	1	751	20	119035	0.308959	0.0164375	0.123868	NA
'ZNF429'	0	262	7	4134	3	749	126	118929	0.243928	0.104671	0.123959	0.202043
'CPQ'	0	262	3	4138	2	750	67	118988	0.25061	0.0725784	0.124152	0.349852
'MMAA'	0	262	3	4138	2	750	67	118988	0.25061	0.0725784	0.124152	0.349852
'NBAS'	0	262	15	4126	0	752	319	118736	0.153924	0.0848002	0.12438	NA
'WDR17'	0	262	8	4133	4	748	225	118830	0.246291	0.127313	0.125538	0.236125
'GANC'	3	259	5	4136	0	752	121	118934	0.248567	0.107379	0.125801	0.0191214
'PDE11A'	1	261	7	4134	2	750	119	118936	0.248567	0.107379	0.125801	0.898616
'UGT1A3'	1	261	5	4136	3	749	245	118810	0.247176	0.128012	0.125901	0.691619
'ANKRD27'	0	262	3	4138	3	749	165	118890	0.250227	0.108813	0.126405	0.461699
'AP2S1'	1	261	1	4140	0	752	2	119053	0.296161	0.0137991	0.126551	0.688542
'PAN3'	0	262	2	4139	1	751	1	119054	0.296161	0.0137991	0.126551	0.00218108
'RNF167'	0	262	4	4137	2	750	59	118996	0.25799	0.0759782	0.126921	0.252424
'TMEM116'	2	260	2	4139	0	752	61	118994	0.25799	0.0759782	0.126921	0.0486402
'LRRC27'	0	262	5	4136	3	749	147	118908	0.252443	0.109992	0.127295	0.31595
'SFI1'	2	260	6	4135	2	750	229	118826	0.251615	0.130889	0.127724	0.194737
'LRCH1'	1	261	0	4141	0	752	12	119043	0.312645	0.0167495	0.127952	0.148132
'CCDC149'	1	261	0	4141	0	752	12	119043	0.312645	0.0167495	0.127952	0.148132
'SKP2'	1	261	0	4141	0	752	12	119043	0.312645	0.0167495	0.127952	0.148132
'EPHB3'	0	262	1	4140	1	751	11	119044	0.312645	0.0167495	0.127952	0.361899
'CXCL1'	0	262	1	4140	1	751	11	119044	0.312645	0.0167495	0.127952	0.361899
'NINJ2'	0	262	1	4140	1	751	11	119044	0.312645	0.0167495	0.127952	0.361899
'ADAMTS1'	0	262	1	4140	1	751	11	119044	0.312645	0.0167495	0.127952	0.361899
'HAMP'	1	261	0	4141	0	752	12	119043	0.312645	0.0167495	0.127952	0.148132
'GZMH'	0	262	1	4140	1	751	11	119044	0.312645	0.0167495	0.127952	0.361899
'LYPD2'	0	262	1	4140	1	751	11	119044	0.312645	0.0167495	0.127952	0.361899
'FAM131B'	0	262	1	4140	1	751	11	119044	0.312645	0.0167495	0.127952	0.361899
'ZNF410'	0	262	1	4140	1	751	11	119044	0.312645	0.0167495	0.127952	0.361899
'AQP3'	0	262	1	4140	1	751	11	119044	0.312645	0.0167495	0.127952	0.361899
'MAP7D2'	0	262	1	4140	1	751	11	119044	0.312645	0.0167495	0.127952	0.361899
'DDX55'	1	261	5	4136	3	749	247	118808	0.252499	0.131592	0.128084	0.686673
'PRTG'	2	260	4	4137	0	752	43	119012	0.261081	0.077152	0.128252	0.179619
'SELENON'	0	262	3	4138	2	750	69	118986	0.262281	0.078241	0.128391	0.356695
'PIBF1'	1	261	3	4138	1	751	61	118994	0.263854	0.0788504	0.129056	0.641576
'SLC38A8'	1	261	3	4138	1	751	61	118994	0.263854	0.0788504	0.129056	0.641576
'ASPG'	0	262	6	4135	4	748	247	118808	0.255174	0.1334	0.129182	0.326254
'CSNK2A3'	2	260	7	4134	2	750	221	118834	0.255186	0.133244	0.129192	0.266643
'VAC14'	0	262	0	4141	1	751	21	119034	0.328532	0.0199675	0.129368	NA
'CTNNA1'	0	262	0	4141	1	751	21	119034	0.328532	0.0199675	0.129368	NA
'LRP12'	0	262	0	4141	1	751	21	119034	0.328532	0.0199675	0.129368	NA
'DRICH1'	0	262	0	4141	1	751	21	119034	0.328532	0.0199675	0.129368	NA
'ANKDD1B'	0	262	0	4141	1	751	21	119034	0.328532	0.0199675	0.129368	NA
'BCL2L15'	0	262	0	4141	1	751	21	119034	0.328532	0.0199675	0.129368	NA
'SH3GLB2'	0	262	0	4141	1	751	21	119034	0.328532	0.0199675	0.129368	NA
'FAM135B'	0	262	0	4141	1	751	21	119034	0.328532	0.0199675	0.129368	NA
'RNF43'	0	262	0	4141	1	751	21	119034	0.328532	0.0199675	0.129368	NA
'POLR2M'	0	262	0	4141	1	751	21	119034	0.328532	0.0199675	0.129368	NA
'UNC5CL'	1	261	3	4138	2	750	159	118896	0.258501	0.113785	0.129668	0.462268
'RPE'	0	262	2	4139	2	750	79	118976	0.266548	0.0805166	0.129855	0.479702
'ADAM7'	0	262	3	4138	3	749	168	118887	0.260968	0.115392	0.130625	0.465674
'UNC119'	0	262	0	4141	2	750	98	118957	0.269166	0.0821503	0.130648	NA
'SAMD15'	2	260	8	4133	1	751	105	118950	0.261557	0.115125	0.130966	0.439664
'FLII'	0	262	1	4140	2	750	89	118966	0.270792	0.0828044	0.131311	0.636249
'GATB'	2	260	3	4138	0	752	54	119001	0.271319	0.0823928	0.131884	0.0988785
'ZNF680'	1	261	4	4137	1	751	53	119002	0.271319	0.0823928	0.131884	0.852106
'EIF2B1'	1	261	1	4140	1	751	81	118974	0.272411	0.0834543	0.131983	0.187362
'GADD45GIP1'	1	261	2	4139	1	751	72	118983	0.274025	0.0841001	0.132662	0.404889
'MPZL2'	0	262	3	4138	2	750	71	118984	0.274025	0.0841001	0.132662	0.363336
'A2M'	1	261	3	4138	1	751	63	118992	0.275633	0.0847416	0.13335	0.626019
'HSPB3'	0	262	4	4137	2	750	62	118993	0.275633	0.0847416	0.13335	0.263737
'OR5M3'	1	261	3	4138	1	751	63	118992	0.275633	0.0847416	0.13335	0.626019
'CHRM5'	1	261	0	4141	0	752	13	119042	0.3323	0.0203331	0.133426	0.137164
'ATOH8'	1	261	0	4141	0	752	13	119042	0.3323	0.0203331	0.133426	0.137164
'P2RY1'	1	261	0	4141	0	752	13	119042	0.3323	0.0203331	0.133426	0.137164
'SUGP2'	0	262	1	4140	1	751	12	119043	0.3323	0.0203331	0.133426	0.380481
'USP19'	0	262	1	4140	1	751	12	119043	0.3323	0.0203331	0.133426	0.380481
'BEND6'	0	262	1	4140	1	751	12	119043	0.3323	0.0203331	0.133426	0.380481
'STX11'	0	262	1	4140	1	751	12	119043	0.3323	0.0203331	0.133426	0.380481
'TBC1D22B'	0	262	1	4140	1	751	12	119043	0.3323	0.0203331	0.133426	0.380481
'CACNA2D2'	0	262	1	4140	1	751	12	119043	0.3323	0.0203331	0.133426	0.380481
'KLRC3'	0	262	1	4140	1	751	12	119043	0.3323	0.0203331	0.133426	0.380481
'PTPN12'	0	262	1	4140	1	751	12	119043	0.3323	0.0203331	0.133426	0.380481
'SHISA3'	0	262	1	4140	1	751	12	119043	0.3323	0.0203331	0.133426	0.380481
'PUS1'	0	262	1	4140	1	751	12	119043	0.3323	0.0203331	0.133426	0.380481
'OR5P3'	0	262	1	4140	1	751	12	119043	0.3323	0.0203331	0.133426	0.380481
'ATF1'	0	262	1	4140	1	751	12	119043	0.3323	0.0203331	0.133426	0.380481
'ASPA'	0	262	1	4140	1	751	12	119043	0.3323	0.0203331	0.133426	0.380481
'MAN2B2'	0	262	1	4140	2	750	90	118965	0.276654	0.0857737	0.133435	0.638109
'CSPP1'	1	261	9	4132	3	749	215	118840	0.266922	0.141178	0.134018	0.848354
'AGMO'	1	261	12	4129	3	749	187	118868	0.266908	0.14099	0.134028	0.574904
'APEH'	2	260	4	4137	0	752	46	119009	0.278829	0.0860114	0.13475	0.166212
'PLEKHG3'	1	261	2	4139	1	751	73	118982	0.279921	0.0871017	0.134808	0.399329
'PSMB9'	0	262	3	4138	2	750	72	118983	0.279921	0.0871017	0.134808	0.366584
'CHGB'	0	262	3	4138	2	750	72	118983	0.279921	0.0871017	0.134808	0.366584
'MEGF8'	0	262	3	4138	2	750	72	118983	0.279921	0.0871017	0.134808	0.366584
'GALE'	0	262	0	4141	1	751	22	119033	0.347716	0.023868	0.134834	NA
'PLXNA1'	0	262	0	4141	1	751	22	119033	0.347716	0.023868	0.134834	NA
'HOXC10'	0	262	0	4141	1	751	22	119033	0.347716	0.023868	0.134834	NA
'XRN2'	0	262	0	4141	1	751	22	119033	0.347716	0.023868	0.134834	NA
'OSBPL9'	0	262	0	4141	1	751	22	119033	0.347716	0.023868	0.134834	NA
'LAMP3'	0	262	0	4141	1	751	22	119033	0.347716	0.023868	0.134834	NA
'IQCJ-SCHIP1'	0	262	0	4141	1	751	22	119033	0.347716	0.023868	0.134834	NA
'YME1L1'	0	262	0	4141	1	751	22	119033	0.347716	0.023868	0.134834	NA
'MGAT2'	0	262	0	4141	1	751	22	119033	0.347716	0.023868	0.134834	NA
'BPIFC'	0	262	0	4141	1	751	22	119033	0.347716	0.023868	0.134834	NA
'ITIH6'	0	262	6	4135	3	749	143	118912	0.271641	0.121764	0.134873	0.266144
'CTC1'	1	261	6	4135	3	749	244	118811	0.269623	0.143204	0.135112	0.804852
'GBP7'	1	261	1	4140	1	751	83	118972	0.284184	0.0894724	0.13626	0.180879
'ABCA13'	0	262	33	4108	2	750	611	118444	0.163124	0.108443	0.136555	0.302165
'ACTR1B'	0	262	3	4138	2	750	73	118982	0.285831	0.0901503	0.136962	0.369786
'TACC3'	1	261	2	4139	1	751	74	118981	0.285831	0.0901503	0.136962	0.393872
'FNDC7'	2	260	4	4137	2	750	256	118799	0.274165	0.146393	0.136971	0.0700012
'MYO9A'	0	262	0	4141	2	750	101	118954	0.286747	0.0911506	0.137008	NA
'MUC4'	1	261	17	4124	5	747	325	118730	0.177469	0.102133	0.137363	0.372696
'CCNE1'	1	261	1	4140	0	752	4	119051	0.336041	0.0206893	0.137481	0.57615
'KCNS2'	1	261	1	4140	0	752	4	119051	0.336041	0.0206893	0.137481	0.57615
'ZNF384'	1	261	1	4140	0	752	4	119051	0.336041	0.0206893	0.137481	0.57615
'SEC61A1'	0	262	2	4139	1	751	3	119052	0.336041	0.0206893	0.137481	0.0290373
'MSH4'	1	261	3	4138	1	751	65	118990	0.287472	0.0908239	0.137672	0.611038
'FBXO17'	0	262	4	4137	2	750	64	118991	0.287472	0.0908239	0.137672	0.271029
'CTNNAL1'	1	261	0	4141	1	751	93	118962	0.288422	0.0918531	0.137705	0.0223212
'OGDHL'	0	262	1	4140	2	750	92	118963	0.288422	0.0918531	0.137705	0.641746
'CARD16'	0	262	5	4136	2	750	55	119000	0.289107	0.0914931	0.13839	0.186744
'SLC3A1'	1	261	4	4137	2	750	156	118899	0.281478	0.128065	0.138731	0.611263
'TCIRG1'	1	261	4	4137	2	750	156	118899	0.281478	0.128065	0.138731	0.611263
'CPOX'	1	261	0	4141	0	752	14	119041	0.351556	0.0242901	0.138866	0.127234
'SREK1IP1'	1	261	0	4141	0	752	14	119041	0.351556	0.0242901	0.138866	0.127234
'HSPB7'	1	261	0	4141	0	752	14	119041	0.351556	0.0242901	0.138866	0.127234
'BECN1'	1	261	0	4141	0	752	14	119041	0.351556	0.0242901	0.138866	0.127234
'EHBP1'	1	261	0	4141	0	752	14	119041	0.351556	0.0242901	0.138866	0.127234
'HTR1A'	1	261	0	4141	0	752	14	119041	0.351556	0.0242901	0.138866	0.127234
'ZNRF3'	1	261	0	4141	0	752	14	119041	0.351556	0.0242901	0.138866	0.127234
'SENP5'	0	262	1	4140	1	751	13	119042	0.351556	0.0242901	0.138866	0.397593
'MSMO1'	0	262	1	4140	1	751	13	119042	0.351556	0.0242901	0.138866	0.397593
'BAG3'	0	262	1	4140	1	751	13	119042	0.351556	0.0242901	0.138866	0.397593
'OR2AT4'	0	262	1	4140	1	751	13	119042	0.351556	0.0242901	0.138866	0.397593
'CREB3L2'	0	262	1	4140	1	751	13	119042	0.351556	0.0242901	0.138866	0.397593
'ERLIN2'	0	262	1	4140	1	751	13	119042	0.351556	0.0242901	0.138866	0.397593
'SLC20A1'	0	262	1	4140	1	751	13	119042	0.351556	0.0242901	0.138866	0.397593
'ETFBKMT'	1	261	0	4141	0	752	14	119041	0.351556	0.0242901	0.138866	0.127234
'MBLAC2'	0	262	1	4140	1	751	13	119042	0.351556	0.0242901	0.138866	0.397593
'CHD9'	0	262	1	4140	1	751	13	119042	0.351556	0.0242901	0.138866	0.397593
'HIVEP3'	1	261	5	4136	1	751	47	119008	0.290736	0.0921578	0.139116	0.96695
'MFSD6L'	1	261	4	4137	3	749	267	118788	0.281481	0.151528	0.139965	0.51867
'RAX'	0	262	0	4141	1	751	23	119032	0.366506	0.0281304	0.140265	NA
'ACTL8'	0	262	0	4141	1	751	23	119032	0.366506	0.0281304	0.140265	NA
'PRR29'	0	262	0	4141	1	751	23	119032	0.366506	0.0281304	0.140265	NA
'CWC27'	0	262	0	4141	1	751	23	119032	0.366506	0.0281304	0.140265	NA
'SLC24A2'	0	262	0	4141	1	751	23	119032	0.366506	0.0281304	0.140265	NA
'APOBEC3F'	0	262	0	4141	1	751	23	119032	0.366506	0.0281304	0.140265	NA
'VPS37C'	0	262	0	4141	1	751	23	119032	0.366506	0.0281304	0.140265	NA
'RITA1'	0	262	0	4141	1	751	23	119032	0.366506	0.0281304	0.140265	NA
'PDCD6IP'	0	262	0	4141	1	751	23	119032	0.366506	0.0281304	0.140265	NA
'PSMA6'	0	262	0	4141	1	751	23	119032	0.366506	0.0281304	0.140265	NA
'TOGARAM1'	1	261	1	4140	1	751	85	118970	0.29601	0.095676	0.140567	0.174657
'NOS3'	0	262	2	4139	2	750	84	118971	0.29601	0.095676	0.140567	0.492792
'NEK3'	1	261	4	4137	1	751	57	118998	0.295063	0.0946202	0.140572	0.814286
'UGT2B15'	1	261	2	4139	2	750	176	118879	0.286478	0.131442	0.140658	0.267086
'PLA2G6'	1	261	5	4136	2	750	148	118907	0.28634	0.131071	0.140672	0.764165
'SLC35G3'	0	262	8	4133	4	748	239	118816	0.284345	0.153353	0.141163	0.250072
'C17orf47'	1	261	0	4141	1	751	95	118960	0.300241	0.0981151	0.142005	0.0210397
'CNBD2'	0	262	1	4140	2	750	94	118961	0.300241	0.0981151	0.142005	0.645277
'LRRC56'	0	262	1	4140	2	750	94	118961	0.300241	0.0981151	0.142005	0.645277
'ZNF850'	2	260	2	4139	0	752	68	118987	0.299363	0.0970917	0.142022	0.0386044
'UGT2B4'	1	261	3	4138	1	751	67	118988	0.299363	0.0970917	0.142022	0.5966
'ORC3'	1	261	6	4135	1	751	39	119016	0.298347	0.095977	0.142055	0.769208
'TBCD'	0	262	2	4139	2	750	85	118970	0.301941	0.0988455	0.142731	0.495296
'TMEM106C'	0	262	2	4139	2	750	85	118970	0.301941	0.0988455	0.142731	0.495296
'NLN'	1	261	1	4140	1	751	86	118969	0.301941	0.0988455	0.142731	0.17164
'SERPINB3'	0	262	2	4139	2	750	85	118970	0.301941	0.0988455	0.142731	0.495296
'CCDC50'	0	262	2	4139	2	750	85	118970	0.301941	0.0988455	0.142731	0.495296
'PRKCB'	1	261	1	4140	0	752	5	119050	0.35537	0.0247021	0.142895	0.534723
'MCRIP1'	0	262	2	4139	1	751	4	119051	0.35537	0.0247021	0.142895	0.0502085
'ZMYM6'	1	261	4	4137	2	750	159	118896	0.292564	0.135167	0.143104	0.600799
'TYSND1'	0	262	0	4141	2	750	104	118951	0.304445	0.100562	0.143435	NA
'PAFAH2'	1	261	2	4139	1	751	77	118978	0.303636	0.0995716	0.143465	0.378088
'NUP107'	1	261	5	4136	1	751	49	119006	0.302691	0.0984896	0.143509	0.989221
'KLHL5'	0	262	4	4137	3	749	168	118887	0.295078	0.136888	0.144071	0.400232
'ORM2'	1	261	0	4141	0	752	15	119040	0.370408	0.0286112	0.144272	0.1182
'CXCL16'	1	261	0	4141	0	752	15	119040	0.370408	0.0286112	0.144272	0.1182
'C2orf72'	1	261	0	4141	0	752	15	119040	0.370408	0.0286112	0.144272	0.1182
'MARCH11'	1	261	0	4141	0	752	15	119040	0.370408	0.0286112	0.144272	0.1182
'MIER2'	1	261	0	4141	0	752	15	119040	0.370408	0.0286112	0.144272	0.1182
'GSE1'	1	261	0	4141	0	752	15	119040	0.370408	0.0286112	0.144272	0.1182
'CLN3'	1	261	0	4141	0	752	15	119040	0.370408	0.0286112	0.144272	0.1182
'RFX5'	0	262	1	4140	1	751	14	119041	0.370408	0.0286112	0.144272	0.413415
'PRRC2C'	0	262	1	4140	1	751	14	119041	0.370408	0.0286112	0.144272	0.413415
'PABPC1'	0	262	1	4140	1	751	14	119041	0.370408	0.0286112	0.144272	0.413415
'MTFP1'	0	262	1	4140	1	751	14	119041	0.370408	0.0286112	0.144272	0.413415
'TRIO'	0	262	1	4140	1	751	14	119041	0.370408	0.0286112	0.144272	0.413415
'KLHL23'	0	262	1	4140	1	751	14	119041	0.370408	0.0286112	0.144272	0.413415
'NHLRC4'	1	261	0	4141	0	752	15	119040	0.370408	0.0286112	0.144272	0.1182
'DNAJB4'	0	262	1	4140	1	751	14	119041	0.370408	0.0286112	0.144272	0.413415
'DNAJA4'	0	262	1	4140	1	751	14	119041	0.370408	0.0286112	0.144272	0.413415
'MRPL48'	0	262	1	4140	1	751	14	119041	0.370408	0.0286112	0.144272	0.413415
'DAXX'	0	262	1	4140	1	751	14	119041	0.370408	0.0286112	0.144272	0.413415
'SEMA3A'	0	262	1	4140	1	751	14	119041	0.370408	0.0286112	0.144272	0.413415
'SYT16'	0	262	1	4140	1	751	14	119041	0.370408	0.0286112	0.144272	0.413415
'CHKA'	0	262	1	4140	1	751	14	119041	0.370408	0.0286112	0.144272	0.413415
'RHBDF1'	0	262	2	4139	2	750	86	118969	0.307882	0.102059	0.144901	0.497763
'GTF2F1'	2	260	3	4138	0	752	60	118995	0.307007	0.10101	0.144957	0.0834831
'ZNF169'	0	262	4	4137	3	749	169	118886	0.298798	0.139304	0.145539	0.401608
'SMPDL3B'	2	260	5	4136	1	751	143	118912	0.298681	0.138932	0.145575	0.149791
'SPOPL'	0	262	0	4141	1	751	24	119031	0.384902	0.0327432	0.145663	NA
'EIF4E3'	0	262	0	4141	1	751	24	119031	0.384902	0.0327432	0.145663	NA
'LMLN'	0	262	0	4141	1	751	24	119031	0.384902	0.0327432	0.145663	NA
'PHLDA1'	0	262	0	4141	1	751	24	119031	0.384902	0.0327432	0.145663	NA
'TFAP2E'	0	262	0	4141	1	751	24	119031	0.384902	0.0327432	0.145663	NA
'VOPP1'	0	262	0	4141	1	751	24	119031	0.384902	0.0327432	0.145663	NA
'CDK9'	0	262	0	4141	1	751	24	119031	0.384902	0.0327432	0.145663	NA
'UFC1'	0	262	0	4141	1	751	24	119031	0.384902	0.0327432	0.145663	NA
'MAP3K20'	0	262	0	4141	1	751	24	119031	0.384902	0.0327432	0.145663	NA
'KRBA2'	0	262	0	4141	1	751	24	119031	0.384902	0.0327432	0.145663	NA
'TBKBP1'	0	262	0	4141	1	751	24	119031	0.384902	0.0327432	0.145663	NA
'ZCCHC9'	0	262	0	4141	1	751	24	119031	0.384902	0.0327432	0.145663	NA
'CDR1'	0	262	0	4141	1	751	24	119031	0.384902	0.0327432	0.145663	NA
'DRC1'	2	260	12	4129	1	751	78	118977	0.29942	0.138679	0.146104	0.834349
'AGBL1'	0	262	13	4128	4	748	197	118858	0.297533	0.162315	0.146641	0.108371
'ABCA8'	1	261	15	4126	3	749	170	118885	0.297555	0.162132	0.146688	0.392848
'TRPM5'	0	262	5	4136	4	748	272	118783	0.29822	0.163298	0.146836	0.392425
'MAPK12'	0	262	2	4139	2	750	87	118968	0.313832	0.105317	0.147078	0.500196
'NLRC5'	0	262	3	4138	2	750	78	118977	0.315556	0.106075	0.147833	0.385123
'SLC41A3'	0	262	3	4138	2	750	78	118977	0.315556	0.106075	0.147833	0.385123
'FOXN1'	1	261	1	4140	0	752	6	119049	0.374286	0.0290814	0.148275	0.499243
'FAM131C'	1	261	1	4140	0	752	6	119049	0.374286	0.0290814	0.148275	0.499243
'KMT2C'	0	262	2	4139	1	751	5	119050	0.374286	0.0290814	0.148275	0.0731302
'MYCT1'	1	261	6	4135	2	750	144	118911	0.306177	0.14383	0.148543	0.888575
'PIK3C3'	1	261	3	4138	1	751	70	118985	0.317275	0.106828	0.148596	0.575891
'GSTA2'	1	261	3	4138	1	751	70	118985	0.317275	0.106828	0.148596	0.575891
'PRR5-ARHGAP8'	0	262	0	4141	3	749	209	118846	0.308787	0.146233	0.149374	NA
'E2F6'	1	261	0	4141	0	752	16	119039	0.388858	0.0332847	0.149644	0.109952
'ZNF652'	1	261	0	4141	0	752	16	119039	0.388858	0.0332847	0.149644	0.109952
'PBK'	0	262	1	4140	1	751	15	119040	0.388858	0.0332847	0.149644	0.428095
'KCNIP3'	0	262	1	4140	1	751	15	119040	0.388858	0.0332847	0.149644	0.428095
'DDX39A'	1	261	0	4141	0	752	16	119039	0.388858	0.0332847	0.149644	0.109952
'OR6C4'	0	262	1	4140	1	751	15	119040	0.388858	0.0332847	0.149644	0.428095
'VPS4B'	1	261	0	4141	0	752	16	119039	0.388858	0.0332847	0.149644	0.109952
'FAM192A'	0	262	1	4140	1	751	15	119040	0.388858	0.0332847	0.149644	0.428095
'NT5C1A'	0	262	1	4140	1	751	15	119040	0.388858	0.0332847	0.149644	0.428095
'CFLAR'	0	262	0	4141	2	750	107	118948	0.322232	0.110366	0.149924	NA
'FAM200A'	0	262	0	4141	4	748	322	118733	0.307308	0.170062	0.150515	NA
'TBXA2R'	0	262	1	4140	2	750	98	118957	0.323996	0.111164	0.150684	0.652037
'UBE3B'	1	261	3	4138	1	751	71	118984	0.323262	0.11016	0.150799	0.569227
'OR10P1'	0	262	4	4137	2	750	70	118985	0.323262	0.11016	0.150799	0.29178
'CHD5'	0	262	0	4141	1	751	25	119030	0.402907	0.0376933	0.151026	NA
'SLC4A3'	0	262	0	4141	1	751	25	119030	0.402907	0.0376933	0.151026	NA
'POMGNT2'	0	262	0	4141	1	751	25	119030	0.402907	0.0376933	0.151026	NA
'CDC34'	0	262	0	4141	1	751	25	119030	0.402907	0.0376933	0.151026	NA
'C5AR2'	0	262	0	4141	1	751	25	119030	0.402907	0.0376933	0.151026	NA
'SSX5'	0	262	0	4141	1	751	25	119030	0.402907	0.0376933	0.151026	NA
'FIGNL1'	1	261	1	4140	3	749	305	118750	0.309344	0.171408	0.151373	0.073022
'KIF27'	1	261	6	4135	2	750	146	118909	0.313713	0.148801	0.151529	0.880145
'ZNF215'	0	262	8	4133	3	749	136	118919	0.314938	0.149509	0.152049	0.189263
'SLC28A1'	0	262	6	4135	2	750	52	119003	0.326712	0.111685	0.152368	0.138148
'KLHL2'	1	261	1	4140	0	752	7	119048	0.392791	0.0338149	0.153622	0.468257
'HIST1H3A'	0	262	2	4139	2	750	90	118965	0.331726	0.115342	0.153647	0.507291
'ABCD4'	1	261	1	4140	1	751	91	118964	0.331726	0.115342	0.153647	0.157433
'SIRPB1'	1	261	4	4137	1	751	63	118992	0.330998	0.114314	0.153799	0.762684
'HTR1D'	1	261	0	4141	0	752	17	119038	0.406908	0.0382968	0.154982	0.102396
'MRPS5'	1	261	0	4141	0	752	17	119038	0.406908	0.0382968	0.154982	0.102396
'TIMM44'	1	261	0	4141	0	752	17	119038	0.406908	0.0382968	0.154982	0.102396
'ZNF441'	1	261	0	4141	0	752	17	119038	0.406908	0.0382968	0.154982	0.102396
'SETD3'	1	261	0	4141	0	752	17	119038	0.406908	0.0382968	0.154982	0.102396
'SCUBE1'	1	261	0	4141	0	752	17	119038	0.406908	0.0382968	0.154982	0.102396
'TNRC6A'	0	262	1	4140	1	751	16	119039	0.406908	0.0382968	0.154982	0.441761
'SSTR2'	0	262	1	4140	1	751	16	119039	0.406908	0.0382968	0.154982	0.441761
'FOXL1'	0	262	1	4140	1	751	16	119039	0.406908	0.0382968	0.154982	0.441761
'SLURP1'	0	262	1	4140	1	751	16	119039	0.406908	0.0382968	0.154982	0.441761
'PTGFR'	0	262	1	4140	1	751	16	119039	0.406908	0.0382968	0.154982	0.441761
'SNAP29'	0	262	1	4140	1	751	16	119039	0.406908	0.0382968	0.154982	0.441761
'VPS36'	0	262	1	4140	1	751	16	119039	0.406908	0.0382968	0.154982	0.441761
'GPT'	0	262	4	4137	3	749	176	118879	0.325115	0.156725	0.155945	0.410987
'CSMD3'	1	261	4	4137	1	751	64	118991	0.337011	0.117745	0.156024	0.754616
'CYB5R4'	0	262	0	4141	1	751	26	119029	0.420524	0.0429662	0.156356	NA
'VPS54'	0	262	0	4141	1	751	26	119029	0.420524	0.0429662	0.156356	NA
'HBG1'	0	262	0	4141	1	751	26	119029	0.420524	0.0429662	0.156356	NA
'SLC25A1'	0	262	0	4141	1	751	26	119029	0.420524	0.0429662	0.156356	NA
'MSRB3'	0	262	0	4141	1	751	26	119029	0.420524	0.0429662	0.156356	NA
'MUC7'	0	262	0	4141	1	751	26	119029	0.420524	0.0429662	0.156356	NA
'KIAA0895L'	0	262	0	4141	1	751	26	119029	0.420524	0.0429662	0.156356	NA
'JAML'	0	262	0	4141	1	751	26	119029	0.420524	0.0429662	0.156356	NA
'ZNF330'	0	262	0	4141	1	751	26	119029	0.420524	0.0429662	0.156356	NA
'CSNK1G3'	0	262	0	4141	1	751	26	119029	0.420524	0.0429662	0.156356	NA
'MPZL3'	0	262	5	4136	3	749	167	118888	0.326377	0.157472	0.156481	0.346162
'PSAPL1'	0	262	4	4137	2	750	73	118982	0.341258	0.120404	0.157445	0.301564
'TGM7'	0	262	5	4136	3	749	168	118887	0.33018	0.160039	0.15799	0.347575
'SLCO5A1'	0	262	2	4139	2	750	92	118963	0.343684	0.122229	0.158056	0.511859
'PRC1'	0	262	2	4139	2	750	92	118963	0.343684	0.122229	0.158056	0.511859
'GPNMB'	0	262	3	4138	2	750	83	118972	0.345477	0.123066	0.15886	0.399433
'CYP1A2'	0	262	3	4138	2	750	83	118972	0.345477	0.123066	0.15886	0.399433
'PRPF18'	1	261	1	4140	0	752	8	119047	0.410889	0.0388886	0.158935	0.440802
'CYC1'	1	261	1	4140	0	752	8	119047	0.410889	0.0388886	0.158935	0.440802
'VPS18'	1	261	1	4140	0	752	8	119047	0.410889	0.0388886	0.158935	0.440802
'DHX35'	0	262	10	4131	3	749	122	118933	0.332647	0.161168	0.159172	0.122594
'SLCO4A1'	1	261	3	4138	1	751	75	118980	0.347266	0.123899	0.159671	0.543681
'ADCY7'	0	262	3	4138	3	749	188	118867	0.33524	0.163683	0.159926	0.490134
'DGKQ'	1	261	1	4140	1	751	94	118961	0.349668	0.125732	0.160269	0.149561
'PCDHGC5'	1	261	1	4140	1	751	94	118961	0.349668	0.125732	0.160269	0.149561
'C2orf68'	1	261	0	4141	0	752	18	119037	0.424565	0.0436328	0.160287	0.0954538
'PSMC3'	0	262	1	4140	1	751	17	119038	0.424565	0.0436328	0.160287	0.454523
'IGF1R'	1	261	0	4141	0	752	18	119037	0.424565	0.0436328	0.160287	0.0954538
'ILF3'	1	261	0	4141	0	752	18	119037	0.424565	0.0436328	0.160287	0.0954538
'MTF2'	0	262	1	4140	1	751	17	119038	0.424565	0.0436328	0.160287	0.454523
'SLC11A2'	0	262	1	4140	1	751	17	119038	0.424565	0.0436328	0.160287	0.454523
'NTN4'	0	262	1	4140	1	751	17	119038	0.424565	0.0436328	0.160287	0.454523
'DRGX'	0	262	1	4140	1	751	17	119038	0.424565	0.0436328	0.160287	0.454523
'TMCO2'	0	262	1	4140	1	751	17	119038	0.424565	0.0436328	0.160287	0.454523
'TSPO2'	0	262	1	4140	1	751	17	119038	0.424565	0.0436328	0.160287	0.454523
'COA1'	1	261	0	4141	0	752	18	119037	0.424565	0.0436328	0.160287	0.0954538
'OR2B3'	1	261	0	4141	0	752	18	119037	0.424565	0.0436328	0.160287	0.0954538
'C6'	1	261	9	4132	2	750	124	118931	0.336485	0.163774	0.160703	0.76751
'ADAMTSL3'	0	262	3	4138	2	750	84	118971	0.351474	0.126584	0.161082	0.402181
'PKD2L1'	0	262	6	4135	3	749	161	118894	0.33909	0.165993	0.16157	0.293988
'TBC1D23'	0	262	0	4141	1	751	27	119028	0.437761	0.0485465	0.161653	NA
'ARHGEF17'	0	262	0	4141	1	751	27	119028	0.437761	0.0485465	0.161653	NA
'ZNF318'	0	262	0	4141	1	751	27	119028	0.437761	0.0485465	0.161653	NA
'SEC31A'	0	262	0	4141	1	751	27	119028	0.437761	0.0485465	0.161653	NA
'CD5L'	0	262	0	4141	1	751	27	119028	0.437761	0.0485465	0.161653	NA
'MRPS24'	0	262	0	4141	1	751	27	119028	0.437761	0.0485465	0.161653	NA
'UTS2B'	0	262	0	4141	1	751	27	119028	0.437761	0.0485465	0.161653	NA
'CABS1'	0	262	0	4141	1	751	27	119028	0.437761	0.0485465	0.161653	NA
'PLEKHJ1'	0	262	0	4141	1	751	27	119028	0.437761	0.0485465	0.161653	NA
'PRAMEF1'	0	262	0	4141	1	751	27	119028	0.437761	0.0485465	0.161653	NA
'ZNF583'	0	262	0	4141	1	751	27	119028	0.437761	0.0485465	0.161653	NA
'CROT'	2	260	10	4131	1	751	107	118948	0.338988	0.165249	0.161795	0.542247
'CYB5D2'	0	262	4	4137	2	750	75	118980	0.353276	0.127432	0.161903	0.307883
'CPVL'	2	260	5	4136	0	752	49	119006	0.352598	0.126369	0.16215	0.191025
'POC1B'	0	262	5	4136	2	750	66	118989	0.355072	0.128276	0.162731	0.226276
'EVC2'	1	261	2	4139	2	750	191	118864	0.342874	0.168906	0.162958	0.237426
'PPP1R42'	2	260	9	4132	0	752	12	119043	0.353531	0.12599	0.163276	0.609671
'ARHGAP11A'	0	262	3	4138	2	750	85	118970	0.357474	0.130141	0.16331	0.404893
'NDUFB9'	0	262	3	4138	2	750	85	118970	0.357474	0.130141	0.16331	0.404893
'AP4E1'	2	260	7	4134	0	752	31	119024	0.356126	0.127991	0.163842	0.361777
'EME1'	0	262	1	4140	2	750	104	118951	0.359807	0.131963	0.163887	0.661496
'DCLRE1C'	2	260	2	4139	0	752	78	118977	0.359288	0.131004	0.164139	0.0279599
'CCDC88A'	0	262	2	4139	1	751	8	119047	0.428586	0.0442873	0.164214	0.141176
'SLC12A8'	1	261	2	4139	1	751	87	118968	0.363475	0.133734	0.165542	0.331125
'TNK2'	1	261	2	4139	1	751	87	118968	0.363475	0.133734	0.165542	0.331125
'DUXA'	0	262	1	4140	1	751	18	119037	0.441835	0.0492768	0.165558	0.466473
'TRAPPC8'	1	261	0	4141	0	752	19	119036	0.441835	0.0492768	0.165558	0.0890614
'HOXB7'	0	262	1	4140	1	751	18	119037	0.441835	0.0492768	0.165558	0.466473
'SMCHD1'	0	262	1	4140	1	751	18	119037	0.441835	0.0492768	0.165558	0.466473
'NLRP3'	0	262	1	4140	1	751	18	119037	0.441835	0.0492768	0.165558	0.466473
'CACNA1B'	0	262	1	4140	1	751	18	119037	0.441835	0.0492768	0.165558	0.466473
'DNM3'	0	262	1	4140	1	751	18	119037	0.441835	0.0492768	0.165558	0.466473
'AKR1B1'	0	262	1	4140	1	751	18	119037	0.441835	0.0492768	0.165558	0.466473
'PRR13'	0	262	1	4140	1	751	18	119037	0.441835	0.0492768	0.165558	0.466473
'FAM47C'	1	261	0	4141	0	752	19	119036	0.441835	0.0492768	0.165558	0.0890614
'FTCD'	0	262	1	4140	2	750	105	118950	0.365785	0.135562	0.166106	0.662999
'C8orf58'	1	261	0	4141	1	751	106	118949	0.365785	0.135562	0.166106	0.0152336
'CNGB1'	1	261	5	4136	2	750	165	118890	0.350612	0.173921	0.166161	0.700478
'HARBI1'	0	262	4	4137	2	750	77	118978	0.365301	0.134614	0.166381	0.314045
'AURKB'	1	261	6	4135	2	750	156	118899	0.351909	0.174709	0.166724	0.839788
'MAMSTR'	0	262	0	4141	1	751	28	119027	0.454625	0.0544181	0.166916	NA
'TMEM138'	0	262	0	4141	1	751	28	119027	0.454625	0.0544181	0.166916	NA
'LMOD3'	0	262	0	4141	1	751	28	119027	0.454625	0.0544181	0.166916	NA
'PTCHD4'	0	262	0	4141	1	751	28	119027	0.454625	0.0544181	0.166916	NA
'CIART'	0	262	0	4141	1	751	28	119027	0.454625	0.0544181	0.166916	NA
'SRSF12'	0	262	0	4141	1	751	28	119027	0.454625	0.0544181	0.166916	NA
'GPR35'	0	262	0	4141	1	751	28	119027	0.454625	0.0544181	0.166916	NA
'CLP1'	0	262	0	4141	1	751	28	119027	0.454625	0.0544181	0.166916	NA
'RNF212B'	0	262	0	4141	1	751	28	119027	0.454625	0.0544181	0.166916	NA
'KREMEN2'	0	262	0	4141	1	751	28	119027	0.454625	0.0544181	0.166916	NA
'PSORS1C2'	0	262	0	4141	1	751	28	119027	0.454625	0.0544181	0.166916	NA
'ZNF205'	0	262	0	4141	1	751	28	119027	0.454625	0.0544181	0.166916	NA
'MTCL1'	0	262	2	4139	2	750	96	118959	0.367633	0.136466	0.16694	0.520633
'ZNF396'	0	262	5	4136	2	750	68	118987	0.367122	0.135488	0.167227	0.232958
'PIKFYVE'	1	261	2	4139	1	751	88	118967	0.369477	0.137365	0.16778	0.326853
'OR2G6'	1	261	5	4136	1	751	60	118995	0.368938	0.136358	0.16808	0.902738
'OR4P4'	1	261	2	4139	0	752	0	119055	0.432586	0.044929	0.168139	NA
'ZNF709'	0	262	1	4140	2	750	106	118949	0.371764	0.139198	0.168331	0.664483
'CRY2'	0	262	2	4139	1	751	9	119046	0.44589	0.0499947	0.169461	0.162144
'CTSD'	1	261	1	4140	0	752	10	119045	0.44589	0.0499947	0.169461	0.39396
'ANP32D'	0	262	2	4139	1	751	9	119046	0.44589	0.0499947	0.169461	0.162144
'FRY'	1	261	7	4134	1	751	42	119013	0.372554	0.138084	0.16981	0.725422
'FAM149B1'	1	261	2	4139	1	751	89	118966	0.375478	0.141031	0.170022	0.322652
'FAM86C1'	1	261	2	4139	1	751	89	118966	0.375478	0.141031	0.170022	0.322652
'ADH1A'	1	261	5	4136	1	751	61	118994	0.374976	0.140035	0.170344	0.893954
'SLFN11'	0	262	6	4135	3	749	167	118888	0.362196	0.181996	0.170789	0.302643
'MYMK'	1	261	0	4141	0	752	20	119035	0.458726	0.0552126	0.170797	0.0831626
'FDCSP'	1	261	0	4141	0	752	20	119035	0.458726	0.0552126	0.170797	0.0831626
'ATAT1'	1	261	0	4141	0	752	20	119035	0.458726	0.0552126	0.170797	0.0831626
'ZNF689'	1	261	0	4141	0	752	20	119035	0.458726	0.0552126	0.170797	0.0831626
'SLC25A46'	0	262	1	4140	1	751	19	119036	0.458726	0.0552126	0.170797	0.477693
'MRPS23'	0	262	1	4140	1	751	19	119036	0.458726	0.0552126	0.170797	0.477693
'FBXO4'	1	261	0	4141	0	752	20	119035	0.458726	0.0552126	0.170797	0.0831626
'CALHM1'	0	262	1	4140	1	751	19	119036	0.458726	0.0552126	0.170797	0.477693
'PIP4P2'	0	262	1	4140	1	751	19	119036	0.458726	0.0552126	0.170797	0.477693
'KNL1'	0	262	1	4140	1	751	19	119036	0.458726	0.0552126	0.170797	0.477693
'ODR4'	0	262	1	4140	1	751	19	119036	0.458726	0.0552126	0.170797	0.477693
'PEX11B'	0	262	1	4140	1	751	19	119036	0.458726	0.0552126	0.170797	0.477693
'C4orf33'	0	262	1	4140	1	751	19	119036	0.458726	0.0552126	0.170797	0.477693
'EXOSC8'	0	262	4	4137	2	750	79	118976	0.377328	0.141941	0.170878	0.320055
'ENPP7'	2	260	2	4139	0	752	81	118974	0.377328	0.141941	0.170878	0.0254173
'MIIP'	0	262	2	4139	2	750	98	118957	0.379613	0.143804	0.171412	0.524848
'TRIP11'	1	261	9	4132	3	749	247	118808	0.358318	0.206799	0.171717	0.939824
'KRT26'	1	261	7	4134	2	750	150	118905	0.364827	0.183614	0.171939	0.957828
'RACGAP1'	0	262	0	4141	1	751	29	119026	0.471125	0.0605648	0.172147	NA
'FAM98B'	0	262	0	4141	1	751	29	119026	0.471125	0.0605648	0.172147	NA
'PTPRK'	0	262	0	4141	1	751	29	119026	0.471125	0.0605648	0.172147	NA
'NF1'	0	262	0	4141	1	751	29	119026	0.471125	0.0605648	0.172147	NA
'CNPPD1'	0	262	0	4141	1	751	29	119026	0.471125	0.0605648	0.172147	NA
'HOXC9'	0	262	0	4141	1	751	29	119026	0.471125	0.0605648	0.172147	NA
'KRT10'	0	262	0	4141	1	751	29	119026	0.471125	0.0605648	0.172147	NA
'R3HDM4'	0	262	0	4141	1	751	29	119026	0.471125	0.0605648	0.172147	NA
'COL26A1'	0	262	0	4141	1	751	29	119026	0.471125	0.0605648	0.172147	NA
'TTC39A'	0	262	0	4141	1	751	29	119026	0.471125	0.0605648	0.172147	NA
'CD320'	0	262	0	4141	1	751	29	119026	0.471125	0.0605648	0.172147	NA
'MMP28'	0	262	0	4141	1	751	29	119026	0.471125	0.0605648	0.172147	NA
'FAM124A'	1	261	2	4139	1	751	90	118965	0.381479	0.144733	0.172269	0.31852
'LRIT2'	2	260	4	4137	0	752	63	118992	0.381013	0.143747	0.172612	0.109406
'MAN2C1'	2	260	14	4127	4	748	408	118647	0.291089	0.185239	0.172865	0.677665
'GIMAP8'	1	261	3	4138	1	751	81	118974	0.383341	0.145658	0.173134	0.508387
'NT5C1B-RDH14'	1	261	1	4140	1	751	100	118955	0.385601	0.147525	0.173655	0.135126
'IQCG'	1	261	4	4137	1	751	72	118983	0.385197	0.146578	0.174006	0.694789
'CDH17'	0	262	5	4136	2	750	71	118984	0.385197	0.146578	0.174006	0.242707
'ACO1'	1	261	2	4139	1	751	91	118964	0.387479	0.148469	0.174521	0.314454
'ST7L'	0	262	3	4138	2	750	90	118965	0.387479	0.148469	0.174521	0.417937
'CCDC113'	0	262	3	4138	2	750	90	118965	0.387479	0.148469	0.174521	0.417937
'OR2W1'	0	262	2	4139	1	751	10	119045	0.46281	0.0559943	0.174674	0.182038
'EFCAB13'	0	262	8	4133	3	749	151	118904	0.372606	0.189106	0.17506	0.21216
'CHRND'	1	261	3	4138	1	751	82	118973	0.389351	0.149409	0.175394	0.502825
'TPH1'	1	261	6	4135	1	751	54	119001	0.388894	0.148405	0.175771	0.943135
'ETV1'	0	262	1	4140	1	751	20	119035	0.475249	0.0614235	0.176002	0.488252
'PLD3'	0	262	1	4140	1	751	20	119035	0.475249	0.0614235	0.176002	0.488252
'ACTN2'	0	262	1	4140	1	751	20	119035	0.475249	0.0614235	0.176002	0.488252
'ETFRF1'	1	261	0	4141	0	752	21	119034	0.475249	0.0614235	0.176002	0.0777094
'TCP10L'	1	261	0	4141	0	752	21	119034	0.475249	0.0614235	0.176002	0.0777094
'ELP5'	0	262	1	4140	1	751	20	119035	0.475249	0.0614235	0.176002	0.488252
'MTPAP'	0	262	1	4140	1	751	20	119035	0.475249	0.0614235	0.176002	0.488252
'SH2D2A'	0	262	1	4140	1	751	20	119035	0.475249	0.0614235	0.176002	0.488252
'PDSS1'	0	262	1	4140	1	751	20	119035	0.475249	0.0614235	0.176002	0.488252
'PIPOX'	1	261	4	4137	1	751	73	118982	0.391218	0.150345	0.176274	0.687848
'ZNF519'	1	261	4	4137	1	751	73	118982	0.391218	0.150345	0.176274	0.687848
'DPY19L4'	1	261	14	4127	3	749	204	118851	0.369598	0.214914	0.176528	0.533216
'MYO5A'	0	262	3	4138	2	750	91	118964	0.393476	0.152239	0.176777	0.420447
'KCNMB3'	0	262	3	4138	2	750	91	118964	0.393476	0.152239	0.176777	0.420447
'IQCH'	1	261	5	4136	2	750	172	118883	0.377727	0.192981	0.177014	0.676476
'ACTR8'	0	262	1	4140	2	750	110	118945	0.395668	0.154089	0.177279	0.670228
'OR13C2'	0	262	0	4141	1	751	30	119025	0.48727	0.0669702	0.177344	NA
'MUSK'	0	262	0	4141	1	751	30	119025	0.48727	0.0669702	0.177344	NA
'AMTN'	0	262	0	4141	1	751	30	119025	0.48727	0.0669702	0.177344	NA
'EXTL2'	0	262	0	4141	1	751	30	119025	0.48727	0.0669702	0.177344	NA
'ZSWIM5'	0	262	0	4141	1	751	30	119025	0.48727	0.0669702	0.177344	NA
'NPPA'	0	262	0	4141	1	751	30	119025	0.48727	0.0669702	0.177344	NA
'ZADH2'	0	262	0	4141	1	751	30	119025	0.48727	0.0669702	0.177344	NA
'CXCL2'	0	262	0	4141	1	751	30	119025	0.48727	0.0669702	0.177344	NA
'RAB4A'	0	262	0	4141	1	751	30	119025	0.48727	0.0669702	0.177344	NA
'STX19'	0	262	0	4141	1	751	30	119025	0.48727	0.0669702	0.177344	NA
'NEURL4'	0	262	0	4141	1	751	30	119025	0.48727	0.0669702	0.177344	NA
'NVL'	1	261	3	4138	1	751	83	118972	0.395359	0.153194	0.177658	0.49735
'TNK1'	0	262	12	4129	0	752	243	118812	0.239062	0.129575	0.177716	NA
'PTCH2'	0	262	5	4136	3	749	181	118874	0.380274	0.194916	0.177986	0.365186
'SCUBE2'	0	262	12	4129	0	752	248	118807	0.233992	0.126959	0.178053	NA
'NT5C1B'	1	261	1	4140	1	751	102	118953	0.397572	0.155068	0.178154	0.130671
'PDE6A'	1	261	4	4137	1	751	74	118981	0.397237	0.154145	0.178546	0.681016
'CUBN'	0	262	17	4124	6	746	405	118650	0.307809	0.198098	0.178558	0.114725
'CEP135'	2	260	4	4137	1	751	174	118881	0.381624	0.195766	0.178579	0.066322
'BAIAP3'	0	262	8	4133	0	752	282	118773	0.239305	0.130105	0.179028	NA
'ELOA2'	1	261	2	4139	1	751	93	118962	0.39947	0.156042	0.179037	0.306517
'HIST1H4E'	1	261	7	4134	2	750	155	118900	0.384317	0.197459	0.179769	0.937509
'EIF4E1B'	1	261	1	4140	0	752	12	119043	0.479355	0.0622691	0.179855	0.355133
'MED4'	1	261	1	4140	0	752	12	119043	0.479355	0.0622691	0.179855	0.355133
'MYL1'	0	262	2	4139	1	751	11	119044	0.479355	0.0622691	0.179855	0.200864
'MMP3'	0	262	4	4137	2	750	83	118972	0.401364	0.157012	0.179926	0.331645
'SMARCAL1'	0	262	4	4137	2	750	83	118972	0.401364	0.157012	0.179926	0.331645
'ADAMTS7'	1	261	3	4138	1	751	84	118971	0.401364	0.157012	0.179926	0.491958
'CNR2'	1	261	3	4138	1	751	84	118971	0.401364	0.157012	0.179926	0.491958
'PSG5'	0	262	7	4134	2	750	55	119000	0.400979	0.156032	0.180345	0.119455
'PCDHGB7'	0	262	2	4139	2	750	102	118953	0.403552	0.158888	0.18041	0.532961
'QARS'	2	260	3	4138	0	752	76	118979	0.403253	0.157977	0.180823	0.0540551
'ZDHHC13'	0	262	5	4136	2	750	74	118981	0.403253	0.157977	0.180823	0.252138
'ZNF605'	1	261	0	4141	0	752	22	119033	0.491411	0.0678929	0.181175	0.07266
'HP'	1	261	0	4141	0	752	22	119033	0.491411	0.0678929	0.181175	0.07266
'TNFRSF9'	0	262	1	4140	1	751	21	119034	0.491411	0.0678929	0.181175	0.498211
'SCAF8'	0	262	1	4140	1	751	21	119034	0.491411	0.0678929	0.181175	0.498211
'BAZ2B'	1	261	0	4141	0	752	22	119033	0.491411	0.0678929	0.181175	0.07266
'HEATR1'	1	261	0	4141	0	752	22	119033	0.491411	0.0678929	0.181175	0.07266
'HMGXB3'	0	262	1	4140	1	751	21	119034	0.491411	0.0678929	0.181175	0.498211
'UBXN2A'	0	262	1	4140	1	751	21	119034	0.491411	0.0678929	0.181175	0.498211
'TOM1L2'	0	262	1	4140	1	751	21	119034	0.491411	0.0678929	0.181175	0.498211
'CBFA2T2'	0	262	1	4140	1	751	21	119034	0.491411	0.0678929	0.181175	0.498211
'JOSD2'	0	262	1	4140	1	751	21	119034	0.491411	0.0678929	0.181175	0.498211
'OR51L1'	0	262	1	4140	1	751	21	119034	0.491411	0.0678929	0.181175	0.498211
'ICAM2'	0	262	1	4140	1	751	21	119034	0.491411	0.0678929	0.181175	0.498211
'PABPC1L'	0	262	1	4140	1	751	21	119034	0.491411	0.0678929	0.181175	0.498211
'OR7D4'	0	262	1	4140	1	751	21	119034	0.491411	0.0678929	0.181175	0.498211
'MYOC'	0	262	3	4138	2	750	93	118962	0.405461	0.159877	0.181301	0.425375
'PCDHB12'	1	261	5	4136	1	751	66	118989	0.405137	0.158938	0.181726	0.852209
'SPIDR'	0	262	4	4137	3	749	193	118862	0.390607	0.202461	0.18209	0.432094
'KAT14'	1	261	3	4138	1	751	85	118970	0.407365	0.160862	0.182198	0.486648
'SEC14L3'	1	261	6	4135	2	750	166	118889	0.390792	0.202242	0.182323	0.802186
'SCGN'	0	262	0	4141	1	751	31	119024	0.503069	0.073618	0.182509	NA
'BMPR1B'	0	262	0	4141	1	751	31	119024	0.503069	0.073618	0.182509	NA
'BTBD7'	0	262	0	4141	1	751	31	119024	0.503069	0.073618	0.182509	NA
'NDUFS2'	0	262	0	4141	1	751	31	119024	0.503069	0.073618	0.182509	NA
'ARMC5'	0	262	0	4141	1	751	31	119024	0.503069	0.073618	0.182509	NA
'KRTAP10-12'	0	262	0	4141	1	751	31	119024	0.503069	0.073618	0.182509	NA
'RGP1'	0	262	0	4141	1	751	31	119024	0.503069	0.073618	0.182509	NA
'GAREM2'	0	262	0	4141	1	751	31	119024	0.503069	0.073618	0.182509	NA
'ACOT9'	0	262	0	4141	1	751	31	119024	0.503069	0.073618	0.182509	NA
'CHPF2'	0	262	5	4136	0	752	332	118723	0.219186	0.119891	0.182677	NA
'SLC35F2'	0	262	3	4138	2	750	94	118961	0.411448	0.163744	0.183569	0.427794
'LMTK3'	1	261	2	4139	0	752	3	119052	0.483446	0.0631012	0.183705	0.711095
'ZNF534'	0	262	14	4127	0	752	261	118794	0.203733	0.111079	0.183925	NA
'ZNF749'	0	262	8	4133	0	752	315	118740	0.208008	0.113794	0.184691	NA
'SH3D19'	2	260	5	4136	0	752	59	118996	0.413048	0.163788	0.184932	0.153722
'FGFR1OP2'	1	261	1	4140	0	752	13	119042	0.495537	0.0688023	0.185003	0.338025
'RDH11'	1	261	1	4140	0	752	13	119042	0.495537	0.0688023	0.185003	0.338025
'SDR16C5'	1	261	1	4140	0	752	13	119042	0.495537	0.0688023	0.185003	0.338025
'FUBP3'	1	261	1	4140	0	752	13	119042	0.495537	0.0688023	0.185003	0.338025
'MTFR1'	0	262	2	4139	1	751	12	119043	0.495537	0.0688023	0.185003	0.218656
'SIDT1'	0	262	8	4133	2	750	48	119007	0.414934	0.164755	0.185858	0.0761439
'ZNF114'	0	262	11	4130	0	752	294	118761	0.200756	0.109762	0.186226	NA
'ECH1'	0	262	1	4140	2	750	114	118941	0.419527	0.169499	0.186296	0.675689
'PDSS2'	1	261	0	4141	0	752	23	119032	0.507224	0.0746043	0.186316	0.0679779
'NPR2'	1	261	0	4141	0	752	23	119032	0.507224	0.0746043	0.186316	0.0679779
'B3GALT2'	1	261	0	4141	0	752	23	119032	0.507224	0.0746043	0.186316	0.0679779
'EPB41L1'	0	262	1	4140	1	751	22	119033	0.507224	0.0746043	0.186316	0.507625
'ZNF366'	0	262	1	4140	1	751	22	119033	0.507224	0.0746043	0.186316	0.507625
'PRUNE1'	0	262	1	4140	1	751	22	119033	0.507224	0.0746043	0.186316	0.507625
'ANKRD44'	0	262	1	4140	1	751	22	119033	0.507224	0.0746043	0.186316	0.507625
'FAM166B'	0	262	1	4140	1	751	22	119033	0.507224	0.0746043	0.186316	0.507625
'BATF2'	0	262	1	4140	1	751	22	119033	0.507224	0.0746043	0.186316	0.507625
'SAMD13'	0	262	1	4140	1	751	22	119033	0.507224	0.0746043	0.186316	0.507625
'MYO1F'	1	261	3	4138	1	751	87	118968	0.419353	0.168655	0.186754	0.476266
'METTL4'	1	261	3	4138	1	751	87	118968	0.419353	0.168655	0.186754	0.476266
'LPIN3'	0	262	6	4135	0	752	340	118715	0.203353	0.1115	0.18705	NA
'ELMOD3'	1	261	6	4135	1	751	59	118996	0.419075	0.167714	0.187232	0.990871
'RGS20'	0	262	0	4141	1	751	32	119023	0.518532	0.0804924	0.187642	NA
'AOAH'	0	262	0	4141	1	751	32	119023	0.518532	0.0804924	0.187642	NA
'NAV2'	0	262	0	4141	1	751	32	119023	0.518532	0.0804924	0.187642	NA
'NOTCH3'	0	262	0	4141	1	751	32	119023	0.518532	0.0804924	0.187642	NA
'PDZRN4'	0	262	0	4141	1	751	32	119023	0.518532	0.0804924	0.187642	NA
'DPH5'	0	262	0	4141	1	751	32	119023	0.518532	0.0804924	0.187642	NA
'OR1L6'	0	262	0	4141	1	751	32	119023	0.518532	0.0804924	0.187642	NA
'CCDC93'	0	262	0	4141	1	751	32	119023	0.518532	0.0804924	0.187642	NA
'YIF1B'	0	262	0	4141	1	751	32	119023	0.518532	0.0804924	0.187642	NA
'SNTA1'	0	262	0	4141	1	751	32	119023	0.518532	0.0804924	0.187642	NA
'OR2K2'	0	262	0	4141	1	751	32	119023	0.518532	0.0804924	0.187642	NA
'ZNF789'	0	262	5	4136	2	750	77	118978	0.421272	0.169665	0.187674	0.261263
'UGT1A7'	0	262	1	4140	2	750	115	118940	0.425479	0.173427	0.18856	0.677013
'APOA5'	0	262	1	4140	2	750	115	118940	0.425479	0.173427	0.18856	0.677013
'MARC1'	1	261	2	4139	0	752	4	119051	0.499647	0.0696981	0.188829	0.669879
'ZNF484'	1	261	3	4138	1	751	88	118967	0.425339	0.172597	0.189037	0.471191
'TMEM270'	0	262	2	4139	2	750	106	118949	0.42743	0.174479	0.189475	0.540678
'HHATL'	0	262	2	4139	2	750	106	118949	0.42743	0.174479	0.189475	0.540678
'TSNARE1'	0	262	2	4139	2	750	106	118949	0.42743	0.174479	0.189475	0.540678
'CA5A'	1	261	1	4140	0	752	14	119041	0.511365	0.0755773	0.190119	0.322191
'YLPM1'	0	262	2	4139	1	751	13	119042	0.511365	0.0755773	0.190119	0.23547
'GTF3C6'	1	261	0	4141	0	752	24	119031	0.522697	0.0815417	0.191424	0.0636309
'SPIB'	1	261	0	4141	0	752	24	119031	0.522697	0.0815417	0.191424	0.0636309
'RHBDF2'	1	261	0	4141	0	752	24	119031	0.522697	0.0815417	0.191424	0.0636309
'SLC5A1'	0	262	1	4140	1	751	23	119032	0.522697	0.0815417	0.191424	0.51654
'ST6GALNAC6'	0	262	1	4140	1	751	23	119032	0.522697	0.0815417	0.191424	0.51654
'ATP9A'	0	262	1	4140	1	751	23	119032	0.522697	0.0815417	0.191424	0.51654
'SKA2'	0	262	1	4140	1	751	23	119032	0.522697	0.0815417	0.191424	0.51654
'B3GALT4'	0	262	1	4140	1	751	23	119032	0.522697	0.0815417	0.191424	0.51654
'LSM3'	1	261	0	4141	0	752	24	119031	0.522697	0.0815417	0.191424	0.0636309
'SLC18B1'	1	261	0	4141	0	752	24	119031	0.522697	0.0815417	0.191424	0.0636309
'LEMD1'	1	261	0	4141	0	752	24	119031	0.522697	0.0815417	0.191424	0.0636309
'BAK1'	0	262	1	4140	1	751	23	119032	0.522697	0.0815417	0.191424	0.51654
'ZNF41'	0	262	1	4140	1	751	23	119032	0.522697	0.0815417	0.191424	0.51654
'MYO3B'	1	261	13	4128	4	748	277	118778	0.231479	0.130809	0.191458	0.577228
'ZGRF1'	0	262	0	4141	0	752	406	118649	0.197268	0.10869	0.191655	NA
'TEKT2'	0	262	2	4139	2	750	107	118948	0.433386	0.17845	0.19175	0.542549
'ADAMTS8'	0	262	5	4136	2	750	79	118976	0.433257	0.177607	0.192258	0.267183
'ZNF528'	1	261	2	4139	1	751	99	118956	0.435341	0.179512	0.192678	0.284166
'ANKRD53'	0	262	3	4138	2	750	98	118957	0.435341	0.179512	0.192678	0.437179
'NSD2'	0	262	0	4141	1	751	33	119022	0.533668	0.0875777	0.192742	NA
'TTC17'	0	262	0	4141	1	751	33	119022	0.533668	0.0875777	0.192742	NA
'PRR14L'	0	262	0	4141	1	751	33	119022	0.533668	0.0875777	0.192742	NA
'DCAF4L2'	0	262	0	4141	1	751	33	119022	0.533668	0.0875777	0.192742	NA
'CACNG6'	0	262	0	4141	1	751	33	119022	0.533668	0.0875777	0.192742	NA
'LRIT3'	0	262	0	4141	1	751	33	119022	0.533668	0.0875777	0.192742	NA
'DEK'	0	262	0	4141	1	751	33	119022	0.533668	0.0875777	0.192742	NA
'ZNF112'	0	262	0	4141	1	751	33	119022	0.533668	0.0875777	0.192742	NA
'C14orf180'	0	262	0	4141	1	751	33	119022	0.533668	0.0875777	0.192742	NA
'RANGAP1'	0	262	0	4141	1	751	33	119022	0.533668	0.0875777	0.192742	NA
'PKHD1L1'	2	260	19	4122	7	745	692	118363	0.222362	0.151747	0.192903	0.964152
'PPP1R12B'	1	261	3	4138	1	751	90	118965	0.437292	0.180569	0.193614	0.461262
'C1orf127'	1	261	1	4140	1	751	109	118946	0.439334	0.18245	0.194028	0.116327
'LYPD6'	1	261	1	4140	1	751	109	118946	0.439334	0.18245	0.194028	0.116327
'SMPD1'	1	261	2	4139	1	751	100	118955	0.441298	0.183526	0.194964	0.28064
'FUT5'	1	261	1	4140	0	752	15	119040	0.526849	0.0825775	0.195203	0.307478
'RABEP1'	1	261	1	4140	0	752	15	119040	0.526849	0.0825775	0.195203	0.307478
'GEMIN7'	1	261	1	4140	0	752	15	119040	0.526849	0.0825775	0.195203	0.307478
'SLC25A51'	1	261	1	4140	0	752	15	119040	0.526849	0.0825775	0.195203	0.307478
'PRKCH'	1	261	1	4140	0	752	15	119040	0.526849	0.0825775	0.195203	0.307478
'SNX16'	1	261	1	4140	0	752	15	119040	0.526849	0.0825775	0.195203	0.307478
'HIVEP1'	1	261	1	4140	0	752	15	119040	0.526849	0.0825775	0.195203	0.307478
'SYT6'	0	262	2	4139	1	751	14	119041	0.526849	0.0825775	0.195203	0.251365
'GSDME'	0	262	6	4135	2	750	71	118984	0.441181	0.182669	0.195504	0.201394
'DPYS'	2	260	9	4132	1	751	138	118917	0.423869	0.226012	0.195979	0.361207
'CFAP65'	0	262	12	4129	5	747	304	118751	0.251462	0.145019	0.196136	0.1628
'OMP'	0	262	1	4140	1	751	24	119031	0.537841	0.0886892	0.1965	0.524998
'ACTA1'	1	261	0	4141	0	752	25	119030	0.537841	0.0886892	0.1965	0.0595906
'LLGL1'	0	262	1	4140	1	751	24	119031	0.537841	0.0886892	0.1965	0.524998
'ZNF20'	0	262	1	4140	1	751	24	119031	0.537841	0.0886892	0.1965	0.524998
'KCNS1'	0	262	1	4140	1	751	24	119031	0.537841	0.0886892	0.1965	0.524998
'CCDC58'	0	262	1	4140	1	751	24	119031	0.537841	0.0886892	0.1965	0.524998
'NRBP2'	0	262	1	4140	1	751	24	119031	0.537841	0.0886892	0.1965	0.524998
'SNX7'	0	262	1	4140	1	751	24	119031	0.537841	0.0886892	0.1965	0.524998
'ACLY'	0	262	1	4140	1	751	24	119031	0.537841	0.0886892	0.1965	0.524998
'ATP5MGL'	1	261	0	4141	0	752	25	119030	0.537841	0.0886892	0.1965	0.0595906
'DIAPH3'	0	262	11	4130	5	747	314	118741	0.252882	0.146073	0.196625	0.188181
'ZNF600'	1	261	4	4137	1	751	82	118973	0.445213	0.185663	0.196856	0.629966
'RBM19'	1	261	4	4137	1	751	82	118973	0.445213	0.185663	0.196856	0.629966
'CD300LF'	1	261	2	4139	1	751	101	118954	0.447248	0.187567	0.197253	0.277168
'AASDH'	1	261	5	4136	2	750	185	118870	0.42873	0.230288	0.197639	0.6349
'OR1F1'	0	262	1	4140	3	749	231	118824	0.429477	0.231454	0.197653	0.718412
'AXL'	0	262	0	4141	1	751	34	119021	0.548488	0.0948588	0.19781	NA
'OR6Q1'	0	262	0	4141	1	751	34	119021	0.548488	0.0948588	0.19781	NA
'ATP11B'	0	262	0	4141	1	751	34	119021	0.548488	0.0948588	0.19781	NA
'FKRP'	0	262	0	4141	1	751	34	119021	0.548488	0.0948588	0.19781	NA
'AGRP'	0	262	0	4141	1	751	34	119021	0.548488	0.0948588	0.19781	NA
'TPBG'	0	262	0	4141	1	751	34	119021	0.548488	0.0948588	0.19781	NA
'FAM218A'	0	262	0	4141	1	751	34	119021	0.548488	0.0948588	0.19781	NA
'ZNF185'	0	262	0	4141	1	751	34	119021	0.548488	0.0948588	0.19781	NA
'SELP'	0	262	9	4132	3	749	156	118899	0.429002	0.230109	0.19794	0.193158
'SVOPL'	1	261	3	4138	1	751	92	118963	0.449216	0.188652	0.198203	0.451619
'IL17RB'	1	261	3	4138	1	751	92	118963	0.449216	0.188652	0.198203	0.451619
'GABRR2'	1	261	4	4137	1	751	83	118972	0.45118	0.189732	0.199159	0.624
'GCC2'	1	261	2	4139	1	751	102	118953	0.45319	0.191634	0.199545	0.273748
'TEDC2'	0	262	0	4141	3	749	242	118813	0.435891	0.2364	0.200208	NA
'ANKRD2'	1	261	1	4140	0	752	16	119039	0.542	0.0897872	0.200256	0.293759
'OR4L1'	0	262	2	4139	1	751	15	119040	0.542	0.0897872	0.200256	0.266405
'SLC25A21'	0	262	2	4139	1	751	15	119040	0.542	0.0897872	0.200256	0.266405
'CLEC9A'	0	262	2	4139	1	751	15	119040	0.542	0.0897872	0.200256	0.266405
'NAPB'	0	262	2	4139	1	751	15	119040	0.542	0.0897872	0.200256	0.266405
'FAM71F2'	0	262	2	4139	1	751	15	119040	0.542	0.0897872	0.200256	0.266405
'ZSCAN29'	0	262	4	4137	2	750	92	118963	0.455166	0.192733	0.200501	0.3558
'KIAA0319'	0	262	4	4137	2	750	92	118963	0.455166	0.192733	0.200501	0.3558
'XPC'	1	261	3	4138	1	751	93	118962	0.455166	0.192733	0.200501	0.4469
'CCHCR1'	0	262	4	4137	2	750	92	118963	0.455166	0.192733	0.200501	0.3558
'STON1-GTF2A1L'	0	262	1	4140	3	749	233	118822	0.437338	0.237375	0.200853	0.71957
'MSS51'	0	262	0	4141	2	750	130	118925	0.459048	0.196442	0.201266	NA
'CHADL'	1	261	4	4137	1	751	84	118971	0.457138	0.193827	0.201464	0.618119
'ALPK1'	2	260	10	4131	1	751	132	118923	0.437175	0.235852	0.201487	0.431302
'KCNN3'	0	262	1	4140	1	751	25	119030	0.552665	0.0960317	0.201545	0.533036
'PTGS1'	0	262	1	4140	1	751	25	119030	0.552665	0.0960317	0.201545	0.533036
'GNAT2'	0	262	1	4140	1	751	25	119030	0.552665	0.0960317	0.201545	0.533036
'ZSCAN25'	0	262	1	4140	1	751	25	119030	0.552665	0.0960317	0.201545	0.533036
'WRNIP1'	0	262	1	4140	1	751	25	119030	0.552665	0.0960317	0.201545	0.533036
'ST3GAL3'	0	262	1	4140	1	751	25	119030	0.552665	0.0960317	0.201545	0.533036
'DAAM1'	0	262	0	4141	1	751	35	119020	0.563001	0.102321	0.202847	NA
'HIST1H2BF'	0	262	0	4141	1	751	35	119020	0.563001	0.102321	0.202847	NA
'WDFY3'	0	262	0	4141	1	751	35	119020	0.563001	0.102321	0.202847	NA
'GYPC'	0	262	0	4141	1	751	35	119020	0.563001	0.102321	0.202847	NA
'SSPN'	0	262	0	4141	1	751	35	119020	0.563001	0.102321	0.202847	NA
'GPI'	0	262	0	4141	1	751	35	119020	0.563001	0.102321	0.202847	NA
'APP'	0	262	0	4141	1	751	35	119020	0.563001	0.102321	0.202847	NA
'C10orf67'	0	262	0	4141	1	751	35	119020	0.563001	0.102321	0.202847	NA
'POLRMT'	0	262	2	4139	2	750	112	118943	0.463052	0.198716	0.203174	0.551577
'CCDC78'	0	262	2	4139	2	750	112	118943	0.463052	0.198716	0.203174	0.551577
'ADGRA2'	1	261	4	4137	1	751	85	118970	0.463087	0.197948	0.203773	0.612321
'SERPINA12'	1	261	7	4134	2	750	170	118885	0.443435	0.241122	0.203775	0.880445
'BIRC2'	1	261	2	4139	0	752	7	119048	0.546147	0.0908711	0.204008	0.576268
'GUCA1C'	1	261	2	4139	0	752	7	119048	0.546147	0.0908711	0.204008	0.576268
'MRPL39'	2	260	6	4135	0	752	58	118997	0.463029	0.197083	0.204392	0.188621
'DISP3'	0	262	1	4140	2	750	122	118933	0.466953	0.201698	0.204504	0.685849
'GAS2L2'	0	262	1	4140	2	750	122	118933	0.466953	0.201698	0.204504	0.685849
'ACTR10'	0	262	4	4137	2	750	94	118961	0.467039	0.200973	0.205107	0.360837
'LCN2'	1	261	1	4140	0	752	17	119038	0.556829	0.0971909	0.205276	0.280929
'COL1A1'	1	261	1	4140	0	752	17	119038	0.556829	0.0971909	0.205276	0.280929
'MOS'	1	261	1	4140	0	752	17	119038	0.556829	0.0971909	0.205276	0.280929
'SASH1'	0	262	2	4139	1	751	16	119039	0.556829	0.0971909	0.205276	0.28065
'TMEM132B'	0	262	2	4139	1	751	16	119039	0.556829	0.0971909	0.205276	0.28065
'CKLF-CMTM1'	1	261	1	4140	0	752	17	119038	0.556829	0.0971909	0.205276	0.280929
'GRB14'	0	262	2	4139	1	751	16	119039	0.556829	0.0971909	0.205276	0.28065
'RGL4'	2	260	7	4134	0	752	49	119006	0.464984	0.198159	0.205382	0.25568
'MPG'	0	262	2	4139	2	750	113	118942	0.46896	0.202846	0.205468	0.553319
'ADGRG3'	2	260	4	4137	1	751	191	118864	0.448494	0.24523	0.205716	0.0522212
'NLRP11'	2	260	3	4138	0	752	87	118968	0.469027	0.202095	0.206084	0.0405149
'PDK2'	1	261	0	4141	0	752	27	119028	0.56718	0.103554	0.206557	0.0523308
'AQP8'	0	262	1	4140	1	751	26	119029	0.56718	0.103554	0.206557	0.540688
'TMEM184C'	0	262	1	4140	1	751	26	119029	0.56718	0.103554	0.206557	0.540688
'NDUFA9'	0	262	1	4140	1	751	26	119029	0.56718	0.103554	0.206557	0.540688
'PSD3'	0	262	1	4140	1	751	26	119029	0.56718	0.103554	0.206557	0.540688
'NT5C'	1	261	0	4141	0	752	27	119028	0.56718	0.103554	0.206557	0.0523308
'TMEM231'	0	262	1	4140	1	751	26	119029	0.56718	0.103554	0.206557	0.540688
'RAPGEF4'	0	262	1	4140	1	751	26	119029	0.56718	0.103554	0.206557	0.540688
'CCDC169'	0	262	1	4140	1	751	26	119029	0.56718	0.103554	0.206557	0.540688
'WNT16'	0	262	1	4140	1	751	26	119029	0.56718	0.103554	0.206557	0.540688
'GOPC'	1	261	0	4141	0	752	27	119028	0.56718	0.103554	0.206557	0.0523308
'LIPH'	0	262	1	4140	1	751	26	119029	0.56718	0.103554	0.206557	0.540688
'FAM133B'	0	262	1	4140	1	751	26	119029	0.56718	0.103554	0.206557	0.540688
'PSAP'	0	262	1	4140	1	751	26	119029	0.56718	0.103554	0.206557	0.540688
'MED8'	1	261	0	4141	0	752	27	119028	0.56718	0.103554	0.206557	0.0523308
'ZNF713'	1	261	7	4134	1	751	58	118997	0.469002	0.201245	0.206721	0.897912
'NHSL1'	2	260	4	4137	0	752	78	118977	0.47101	0.203212	0.207066	0.0772775
'OPRK1'	0	262	6	4135	3	749	190	118865	0.452453	0.248255	0.207341	0.33327
'ZNF343'	1	261	3	4138	1	751	96	118959	0.472962	0.20513	0.207414	0.43314
'IL32'	1	261	1	4140	1	751	115	118940	0.474858	0.207	0.207764	0.105422
'SOX30'	0	262	0	4141	1	751	36	119019	0.577217	0.109951	0.207852	NA
'TRIM47'	0	262	0	4141	1	751	36	119019	0.577217	0.109951	0.207852	NA
'LCP2'	0	262	0	4141	1	751	36	119019	0.577217	0.109951	0.207852	NA
'NACAD'	0	262	0	4141	1	751	36	119019	0.577217	0.109951	0.207852	NA
'AK6'	0	262	0	4141	1	751	36	119019	0.577217	0.109951	0.207852	NA
'RNF223'	0	262	0	4141	1	751	36	119019	0.577217	0.109951	0.207852	NA
'ZNF672'	0	262	0	4141	1	751	36	119019	0.577217	0.109951	0.207852	NA
'ZNF490'	0	262	0	4141	1	751	36	119019	0.577217	0.109951	0.207852	NA
'C2CD6'	0	262	8	4133	3	749	172	118883	0.455335	0.250201	0.208659	0.241659
'C7orf31'	1	261	2	4139	1	751	106	118949	0.476868	0.208158	0.208741	0.260576
'FRA10AC1'	1	261	2	4139	0	752	8	119047	0.560982	0.0983361	0.209005	0.551355
'TG'	1	261	14	4127	4	748	301	118754	0.30591	0.184769	0.20907	0.582019
'SERPINB7'	1	261	5	4136	1	751	78	118977	0.476948	0.207396	0.209386	0.764555
'RBBP8NL'	1	261	1	4140	0	752	18	119037	0.571346	0.104774	0.210265	0.268898
'HIST1H3B'	0	262	2	4139	1	751	17	119038	0.571346	0.104774	0.210265	0.294159
'CHL1'	0	262	2	4139	1	751	17	119038	0.571346	0.104774	0.210265	0.294159
'NRP1'	1	261	1	4140	0	752	18	119037	0.571346	0.104774	0.210265	0.268898
'CACNA1H'	0	262	3	4138	2	750	106	118949	0.482763	0.212348	0.211046	0.454674
'SPATA19'	0	262	1	4140	1	751	27	119028	0.581394	0.111243	0.211539	0.547982
'GRIP1'	1	261	0	4141	0	752	28	119027	0.581394	0.111243	0.211539	0.0490681
'TMEM214'	0	262	1	4140	1	751	27	119028	0.581394	0.111243	0.211539	0.547982
'APLP2'	0	262	1	4140	1	751	27	119028	0.581394	0.111243	0.211539	0.547982
'SEC14L2'	0	262	1	4140	1	751	27	119028	0.581394	0.111243	0.211539	0.547982
'CNOT1'	0	262	1	4140	1	751	27	119028	0.581394	0.111243	0.211539	0.547982
'ADCK5'	0	262	1	4140	1	751	27	119028	0.581394	0.111243	0.211539	0.547982
'TOP2B'	1	261	0	4141	0	752	28	119027	0.581394	0.111243	0.211539	0.0490681
'C17orf97'	0	262	1	4140	1	751	27	119028	0.581394	0.111243	0.211539	0.547982
'ICAM1'	0	262	1	4140	1	751	27	119028	0.581394	0.111243	0.211539	0.547982
'SLC10A6'	1	261	0	4141	0	752	28	119027	0.581394	0.111243	0.211539	0.0490681
'ZNF674'	0	262	1	4140	1	751	27	119028	0.581394	0.111243	0.211539	0.547982
'CPA2'	0	262	4	4137	2	750	97	118958	0.484776	0.213514	0.212035	0.368185
'ZNF471'	0	262	6	4135	3	749	193	118862	0.46434	0.257398	0.21223	0.336991
'ENAM'	2	260	9	4132	1	751	148	118907	0.463625	0.256172	0.21229	0.329352
'ENKUR'	0	262	0	4141	1	751	37	119018	0.591145	0.117735	0.212826	NA
'THUMPD1'	0	262	0	4141	1	751	37	119018	0.591145	0.117735	0.212826	NA
'KIAA0319L'	0	262	0	4141	1	751	37	119018	0.591145	0.117735	0.212826	NA
'CRTAC1'	0	262	0	4141	1	751	37	119018	0.591145	0.117735	0.212826	NA
'RIT1'	0	262	0	4141	1	751	37	119018	0.591145	0.117735	0.212826	NA
'HIST1H2AI'	0	262	0	4141	1	751	37	119018	0.591145	0.117735	0.212826	NA
'ZNF474'	1	261	2	4139	1	751	108	118947	0.488648	0.216562	0.213353	0.25428
'TRIM21'	0	262	1	4140	2	750	126	118929	0.490458	0.2184	0.213679	0.690585
'KTI12'	1	261	2	4139	0	752	9	119046	0.575502	0.105979	0.21397	0.528607
'NTSR2'	1	261	3	4138	1	751	99	118956	0.490667	0.217741	0.214348	0.419946
'AAR2'	0	262	2	4139	1	751	18	119037	0.58556	0.112522	0.215223	0.306984
'C15orf40'	1	261	1	4140	0	752	19	119036	0.58556	0.112522	0.215223	0.257588
'PRADC1'	1	261	1	4140	0	752	19	119036	0.58556	0.112522	0.215223	0.257588
'PFN4'	0	262	2	4139	1	751	18	119037	0.58556	0.112522	0.215223	0.306984
'AKR1C4'	1	261	4	4137	1	751	90	118965	0.492683	0.218916	0.21535	0.584514
'ZFP37'	0	262	1	4140	2	750	127	118928	0.496308	0.222631	0.215978	0.691736
'CDCA2'	1	261	11	4130	2	750	140	118915	0.473041	0.263328	0.21626	0.717524
'NOC2L'	1	261	4	4137	2	750	206	118849	0.474768	0.265626	0.216466	0.464359
'SOCS4'	0	262	1	4140	1	751	28	119027	0.595319	0.119085	0.216489	0.554946
'PARD6A'	0	262	1	4140	1	751	28	119027	0.595319	0.119085	0.216489	0.554946
'ADAR'	1	261	0	4141	0	752	29	119026	0.595319	0.119085	0.216489	0.0460249
'MCHR1'	0	262	1	4140	1	751	28	119027	0.595319	0.119085	0.216489	0.554946
'MAP3K7CL'	0	262	1	4140	1	751	28	119027	0.595319	0.119085	0.216489	0.554946
'INO80C'	0	262	1	4140	1	751	28	119027	0.595319	0.119085	0.216489	0.554946
'PDZD9'	0	262	1	4140	1	751	28	119027	0.595319	0.119085	0.216489	0.554946
'BMPER'	0	262	1	4140	1	751	28	119027	0.595319	0.119085	0.216489	0.554946
'ZNF8'	0	262	1	4140	1	751	28	119027	0.595319	0.119085	0.216489	0.554946
'BIRC5'	0	262	1	4140	1	751	28	119027	0.595319	0.119085	0.216489	0.554946
'PHACTR4'	0	262	1	4140	1	751	28	119027	0.595319	0.119085	0.216489	0.554946
'UQCRC1'	0	262	1	4140	1	751	28	119027	0.595319	0.119085	0.216489	0.554946
'AGR2'	0	262	1	4140	1	751	28	119027	0.595319	0.119085	0.216489	0.554946
'RPP14'	0	262	1	4140	1	751	28	119027	0.595319	0.119085	0.216489	0.554946
'SNX24'	0	262	1	4140	1	751	28	119027	0.595319	0.119085	0.216489	0.554946
'RNASEH1'	0	262	1	4140	1	751	28	119027	0.595319	0.119085	0.216489	0.554946
'BTBD1'	0	262	1	4140	1	751	28	119027	0.595319	0.119085	0.216489	0.554946
'GMPPB'	0	262	1	4140	1	751	28	119027	0.595319	0.119085	0.216489	0.554946
'SMIM15'	0	262	1	4140	1	751	28	119027	0.595319	0.119085	0.216489	0.554946
'CD248'	0	262	1	4140	1	751	28	119027	0.595319	0.119085	0.216489	0.554946
'CNGA2'	0	262	1	4140	1	751	28	119027	0.595319	0.119085	0.216489	0.554946
'ZNF543'	0	262	4	4137	2	750	99	118956	0.496547	0.221989	0.216664	0.372952
'UMOD'	0	262	4	4137	2	750	99	118956	0.496547	0.221989	0.216664	0.372952
'GPHA2'	0	262	2	4139	2	750	118	118937	0.498348	0.223845	0.216973	0.561743
'PDXDC1'	1	261	3	4138	0	752	0	119055	0.579646	0.10717	0.217672	NA
'ZC3H14'	0	262	0	4141	1	751	38	119017	0.604793	0.125659	0.217768	NA
'NUP93'	0	262	0	4141	1	751	38	119017	0.604793	0.125659	0.217768	NA
'ATP13A1'	0	262	0	4141	1	751	38	119017	0.604793	0.125659	0.217768	NA
'RPL22L1'	0	262	0	4141	1	751	38	119017	0.604793	0.125659	0.217768	NA
'SAC3D1'	0	262	0	4141	1	751	38	119017	0.604793	0.125659	0.217768	NA
'MAP3K13'	0	262	0	4141	1	751	38	119017	0.604793	0.125659	0.217768	NA
'RNF39'	0	262	0	4141	1	751	38	119017	0.604793	0.125659	0.217768	NA
'FOCAD'	0	262	7	4134	3	749	187	118868	0.477706	0.267656	0.21782	0.292679
'DCT'	0	262	7	4134	3	749	187	118868	0.477706	0.267656	0.21782	0.292679
'OR5T1'	2	260	4	4137	0	752	83	118972	0.500588	0.22436	0.218685	0.0690403
'LYRM2'	0	262	3	4138	1	751	9	119046	0.589716	0.113786	0.218904	0.0875656
'CLEC4M'	0	262	4	4137	2	750	100	118955	0.502416	0.226259	0.218981	0.375296
'VEPH1'	0	262	5	4136	3	749	207	118848	0.482695	0.27183	0.219747	0.39666
'FAM83B'	0	262	5	4136	2	750	91	118964	0.504444	0.227459	0.219995	0.300175
'P4HA2'	0	262	5	4136	2	750	91	118964	0.504444	0.227459	0.219995	0.300175
'AGMAT'	0	262	8	4133	3	749	179	118876	0.483148	0.271783	0.220148	0.250873
'AKR7A2'	0	262	2	4139	1	751	19	119036	0.599482	0.120421	0.220149	0.319177
'PLG'	1	261	1	4140	0	752	20	119035	0.599482	0.120421	0.220149	0.246934
'SGIP1'	0	262	2	4139	1	751	19	119036	0.599482	0.120421	0.220149	0.319177
'SNX1'	0	262	2	4139	1	751	19	119036	0.599482	0.120421	0.220149	0.319177
'CCDC169-SOHLH2'	0	262	2	4139	1	751	19	119036	0.599482	0.120421	0.220149	0.319177
'ARPP21'	0	262	2	4139	1	751	19	119036	0.599482	0.120421	0.220149	0.319177
'AKR1C2'	0	262	2	4139	1	751	19	119036	0.599482	0.120421	0.220149	0.319177
'LRP2BP'	0	262	2	4139	1	751	19	119036	0.599482	0.120421	0.220149	0.319177
'EPS8'	0	262	2	4139	1	751	19	119036	0.599482	0.120421	0.220149	0.319177
'RNMT'	0	262	2	4139	1	751	19	119036	0.599482	0.120421	0.220149	0.319177
'PROK2'	0	262	3	4138	2	750	110	118945	0.506234	0.229332	0.220288	0.462843
'HACL1'	1	261	9	4132	1	751	45	119010	0.502707	0.224722	0.220452	0.627905
'LNPK'	0	262	1	4140	1	751	29	119026	0.608962	0.127066	0.221408	0.561603
'HTR3E'	0	262	1	4140	1	751	29	119026	0.608962	0.127066	0.221408	0.561603
'SLC22A12'	0	262	1	4140	1	751	29	119026	0.608962	0.127066	0.221408	0.561603
'MMP2'	0	262	1	4140	1	751	29	119026	0.608962	0.127066	0.221408	0.561603
'RABEP2'	0	262	1	4140	1	751	29	119026	0.608962	0.127066	0.221408	0.561603
'LCLAT1'	0	262	1	4140	1	751	29	119026	0.608962	0.127066	0.221408	0.561603
'TAS2R50'	0	262	1	4140	1	751	29	119026	0.608962	0.127066	0.221408	0.561603
'ALDH6A1'	0	262	1	4140	1	751	29	119026	0.608962	0.127066	0.221408	0.561603
'CDK5RAP3'	0	262	2	4139	2	750	120	118935	0.510025	0.232395	0.22159	0.564982
'TRMT61B'	0	262	5	4136	2	750	92	118963	0.510307	0.231762	0.22232	0.302742
'GAA'	0	262	9	4132	3	749	171	118884	0.488597	0.275931	0.222486	0.213378
'TRIM17'	1	261	2	4139	1	751	112	118943	0.512072	0.233629	0.222603	0.24223
'USP50'	1	261	2	4139	1	751	112	118943	0.512072	0.233629	0.222603	0.24223
'CLEC16A'	0	262	0	4141	1	751	39	119016	0.618171	0.133713	0.22268	NA
'CUX1'	0	262	0	4141	1	751	39	119016	0.618171	0.133713	0.22268	NA
'TMPRSS11B'	0	262	0	4141	1	751	39	119016	0.618171	0.133713	0.22268	NA
'SLC5A8'	0	262	0	4141	1	751	39	119016	0.618171	0.133713	0.22268	NA
'RRBP1'	0	262	0	4141	1	751	39	119016	0.618171	0.133713	0.22268	NA
'A1CF'	0	262	0	4141	1	751	39	119016	0.618171	0.133713	0.22268	NA
'DNAJB7'	0	262	0	4141	1	751	39	119016	0.618171	0.133713	0.22268	NA
'XRCC4'	0	262	0	4141	1	751	39	119016	0.618171	0.133713	0.22268	NA
'COLEC10'	0	262	0	4141	1	751	39	119016	0.618171	0.133713	0.22268	NA
'C14orf93'	0	262	0	4141	1	751	39	119016	0.618171	0.133713	0.22268	NA
'ACTL10'	0	262	0	4141	1	751	39	119016	0.618171	0.133713	0.22268	NA
'TMEM208'	1	261	3	4138	1	751	103	118952	0.514116	0.234859	0.223622	0.403174
'TTPA'	1	261	3	4138	1	751	103	118952	0.514116	0.234859	0.223622	0.403174
'OXGR1'	0	262	3	4138	1	751	10	119045	0.603636	0.121744	0.223807	0.103051
'FAM104B'	1	261	2	4139	0	752	11	119044	0.603636	0.121744	0.223807	0.488298
'ULK4'	0	262	7	4134	3	749	191	118864	0.493596	0.280155	0.224418	0.297693
'MAP3K19'	0	262	5	4136	3	749	210	118845	0.49459	0.281212	0.224688	0.400009
'CKM'	1	261	1	4140	0	752	21	119034	0.613121	0.128459	0.225045	0.236878
'L3MBTL2'	1	261	1	4140	0	752	21	119034	0.613121	0.128459	0.225045	0.236878
'RAD18'	1	261	1	4140	0	752	21	119034	0.613121	0.128459	0.225045	0.236878
'NDRG1'	1	261	1	4140	0	752	21	119034	0.613121	0.128459	0.225045	0.236878
'MINPP1'	1	261	1	4140	0	752	21	119034	0.613121	0.128459	0.225045	0.236878
'CHD6'	0	262	2	4139	1	751	20	119035	0.613121	0.128459	0.225045	0.330784
'RFXANK'	0	262	2	4139	1	751	20	119035	0.613121	0.128459	0.225045	0.330784
'CCDC138'	1	261	7	4134	1	751	66	118989	0.516389	0.235375	0.225413	0.967919
'CRYBA4'	1	261	5	4136	1	751	85	118970	0.518194	0.237306	0.225677	0.720071
'MTREX'	0	262	1	4140	1	751	30	119025	0.622333	0.135175	0.226296	0.567975
'PRPF6'	1	261	0	4141	0	752	31	119024	0.622333	0.135175	0.226296	0.0405318
'MAS1'	1	261	0	4141	0	752	31	119024	0.622333	0.135175	0.226296	0.0405318
'PTPN14'	1	261	0	4141	0	752	31	119024	0.622333	0.135175	0.226296	0.0405318
'NUBPL'	0	262	1	4140	1	751	30	119025	0.622333	0.135175	0.226296	0.567975
'TALDO1'	0	262	1	4140	1	751	30	119025	0.622333	0.135175	0.226296	0.567975
'C6orf118'	0	262	1	4140	1	751	30	119025	0.622333	0.135175	0.226296	0.567975
'ACKR1'	0	262	1	4140	1	751	30	119025	0.622333	0.135175	0.226296	0.567975
'MAD2L2'	0	262	1	4140	1	751	30	119025	0.622333	0.135175	0.226296	0.567975
'APMAP'	0	262	1	4140	1	751	30	119025	0.622333	0.135175	0.226296	0.567975
'ATRAID'	0	262	1	4140	1	751	30	119025	0.622333	0.135175	0.226296	0.567975
'CGB2'	0	262	1	4140	1	751	30	119025	0.622333	0.135175	0.226296	0.567975
'MBD4'	1	261	4	4137	1	751	95	118960	0.521994	0.240427	0.226974	0.558529
'EHD1'	0	262	1	4140	2	750	132	118923	0.525382	0.244092	0.227506	0.697306
'BTBD11'	0	262	0	4141	1	751	40	119015	0.631287	0.141884	0.22756	NA
'AQR'	0	262	0	4141	1	751	40	119015	0.631287	0.141884	0.22756	NA
'PHAX'	0	262	0	4141	1	751	40	119015	0.631287	0.141884	0.22756	NA
'MRPL35'	0	262	0	4141	1	751	40	119015	0.631287	0.141884	0.22756	NA
'COX18'	0	262	0	4141	1	751	40	119015	0.631287	0.141884	0.22756	NA
'RXFP4'	0	262	0	4141	1	751	40	119015	0.631287	0.141884	0.22756	NA
'GPR75'	0	262	0	4141	1	751	40	119015	0.631287	0.141884	0.22756	NA
'CREB3L4'	0	262	0	4141	1	751	40	119015	0.631287	0.141884	0.22756	NA
'TMPRSS12'	1	261	2	4139	0	752	12	119043	0.617271	0.129839	0.22868	0.470262
'FCRL3'	1	261	4	4137	1	751	96	118959	0.527818	0.244788	0.229304	0.553534
'BPIFA1'	0	262	3	4138	2	750	114	118941	0.529512	0.246638	0.229558	0.470664
'TNNI2'	0	262	1	4140	2	750	133	118922	0.531159	0.248441	0.229816	0.698384
'NOL11'	1	261	1	4140	0	752	22	119033	0.626486	0.136624	0.22991	0.227371
'FBXW4'	1	261	1	4140	0	752	22	119033	0.626486	0.136624	0.22991	0.227371
'AFDN'	1	261	1	4140	0	752	22	119033	0.626486	0.136624	0.22991	0.227371
'ZNF597'	1	261	1	4140	0	752	22	119033	0.626486	0.136624	0.22991	0.227371
'ADGRB2'	1	261	1	4140	0	752	22	119033	0.626486	0.136624	0.22991	0.227371
'SRPRA'	1	261	1	4140	0	752	22	119033	0.626486	0.136624	0.22991	0.227371
'NECTIN1'	0	262	2	4139	1	751	21	119034	0.626486	0.136624	0.22991	0.341845
'TMEM207'	0	262	2	4139	1	751	21	119034	0.626486	0.136624	0.22991	0.341845
'RASSF7'	1	261	3	4138	1	751	106	118949	0.531572	0.247904	0.230593	0.391172
'KIF19'	0	262	11	4130	5	747	368	118687	0.379811	0.241932	0.230632	0.223539
'ATAD5'	0	262	1	4140	1	751	31	119024	0.63544	0.1434	0.231154	0.574082
'ECHS1'	0	262	1	4140	1	751	31	119024	0.63544	0.1434	0.231154	0.574082
'PEF1'	0	262	1	4140	1	751	31	119024	0.63544	0.1434	0.231154	0.574082
'ZNF805'	0	262	1	4140	1	751	31	119024	0.63544	0.1434	0.231154	0.574082
'KNSTRN'	0	262	5	4136	2	750	96	118959	0.533629	0.249166	0.231634	0.312755
'POLE2'	1	261	4	4137	1	751	97	118958	0.533629	0.249166	0.231634	0.548603
'ANKZF1'	0	262	3	4138	2	750	115	118940	0.535299	0.25101	0.23188	0.472567
'EFCAB12'	1	261	2	4139	1	751	116	118939	0.535299	0.25101	0.23188	0.230858
'CCDC183'	0	262	3	4138	2	750	115	118940	0.535299	0.25101	0.23188	0.472567
'HAGH'	0	262	0	4141	1	751	41	119014	0.64415	0.150162	0.232411	NA
'AASDHPPT'	0	262	0	4141	1	751	41	119014	0.64415	0.150162	0.232411	NA
'POU5F2'	0	262	0	4141	1	751	41	119014	0.64415	0.150162	0.232411	NA
'NDUFA8'	0	262	6	4135	2	750	87	118968	0.535682	0.250424	0.232681	0.24679
'COL24A1'	1	261	6	4135	2	750	197	118858	0.513457	0.296001	0.232715	0.700245
'PARD3B'	0	262	2	4139	2	750	125	118930	0.538999	0.254105	0.233163	0.572781
'ARHGEF39'	1	261	1	4140	1	751	126	118929	0.538999	0.254105	0.233163	0.0882379
'BRCA2'	1	261	16	4125	4	748	317	118738	0.390501	0.250111	0.233348	0.530383
'PSD'	1	261	2	4139	0	752	13	119042	0.63063	0.138058	0.233522	0.453403
'SURF1'	1	261	2	4139	1	751	117	118938	0.541072	0.2554	0.234202	0.228115
'NECTIN4'	0	262	2	4139	1	751	22	119033	0.639585	0.144903	0.234745	0.352401
'FBN2'	0	262	2	4139	1	751	22	119033	0.639585	0.144903	0.234745	0.352401
'INTS7'	1	261	1	4140	0	752	23	119032	0.639585	0.144903	0.234745	0.218367
'ZNF764'	0	262	2	4139	1	751	22	119033	0.639585	0.144903	0.234745	0.352401
'NSMCE1'	0	262	2	4139	1	751	22	119033	0.639585	0.144903	0.234745	0.352401
'THAP8'	0	262	2	4139	1	751	22	119033	0.639585	0.144903	0.234745	0.352401
'GSTA5'	0	262	2	4139	1	751	22	119033	0.639585	0.144903	0.234745	0.352401
'METTL23'	0	262	4	4137	2	750	107	118948	0.543142	0.25669	0.235248	0.39103
'DUOX2'	1	261	18	4123	4	748	301	118754	0.397445	0.255545	0.235335	0.430395
'UNC13D'	0	262	4	4137	3	749	226	118829	0.520821	0.30235	0.235583	0.467445
'UBXN11'	0	262	2	4139	3	749	245	118810	0.521733	0.303353	0.235824	0.620857
'KRTAP1-1'	1	261	0	4141	0	752	33	119022	0.648293	0.15173	0.235981	0.0357351
'CTTN'	0	262	1	4140	1	751	32	119023	0.648293	0.15173	0.235981	0.57994
'PIK3C2A'	0	262	1	4140	1	751	32	119023	0.648293	0.15173	0.235981	0.57994
'CNTN5'	0	262	1	4140	1	751	32	119023	0.648293	0.15173	0.235981	0.57994
'MIER1'	0	262	1	4140	1	751	32	119023	0.648293	0.15173	0.235981	0.57994
'TRIM56'	0	262	1	4140	1	751	32	119023	0.648293	0.15173	0.235981	0.57994
'ALG6'	0	262	1	4140	1	751	32	119023	0.648293	0.15173	0.235981	0.57994
'SULT6B1'	1	261	0	4141	0	752	33	119022	0.648293	0.15173	0.235981	0.0357351
'OR56B1'	1	261	0	4141	0	752	33	119022	0.648293	0.15173	0.235981	0.0357351
'OR8H2'	0	262	1	4140	1	751	32	119023	0.648293	0.15173	0.235981	0.57994
'ACSM5'	1	261	2	4139	1	751	118	118937	0.546832	0.259806	0.236526	0.225411
'DOCK5'	1	261	2	4139	1	751	118	118937	0.546832	0.259806	0.236526	0.225411
'PYROXD1'	0	262	3	4138	2	750	117	118938	0.546832	0.259806	0.236526	0.476314
'RANBP3'	0	262	0	4141	1	751	42	119013	0.656766	0.158536	0.23723	NA
'PHF1'	0	262	0	4141	1	751	42	119013	0.656766	0.158536	0.23723	NA
'EMILIN1'	0	262	0	4141	1	751	42	119013	0.656766	0.158536	0.23723	NA
'TMEM250'	0	262	0	4141	1	751	42	119013	0.656766	0.158536	0.23723	NA
'MBOAT4'	0	262	0	4141	1	751	42	119013	0.656766	0.158536	0.23723	NA
'MGAT4A'	0	262	0	4141	1	751	42	119013	0.656766	0.158536	0.23723	NA
'AQP11'	0	262	0	4141	1	751	42	119013	0.656766	0.158536	0.23723	NA
'NOA1'	1	261	5	4136	1	751	90	118965	0.547271	0.259258	0.237356	0.690769
'INTS9'	1	261	3	4138	1	751	109	118946	0.548906	0.261108	0.237576	0.379633
'HDHD2'	1	261	2	4139	0	752	14	119041	0.643722	0.146391	0.238333	0.437584
'AZI2'	1	261	2	4139	0	752	14	119041	0.643722	0.146391	0.238333	0.437584
'FCGR3B'	0	262	7	4134	2	750	80	118975	0.549331	0.260535	0.238419	0.193265
'TEX9'	1	261	9	4132	1	751	53	119002	0.549685	0.25987	0.239286	0.713155
'HSPA1L'	1	261	1	4140	0	752	24	119031	0.652428	0.153285	0.239549	0.209829
'MDP1'	1	261	1	4140	0	752	24	119031	0.652428	0.153285	0.239549	0.209829
'NMRAL1'	0	262	2	4139	1	751	23	119032	0.652428	0.153285	0.239549	0.362486
'TMEM186'	1	261	1	4140	0	752	24	119031	0.652428	0.153285	0.239549	0.209829
'POLR2B'	0	262	2	4139	1	751	23	119032	0.652428	0.153285	0.239549	0.362486
'OR2A5'	0	262	2	4139	1	751	23	119032	0.652428	0.153285	0.239549	0.362486
'LMBR1L'	0	262	6	4135	2	750	90	118965	0.553045	0.263699	0.239695	0.254576
'SLC4A9'	0	262	4	4137	2	750	109	118946	0.554656	0.265542	0.239906	0.395318
'KRT38'	1	261	7	4134	2	750	192	118863	0.530848	0.309934	0.240109	0.805909
'OXTR'	1	261	0	4141	0	752	34	119021	0.660898	0.160155	0.240778	0.0335669
'BAIAP2L1'	0	262	1	4140	1	751	33	119022	0.660898	0.160155	0.240778	0.585567
'ZPBP'	0	262	1	4140	1	751	33	119022	0.660898	0.160155	0.240778	0.585567
'CCNB2'	0	262	1	4140	1	751	33	119022	0.660898	0.160155	0.240778	0.585567
'TMEM82'	0	262	1	4140	1	751	33	119022	0.660898	0.160155	0.240778	0.585567
'NAA20'	0	262	1	4140	1	751	33	119022	0.660898	0.160155	0.240778	0.585567
'FSTL4'	0	262	1	4140	1	751	33	119022	0.660898	0.160155	0.240778	0.585567
'TNPO3'	0	262	1	4140	1	751	33	119022	0.660898	0.160155	0.240778	0.585567
'CCDC43'	0	262	1	4140	1	751	33	119022	0.660898	0.160155	0.240778	0.585567
'CYP2J2'	1	261	4	4137	1	751	101	118954	0.556731	0.266851	0.240967	0.529495
'FDXACB1'	0	262	3	4138	2	750	119	118936	0.558308	0.268667	0.241176	0.479984
'HEATR4'	1	261	9	4132	2	750	174	118881	0.533871	0.312109	0.241548	0.977997
'TCF7L2'	0	262	0	4141	1	751	43	119012	0.669145	0.166996	0.24202	NA
'TPD52L2'	0	262	0	4141	1	751	43	119012	0.669145	0.166996	0.24202	NA
'KIFC1'	0	262	0	4141	1	751	43	119012	0.669145	0.166996	0.24202	NA
'MEDAG'	0	262	0	4141	1	751	43	119012	0.669145	0.166996	0.24202	NA
'PRKAG3'	0	262	0	4141	1	751	43	119012	0.669145	0.166996	0.24202	NA
'HTRA3'	0	262	0	4141	1	751	43	119012	0.669145	0.166996	0.24202	NA
'AMH'	0	262	0	4141	1	751	43	119012	0.669145	0.166996	0.24202	NA
'RAB36'	0	262	4	4137	2	750	110	118945	0.560391	0.269991	0.242237	0.39743
'CYP39A1'	1	261	3	4138	1	751	111	118944	0.560391	0.269991	0.242237	0.372185
'OR8S1'	1	261	1	4140	1	751	130	118925	0.561935	0.27178	0.242443	0.0827696
'CCNI'	1	261	2	4139	0	752	15	119040	0.656556	0.154827	0.243114	0.422693
'PAMR1'	1	261	10	4131	2	750	166	118889	0.53936	0.316448	0.243954	0.882134
'HEYL'	0	262	2	4139	1	751	24	119031	0.665023	0.161761	0.244323	0.372132
'SLC31A1'	1	261	1	4140	0	752	25	119030	0.665023	0.161761	0.244323	0.20172
'OR52E2'	0	262	2	4139	1	751	24	119031	0.665023	0.161761	0.244323	0.372132
'SEPT12'	0	262	2	4139	1	751	24	119031	0.665023	0.161761	0.244323	0.372132
'TFB2M'	0	262	2	4139	1	751	24	119031	0.665023	0.161761	0.244323	0.372132
'GPR63'	0	262	2	4139	1	751	24	119031	0.665023	0.161761	0.244323	0.372132
'RBBP8'	2	260	4	4137	0	752	94	118961	0.564547	0.272628	0.244374	0.0541158
'PRCP'	1	261	5	4136	1	751	93	118962	0.564547	0.272628	0.244374	0.674073
'C9orf131'	1	261	3	4138	1	751	112	118943	0.566111	0.274455	0.244568	0.368531
'TMEM54'	0	262	4	4137	2	750	111	118944	0.566111	0.274455	0.244568	0.399521
'VWF'	1	261	5	4136	2	750	214	118841	0.543662	0.320704	0.24537	0.554064
'C3orf62'	0	262	1	4140	1	751	34	119021	0.673265	0.168665	0.245545	0.590977
'SMYD1'	0	262	1	4140	1	751	34	119021	0.673265	0.168665	0.245545	0.590977
'DPAGT1'	1	261	0	4141	0	752	35	119020	0.673265	0.168665	0.245545	0.0315378
'RRP1B'	1	261	0	4141	0	752	35	119020	0.673265	0.168665	0.245545	0.0315378
'EPB41L3'	0	262	1	4140	1	751	34	119021	0.673265	0.168665	0.245545	0.590977
'MYO1E'	0	262	1	4140	1	751	34	119021	0.673265	0.168665	0.245545	0.590977
'SKA3'	1	261	0	4141	0	752	35	119020	0.673265	0.168665	0.245545	0.0315378
'PDE3A'	0	262	1	4140	1	751	34	119021	0.673265	0.168665	0.245545	0.590977
'ECHDC3'	0	262	1	4140	1	751	34	119021	0.673265	0.168665	0.245545	0.590977
'PROKR1'	1	261	0	4141	0	752	35	119020	0.673265	0.168665	0.245545	0.0315378
'RBBP9'	0	262	1	4140	1	751	34	119021	0.673265	0.168665	0.245545	0.590977
'FILIP1L'	1	261	4	4137	1	751	103	118952	0.568195	0.275787	0.245638	0.520294
'GTF2H4'	0	262	5	4136	2	750	102	118953	0.568195	0.275787	0.245638	0.327046
'HNF4G'	1	261	3	4138	0	752	6	119049	0.660678	0.156354	0.246677	0.663551
'ITGB3'	0	262	0	4141	1	751	44	119011	0.681293	0.175534	0.246779	NA
'BLVRB'	0	262	0	4141	1	751	44	119011	0.681293	0.175534	0.246779	NA
'FAM172A'	0	262	0	4141	1	751	44	119011	0.681293	0.175534	0.246779	NA
'CPT1C'	0	262	0	4141	1	751	44	119011	0.681293	0.175534	0.246779	NA
'PRKACB'	0	262	0	4141	1	751	44	119011	0.681293	0.175534	0.246779	NA
'PQLC1'	0	262	0	4141	1	751	44	119011	0.681293	0.175534	0.246779	NA
'U2AF1L4'	0	262	0	4141	1	751	44	119011	0.681293	0.175534	0.246779	NA
'DYRK4'	0	262	0	4141	1	751	44	119011	0.681293	0.175534	0.246779	NA
'EMC10'	1	261	3	4138	1	751	113	118942	0.571816	0.278934	0.2469	0.364924
'STAG3'	0	262	4	4137	2	750	112	118943	0.571816	0.278934	0.2469	0.40159
'DCK'	1	261	2	4139	0	752	16	119039	0.669141	0.163354	0.247866	0.408636
'POGLUT1'	1	261	2	4139	0	752	16	119039	0.669141	0.163354	0.247866	0.408636
'TRAF7'	0	262	3	4138	1	751	15	119040	0.669141	0.163354	0.247866	0.175062
'OTUD6B'	0	262	3	4138	1	751	15	119040	0.669141	0.163354	0.247866	0.175062
'OR4S1'	1	261	2	4139	0	752	16	119039	0.669141	0.163354	0.247866	0.408636
'TFB1M'	1	261	7	4134	1	751	76	118979	0.574428	0.279757	0.248884	0.955547
'OR2A12'	1	261	1	4140	0	752	26	119029	0.677378	0.17032	0.249067	0.194011
'MEA1'	1	261	1	4140	0	752	26	119029	0.677378	0.17032	0.249067	0.194011
'PDE8A'	1	261	1	4140	0	752	26	119029	0.677378	0.17032	0.249067	0.194011
'WWP1'	0	262	2	4139	1	751	25	119030	0.677378	0.17032	0.249067	0.38137
'MPV17L'	1	261	1	4140	0	752	26	119029	0.677378	0.17032	0.249067	0.194011
'VWA8'	0	262	27	4114	2	750	514	118541	0.279655	0.189668	0.249117	0.30892
'MX1'	0	262	2	4139	3	749	253	118802	0.553302	0.329209	0.249159	0.626412
'GLYATL3'	1	261	3	4138	1	751	114	118941	0.577506	0.283426	0.249232	0.361362
'ASPM'	0	262	12	4129	5	747	382	118673	0.439147	0.289726	0.249341	0.2122
'DNASE1L2'	1	261	1	4140	1	751	133	118922	0.578983	0.285191	0.249413	0.0789103
'SGSM1'	0	262	1	4140	1	751	35	119020	0.6854	0.17725	0.250282	0.596183
'GKN1'	1	261	0	4141	0	752	36	119019	0.6854	0.17725	0.250282	0.029638
'SEMA4B'	1	261	0	4141	0	752	36	119019	0.6854	0.17725	0.250282	0.029638
'TMEM266'	0	262	1	4140	1	751	35	119020	0.6854	0.17725	0.250282	0.596183
'RMC1'	0	262	1	4140	1	751	35	119020	0.6854	0.17725	0.250282	0.596183
'HERC2'	0	262	1	4140	1	751	35	119020	0.6854	0.17725	0.250282	0.596183
'GTPBP10'	1	261	0	4141	0	752	36	119019	0.6854	0.17725	0.250282	0.029638
'DCPS'	0	262	1	4140	1	751	35	119020	0.6854	0.17725	0.250282	0.596183
'SNX25'	0	262	1	4140	1	751	35	119020	0.6854	0.17725	0.250282	0.596183
'PLXDC1'	0	262	1	4140	1	751	35	119020	0.6854	0.17725	0.250282	0.596183
'XIRP2'	0	262	20	4121	2	750	583	118472	0.278244	0.188915	0.250377	0.409998
'CNST'	0	262	0	4141	1	751	45	119010	0.693218	0.18414	0.251509	NA
'CCR5'	0	262	0	4141	1	751	45	119010	0.693218	0.18414	0.251509	NA
'TTLL1'	0	262	0	4141	1	751	45	119010	0.693218	0.18414	0.251509	NA
'MS4A6A'	0	262	0	4141	1	751	45	119010	0.693218	0.18414	0.251509	NA
'CAMK2B'	0	262	0	4141	1	751	45	119010	0.693218	0.18414	0.251509	NA
'SERHL2'	0	262	3	4138	3	749	245	118810	0.55879	0.333628	0.251567	0.545052
'SPTBN5'	0	262	0	4141	7	745	754	118301	0.427461	0.305943	0.252561	NA
'ANKIB1'	1	261	2	4139	0	752	17	119038	0.681484	0.171963	0.252587	0.395331
'CD83'	0	262	3	4138	1	751	16	119039	0.681484	0.171963	0.252587	0.188077
'ZC2HC1A'	0	262	3	4138	1	751	16	119039	0.681484	0.171963	0.252587	0.188077
'C1QTNF1'	1	261	2	4139	0	752	17	119038	0.681484	0.171963	0.252587	0.395331
'APC'	0	262	3	4138	1	751	16	119039	0.681484	0.171963	0.252587	0.188077
'COL6A3'	0	262	3	4138	2	750	124	118931	0.586739	0.291071	0.252815	0.488837
'PMEL'	0	262	7	4134	3	749	208	118847	0.56102	0.334922	0.25283	0.31795
'B3GNT4'	1	261	9	4132	2	750	181	118874	0.561668	0.33502	0.253356	0.997259
'NIF3L1'	1	261	5	4136	1	751	97	118958	0.587367	0.290657	0.253738	0.652762
'LETMD1'	1	261	1	4140	0	752	27	119028	0.689499	0.178954	0.253782	0.186674
'SRPRB'	0	262	2	4139	1	751	26	119029	0.689499	0.178954	0.253782	0.390225
'CLASRP'	0	262	2	4139	1	751	26	119029	0.689499	0.178954	0.253782	0.390225
'GUK1'	0	262	2	4139	1	751	26	119029	0.689499	0.178954	0.253782	0.390225
'ACOX1'	0	262	2	4139	1	751	26	119029	0.689499	0.178954	0.253782	0.390225
'AZIN2'	0	262	2	4139	1	751	26	119029	0.689499	0.178954	0.253782	0.390225
'DRAXIN'	1	261	3	4138	1	751	116	118939	0.58884	0.29245	0.253898	0.354371
'FUK'	0	262	7	4134	3	749	209	118846	0.564972	0.338216	0.254517	0.319091
'SYDE2'	1	261	6	4135	1	751	88	118967	0.589456	0.292013	0.254833	0.794987
'CARD14'	0	262	5	4136	2	750	106	118949	0.590937	0.293825	0.254986	0.336119
'TMEM220'	1	261	0	4141	0	752	37	119018	0.69731	0.185903	0.254989	0.0278586
'CEP85L'	0	262	1	4140	1	751	36	119019	0.69731	0.185903	0.254989	0.601198
'KLK13'	0	262	1	4140	1	751	36	119019	0.69731	0.185903	0.254989	0.601198
'CEP41'	0	262	1	4140	1	751	36	119019	0.69731	0.185903	0.254989	0.601198
'MGARP'	0	262	1	4140	1	751	36	119019	0.69731	0.185903	0.254989	0.601198
'NXPE3'	1	261	0	4141	0	752	37	119018	0.69731	0.185903	0.254989	0.0278586
'OXNAD1'	0	262	1	4140	1	751	36	119019	0.69731	0.185903	0.254989	0.601198
'SMC6'	0	262	1	4140	1	751	36	119019	0.69731	0.185903	0.254989	0.601198
'XXYLT1'	0	262	1	4140	1	751	36	119019	0.69731	0.185903	0.254989	0.601198
'BNIP1'	1	261	3	4138	0	752	8	119047	0.685584	0.173591	0.256105	0.616651
'PLEKHG1'	0	262	0	4141	1	751	46	119009	0.704926	0.192806	0.256209	NA
'WDR24'	0	262	0	4141	1	751	46	119009	0.704926	0.192806	0.256209	NA
'FAM71D'	0	262	0	4141	1	751	46	119009	0.704926	0.192806	0.256209	NA
'FUT11'	0	262	2	4139	2	750	135	118920	0.595893	0.29872	0.256388	0.587208
'PLA2G7'	2	260	11	4130	0	752	33	119022	0.590502	0.29087	0.256781	0.444576
'ECE1'	1	261	2	4139	0	752	18	119037	0.693593	0.180645	0.257279	0.382712
'ATXN7'	0	262	3	4138	1	751	17	119038	0.693593	0.180645	0.257279	0.200615
'HTR2B'	1	261	2	4139	1	751	127	118928	0.598003	0.300123	0.257473	0.2027
'ZNF611'	2	260	4	4137	0	752	100	118955	0.598681	0.299748	0.258421	0.0474874
'SERPIND1'	1	261	1	4140	0	752	28	119027	0.701396	0.187653	0.258467	0.179683
'SLC10A5'	1	261	1	4140	0	752	28	119027	0.701396	0.187653	0.258467	0.179683
'TRNAU1AP'	1	261	1	4140	0	752	28	119027	0.701396	0.187653	0.258467	0.179683
'NFKBIE'	1	261	1	4140	0	752	28	119027	0.701396	0.187653	0.258467	0.179683
'KLHDC1'	1	261	1	4140	0	752	28	119027	0.701396	0.187653	0.258467	0.179683
'TMEM244'	0	262	2	4139	1	751	27	119028	0.701396	0.187653	0.258467	0.398722
'CSRP3'	0	262	2	4139	1	751	27	119028	0.701396	0.187653	0.258467	0.398722
'RWDD2B'	0	262	2	4139	1	751	27	119028	0.701396	0.187653	0.258467	0.398722
'PARS2'	0	262	2	4139	1	751	27	119028	0.701396	0.187653	0.258467	0.398722
'RSPH3'	0	262	4	4137	2	750	117	118938	0.600109	0.301523	0.258564	0.411636
[truncated: 16,078 more rows]

## Sheet: ptv rare dmg
Gene Name	QCase1	UCase1	QCtrl1	UCtrl1	QCase2	UCase2	QCtrl2	UCtrl2	corrected	uncorrected	exact	breslowday
'TERT'	15	247	6	4135	18	734	339	118716	6.27e-56	8.23e-58	1.13e-22	0.0027677
'PARN'	9	253	11	4130	8	744	159	118896	2.58e-22	8.6e-24	5.35e-11	0.390489
'RTEL1'	9	253	7	4134	16	736	718	118337	4.71e-16	7.87e-17	6.68e-10	0.00090017
'NTSR1'	1	261	6	4135	10	742	331	118724	5.4e-07	9.99e-08	6.01e-05	0.586544
'HAUS4'	4	258	1	4140	2	750	68	118987	1.81e-08	4.96e-10	7.6e-05	0.0348301
'CA6'	3	259	6	4135	5	747	160	118895	1.65e-06	2.03e-07	0.000171284	0.575813
'PSMB11'	3	259	10	4131	5	747	164	118891	2.15e-05	3.77e-06	0.000478043	0.986119
'EMP2'	1	261	3	4138	7	745	252	118803	3.18e-05	5.93e-06	0.000614853	0.884833
'KRTAP5-8'	0	262	0	4141	3	749	24	119031	1.35e-08	5.27e-12	0.000643867	NA
'ABCA2'	0	262	30	4111	1	751	1378	117677	0.00505411	0.0030729	0.000732921	0.642554
'CUL2'	2	260	2	4139	5	747	195	118860	3.62e-05	5.54e-06	0.000784716	0.196802
'GPIHBP1'	0	262	2	4139	4	748	49	119006	4.58e-06	9.55e-08	0.000979045	0.213398
'CNTN3'	4	258	10	4131	5	747	272	118783	0.000179922	4.87e-05	0.00114474	0.290598
'CERK'	3	259	3	4138	4	748	194	118861	9.12e-05	1.62e-05	0.00114549	0.0854737
'MEGF8'	3	259	40	4101	12	740	551	118504	0.000525168	0.00023897	0.00129728	0.0926239
'CNTF'	0	262	0	4141	5	747	122	118933	3.15e-05	2.31e-06	0.00130203	NA
'SVEP1'	0	262	49	4092	2	750	1388	117667	0.00650229	0.00410244	0.00143128	0.403254
'MMP27'	0	262	7	4134	8	744	270	118785	0.000246871	6.1e-05	0.00156054	0.151861
'TXNDC2'	2	260	9	4132	4	748	102	118953	0.000213674	3.4e-05	0.00188583	0.537637
'FOXRED2'	2	260	10	4131	8	744	405	118650	0.000576426	0.000198927	0.00195455	0.991886
'NCAPD3'	5	257	21	4120	7	745	461	118594	0.000774194	0.000316426	0.00196932	0.468088
'CFAP97D1'	1	261	1	4140	3	749	65	118990	5.44e-05	2.37e-06	0.0020692	0.611788
'OR1E2'	2	260	3	4138	3	749	96	118959	0.00015556	1.63e-05	0.00214718	0.483909
'IQCF3'	2	260	2	4139	3	749	106	118949	0.000166447	1.78e-05	0.00223993	0.265236
'TIRAP'	1	261	1	4140	4	748	123	118932	0.000162613	1.73e-05	0.00228538	0.441452
'ENSA'	2	260	0	4141	1	751	25	119030	2.27e-05	2.08e-07	0.00233709	0.101583
'PHLDB1'	4	258	22	4119	8	744	478	118577	0.00108997	0.000460377	0.00242684	0.897243
'DSTN'	2	260	0	4141	1	751	26	119029	2.95e-05	3.03e-07	0.00251469	0.0965855
'POFUT1'	2	260	6	4135	5	747	213	118842	0.000528306	0.000123933	0.00256475	0.708286
'MYSM1'	5	257	9	4132	1	751	91	118964	0.000441922	8.04e-05	0.00256786	0.13652
'TFAP2E'	1	261	3	4138	6	746	251	118804	0.000575604	0.000137208	0.00273	0.789038
'DDX20'	1	261	8	4133	9	743	456	118599	0.00102823	0.00037917	0.00273199	0.674032
'C18orf54'	1	261	4	4137	5	747	174	118881	0.000551824	0.000105459	0.00306745	0.905523
'EML5'	5	257	26	4115	8	744	557	118498	0.00188125	0.0008779	0.00324727	0.625362
'MAGI2'	2	260	13	4128	7	745	329	118726	0.00130882	0.000454371	0.00333352	0.699209
'C8orf88'	0	262	0	4141	4	748	93	118962	0.00020047	1.29e-05	0.00336422	NA
'EPG5'	0	262	38	4103	0	752	625	118430	0.0201735	0.0114893	0.00339559	NA
'NEU4'	4	258	8	4133	4	748	276	118779	0.00120551	0.000371563	0.00348279	0.10738
'MX2'	2	260	15	4126	8	744	404	118651	0.00162739	0.000631121	0.00352135	0.629577
'KIF15'	3	259	12	4129	7	745	425	118630	0.00167927	0.000653894	0.00360079	0.577543
'TARSL2'	3	259	13	4128	6	746	327	118728	0.00152282	0.000538695	0.00362751	0.763147
'AXL'	4	258	21	4120	7	745	429	118626	0.00194214	0.000820338	0.0036583	0.814026
'PAPSS2'	2	260	8	4133	7	745	382	118673	0.00154334	0.000547854	0.0037055	0.725794
'BIRC2'	2	260	7	4134	3	749	80	118975	0.000651113	9.44e-05	0.00373758	0.785159
'ELOVL2'	1	261	4	4137	4	748	115	118940	0.000626941	9.06e-05	0.0038391	0.785242
'CSF2RA'	5	257	12	4129	3	749	242	118813	0.00164333	0.000528155	0.00407204	0.112163
'TUBB6'	1	261	2	4139	6	746	285	118770	0.00139524	0.000383618	0.00428212	0.496266
'PPP1R3E'	0	262	0	4141	4	748	100	118955	0.000405261	3.21e-05	0.00431392	NA
'PDAP1'	0	262	1	4140	3	749	41	119014	0.000165998	3.56e-06	0.00439491	0.400162
'ROR2'	3	259	14	4127	10	742	716	118339	0.00298348	0.00145439	0.0044436	0.548651
'OPN4'	2	260	10	4131	6	746	290	118765	0.00187376	0.000614706	0.00444775	0.967484
'PLAG1'	0	262	2	4139	4	748	84	118971	0.000499965	4.2e-05	0.00450739	0.333957
'TMEM79'	0	262	12	4129	6	746	130	118925	0.00141075	0.00032022	0.00462474	0.0215523
'TBC1D23'	3	259	6	4135	3	749	160	118895	0.00137964	0.00031253	0.00465252	0.277673
'SCLT1'	2	260	9	4132	3	749	71	118984	0.00111353	0.000182356	0.00469397	0.50538
'CASKIN1'	2	260	7	4134	6	746	321	118734	0.00204265	0.000679092	0.00470547	0.638811
'ELL2'	2	260	7	4134	3	749	89	118966	0.00109487	0.000179016	0.00474806	0.868972
'CHP2'	1	261	3	4138	5	747	204	118851	0.0013806	0.000313891	0.00477982	0.806489
'DPY19L4'	1	261	19	4122	11	741	594	118461	0.00316366	0.00148312	0.00479167	0.207202
'TMEM144'	1	261	5	4136	4	748	119	118936	0.00132089	0.000226254	0.00532132	0.661874
'RFTN2'	1	261	1	4140	3	749	90	118965	0.000768877	7.34e-05	0.00532508	0.462393
'PARL'	2	260	9	4132	4	748	149	118906	0.00191371	0.000460582	0.00543839	0.83917
'E4F1'	6	256	17	4124	2	750	210	118845	0.0029122	0.00101297	0.00556711	0.108479
'HEATR3'	2	260	4	4137	3	749	122	118933	0.00146504	0.000256992	0.00558476	0.495302
'OTUD7A'	3	259	9	4132	3	749	144	118911	0.00215535	0.000530203	0.00575664	0.593737
'MLNR'	0	262	4	4137	5	747	139	118916	0.00151402	0.000268156	0.00575833	0.234341
'DCT'	1	261	17	4124	11	741	632	118423	0.00422127	0.00203615	0.00579508	0.285189
'SMPDL3A'	2	260	8	4133	6	746	330	118725	0.00320843	0.00113684	0.00607692	0.722528
'TRARG1'	3	259	4	4137	0	752	0	119055	0.000865243	3.62e-05	0.00609464	NA
'PDE1C'	0	262	3	4138	7	745	306	118749	0.00273709	0.000838919	0.00612633	0.407213
'GDF10'	2	260	2	4139	6	746	386	118669	0.00324465	0.00115372	0.00619077	0.0575425
'RNF14'	1	261	5	4136	5	747	200	118855	0.0023866	0.00060095	0.00624064	0.847866
'MYT1'	2	260	18	4123	7	745	333	118722	0.00397333	0.00158575	0.0063716	0.436772
'CPEB1'	2	260	3	4138	2	750	71	118984	0.00136566	0.000153601	0.00646221	0.457021
'OSGIN1'	2	260	14	4127	7	745	372	118683	0.00413392	0.00165999	0.00657153	0.741617
'ABCD4'	2	260	14	4127	9	743	567	118488	0.0050059	0.00234075	0.00675039	0.894528
'NDUFA10'	3	259	8	4133	5	747	335	118720	0.00434441	0.00160674	0.0072468	0.248672
'SLC25A34'	2	260	3	4138	5	747	301	118754	0.00375823	0.00121151	0.00726179	0.15209
'CINP'	0	262	5	4136	4	748	74	118981	0.0019342	0.000241103	0.00751822	0.108501
'TBX15'	2	260	8	4133	7	745	439	118616	0.0051453	0.00212779	0.00758587	0.609274
'PCDHB4'	1	261	9	4132	7	745	346	118709	0.00471677	0.00176559	0.00762437	0.584013
'APOC1'	0	262	0	4141	2	750	19	119036	0.00015639	2.44e-07	0.00763429	NA
'BACH2'	3	259	11	4130	3	749	143	118912	0.00392172	0.00107958	0.00786958	0.761791
'POU3F3'	1	261	0	4141	2	750	54	119001	0.00103018	4.75e-05	0.00790148	0.147365
'C17orf49'	2	260	1	4140	1	751	38	119017	0.00119817	5.84e-05	0.00791088	0.189225
'HMGCS1'	1	261	1	4140	3	749	104	118951	0.0021384	0.000275926	0.00811796	0.400504
'PPM1D'	3	259	5	4136	1	751	54	119001	0.00257823	0.000348112	0.00827234	0.338848
'CTDP1'	2	260	11	4130	6	746	326	118729	0.00545085	0.00208104	0.00827317	0.987119
'TMEM95'	1	261	2	4139	3	749	96	118959	0.00230475	0.000303536	0.00830113	0.730047
'EDEM3'	1	261	6	4135	7	745	383	118672	0.00573725	0.00221045	0.00861771	0.932165
'SF3B2'	1	261	13	4128	6	746	230	118825	0.00526729	0.00178698	0.00861853	0.244555
'KCNIP2'	2	260	4	4137	2	750	73	118982	0.0028619	0.00039983	0.00887205	0.592805
'NCK2'	1	261	5	4136	3	749	72	118983	0.0028619	0.00039983	0.00887205	0.545322
'SUFU'	1	261	5	4136	5	747	220	118835	0.00463533	0.00132363	0.00887461	0.91158
'METTL4'	1	261	13	4128	5	747	148	118907	0.00488411	0.00140194	0.0088896	0.154396
'NHP2'	1	261	3	4138	3	749	90	118965	0.00280675	0.000391122	0.00897121	0.998886
'ZNF180'	4	258	12	4129	3	749	218	118837	0.00573383	0.0019707	0.00901586	0.271634
'CITED1'	1	261	0	4141	1	751	14	119041	0.00049788	1.8e-06	0.00904366	0.307128
'ZDHHC9'	2	260	0	4141	0	752	7	119048	0.000698984	3.2e-06	0.00907125	0.171444
'ZNF473'	2	260	4	4137	2	750	74	118981	0.0030395	0.000432257	0.00912208	0.584341
'ARIH1'	0	262	0	4141	4	748	125	118930	0.00269271	0.000372968	0.00914118	NA
'PLCXD1'	3	259	11	4130	3	749	153	118902	0.00534727	0.00156164	0.0093538	0.703624
'NCAPG2'	3	259	20	4121	4	748	157	118898	0.00639276	0.00222971	0.00945648	0.504824
'SLC16A3'	4	258	15	4126	6	746	477	118578	0.00806739	0.00376273	0.00956964	0.273719
'CIB1'	2	260	1	4140	2	750	103	118952	0.00332182	0.000487192	0.00977165	0.0699379
'IFNA6'	0	262	1	4140	2	750	14	119041	0.000684846	3.12e-06	0.00989189	0.260981
'NLRP3'	2	260	11	4130	6	746	343	118712	0.00769084	0.0030848	0.0102171	0.966432
'CARNS1'	4	258	10	4131	5	747	431	118624	0.00831983	0.0036559	0.0102217	0.0838625
'INTS7'	3	259	21	4120	5	747	244	118811	0.00795041	0.00319331	0.0102528	0.636672
'TBX1'	0	262	1	4140	5	747	193	118862	0.00485377	0.00112601	0.0102916	0.610369
'ADNP'	0	262	7	4134	6	746	220	118835	0.00627553	0.00189707	0.0104599	0.170018
'ATG16L2'	2	260	14	4127	6	746	318	118737	0.00811403	0.00327681	0.0105172	0.744088
'SUPT7L'	0	262	5	4136	6	746	239	118816	0.00637209	0.00193393	0.010608	0.264316
'GPT2'	0	262	4	4137	6	746	249	118806	0.00651131	0.00198535	0.0107654	0.327244
'LZTR1'	2	260	29	4112	11	741	663	118392	0.00818638	0.00437094	0.0108222	0.249345
'SEC62'	0	262	0	4141	3	749	70	118985	0.00247173	0.00016457	0.0110642	NA
'CNBD2'	1	261	11	4130	6	746	267	118788	0.00814607	0.00297006	0.0112127	0.402504
'VPS52'	2	260	12	4129	7	745	439	118616	0.00981125	0.00440388	0.011371	0.96121
'UBXN6'	0	262	6	4135	6	746	235	118820	0.00737367	0.00229967	0.0114855	0.218128
'CRH'	1	261	0	4141	1	751	17	119038	0.00120931	8.36e-06	0.011673	0.269444
'OR51I1'	3	259	5	4136	2	750	140	118915	0.00663431	0.00164421	0.0117555	0.14536
'ADAM19'	2	260	11	4130	5	747	263	118792	0.00894529	0.00331053	0.0118443	0.959212
'NPEPL1'	0	262	4	4137	5	747	174	118881	0.00667406	0.00166169	0.0119857	0.286254
'PCNX3'	5	257	37	4104	5	747	292	118763	0.0119561	0.00581387	0.0121954	0.724162
'MLEC'	2	260	2	4139	1	751	40	119015	0.00378676	0.000297375	0.0122209	0.32652
'TTC13'	0	262	6	4135	5	747	158	118897	0.00726531	0.00184164	0.0124422	0.172456
'TPI1'	3	259	2	4139	2	750	171	118884	0.00746554	0.00190576	0.0126729	0.0134086
'HNRNPK'	1	261	3	4138	2	750	40	119015	0.00413404	0.000336722	0.0126841	0.764365
'ALG5'	0	262	3	4138	4	748	112	118943	0.00599662	0.0010463	0.0128777	0.304682
'ZNF616'	5	257	11	4130	1	751	157	118898	0.00943218	0.00306669	0.0129069	0.0563278
'MSS51'	1	261	7	4134	5	747	226	118829	0.00923785	0.00300432	0.0130069	0.701594
'SMAGP'	0	262	0	4141	2	750	26	119029	0.00152898	1.27e-05	0.0133498	NA
'TENT4B'	3	259	6	4135	0	752	0	119055	0.00559666	0.000509553	0.0133806	NA
'RPRD1A'	1	261	4	4137	2	750	33	119022	0.00495041	0.000433336	0.0134957	0.493591
'CRBN'	2	260	3	4138	3	749	174	118881	0.00854388	0.00224976	0.0136285	0.195279
'ABCC1'	6	256	17	4124	10	742	1113	117942	0.013497	0.00817445	0.0136975	0.0114516
'GAPVD1'	0	262	0	4141	7	745	393	118662	0.011412	0.00441474	0.0140166	NA
'CCNT1'	2	260	4	4137	2	750	91	118964	0.00746364	0.00138329	0.0140628	0.461682
'ZNF474'	1	261	3	4138	4	748	184	118871	0.00905803	0.00241922	0.0141157	0.735535
'UGT1A4'	0	262	3	4138	9	743	560	118495	0.0135342	0.0063463	0.014171	0.486232
'FZD9'	0	262	6	4135	7	745	339	118716	0.011802	0.00458195	0.0141918	0.266504
'WDFY3'	5	257	31	4110	10	742	858	118197	0.0109412	0.00635837	0.0142139	0.571445
'HAO2'	2	260	7	4134	4	748	224	118831	0.0108178	0.00362393	0.014234	0.619288
'KIF18A'	1	261	12	4129	6	746	277	118778	0.0122448	0.00477118	0.014371	0.373846
'CST4'	2	260	3	4138	1	751	36	119019	0.00581337	0.000544049	0.0144948	0.52282
'IL13'	0	262	1	4140	2	750	19	119036	0.00247072	2.87e-05	0.0145508	0.324345
'APP'	2	260	15	4126	7	745	437	118618	0.0146112	0.00690139	0.0147512	0.825119
'ARL6'	0	262	4	4137	4	748	109	118946	0.00804741	0.00152888	0.0147831	0.230987
'COL4A6'	2	260	2	4139	5	747	363	118692	0.0126469	0.00496911	0.0148507	0.0437904
'TIMM44'	1	261	2	4139	5	747	281	118774	0.0115072	0.00391169	0.0149426	0.415394
'IDH1'	1	261	8	4133	5	747	227	118828	0.0119297	0.00407178	0.0150836	0.616166
'LINS1'	0	262	9	4132	5	747	142	118913	0.0106519	0.00294211	0.015184	0.0797529
'N6AMT1'	1	261	6	4135	3	749	85	118970	0.0090264	0.00176693	0.0153961	0.531187
'ARHGEF7'	3	259	3	4138	2	750	173	118882	0.0107688	0.00298853	0.0154252	0.0301447
'ZNF471'	3	259	12	4129	4	748	267	118788	0.0139246	0.00553773	0.0155327	0.528934
'XRN2'	2	260	13	4128	5	747	266	118789	0.0139246	0.00553773	0.0155327	0.819434
'DAGLA'	1	261	11	4130	5	747	202	118853	0.0127303	0.0043929	0.0155847	0.357919
'ITGAD'	2	260	23	4118	10	742	656	118399	0.0130748	0.00704962	0.0156706	0.474784
'OXSR1'	0	262	6	4135	4	748	94	118961	0.00935607	0.00185329	0.0157735	0.11692
'IGSF22'	3	259	28	4113	7	745	420	118635	0.0174041	0.00886932	0.0159705	0.533826
'NMD3'	3	259	10	4131	2	750	112	118943	0.0119839	0.003391	0.0160212	0.590268
'HS1BP3'	0	262	5	4136	4	748	104	118951	0.00969187	0.00194226	0.0161504	0.171724
'MAPK3'	3	259	7	4134	3	749	225	118830	0.0135092	0.00471957	0.0162178	0.183183
'PCSK2'	0	262	5	4136	5	747	183	118872	0.0120837	0.00344603	0.0165003	0.245443
'FAM177A1'	0	262	5	4136	4	748	105	118950	0.0101168	0.00205315	0.0165103	0.173687
'OGN'	0	262	3	4138	4	748	123	118932	0.00995003	0.00201438	0.0165408	0.326663
'TXK'	1	261	13	4128	6	746	280	118775	0.0155431	0.00629663	0.0166788	0.336559
'PRX'	4	258	24	4117	3	749	157	118898	0.0165624	0.00674567	0.0170257	0.869071
'SNUPN'	1	261	3	4138	4	748	195	118860	0.0127371	0.00367923	0.0170434	0.700503
'WFIKKN1'	1	261	1	4140	6	746	393	118662	0.0160538	0.00656314	0.0172752	0.15153
'ZGRF1'	0	262	0	4141	0	752	742	118313	0.0525643	0.0298842	0.0172787	NA
'MICAL3'	4	258	50	4091	11	741	741	118314	0.0175649	0.0106042	0.0172842	0.294978
'SLC39A6'	1	261	7	4134	4	748	160	118895	0.0134694	0.0039302	0.0173981	0.629881
'BPTF'	0	262	28	4113	0	752	511	118544	0.0443539	0.0250517	0.0174818	NA
'CDKN2AIP'	0	262	1	4140	3	749	75	118980	0.00806011	0.000872853	0.017588	0.529012
'CCDC117'	2	260	4	4137	1	751	33	119022	0.00910848	0.00102437	0.0176017	0.708876
'ATP13A2'	0	262	27	4114	1	751	833	118222	0.0385889	0.0236866	0.0176062	0.571284
'PRTFDC1'	0	262	3	4138	6	746	292	118763	0.0152261	0.00545962	0.0176482	0.432384
'GNGT1'	0	262	1	4140	2	750	22	119033	0.00444914	7.91e-05	0.0176666	0.355924
'SAMD10'	1	261	2	4139	2	750	59	118996	0.00883101	0.000988104	0.0179346	0.7854
'C2orf16'	4	258	14	4127	3	749	253	118802	0.0177022	0.00731694	0.0180364	0.268893
'IL17REL'	3	259	2	4139	0	752	44	119011	0.00964698	0.00111393	0.0182875	0.0500532
'GIP'	1	261	3	4138	3	749	120	118935	0.0123378	0.00265736	0.0183914	0.825357
'ZNF653'	1	261	16	4125	4	748	82	118973	0.0154988	0.00464091	0.0183926	0.0366662
'MFAP3'	2	260	1	4140	1	751	61	118994	0.00944977	0.00108733	0.0184962	0.0884795
'MGST1'	0	262	3	4138	3	749	59	118996	0.00944977	0.00108733	0.0184962	0.225915
'PTOV1'	2	260	9	4132	3	749	138	118917	0.0153878	0.00462037	0.0186353	0.981301
'LMO4'	0	262	1	4140	3	749	77	118978	0.00924773	0.00105984	0.0186861	0.534291
'ZNF669'	1	261	4	4137	5	747	279	118776	0.0168293	0.00614572	0.0186929	0.784362
'MORF4L2'	0	262	0	4141	1	751	2	119053	0.000435544	7.35e-13	0.0187125	NA
'SH2D4A'	2	260	14	4127	6	746	370	118685	0.0198016	0.00909982	0.0187361	0.881125
'SH3PXD2B'	1	261	14	4127	6	746	281	118774	0.0187649	0.00783931	0.0188016	0.300646
'TFIP11'	4	258	10	4131	3	749	294	118761	0.0190135	0.00796307	0.0189853	0.0849971
'OGDH'	2	260	5	4136	4	748	263	118792	0.0173939	0.00638662	0.0190144	0.312307
'PSMB9'	0	262	2	4139	5	747	219	118836	0.0153569	0.00463707	0.0190447	0.49931
'SP8'	0	262	0	4141	4	748	157	118898	0.0129235	0.00283436	0.0191683	NA
'HOXA2'	0	262	1	4140	4	748	148	118907	0.013032	0.00286201	0.0191723	0.603179
'OSGEP'	1	261	9	4132	6	746	329	118726	0.0193279	0.00812702	0.0192757	0.655346
'LCN2'	2	260	4	4137	1	751	36	119019	0.0111014	0.00135521	0.0193533	0.66068
'TET2'	2	260	27	4114	6	746	254	118801	0.0211894	0.00980125	0.0193769	0.145375
'ACADM'	0	262	11	4130	8	744	418	118637	0.0209029	0.00969344	0.0195096	0.148074
'FAM20B'	1	261	4	4137	6	746	376	118679	0.0195336	0.00824021	0.0195108	0.707522
'ARMH3'	2	260	2	4139	0	752	0	119055	0.0076262	0.000195061	0.0195381	NA
'PTPRJ'	2	260	15	4126	6	746	365	118690	0.021128	0.00979928	0.019554	0.80513
'TYR'	4	258	18	4123	8	744	728	118327	0.0205727	0.0116171	0.0197479	0.277455
'NPBWR1'	2	260	6	4135	3	749	169	118886	0.01687	0.00518499	0.0198199	0.527629
'SSX5'	1	261	0	4141	1	751	25	119030	0.00623733	0.000141421	0.0198713	0.196377
'PLXNB2'	6	256	25	4116	5	747	516	118539	0.0155914	0.00822043	0.0199543	0.144901
'CDC37'	0	262	4	4137	4	748	123	118932	0.0144238	0.00325238	0.0199717	0.258465
'MAGI3'	1	261	18	4123	8	744	451	118604	0.0232328	0.0116552	0.0202221	0.257451
'SERPINB5'	1	261	6	4135	5	747	267	118788	0.0193484	0.00725059	0.0203064	0.918265
'ANKRD40'	0	262	2	4139	3	749	71	118984	0.0113604	0.00141371	0.0203217	0.363147
'PLPP7'	0	262	11	4130	7	745	324	118731	0.0211919	0.00904454	0.020441	0.125314
'FBXW8'	1	261	10	4131	5	747	231	118824	0.0197673	0.00742523	0.0204553	0.486332
'DTX3'	1	261	1	4140	1	751	17	119038	0.00740179	0.000188259	0.0205062	0.765061
'ABCB5'	3	259	34	4107	14	738	1154	117901	0.0221068	0.0141762	0.020538	0.621882
'MME'	4	258	21	4120	7	745	576	118479	0.0167792	0.00892564	0.0206549	0.496172
'VPS13C'	9	253	57	4084	10	742	1124	117931	0.0223217	0.0147649	0.0207436	0.220447
'R3HCC1'	0	262	4	4137	4	748	125	118930	0.0155512	0.00358486	0.0207917	0.262185
'MUTYH'	0	262	8	4133	9	743	555	118500	0.0240361	0.0121354	0.0208381	0.254542
'TEAD2'	0	262	6	4135	5	747	189	118866	0.0185436	0.00583281	0.0210494	0.210987
'ZNF496'	2	260	5	4136	1	751	30	119025	0.0134882	0.00178048	0.0210969	0.889008
'FBXO41'	2	260	8	4133	3	749	155	118900	0.0190026	0.00599531	0.0211618	0.794189
'DNAH9'	9	253	63	4078	21	731	2422	116633	0.0229982	0.0169173	0.0211858	0.227063
'RAD18'	3	259	9	4132	1	751	57	118998	0.0170959	0.0040154	0.0211864	0.59238
'ANGEL1'	2	260	5	4136	5	747	367	118688	0.0226407	0.0097806	0.0214282	0.243123
'TRIM21'	3	259	7	4134	3	749	246	118809	0.0213558	0.00814545	0.0215043	0.149228
'COA3'	0	262	0	4141	2	750	34	119021	0.00716628	0.000180875	0.0215286	NA
'TMEM187'	1	261	0	4141	3	749	155	118900	0.0163499	0.00383702	0.0215997	0.0420686
'ISM1'	1	261	3	4138	3	749	128	118927	0.0167364	0.00394208	0.0216318	0.78655
'DEAF1'	0	262	4	4137	5	747	209	118846	0.0192951	0.00613275	0.0216402	0.329638
'MEP1A'	5	257	14	4127	2	750	261	118794	0.0235226	0.0101885	0.0217074	0.0627751
'WDR3'	1	261	14	4127	8	744	496	118559	0.0256726	0.0130589	0.0217334	0.441293
'CCDC9B'	2	260	7	4134	3	749	166	118889	0.0198991	0.00634966	0.0218017	0.643245
'ELAVL1'	0	262	1	4140	2	750	26	119029	0.00844077	0.000237672	0.0221745	0.392271
'PLEKHM1'	2	260	11	4130	4	748	220	118835	0.0225825	0.00869505	0.0221813	0.999868
'GRAP'	0	262	0	4141	2	750	35	119020	0.00830594	0.00023293	0.0226656	NA
'WDR54'	1	261	6	4135	4	748	186	118869	0.0212274	0.00688418	0.0227576	0.828462
'PNLIP'	1	261	16	4125	6	746	280	118775	0.0253348	0.0111168	0.0228548	0.236974
'AIMP1'	1	261	10	4131	4	748	150	118905	0.0217348	0.0070692	0.0228887	0.380105
'FABP6'	1	261	6	4135	3	749	104	118951	0.019038	0.00464196	0.0229607	0.649914
'ALDH9A1'	0	262	9	4132	7	745	353	118702	0.0252498	0.0110999	0.0229786	0.183124
'PNPO'	0	262	6	4135	5	747	195	118860	0.0216369	0.00705241	0.0230661	0.217962
'FXN'	1	261	3	4138	3	749	132	118923	0.0192845	0.00473499	0.0233725	0.768169
'CAPN6'	0	262	2	4139	3	749	76	118979	0.0153107	0.00215407	0.0233869	0.378819
'FOXL2NB'	1	261	0	4141	2	750	86	118969	0.015158	0.00212846	0.0234456	0.0736941
'CABIN1'	1	261	40	4101	0	752	596	118459	0.0554629	0.034021	0.0235186	0.218624
'TRPM4'	0	262	38	4103	1	751	629	118426	0.0545699	0.0334941	0.0236718	0.440689
'ZNF335'	0	262	32	4109	0	752	371	118684	0.0647671	0.0362383	0.023715	NA
'DCD'	2	260	1	4140	0	752	12	119043	0.0114142	0.000392952	0.0237362	0.240885
'JAG2'	2	260	9	4132	7	745	545	118510	0.029325	0.0151904	0.0239132	0.52711
'OR5W2'	1	261	2	4139	2	750	69	118986	0.0163524	0.00235854	0.0239695	0.701249
'AGAP2'	2	260	18	4123	5	747	258	118797	0.0273832	0.0121605	0.024006	0.516886
'ASTN1'	0	262	22	4119	0	752	466	118589	0.0658417	0.0369956	0.0242883	NA
'PDK2'	2	260	4	4137	2	750	117	118938	0.0209501	0.00525948	0.0243081	0.330201
'SAMD9L'	0	262	21	4120	0	752	477	118578	0.0655664	0.0368599	0.0243705	NA
'L3MBTL1'	0	262	17	4124	0	752	512	118543	0.0667175	0.0375557	0.02453	NA
'AP3S1'	0	262	1	4140	2	750	28	119027	0.0110855	0.000379115	0.0245735	0.408403
'FOSL1'	2	260	6	4135	4	748	274	118781	0.026258	0.0104296	0.0245846	0.38267
'ARMCX6'	2	260	2	4139	0	752	4	119051	0.013122	0.000495557	0.0246492	0.570298
'AP1M2'	0	262	16	4125	0	752	528	118527	0.0651756	0.0367197	0.0247107	NA
'SAMD4A'	2	260	10	4131	4	748	238	118817	0.026791	0.0106652	0.0247816	0.851065
'CGB1'	0	262	0	4141	1	751	3	119052	0.00264217	6.74e-10	0.024872	NA
'FKBP4'	1	261	4	4137	4	748	211	118844	0.0249129	0.0083938	0.0251563	0.823201
'ZNF221'	1	261	7	4134	5	747	275	118780	0.0272736	0.0109123	0.0251908	0.832567
'VIM'	3	259	11	4130	5	747	420	118635	0.0306389	0.015016	0.0252719	0.286757
'SCYL3'	3	259	7	4134	3	749	259	118796	0.0275496	0.0110354	0.0252946	0.131664
'AKR1C2'	0	262	2	4139	3	749	79	118976	0.0180571	0.00271843	0.0253368	0.387711
'DAAM1'	2	260	9	4132	6	746	447	118608	0.0306792	0.0150481	0.0253415	0.567388
'TSN'	0	262	2	4139	2	750	20	119035	0.012764	0.000479257	0.0254086	0.178577
'SDF2L1'	1	261	1	4140	3	749	155	118900	0.0224831	0.00578578	0.0256075	0.248362
'STRA6'	0	262	16	4125	0	752	553	118502	0.0592597	0.0334479	0.0257263	NA
'TLCD1'	0	262	8	4133	7	745	373	118682	0.0299435	0.0135443	0.0257651	0.2216
'RAX'	1	261	2	4139	4	748	231	118824	0.0258134	0.00877882	0.0257922	0.409684
'PRB4'	1	261	5	4136	2	750	45	119010	0.0197486	0.00305837	0.0258057	0.531819
'LPIN2'	0	262	16	4125	0	752	555	118500	0.0588114	0.0331997	0.0258432	NA
'SST'	2	260	2	4139	0	752	5	119050	0.0147903	0.000608414	0.0259828	0.527141
'PTDSS1'	0	262	1	4140	3	749	89	118966	0.0188551	0.00289529	0.0260458	0.562682
'IZUMO4'	1	261	6	4135	3	749	111	118944	0.0240659	0.00628635	0.0262104	0.689788
'PLN'	0	262	0	4141	2	750	38	119017	0.0123915	0.000461831	0.0262205	NA
'SEMA4A'	4	258	13	4128	3	749	296	118759	0.0311458	0.0141445	0.0262645	0.159452
'HSPA1L'	2	260	7	4134	5	747	368	118687	0.0310208	0.0141104	0.0263648	0.413449
'MZT2A'	1	261	4	4137	2	750	55	119000	0.0206094	0.00325516	0.0265531	0.776346
'RNF167'	3	259	13	4128	2	750	117	118938	0.0284308	0.00981005	0.026745	0.75145
'TIE1'	2	260	19	4122	9	743	664	118391	0.0296911	0.0168266	0.0269517	0.752111
'PCDHGA2'	3	259	7	4134	5	747	464	118591	0.0335263	0.0166637	0.0269706	0.0779904
'CST9'	0	262	1	4140	2	750	30	119025	0.0141903	0.000578346	0.0270656	0.423379
'CA14'	1	261	6	4135	6	746	388	118667	0.0321825	0.0147362	0.0270678	0.951219
'GOT1L1'	0	262	8	4133	5	747	188	118867	0.0285021	0.00988898	0.0271758	0.14851
'MCMBP'	0	262	10	4131	5	747	170	118885	0.028823	0.0100144	0.0272721	0.0905547
'MCAM'	2	260	8	4133	3	749	172	118883	0.028823	0.0100144	0.0272721	0.713489
'CYP19A1'	2	260	2	4139	1	751	66	118989	0.0214865	0.00345949	0.0272963	0.163697
'ZMYND19'	0	262	0	4141	2	750	39	119016	0.0139828	0.000567688	0.0274524	NA
'DDX41'	1	261	6	4135	6	746	390	118665	0.0331677	0.0152636	0.0276257	0.947671
'TPMT'	0	262	1	4140	4	748	168	118887	0.0261728	0.00704794	0.0279636	0.625454
'RSPH1'	1	261	2	4139	3	749	151	118904	0.0265497	0.00716597	0.0280438	0.488557
'SIRT6'	1	261	5	4136	3	749	124	118931	0.0271067	0.00733973	0.0281499	0.876809
'UTP4'	1	261	13	4128	4	748	137	118918	0.0308173	0.0108484	0.0282443	0.214964
'CTNND2'	3	259	17	4124	8	744	683	118372	0.0323578	0.018516	0.028267	0.56897
'JSRP1'	1	261	8	4133	4	748	183	118872	0.0306773	0.0108202	0.0284012	0.628103
'PLXNC1'	0	262	9	4132	6	746	275	118780	0.0329129	0.0136488	0.0284311	0.163624
'ACTL10'	0	262	1	4140	4	748	169	118886	0.026992	0.00733429	0.0284563	0.626472
'CEP85'	2	260	20	4121	5	747	256	118799	0.0353346	0.0163642	0.0285162	0.431314
'KRT81'	0	262	5	4136	7	745	411	118644	0.0348876	0.0161988	0.0286293	0.356089
'MMD'	2	260	2	4139	1	751	68	118987	0.0237107	0.00397504	0.0287168	0.155882
'LAMB1'	1	261	35	4106	1	751	935	118120	0.0480884	0.0311059	0.0288003	0.472145
'NDC80'	5	257	13	4128	0	752	106	118949	0.0321659	0.011408	0.0288208	0.0565606
'CD82'	2	260	8	4133	4	748	269	118786	0.0336624	0.0140151	0.0288256	0.578025
'TLE4'	2	260	6	4135	4	748	288	118767	0.0339306	0.0141589	0.0290349	0.353231
'UCP3'	1	261	7	4134	5	747	287	118768	0.0339306	0.0141589	0.0290349	0.861604
'C1orf116'	1	261	2	4139	3	749	153	118902	0.0282229	0.00775507	0.0290429	0.482006
'GPN2'	1	261	4	4137	3	749	135	118920	0.0286139	0.00787942	0.0291243	0.926837
'TNNI3'	1	261	5	4136	3	749	126	118929	0.0288077	0.00794088	0.0291622	0.887025
'MTHFD1L'	5	257	21	4120	5	747	501	118554	0.0257654	0.0137734	0.0294413	0.184338
'C17orf97'	0	262	2	4139	3	749	85	118970	0.0244346	0.0041635	0.0294849	0.404456
'MYOF'	5	257	46	4095	18	734	1769	117286	0.0263965	0.0185269	0.0295245	0.905525
'DCAF5'	1	261	7	4134	4	748	195	118860	0.0326028	0.0116693	0.0295521	0.756483
'MFSD2A'	0	262	3	4138	5	747	240	118815	0.0323966	0.0116103	0.0296508	0.429741
'ANKH'	2	260	2	4139	3	749	233	118822	0.0325832	0.0116864	0.029715	0.0500554
'SLC2A13'	0	262	9	4132	7	745	378	118677	0.0370986	0.0173848	0.0297767	0.198036
'ABCA3'	1	261	31	4110	4	748	1683	117372	0.0448555	0.0315999	0.0298028	0.784511
'GLG1'	0	262	10	4131	6	746	270	118785	0.0354744	0.0149197	0.0298414	0.138754
'ZNF599'	3	259	11	4130	2	750	143	118912	0.0336646	0.0120968	0.0298757	0.484074
'SPATA19'	2	260	3	4138	1	751	61	118994	0.0262956	0.00459035	0.0301521	0.290695
'ZSCAN20'	2	260	13	4128	4	748	227	118828	0.0363077	0.0153096	0.0301536	0.881403
'NOG'	2	260	0	4141	1	751	88	118967	0.0256148	0.00444958	0.0302083	0.00700473
'CD6'	2	260	6	4135	2	750	111	118944	0.0309772	0.00870616	0.0302746	0.568679
'CDC42BPB'	3	259	21	4120	5	747	348	118707	0.0401675	0.0204444	0.0304063	0.995102
'AGBL2'	2	260	19	4122	5	747	272	118783	0.0389785	0.0183566	0.03055	0.515036
'C5orf22'	2	260	4	4137	2	750	130	118925	0.0314833	0.00890754	0.0307199	0.281602
'CST8'	1	261	7	4134	2	750	34	119021	0.0282224	0.00504173	0.03083	0.237295
'HLA-DQB1'	1	261	0	4141	1	751	34	119021	0.0197353	0.00101557	0.0309722	0.1421
'KRTAP9-6'	0	262	0	4141	1	751	4	119051	0.00796331	4.14e-08	0.0309928	NA
'CXorf56'	0	262	0	4141	1	751	4	119051	0.00796331	4.14e-08	0.0309928	NA
'CCDC102A'	1	261	13	4128	6	746	337	118718	0.0395559	0.0187112	0.0310187	0.436846
'FAM166A'	3	259	9	4132	2	750	164	118891	0.0355391	0.0129476	0.0310247	0.291773
'CSAG1'	0	262	0	4141	2	750	42	119013	0.0194642	0.000997896	0.0312841	NA
'CFAP300'	2	260	3	4138	0	752	0	119055	0.0229523	0.00128247	0.0312937	NA
'NASP'	2	260	9	4132	5	747	367	118688	0.0401902	0.0190768	0.0314247	0.586686
'EXOG'	0	262	12	4129	5	747	162	118893	0.0363014	0.0132906	0.0314491	0.0582016
'TOR1AIP1'	1	261	13	4128	4	748	145	118910	0.0366768	0.0134446	0.0315636	0.237562
'PRDM9'	1	261	14	4127	5	747	230	118825	0.0388695	0.0166078	0.0315641	0.299076
'SEMA4D'	2	260	11	4130	5	747	349	118706	0.0405254	0.0192526	0.0315652	0.790058
'PTGES3L'	1	261	3	4138	2	750	71	118984	0.0285677	0.00516921	0.0316682	0.902174
'RHEBL1'	0	262	1	4140	3	749	97	118958	0.0278293	0.00501005	0.0316847	0.578997
'ANKRD13A'	2	260	8	4133	3	749	183	118872	0.0366884	0.0134807	0.0317548	0.666584
'DDX47'	0	262	14	4127	8	744	443	118612	0.0427227	0.0219904	0.0319444	0.113287
'PFKFB2'	2	260	5	4136	3	749	211	118844	0.0368694	0.0135851	0.0319867	0.299042
'PLIN4'	1	261	33	4108	7	745	260	118795	0.0436669	0.0224516	0.0321062	0.0156415
'GSTO2'	1	261	3	4138	3	749	150	118905	0.0338631	0.00980565	0.0322195	0.692819
'MSH4'	2	260	8	4133	5	747	379	118676	0.041744	0.0199454	0.0322827	0.47889
'PIK3R5'	0	262	6	4135	6	746	314	118741	0.0398632	0.0171721	0.0323651	0.28543
'LY6G5B'	0	262	4	4137	3	749	71	118984	0.0298678	0.00550378	0.0324289	0.201607
'C11orf87'	0	262	0	4141	2	750	43	119012	0.0215292	0.00118482	0.0326056	NA
'ARPIN'	0	262	4	4137	3	749	72	118983	0.0312025	0.00585346	0.0331988	0.204607
'PRDM5'	1	261	7	4134	5	747	300	118755	0.0422759	0.0184066	0.0336098	0.891856
'OR13C2'	1	261	0	4141	1	751	36	119019	0.0240307	0.00142036	0.0336851	0.132629
'FRMD4B'	1	261	19	4122	9	743	583	118472	0.0357859	0.0199207	0.0338793	0.293325
'ALYREF'	0	262	1	4140	3	749	100	118955	0.0317532	0.00603211	0.0339489	0.584667
'MAMSTR'	2	260	2	4139	1	751	75	118980	0.0325719	0.00621857	0.0339777	0.131778
'CRYGA'	0	262	0	4141	4	748	189	118866	0.0368388	0.0109709	0.0341446	NA
'HIST1H3E'	1	261	0	4141	3	749	181	118874	0.037088	0.0110577	0.0342144	0.0286094
'SEC24B'	1	261	13	4128	7	745	453	118602	0.0475656	0.024876	0.0345081	0.51671
'UGT2A1'	2	260	10	4131	6	746	473	118582	0.0477722	0.0250095	0.0346457	0.603345
'OR4D6'	2	260	6	4135	1	751	40	119015	0.035072	0.00685074	0.0347846	0.824341
'BOD1L2'	1	261	1	4140	1	751	28	119027	0.0266941	0.00168904	0.0348456	0.554445
'PPL'	8	254	51	4090	9	743	1032	118023	0.03816	0.025502	0.0348463	0.236574
'TINAG'	1	261	7	4134	7	745	510	118545	0.0481734	0.0252689	0.034912	0.975162
'MRPL45'	1	261	4	4137	3	749	146	118909	0.0391113	0.0118031	0.0350404	0.877663
'C17orf47'	3	259	6	4135	1	751	112	118943	0.0400943	0.0121451	0.0352841	0.134832
'CGNL1'	5	257	22	4119	5	747	532	118523	0.0397324	0.022379	0.0354044	0.175973
'SPOP'	0	262	0	4141	3	749	111	118944	0.0342453	0.0067202	0.0354779	NA
'NKX2-8'	0	262	1	4140	3	749	102	118953	0.0345409	0.00679029	0.0355034	0.588324
'MRS2'	1	261	2	4139	2	750	85	118970	0.0351257	0.00692843	0.0355459	0.59286
'CNTNAP4'	3	259	22	4119	10	742	893	118162	0.0431036	0.0269709	0.0355558	0.778683
'SEPT8'	2	260	6	4135	5	747	408	118647	0.0480863	0.0235372	0.0356784	0.270641
'MAP3K1'	0	262	22	4119	0	752	396	118659	0.086197	0.0481324	0.0357234	NA
'ZNF727'	3	259	12	4129	2	750	148	118907	0.0451638	0.0173683	0.0361037	0.51758
'POMC'	1	261	3	4138	4	748	247	118808	0.0444065	0.0171085	0.0361706	0.562733
'MFGE8'	0	262	15	4126	0	752	462	118593	0.0872741	0.0488802	0.036264	NA
'LPO'	0	262	15	4126	0	752	462	118593	0.0872741	0.0488802	0.036264	NA
'NPY1R'	0	262	3	4138	3	749	85	118970	0.0365899	0.00733842	0.0363468	0.308858
'MECR'	0	262	9	4132	4	748	111	118944	0.0422651	0.0130027	0.0364474	0.0772446
'KMT2B'	0	262	0	4141	13	739	1128	117927	0.0443662	0.0278824	0.0364559	NA
'RPS24'	1	261	0	4141	1	751	38	119017	0.0288037	0.00193299	0.0364818	0.12389
'FOXO3'	1	261	1	4140	3	749	176	118879	0.0415316	0.012788	0.0365409	0.206773
'RBM14'	0	262	11	4130	0	752	504	118551	0.0864084	0.0484911	0.0366052	NA
'FRMD1'	2	260	6	4135	4	748	309	118746	0.0480215	0.0214303	0.0366423	0.313743
'UBB'	0	262	0	4141	2	750	46	119009	0.028438	0.00190173	0.0366981	NA
'RPE65'	1	261	7	4134	7	745	516	118539	0.0516188	0.027355	0.036701	0.966925
'PIGZ'	4	258	13	4128	3	749	330	118725	0.050497	0.0248656	0.0367545	0.1195
'RIC1'	0	262	21	4120	0	752	433	118622	0.0776202	0.0434741	0.036776	NA
'FCN3'	0	262	7	4134	5	747	220	118835	0.0459958	0.0178391	0.0368854	0.210109
'XPOT'	0	262	8	4133	5	747	211	118844	0.046233	0.0179434	0.0369686	0.171925
'ATP2C2'	1	261	44	4097	5	747	1738	117317	0.0501493	0.036058	0.0372097	0.830959
'VWA7'	3	259	16	4125	4	748	312	118743	0.0515526	0.0254607	0.0372584	0.634919
'DMP1'	1	261	4	4137	3	749	150	118905	0.0434385	0.0135183	0.0373487	0.860767
'ST7L'	0	262	7	4134	5	747	221	118834	0.0468892	0.0182669	0.037352	0.21112
'YARS2'	3	259	9	4132	4	748	377	118678	0.051503	0.0254771	0.0373746	0.156248
'TANC1'	2	260	32	4109	11	741	821	118234	0.0476914	0.0301187	0.037409	0.318865
'TTC5'	0	262	6	4135	4	748	140	118915	0.0437074	0.0136151	0.0374221	0.195131
'VEZF1'	1	261	2	4139	4	748	259	118796	0.0468061	0.0182627	0.0374658	0.356442
'ZNF662'	1	261	15	4126	4	748	140	118915	0.0480919	0.0187569	0.0375934	0.169063
'STX11'	0	262	2	4139	3	749	96	118959	0.0393027	0.0081293	0.0379402	0.432008
'EIF3E'	1	261	2	4139	2	750	88	118967	0.0396224	0.00820862	0.0379755	0.575327
'KCNIP3'	1	261	8	4133	4	748	205	118850	0.0482807	0.018918	0.0379938	0.700444
'CD96'	1	261	7	4134	3	749	124	118931	0.0453818	0.0142691	0.0381614	0.660484
'PITPNM2'	0	262	23	4118	0	752	435	118620	0.0713765	0.0400173	0.0383135	NA
'ATOH8'	1	261	3	4138	3	749	161	118894	0.0454243	0.0143344	0.0384543	0.651923
'LMNTD2'	1	261	4	4137	4	748	243	118812	0.0491274	0.0193659	0.038591	0.734051
'SH3GL3'	2	260	5	4136	2	750	135	118920	0.0462634	0.0146412	0.0386894	0.357625
'NRBP2'	0	262	7	4134	4	748	133	118922	0.0462634	0.0146412	0.0386894	0.152009
'PSME2'	0	262	1	4140	3	749	106	118949	0.0405296	0.00850254	0.0387197	0.595361
'HTRA3'	4	258	6	4135	2	750	298	118757	0.0523132	0.0237205	0.0388052	0.00695625
'NPHS1'	1	261	25	4116	1	751	921	118134	0.0706857	0.0461045	0.0388303	0.326469
'DMRT2'	1	261	9	4132	3	749	107	118948	0.0470888	0.0149415	0.0389094	0.4258
'GRIN3B'	3	259	16	4125	7	745	623	118432	0.047609	0.0274421	0.0390981	0.483706
'BTRC'	2	260	5	4136	3	749	227	118828	0.0505699	0.0200493	0.0392541	0.26376
'EBAG9'	0	262	1	4140	2	750	39	119016	0.0340484	0.0025681	0.0393598	0.479438
'SLC2A7'	1	261	9	4132	6	746	401	118654	0.0566	0.0284593	0.0400166	0.788938
'CFD'	0	262	0	4141	5	747	291	118764	0.0515516	0.0205969	0.0400173	NA
'C8orf37'	0	262	1	4140	3	749	108	118947	0.0437305	0.00946153	0.040381	0.598748
'HEYL'	3	259	3	4138	1	751	148	118907	0.0495319	0.0160059	0.040438	0.0166341
'SLC35F1'	1	261	2	4139	2	750	91	118964	0.0444309	0.009644	0.0404855	0.558533
'SEC16B'	1	261	19	4122	5	747	207	118848	0.0562064	0.0257548	0.0405061	0.136225
'KCNE4'	1	261	2	4139	1	751	23	119032	0.0377127	0.00302346	0.040569	0.930595
'GKN1'	3	259	4	4137	0	752	57	118998	0.0458016	0.00999827	0.0406652	0.0724767
'SLC5A5'	0	262	7	4134	7	745	430	118625	0.0580735	0.0293463	0.0408148	0.286222
'FBXW4'	1	261	3	4138	3	749	165	118890	0.0501441	0.0162883	0.0408784	0.637896
'SMPDL3B'	3	259	14	4127	6	746	505	118550	0.0349731	0.0185251	0.0410255	0.432323
'CDC5L'	1	261	10	4131	4	748	193	118862	0.0545021	0.0219441	0.0410953	0.520647
'ANKRD53'	1	261	10	4131	4	748	193	118862	0.0545021	0.0219441	0.0410953	0.520647
'ZNF789'	1	261	7	4134	3	749	129	118926	0.0513476	0.0167413	0.0412292	0.684911
'DNAJA2'	0	262	2	4139	3	749	100	118955	0.0457439	0.0100635	0.0412836	0.441148
'HSD3B7'	1	261	11	4130	6	746	386	118669	0.0592124	0.0299859	0.0412976	0.625946
'GATB'	3	259	12	4129	3	749	257	118798	0.0575618	0.0265457	0.0413341	0.373313
'CYTH3'	0	262	3	4138	3	749	91	118964	0.0461028	0.0101583	0.0413399	0.324786
'SSSCA1'	1	261	3	4138	2	750	83	118972	0.0464592	0.0102523	0.0413937	0.811986
'GPX4'	1	261	4	4137	2	750	74	118981	0.046813	0.0103453	0.0414452	0.952747
'MUC1'	2	260	9	4132	2	750	103	118952	0.0522335	0.0170729	0.0414752	0.897554
'SYNPR'	1	261	4	4137	3	749	157	118898	0.0516761	0.0169211	0.0415901	0.832358
'CACNG3'	0	262	1	4140	3	749	110	118945	0.0470688	0.0104922	0.0420776	0.602053
'PHYKPL'	1	261	10	4131	8	744	565	118490	0.0374898	0.0200609	0.0421674	0.74849
'FAIM2'	0	262	3	4138	3	749	92	118963	0.0478091	0.010691	0.0422031	0.327343
'HSD17B12'	0	262	6	4135	4	748	148	118907	0.0532351	0.0175701	0.0423107	0.207254
'MAP7D2'	0	262	1	4140	2	750	41	119014	0.0397554	0.00333991	0.0423167	0.489889
'MGP'	0	262	0	4141	2	750	50	119005	0.039287	0.00328953	0.042442	NA
'FBXO27'	4	258	8	4133	0	752	98	118957	0.0550783	0.0182707	0.0428392	0.043408
'SHROOM3'	2	260	11	4130	4	748	278	118777	0.0604944	0.0281887	0.0428575	0.79933
'IRX4'	0	262	1	4140	4	748	195	118860	0.0541545	0.0180326	0.0430758	0.650362
'DEFB114'	0	262	0	4141	1	751	6	119049	0.029061	4.75e-06	0.0431196	NA
'RAB10'	0	262	0	4141	1	751	6	119049	0.029061	4.75e-06	0.0431196	NA
'RAB3GAP2'	2	260	6	4135	4	748	325	118730	0.0609547	0.0284905	0.0432147	0.286968
'AP3M1'	3	259	6	4135	2	750	218	118837	0.05902	0.0242315	0.0434375	0.0710543
'ALKBH7'	1	261	5	4136	3	749	151	118904	0.0557909	0.0186685	0.0435854	0.996881
'PAN2'	2	260	14	4127	4	748	252	118803	0.062122	0.0290684	0.0435868	0.907378
'OR5I1'	0	262	16	4125	5	747	151	118904	0.0599172	0.0246009	0.0436035	0.0240872
'ZNF44'	3	259	14	4127	3	749	244	118811	0.0623721	0.0291984	0.0436836	0.515012
'CDK13'	2	260	11	4130	4	748	280	118775	0.0622457	0.0291666	0.0437284	0.793294
'OLFML2B'	1	261	12	4129	8	744	557	118498	0.042186	0.0229239	0.043733	0.612733
'PDE6H'	1	261	0	4141	1	751	43	119012	0.0427784	0.00378137	0.0438239	0.104799
'SPRR1A'	0	262	1	4140	2	750	42	119013	0.0427784	0.00378137	0.0438239	0.494891
'ZNF582'	2	260	11	4130	5	747	385	118670	0.064724	0.0332652	0.0440284	0.706086
'KCNJ6'	2	260	3	4138	1	751	78	118977	0.0520951	0.0120249	0.0440935	0.204827
'MIS18BP1'	1	261	15	4126	4	748	153	118902	0.0609744	0.0251376	0.0441281	0.200562
'RINL'	2	260	3	4138	2	750	162	118893	0.056765	0.0191059	0.0441291	0.122189
'SHKBP1'	3	259	19	4122	4	748	303	118752	0.0652829	0.0335288	0.0441315	0.821246
'LYPD4'	2	260	4	4137	1	751	69	118986	0.0524763	0.0121294	0.0441591	0.340086
'WDR6'	2	260	27	4114	8	744	554	118501	0.0600775	0.0355889	0.0444252	0.401353
'ANKRD18A'	1	261	7	4134	3	749	134	118921	0.0577499	0.0194898	0.0444289	0.708624
'CASP2'	3	259	6	4135	1	751	127	118928	0.0580749	0.0196161	0.0445257	0.103912
'AP4B1'	3	259	16	4125	4	748	332	118723	0.0661557	0.0340789	0.044623	0.580347
'SLTM'	2	260	9	4132	3	749	201	118854	0.0616941	0.0255676	0.0446836	0.682171
'GSTM5'	0	262	3	4138	3	749	95	118960	0.0531337	0.0124023	0.0448452	0.334854
'ZRANB1'	0	262	3	4138	3	749	95	118960	0.0531337	0.0124023	0.0448452	0.334854
'SGSM2'	1	261	22	4119	9	743	611	118444	0.0611659	0.0363408	0.045049	0.245513
'PGAM1'	0	262	1	4140	5	747	292	118763	0.0618828	0.0257805	0.0451369	0.678481
'IMPG2'	5	257	16	4125	2	750	317	118738	0.0674232	0.0348268	0.045209	0.0491794
'SOST'	0	262	0	4141	3	749	123	118932	0.0537401	0.0126588	0.0454884	NA
'EFHC2'	0	262	0	4141	3	749	124	118931	0.0555859	0.0132735	0.0463793	NA
'WRAP73'	1	261	12	4129	5	747	285	118770	0.0676864	0.032239	0.0464061	0.49997
'MDN1'	8	254	61	4080	10	742	1122	117933	0.0556196	0.0388117	0.0465681	0.423682
'DIABLO'	3	259	6	4135	2	750	224	118831	0.0654355	0.0275186	0.046591	0.0658582
'BOD1L1'	5	257	32	4109	2	750	173	118882	0.0711153	0.0369116	0.0466785	0.719024
'APBB1'	1	261	14	4127	4	748	167	118888	0.0661321	0.0278007	0.0467024	0.264878
'ZFP30'	2	260	8	4133	3	749	214	118841	0.0657413	0.0276645	0.046703	0.553082
'CDK12'	2	260	8	4133	3	749	214	118841	0.0657413	0.0276645	0.046703	0.553082
'OR5M11'	1	261	2	4139	1	751	27	119028	0.050235	0.00491715	0.0468092	0.851678
'ZNF787'	0	262	0	4141	2	750	53	119002	0.0486056	0.0047149	0.0469544	NA
'INTS12'	1	261	7	4134	2	750	53	119002	0.0589123	0.0142291	0.0470613	0.433239
'ASCC2'	1	261	8	4133	4	748	223	118832	0.0665433	0.0280941	0.0471293	0.755366
'FERMT3'	3	259	12	4129	4	748	376	118679	0.0716336	0.0374366	0.0473851	0.286984
'TGFB3'	0	262	2	4139	3	749	107	118948	0.0583338	0.0141626	0.047472	0.456164
'MRAP'	2	260	4	4137	2	750	158	118897	0.0638757	0.0222387	0.0475352	0.20262
'OARD1'	1	261	2	4139	2	750	99	118956	0.0587642	0.0142884	0.0475656	0.517012
'ST6GALNAC6'	0	262	7	4134	4	748	147	118908	0.064233	0.0223828	0.0476485	0.17228
'MIIP'	0	262	7	4134	4	748	147	118908	0.064233	0.0223828	0.0476485	0.17228
'ZNF85'	1	261	7	4134	3	749	139	118916	0.0645885	0.022526	0.0477603	0.731653
'MMAA'	0	262	6	4135	6	746	352	118703	0.0704011	0.0338616	0.0478944	0.312677
'ZNF778'	1	261	18	4123	5	747	233	118822	0.0712177	0.0341935	0.0479697	0.194808
'LGI2'	3	259	9	4132	3	749	300	118755	0.0711847	0.0342513	0.0481325	0.157774
'FHDC1'	0	262	13	4128	6	746	288	118767	0.0714696	0.0344047	0.0482459	0.10257
'SYN1'	1	261	2	4139	1	751	28	119027	0.0536387	0.00549437	0.0484141	0.833888
'SLC12A6'	0	262	12	4129	7	745	404	118651	0.074189	0.0390288	0.0486789	0.150958
'TDGF1'	0	262	5	4136	3	749	81	118974	0.0615818	0.0152151	0.0486819	0.180953
'ATAD2B'	0	262	9	4132	7	745	432	118623	0.074221	0.0390732	0.0487445	0.228137
'PGM2'	1	261	9	4132	4	748	217	118838	0.070254	0.0300246	0.0488847	0.659724
'ACAD11'	0	262	16	4125	9	743	556	118499	0.0564316	0.0318685	0.0489856	0.108514
'EPS8'	2	260	14	4127	3	749	163	118892	0.0709884	0.0303265	0.049015	0.790529
'ZNF708'	3	259	9	4132	3	749	302	118753	0.0731175	0.035366	0.0490663	0.155277
'HPS6'	0	262	12	4129	7	745	405	118650	0.0750365	0.0395507	0.0490889	0.151455
'RPS27'	0	262	0	4141	1	751	7	119048	0.0440516	2.12e-05	0.0491261	NA
'FAM122B'	0	262	0	4141	1	751	7	119048	0.0440516	2.12e-05	0.0491261	NA
'GEN1'	1	261	12	4129	4	748	190	118865	0.071211	0.0304876	0.0492352	0.405571
'BRCA2'	5	257	64	4077	16	736	1466	117589	0.0485891	0.0347532	0.0492508	0.519967
'TXN2'	1	261	1	4140	2	750	110	118945	0.0622346	0.0155107	0.0493179	0.249153
'TNFRSF4'	0	262	2	4139	3	749	109	118946	0.0622346	0.0155107	0.0493179	0.460242
'AGBL1'	1	261	21	4120	8	744	504	118551	0.0581027	0.0329128	0.0494078	0.23686
'TRIOBP'	4	258	55	4086	8	744	518	118537	0.0664854	0.0422672	0.0494212	0.219783
'LAMTOR5'	0	262	3	4138	3	749	100	118955	0.062686	0.0156462	0.0494223	0.346864
'ECE2'	1	261	38	4103	11	741	699	118356	0.0653154	0.0415279	0.0494811	0.0540233
'PPIG'	1	261	3	4138	2	750	92	118963	0.0631346	0.0157807	0.0495248	0.753395
'EHD1'	0	262	8	4133	6	746	337	118718	0.0738859	0.0358533	0.04953	0.234238
'SNAP91'	3	259	8	4133	2	750	211	118844	0.0717339	0.0307925	0.0495588	0.142749
'GPX6'	3	259	3	4138	0	752	76	118979	0.0640233	0.0160461	0.0497242	0.0258864
'ACCSL'	3	259	8	4133	3	749	313	118742	0.0747841	0.0363428	0.0498919	0.108913
'RANBP3'	2	260	7	4134	1	751	48	119007	0.0653343	0.0164348	0.0500102	0.805729
'DUPD1'	0	262	4	4137	4	748	178	118877	0.0688456	0.0245366	0.0500206	0.345307
'RIMS3'	1	261	3	4138	3	749	179	118876	0.0688456	0.0245366	0.0500206	0.591975
'CCL27'	0	262	2	4139	2	750	37	119018	0.0565559	0.00603615	0.0500315	0.309089
'ABCB9'	0	262	20	4121	1	751	703	118352	0.0792105	0.048967	0.0500595	0.595667
'TTC3'	4	258	27	4114	5	747	428	118627	0.060912	0.0346763	0.0501589	0.731106
'FAM20C'	0	262	15	4126	7	745	380	118675	0.077572	0.0410915	0.0502603	0.0984785
'RABEP1'	2	260	12	4129	3	749	184	118871	0.0738816	0.0318895	0.0504766	0.981275
'MOB3B'	1	261	7	4134	3	749	143	118912	0.0703723	0.0251691	0.0505198	0.749601
'TMEM139'	2	260	3	4138	1	751	85	118970	0.0656122	0.0166335	0.0505775	0.178581
'ZEB1'	3	259	15	4126	4	748	356	118699	0.0783881	0.0415699	0.0506	0.47114
'MICAL1'	0	262	31	4110	1	751	617	118438	0.0732	0.0451055	0.0508229	0.481617
'ACAN'	1	261	28	4113	0	752	636	118419	0.0736282	0.0453933	0.0508663	0.129398
'ANKRD44'	0	262	4	4137	6	746	377	118678	0.0766034	0.0374767	0.0509193	0.424919
'IDS'	0	262	0	4141	3	749	129	118926	0.065315	0.0166459	0.0509619	NA
'TRPC1'	0	262	5	4136	5	747	266	118789	0.0744236	0.0323071	0.051046	0.33363
'ADK'	1	261	1	4140	3	749	199	118856	0.0709959	0.0255672	0.0511412	0.170183
'C6orf120'	0	262	2	4139	3	749	111	118944	0.0662681	0.0169406	0.0511978	0.464233
'USF2'	0	262	2	4139	3	749	111	118944	0.0662681	0.0169406	0.0511978	0.464233
'ZNF683'	2	260	7	4134	2	750	136	118919	0.0722448	0.0260195	0.0513467	0.53254
'RNH1'	1	261	8	4133	3	749	135	118920	0.0722448	0.0260195	0.0513467	0.62865
'PRSS36'	1	261	12	4129	8	744	595	118460	0.0622162	0.0356144	0.0513682	0.657003
'CELSR2'	2	260	40	4101	14	738	1153	117902	0.0660735	0.0455183	0.0514	0.23159
'GRAMD1A'	3	259	18	4123	3	749	224	118831	0.0787368	0.0385309	0.0515371	0.795325
'CRLF3'	2	260	3	4138	1	751	86	118969	0.0676772	0.0173741	0.0515381	0.175164
'APOB'	9	253	48	4093	5	747	782	118273	0.0680992	0.0454096	0.0515982	0.0511674
'COPS5'	0	262	2	4139	2	750	38	119017	0.0601399	0.00669631	0.0516504	0.315138
'APOC4'	1	261	1	4140	1	751	39	119016	0.0601399	0.00669631	0.0516504	0.425265
'FBXO17'	1	261	5	4136	3	749	163	118892	0.0725842	0.0262352	0.0516731	0.947791
'DYNAP'	2	260	3	4138	0	752	13	119042	0.0619768	0.00695375	0.0517617	0.391401
'HEXIM2'	2	260	6	4135	1	751	59	118996	0.06906	0.0177963	0.051863	0.600108
'CCDC134'	0	262	1	4140	3	749	121	118934	0.0678483	0.0175348	0.0520281	0.618887
'DDX51'	1	261	13	4128	6	746	395	118660	0.0817085	0.0436758	0.0522602	0.531895
'ZSCAN29'	3	259	16	4125	3	749	244	118811	0.0802048	0.0394178	0.0522883	0.619296
'CKAP5'	4	258	15	4126	3	749	352	118703	0.0822208	0.0439483	0.0524188	0.143114
'TREX1'	1	261	6	4135	4	748	251	118804	0.0775233	0.0339452	0.0524465	0.971754
'LRG1'	2	260	3	4138	1	751	87	118968	0.0697751	0.0181358	0.0525072	0.171824
'PPP1R3A'	1	261	6	4135	3	749	155	118900	0.0744947	0.0271122	0.0525133	0.901781
'CD180'	3	259	12	4129	2	750	180	118875	0.0790617	0.034655	0.0528983	0.390275
'BSN'	2	260	53	4088	1	751	818	118237	0.0845386	0.0573713	0.0530065	0.335749
'MYO1C'	2	260	36	4105	2	750	1241	117814	0.0752749	0.0525432	0.0531095	0.193177
'ELP3'	1	261	5	4136	5	747	364	118691	0.0813102	0.040223	0.053113	0.752343
'VWCE'	0	262	19	4122	0	752	362	118693	0.110603	0.0614406	0.0531972	NA
'HMGB1'	0	262	0	4141	2	750	57	118998	0.0625119	0.00720824	0.0532286	NA
'C7orf31'	3	259	4	4137	1	751	158	118897	0.0760295	0.0278369	0.053229	0.0255022
'TTLL12'	0	262	20	4121	0	752	362	118693	0.106371	0.0591244	0.0533167	NA
'HYDIN'	0	262	16	4125	6	746	271	118784	0.0824146	0.040759	0.0534109	0.0625454
'KIF14'	0	262	22	4119	0	752	351	118704	0.102755	0.0571088	0.053473	NA
'UBR1'	0	262	17	4124	0	752	385	118670	0.109196	0.0607462	0.0534927	NA
'SMC1B'	0	262	9	4132	6	746	336	118719	0.0822856	0.0407665	0.0535097	0.206695
'LOXL3'	0	262	14	4127	0	752	407	118648	0.112525	0.0626425	0.0537388	NA
'INPPL1'	0	262	21	4120	2	750	912	118143	0.085968	0.0563373	0.053818	0.499223
'DTNB'	0	262	16	4125	0	752	402	118653	0.106171	0.0591397	0.0538476	NA
'PROM2'	1	261	15	4126	5	747	273	118782	0.0834676	0.0413828	0.053909	0.34858
'EPB41'	1	261	20	4121	8	744	532	118523	0.0694551	0.0403106	0.0539854	0.284042
'GAS6'	0	262	14	4127	0	752	419	118636	0.107319	0.0598218	0.0539864	NA
'FAT1'	3	259	70	4071	7	745	2162	116893	0.0729759	0.0557244	0.0539989	0.687715
'BEND4'	3	259	5	4136	1	751	150	118905	0.0779905	0.0287485	0.0540865	0.0484643
'NDUFB9'	0	262	3	4138	4	748	193	118862	0.0774722	0.0286009	0.0541058	0.431553
'KCNH1'	0	262	10	4131	0	752	459	118596	0.107066	0.0597999	0.0544879	NA
'INTS1'	1	261	20	4121	1	751	933	118122	0.0802152	0.0524896	0.0545213	0.235249
'STX2'	2	260	4	4137	1	751	80	118975	0.0745646	0.0198811	0.0545973	0.280155
'OAZ3'	1	261	5	4136	2	750	79	118976	0.0745646	0.0198811	0.0545973	0.856196
'MYO1G'	1	261	25	4116	10	742	685	118370	0.0557131	0.0338657	0.0546689	0.192479
'PLD4'	0	262	13	4128	0	752	440	118615	0.102717	0.0573507	0.0546956	NA
'TCF7'	0	262	11	4130	0	752	456	118599	0.104222	0.0582243	0.0547141	NA
'ZC2HC1C'	1	261	6	4135	2	750	70	118985	0.0750573	0.0200374	0.0547225	0.673157
'OST4'	0	262	0	4141	2	750	58	118997	0.0662387	0.00794662	0.0548412	NA
'SI'	2	260	43	4098	15	737	1205	117850	0.0515396	0.0353023	0.0548933	0.178799
'CCDC92'	0	262	9	4132	4	748	139	118916	0.0799789	0.029679	0.0549534	0.112637
'CNTNAP3B'	0	262	0	4141	1	751	8	119047	0.0612129	6.82e-05	0.0550949	NA
'JADE3'	0	262	0	4141	1	751	8	119047	0.0612129	6.82e-05	0.0550949	NA
'SULT1A2'	0	262	3	4138	5	747	292	118763	0.083493	0.0372567	0.0553648	0.473682
'PKD2L1'	2	260	21	4120	7	745	521	118534	0.0738282	0.0431935	0.0556919	0.675182
'DNMT3L'	1	261	11	4130	4	748	211	118844	0.0855852	0.038269	0.0560563	0.515554
'RFPL1'	3	259	8	4133	0	752	37	119018	0.0792558	0.0215064	0.0562373	0.259501
'POGLUT1'	1	261	7	4134	3	749	151	118904	0.0827668	0.0310463	0.0562889	0.78429
'ZNF90'	4	258	10	4131	0	752	99	118956	0.0836451	0.0313368	0.0563747	0.0626684
'MED7'	1	261	4	4137	2	750	90	118965	0.0784916	0.021398	0.0564674	0.929914
'C17orf99'	0	262	0	4141	2	750	59	118996	0.070061	0.00873346	0.0564709	NA
'PDZRN3'	0	262	15	4126	0	752	442	118613	0.0943413	0.0527385	0.056493	NA
'KLHDC3'	0	262	1	4140	2	750	50	119005	0.0707758	0.00884883	0.0565344	0.530347
'THAP9'	0	262	6	4135	6	746	370	118685	0.0887446	0.0446579	0.0566057	0.324614
'GLRA1'	2	260	6	4135	3	749	250	118805	0.0866783	0.0389387	0.0566909	0.295944
'SRP68'	2	260	5	4136	3	749	260	118795	0.0875948	0.0394633	0.0571454	0.204821
'ZBP1'	0	262	9	4132	4	748	142	118913	0.0848244	0.032026	0.0571797	0.116364
'LRCH1'	3	259	11	4130	3	749	300	118755	0.0903873	0.0455475	0.0572043	0.237698
'WDR78'	0	262	25	4116	0	752	360	118695	0.088321	0.0492124	0.0572095	NA
'MED4'	1	261	3	4138	2	750	100	118955	0.08022	0.0220927	0.0573333	0.706607
'KIAA1614'	3	259	14	4127	2	750	169	118886	0.0887177	0.0399167	0.0573435	0.529098
'ZNRF3'	1	261	11	4130	5	747	317	118738	0.090815	0.0458316	0.0574471	0.621535
'SLC14A2'	0	262	13	4128	0	752	467	118588	0.0924198	0.051738	0.0574894	NA
'ANKRD1'	2	260	10	4131	2	750	117	118938	0.0861075	0.0325846	0.0576114	0.880527
'TCEA1'	1	261	5	4136	2	750	82	118973	0.0812787	0.0224422	0.0576217	0.878742
'ACAD8'	1	261	5	4136	5	747	373	118682	0.0909391	0.0459815	0.0576283	0.73649
'OR52B6'	0	262	7	4134	3	749	72	118983	0.0818035	0.0226148	0.0577638	0.0952741
'NLRP6'	1	261	6	4135	5	747	364	118691	0.0912928	0.0461832	0.0577729	0.870872
'ZPBP2'	1	261	3	4138	3	749	190	118865	0.0859021	0.032664	0.0579167	0.559009
'TMEM147'	1	261	1	4140	2	750	119	118936	0.0814077	0.022613	0.0580417	0.223805
'SALL2'	3	259	23	4118	5	747	352	118703	0.0525626	0.027835	0.0581742	0.91178
'RELB'	2	260	8	4133	1	751	47	119008	0.0833587	0.0231236	0.0581823	0.898666
'GLUL'	1	261	2	4139	2	750	110	118945	0.0819553	0.0227969	0.058195	0.466604
'ENPP2'	3	259	11	4130	3	749	302	118753	0.0926153	0.0468941	0.0582423	0.234404
'SNRPA'	0	262	2	4139	2	750	42	119013	0.0754552	0.00981706	0.0582945	0.337943
'LIN52'	2	260	0	4141	0	752	44	119011	0.0754552	0.00981706	0.0582945	0.011074
'MARK4'	2	260	5	4136	2	750	164	118891	0.0872501	0.0332616	0.0583843	0.265048
'TM4SF5'	2	260	5	4136	2	750	164	118891	0.0872501	0.0332616	0.0583843	0.265048
'ABCD1'	0	262	3	4138	4	748	199	118856	0.087095	0.033273	0.0585043	0.438493
'FAM43A'	0	262	1	4140	3	749	128	118927	0.083136	0.0233194	0.0588923	0.62856
'KLF10'	2	260	8	4133	1	751	48	119007	0.0857031	0.024044	0.0592298	0.885743
'VPS4B'	1	261	2	4139	3	749	201	118854	0.0887575	0.0340961	0.0592552	0.353879
'TMEM266'	0	262	8	4133	4	748	154	118901	0.0893723	0.0342885	0.0592975	0.154145
'LRWD1'	4	258	18	4123	4	748	395	118660	0.0554916	0.0296494	0.0593517	0.283674
'NOTCH1'	2	260	23	4118	17	735	1706	117349	0.0734114	0.0530273	0.0593663	0.85314
'GLTP'	1	261	3	4138	2	750	102	118953	0.0848113	0.0238884	0.0593685	0.695595
'FBXL2'	0	262	4	4137	3	749	101	118954	0.0848113	0.0238884	0.0593685	0.280821
'TMEM125'	2	260	12	4129	2	750	101	118954	0.090329	0.0346179	0.0594316	0.870146
'THSD4'	3	259	21	4120	5	747	377	118678	0.0564926	0.0302531	0.0594998	0.921596
'SIGLEC14'	1	261	0	4141	0	752	0	119055	0.062599	7.02e-05	0.0595049	NA
'KIF22'	2	260	11	4130	4	748	313	118742	0.0956633	0.0487607	0.0596779	0.70097
'NRIP2'	0	262	8	4133	5	747	253	118802	0.0932936	0.0426367	0.0597361	0.21124
'RPL36'	1	261	0	4141	1	751	53	119002	0.078753	0.0105907	0.0598829	0.075759
'KRTAP10-10'	1	261	0	4141	1	751	53	119002	0.078753	0.0105907	0.0598829	0.075759
'MORC1'	3	259	6	4135	1	751	149	118906	0.0915217	0.0353351	0.0602203	0.0718278
'VSIG8'	2	260	8	4133	2	750	139	118916	0.0919758	0.0355378	0.0603769	0.601499
'ATP5F1D'	1	261	3	4138	2	750	103	118952	0.0871537	0.0248197	0.0603984	0.690185
'PPP1R17'	2	260	3	4138	0	752	18	119037	0.081767	0.0111074	0.0604021	0.317952
'SORBS2'	4	258	21	4120	4	748	374	118681	0.0598864	0.0323458	0.0604686	0.430531
'GPRIN3'	2	260	9	4132	2	750	130	118925	0.092428	0.0357393	0.0605323	0.727127
'PDIA2'	1	261	23	4118	7	745	381	118674	0.0603427	0.0326358	0.0606854	0.150083
'FCGR3B'	1	261	5	4136	2	750	85	118970	0.0882771	0.0252036	0.0607202	0.900533
'AMBRA1'	1	261	29	4112	10	742	684	118371	0.0744727	0.0467776	0.0607401	0.138801
'AKR7A2'	1	261	10	4131	4	748	228	118827	0.0958582	0.0440339	0.0608197	0.62281
'LMOD3'	3	259	8	4133	2	750	230	118825	0.0958582	0.0440339	0.0608197	0.116495
'APC'	3	259	43	4098	19	733	1874	117181	0.0675503	0.0498992	0.060971	0.548776
'SPNS1'	1	261	8	4133	3	749	148	118907	0.0932379	0.0361948	0.0609933	0.685427
'ZFHX3'	1	261	45	4096	29	723	2942	116113	0.0739406	0.0578159	0.0610628	0.108219
'SLC3A1'	2	260	15	4126	9	743	806	118249	0.074151	0.0466065	0.0610721	0.832848
'PSMD9'	0	262	4	4137	3	749	103	118952	0.0895268	0.0257735	0.0614364	0.285389
'IMPDH2'	1	261	6	4135	4	748	266	118789	0.096979	0.0447416	0.0614465	0.932959
'CLEC11A'	1	261	1	4140	1	751	45	119010	0.0836665	0.0116809	0.0617136	0.372967
'KIF13B'	5	257	15	4126	8	744	1009	118046	0.0702186	0.0461246	0.0617437	0.0147921
'NGFR'	0	262	5	4136	5	747	284	118771	0.0975225	0.0450858	0.0617491	0.349229
'KDM2B'	0	262	13	4128	5	747	210	118845	0.0980449	0.0452396	0.0617571	0.0821198
'GRIK4'	0	262	9	4132	8	744	520	118535	0.0605007	0.0328227	0.0617637	0.23966
'ANKFY1'	3	259	11	4130	5	747	478	118577	0.061574	0.0334645	0.0617674	0.214544
'CP'	3	259	13	4128	8	744	820	118235	0.0762199	0.0480624	0.0618274	0.230033
'HPSE2'	4	258	10	4131	4	748	480	118575	0.0622377	0.0338795	0.0619731	0.0309749
'GUCA2B'	1	261	3	4138	1	751	27	119028	0.0852289	0.0119585	0.0620109	0.945807
'ALX1'	1	261	1	4140	3	749	214	118841	0.095081	0.0372908	0.0621335	0.150295
'DPYD'	3	259	34	4107	10	742	854	118201	0.0731852	0.0482196	0.0621484	0.673548
'PDE1A'	2	260	5	4136	2	750	169	118886	0.095769	0.0375209	0.0622206	0.252072
'RNF8'	0	262	4	4137	3	749	104	118951	0.0919304	0.0267499	0.0624824	0.287643
'DNAJC1'	2	260	13	4128	3	749	195	118860	0.100253	0.0464622	0.0627019	0.999593
'KCTD8'	0	262	6	4135	4	748	177	118878	0.0970379	0.0381898	0.0628315	0.247677
'PSMD2'	1	261	3	4138	4	748	296	118759	0.099875	0.0464482	0.0628421	0.463984
'KLHL9'	0	262	2	4139	4	748	214	118841	0.0968197	0.0381743	0.062907	0.541145
'TRIM17'	2	260	7	4134	3	749	251	118804	0.100601	0.0467756	0.0630344	0.37023
'TRIM67'	1	261	6	4135	5	747	374	118681	0.102765	0.0532075	0.0630634	0.852584
'ATP6V1H'	2	260	6	4135	2	750	161	118894	0.0980052	0.0386327	0.0631735	0.352206
'IRAK4'	0	262	10	4131	5	747	240	118815	0.101021	0.046998	0.0631964	0.15214
'NLRC4'	2	260	17	4124	4	748	264	118791	0.103668	0.0535928	0.0632403	0.77792
'CR2'	2	260	24	4117	7	745	519	118536	0.0925992	0.0558568	0.0633364	0.554893
'UTP14C'	2	260	7	4134	2	750	152	118903	0.0984859	0.0388525	0.0633428	0.464159
'OTOF'	9	253	61	4080	16	736	2050	117005	0.0699121	0.0529295	0.063344	0.136564
'PCDHB12'	2	260	14	4127	3	749	187	118868	0.102078	0.0474887	0.0635003	0.903576
'LIPJ'	0	262	5	4136	3	749	96	118959	0.09496	0.0279597	0.0637146	0.21749
'PLEK'	0	262	5	4136	3	749	96	118959	0.09496	0.0279597	0.0637146	0.21749
'BCL2L2'	2	260	2	4139	0	752	29	119026	0.0895193	0.0129896	0.0637812	0.154644
'CMC1'	1	261	3	4138	1	751	28	119027	0.0895193	0.0129896	0.0637812	0.964569
'MS4A3'	0	262	4	4137	2	750	27	119028	0.0895193	0.0129896	0.0637812	0.0990196
'USP3'	1	261	6	4135	3	749	170	118885	0.0992924	0.0393159	0.0637907	0.961697
'FBXO6'	1	261	5	4136	2	750	88	118967	0.0955526	0.0281688	0.0638917	0.921608
'TNFRSF9'	1	261	5	4136	2	750	88	118967	0.0955526	0.0281688	0.0638917	0.921608
'TRIM56'	2	260	5	4136	1	751	80	118975	0.096142	0.0283764	0.0640676	0.362166
'CCDC157'	2	260	14	4127	6	746	470	118585	0.0695955	0.0385112	0.0641974	0.897701
'STK3'	0	262	3	4138	4	748	207	118848	0.100857	0.0402192	0.0646537	0.447373
'TMEM106A'	0	262	5	4136	3	749	97	118958	0.0974346	0.0289878	0.0647822	0.219787
'SCD'	0	262	0	4141	2	750	64	118991	0.090521	0.0134302	0.0648655	NA
'TMEM119'	1	261	5	4136	2	750	89	118966	0.098038	0.0292031	0.0649649	0.928481
'TSTD2'	1	261	7	4134	7	745	545	118510	0.0705663	0.0391806	0.0649927	0.928458
'OCM2'	1	261	1	4140	1	751	47	119008	0.0922206	0.013757	0.0651946	0.357552
'MED30'	1	261	1	4140	1	751	47	119008	0.0922206	0.013757	0.0651946	0.357552
'TESK2'	2	260	9	4132	4	748	342	118713	0.107925	0.0563627	0.065345	0.485882
'MRGPRX2'	0	262	3	4138	2	750	37	119018	0.0930602	0.0139172	0.065375	0.215106
'SPOPL'	2	260	5	4136	2	750	173	118882	0.102881	0.0411636	0.065381	0.242214
'CCL19'	1	261	0	4141	0	752	1	119054	0.0816771	0.000179797	0.0654081	0.506249
'HAUS7'	1	261	0	4141	0	752	1	119054	0.0816771	0.000179797	0.0654081	0.506249
'USP14'	0	262	4	4137	3	749	107	118948	0.0993214	0.0298158	0.0656685	0.294292
'FNDC8'	3	259	6	4135	1	751	156	118899	0.103882	0.0416289	0.0657381	0.0640308
'LEFTY1'	2	260	8	4133	2	750	146	118909	0.104379	0.0418597	0.0659149	0.568989
'PAQR6'	0	262	2	4139	4	748	218	118837	0.103937	0.0418388	0.0660512	0.544852
'PMF1-BGLAP'	2	260	9	4132	2	750	137	118918	0.104875	0.0420893	0.0660906	0.689917
'CDC40'	2	260	5	4136	1	751	82	118973	0.101164	0.0304802	0.0662332	0.351234
'KCNN3'	0	262	7	4134	8	744	561	118494	0.0762217	0.0428192	0.0669144	0.317538
'KRTAP19-8'	0	262	0	4141	1	751	10	119045	0.0999012	0.000379032	0.0669205	NA
'MARCH1'	0	262	5	4136	3	749	99	118956	0.102473	0.0311131	0.0669412	0.224332
'BUB1'	3	259	14	4127	2	750	184	118871	0.109775	0.0519287	0.0669463	0.470632
'MARCH11'	1	261	1	4140	1	751	48	119007	0.09662	0.0148765	0.0669577	0.350173
'C6orf201'	1	261	2	4139	1	751	39	119016	0.0974869	0.0150474	0.0671563	0.674843
'PAQR9'	0	262	3	4138	2	750	38	119017	0.0974869	0.0150474	0.0671563	0.220832
'SLC6A3'	1	261	3	4138	3	749	202	118853	0.106814	0.0432898	0.0672347	0.525795
'ZNRF4'	2	260	11	4130	1	751	28	119027	0.10476	0.0317625	0.0673374	0.591338
'CENPQ'	0	262	5	4136	2	750	20	119035	0.0991992	0.0153821	0.067586	0.035111
'ANO10'	2	260	9	4132	4	748	346	118709	0.112875	0.0594713	0.0675927	0.47778
'ART1'	0	262	6	4135	5	747	284	118771	0.110841	0.0527792	0.0677175	0.30557
'MYH6'	4	258	32	4109	16	736	1748	117307	0.0793998	0.0582624	0.0677657	0.598091
'ZNF623'	1	261	11	4130	3	749	129	118926	0.109084	0.0442599	0.0679049	0.415047
'GLI1'	2	260	23	4118	6	746	403	118652	0.0823854	0.0466899	0.0680019	0.51732
'SLC6A16'	2	260	16	4125	4	748	282	118773	0.114395	0.060319	0.0681515	0.888228
'ETV3L'	0	262	6	4135	3	749	91	118964	0.105671	0.0324446	0.0682318	0.166457
'ACTRT1'	0	262	1	4140	3	749	137	118918	0.105008	0.0323526	0.0683021	0.639986
'STAT1'	0	262	0	4141	2	750	66	118989	0.0992889	0.0156806	0.0683333	NA
'EIF2S1'	0	262	0	4141	2	750	66	118989	0.0992889	0.0156806	0.0683333	NA
'PPP2R2A'	0	262	0	4141	2	750	66	118989	0.0992889	0.0156806	0.0683333	NA
'ALKBH3'	2	260	8	4133	2	750	149	118906	0.10994	0.0447683	0.0683643	0.555727
'PALLD'	0	262	25	4116	1	751	552	118503	0.115351	0.0715108	0.0684154	0.503901
'IL34'	0	262	1	4140	2	750	57	118998	0.100197	0.015867	0.0685292	0.556038
'ETV2'	0	262	1	4140	2	750	57	118998	0.100197	0.015867	0.0685292	0.556038
'CARD16'	0	262	1	4140	2	750	57	118998	0.100197	0.015867	0.0685292	0.556038
'FAM171B'	0	262	11	4130	4	748	138	118917	0.110454	0.0450104	0.0685488	0.0789707
'LCA5L'	0	262	15	4126	5	747	202	118853	0.113397	0.0540986	0.0686259	0.0573708
'NUAK2'	2	260	12	4129	4	748	320	118735	0.115344	0.0609848	0.0686559	0.753225
'RBMXL3'	2	260	10	4131	2	750	131	118924	0.110966	0.0452512	0.0687323	0.796674
'EHF'	1	261	1	4140	1	751	49	119006	0.101098	0.0160513	0.0687354	0.343
'ATP5MC1'	0	262	2	4139	2	750	48	119007	0.101098	0.0160513	0.0687354	0.368474
'EML6'	2	260	56	4085	2	750	966	118089	0.0973067	0.0683092	0.0687631	0.586494
'TTC21A'	2	260	15	4126	6	746	479	118576	0.0835253	0.0474993	0.0688667	0.943662
'IFIT5'	2	260	11	4130	2	750	122	118933	0.111476	0.0454908	0.0689147	0.92035
'HOXD3'	1	261	0	4141	3	749	232	118823	0.110761	0.0454479	0.0690725	0.0136587
'POC1B'	1	261	13	4128	4	748	213	118842	0.114465	0.0547502	0.0691294	0.423006
'SAMD13'	0	262	4	4137	2	750	30	119025	0.102878	0.0164127	0.0691794	0.115926
'PPARD'	1	261	4	4137	4	748	297	118758	0.11486	0.0551699	0.0695309	0.611607
'DEDD2'	2	260	6	4135	1	751	76	118979	0.109557	0.0340476	0.0697437	0.466211
'XPR1'	0	262	3	4138	3	749	120	118935	0.108922	0.033976	0.0698146	0.389395
'HSD3B1'	2	260	9	4132	4	748	350	118705	0.117949	0.0626861	0.0698845	0.469831
'SDR9C7'	2	260	5	4136	3	749	280	118775	0.115802	0.055689	0.0699017	0.176301
'RWDD2A'	1	261	3	4138	2	750	112	118943	0.109586	0.0342263	0.0700269	0.644171
'PLCH2'	0	262	0	4141	8	744	637	118418	0.0844507	0.048225	0.0700511	NA
'TMEM259'	1	261	8	4133	4	748	261	118794	0.116739	0.0562044	0.0702693	0.860218
'PRMT9'	0	262	7	4134	4	748	177	118878	0.114034	0.0470252	0.0702726	0.212312
'GSK3A'	1	261	0	4141	1	751	59	118996	0.104723	0.0170861	0.0703036	0.0626653
'GSTA5'	0	262	1	4140	2	750	58	118997	0.104723	0.0170861	0.0703036	0.559381
'OR10G9'	0	262	2	4139	2	750	49	119006	0.105651	0.0172818	0.0705276	0.373185
'UPF3B'	1	261	1	4140	1	751	50	119005	0.105651	0.0172818	0.0705276	0.336026
'ZBTB8B'	2	260	11	4130	2	750	124	118931	0.115301	0.0475222	0.0705904	0.908074
'CLASRP'	0	262	9	4132	4	748	159	118896	0.11511	0.0475414	0.0706644	0.137071
'SEZ6L'	2	260	32	4109	6	746	330	118725	0.0913183	0.0524816	0.0706655	0.181056
'NKX3-1'	0	262	2	4139	3	749	130	118925	0.110871	0.0348714	0.0706995	0.49828
'C4orf3'	0	262	2	4139	3	749	130	118925	0.110871	0.0348714	0.0706995	0.49828
'OTP'	0	262	2	4139	3	749	130	118925	0.110871	0.0348714	0.0706995	0.49828
'PLA2G2E'	1	261	2	4139	1	751	41	119014	0.106572	0.017475	0.0707621	0.651454
'WDR31'	1	261	5	4136	3	749	188	118867	0.115402	0.0477846	0.070905	0.856687
'ARRB2'	0	262	3	4138	3	749	121	118934	0.111549	0.0351301	0.0709182	0.391318
'PEX6'	0	262	6	4135	1	751	762	118293	0.105178	0.0654111	0.0709863	0.779621
'ADAMTS3'	0	262	25	4116	1	751	600	118455	0.0966208	0.0597813	0.0710651	0.521312
'CLCN2'	4	258	20	4121	7	745	787	118268	0.102155	0.0665944	0.0711792	0.214634
'SMC6'	0	262	5	4136	3	749	103	118952	0.112895	0.0356424	0.0713528	0.233223
'ARSA'	1	261	10	4131	7	745	542	118513	0.0900912	0.0518707	0.0714927	0.814962
'FMO5'	2	260	12	4129	4	748	325	118730	0.121792	0.0650902	0.071562	0.740303
'OSCAR'	1	261	6	4135	2	750	86	118969	0.114229	0.0361478	0.0717841	0.795475
'HHEX'	1	261	1	4140	2	750	132	118923	0.113515	0.0360421	0.0718053	0.192375
'GABRR2'	4	258	8	4133	2	750	346	118709	0.122259	0.0654228	0.0718059	0.00955915
'GSE1'	3	259	31	4110	8	744	696	118359	0.104654	0.0683585	0.0718634	0.804242
'PIAS3'	2	260	12	4129	6	746	517	118538	0.0918018	0.0529825	0.0719508	0.676993
'MFAP3L'	1	261	2	4139	2	750	123	118932	0.114203	0.0363075	0.0720294	0.41519
'MESD'	0	262	3	4138	3	749	122	118933	0.114203	0.0363075	0.0720294	0.393224
'C2orf50'	0	262	1	4140	2	750	59	118996	0.109323	0.0183612	0.0720923	0.562651
'IRF9'	1	261	3	4138	3	749	208	118847	0.11814	0.0493137	0.0721642	0.510164
'IPO9'	1	261	4	4137	4	748	301	118754	0.120976	0.0588173	0.0722389	0.603668
'OLFM3'	1	261	4	4137	3	749	199	118856	0.118704	0.0495892	0.0723723	0.687638
'CWF19L2'	1	261	16	4125	4	748	190	118865	0.121995	0.0591638	0.0724017	0.261156
'PHF1'	0	262	5	4136	3	749	104	118951	0.115571	0.0368331	0.072475	0.235405
'CD28'	1	261	4	4137	2	750	105	118950	0.115571	0.0368331	0.072475	0.838241
'PKP4'	0	262	18	4123	1	751	674	118381	0.0946261	0.0586297	0.0725139	0.60709
'CIART'	1	261	2	4139	1	751	42	119013	0.111225	0.0187734	0.072586	0.640254
'COL15A1'	1	261	32	4109	1	751	720	118335	0.112084	0.0737686	0.0727293	0.55899
'ZNF835'	1	261	10	4131	3	749	144	118911	0.120072	0.050148	0.0727459	0.530633
'ARF6'	0	262	0	4141	1	751	11	119044	0.120579	0.000724797	0.0727778	NA
'ARSD'	1	261	2	4139	3	749	218	118837	0.119511	0.0500832	0.0727911	0.318936
'CUL9'	2	260	42	4099	14	738	1153	117902	0.0735954	0.0511636	0.072852	0.205032
'OC90'	2	260	14	4127	2	750	99	118956	0.120781	0.0503692	0.0728631	0.738667
'ADCY7'	1	261	11	4130	10	742	902	118153	0.106047	0.0694958	0.0729697	0.851312
'MATN3'	1	261	8	4133	4	748	265	118790	0.122923	0.0599032	0.0730074	0.870464
'ARRDC2'	3	259	11	4130	2	750	221	118834	0.123744	0.0602845	0.073251	0.237227
'NDUFAF5'	1	261	10	4131	4	748	247	118808	0.123889	0.0604404	0.073387	0.673934
'DPF2'	0	262	0	4141	3	749	151	118904	0.117455	0.0378906	0.0735673	NA
'TRIM50'	2	260	11	4130	3	749	230	118825	0.124849	0.0609737	0.0737634	0.729791
'RTBDN'	0	262	6	4135	3	749	96	118959	0.118965	0.0383143	0.073832	0.177456
'PLEKHA8'	1	261	7	4134	3	749	173	118882	0.12235	0.0514769	0.0738411	0.872109
'PRMT1'	0	262	1	4140	2	750	60	118995	0.113994	0.0196926	0.0738953	0.56585
'PPP2R3C'	0	262	9	4132	4	748	163	118892	0.122912	0.0517519	0.0740481	0.14183
'CNOT3'	2	260	8	4133	2	750	156	118899	0.123471	0.0520255	0.0742542	0.526237
'B4GALNT4'	1	261	2	4139	3	749	220	118835	0.123429	0.0522158	0.0744778	0.315106
'FZD10'	0	262	12	4129	6	746	347	118708	0.128905	0.0697051	0.0747804	0.151942
'PIK3C2A'	4	258	22	4119	4	748	418	118637	0.101458	0.0593385	0.0748474	0.378652
'MORN2'	0	262	5	4136	2	750	24	119031	0.117877	0.0205543	0.0749936	0.0521754
'SBSN'	1	261	13	4128	3	749	119	118936	0.12569	0.0531066	0.0750692	0.291339
'CPOX'	1	261	1	4140	3	749	230	118825	0.124819	0.0530063	0.075107	0.131899
'CLCA2'	3	259	12	4129	3	749	323	118732	0.130219	0.0705046	0.0753189	0.241196
'TAS2R3'	1	261	2	4139	2	750	126	118929	0.122331	0.0399799	0.0754087	0.404395
'MMP25'	1	261	9	4132	5	747	368	118687	0.130722	0.0709182	0.0756217	0.858218
'PTP4A1'	0	262	1	4140	2	750	61	118994	0.118733	0.0210808	0.0757122	0.568982
'POT1'	2	260	3	4138	1	751	109	118946	0.123764	0.0405463	0.0758872	0.114031
'CDC123'	1	261	4	4137	2	750	108	118947	0.123764	0.0405463	0.0758872	0.821624
'GBGT1'	3	259	7	4134	1	751	159	118896	0.127478	0.0542208	0.0759816	0.0836633
'CCDC174'	2	260	8	4133	2	750	158	118897	0.127478	0.0542208	0.0759816	0.518167
'BATF'	0	262	2	4139	2	750	52	119003	0.119741	0.0213125	0.0759884	0.386737
'OR2A25'	2	260	9	4132	1	751	54	119001	0.125159	0.0408988	0.0761289	0.885177
'PRPH'	0	262	7	4134	6	746	396	118659	0.132082	0.0718533	0.0762715	0.303881
'DIO2'	2	260	1	4140	0	752	45	119010	0.120742	0.0215415	0.0762748	0.0419991
'FOSB'	2	260	1	4140	0	752	45	119010	0.120742	0.0215415	0.0762748	0.0419991
'PPA1'	1	261	1	4140	2	750	136	118919	0.124363	0.0409582	0.0763045	0.183762
'P2RY12'	1	261	6	4135	2	750	90	118965	0.125183	0.0411055	0.0763629	0.823007
'HACL1'	2	260	10	4131	2	750	140	118915	0.128616	0.0547818	0.0764028	0.748181
'ASNSD1'	2	260	9	4132	4	748	361	118694	0.132533	0.0720799	0.0764131	0.448733
'KREMEN2'	0	262	3	4138	3	749	126	118929	0.125094	0.041251	0.0765502	0.40068
'ZNF80'	1	261	3	4138	1	751	35	119020	0.121735	0.0217678	0.0765715	0.920371
'CKLF'	1	261	3	4138	1	751	35	119020	0.121735	0.0217678	0.0765715	0.920371
'SEC23B'	4	258	22	4119	6	746	624	118431	0.0840266	0.0519148	0.0766183	0.342994
'BANK1'	2	260	5	4136	2	750	187	118868	0.129784	0.0555918	0.077072	0.211011
'S100A8'	0	262	1	4140	1	751	2	119053	0.122821	0.000744239	0.0771039	0.0786957
'EDC4'	2	260	20	4121	4	748	260	118795	0.13463	0.0732426	0.0771708	0.627575
'RNF212B'	0	262	0	4141	2	750	71	118984	0.122499	0.0222791	0.0772595	NA
'SF3A1'	0	262	6	4135	3	749	99	118956	0.12727	0.0421186	0.0772833	0.183903
'KRT25'	1	261	5	4136	4	748	299	118756	0.132595	0.0658444	0.0773203	0.739307
'SLC3A2'	2	260	10	4131	6	746	552	118503	0.106333	0.0627716	0.0773213	0.483372
'PARP1'	0	262	10	4131	6	746	370	118685	0.134826	0.0735939	0.0774473	0.204573
'HACD3'	0	262	1	4140	2	750	62	118993	0.123539	0.022526	0.0775428	0.572047
'TYSND1'	0	262	2	4139	4	748	232	118823	0.130838	0.0563325	0.0776796	0.557164
'MTX1'	0	262	3	4138	3	749	127	118928	0.127884	0.0425455	0.0776992	0.402503
'SYNGAP1'	3	259	16	4125	2	750	181	118874	0.134214	0.0665221	0.0777461	0.573344
'DUOX1'	3	259	29	4112	13	739	1308	117747	0.0922777	0.0654463	0.0778316	0.9567
'PCARE'	2	260	6	4135	0	752	0	119055	0.125635	0.0226435	0.077864	NA
'SEL1L3'	1	261	15	4126	4	748	207	118848	0.134391	0.0667076	0.0778921	0.331593
'ASPM'	5	257	75	4066	16	736	1501	117554	0.0934508	0.0699302	0.0779171	0.36293
'KCMF1'	2	260	1	4140	0	752	46	119009	0.1256	0.0230118	0.0781392	0.0401567
'CSPG5'	0	262	8	4133	4	748	177	118878	0.132417	0.0570222	0.0781665	0.182866
'PDE7B'	0	262	5	4136	4	748	205	118850	0.132666	0.057258	0.0783669	0.325515
'M1AP'	1	261	14	4127	3	749	114	118941	0.134438	0.057907	0.0788045	0.240452
'ZCCHC14'	0	262	11	4130	4	748	150	118905	0.13419	0.0579103	0.0788291	0.0914883
'MLX'	0	262	3	4138	3	749	128	118927	0.130699	0.0438634	0.0788556	0.40431
'FSD2'	3	259	15	4126	3	749	301	118754	0.138454	0.0758243	0.0789373	0.410331
'ANO1'	0	262	6	4135	6	746	410	118645	0.138513	0.0760802	0.0791375	0.349183
'FUT10'	0	262	8	4133	5	747	282	118773	0.136918	0.0684585	0.079167	0.235877
'EPN1'	3	259	6	4135	0	752	76	118979	0.13227	0.0443054	0.079193	0.0759431
'ZFYVE9'	0	262	24	4117	0	752	273	118782	0.129434	0.0713347	0.0792271	NA
'COG4'	0	262	17	4124	0	752	320	118735	0.141525	0.0781009	0.0792393	NA
'ARSE'	0	262	1	4140	3	749	147	118908	0.13201	0.0445753	0.0794949	0.651531
'OGDHL'	0	262	22	4119	10	742	671	118384	0.0933895	0.0584935	0.0795436	0.0709695
'PHLPP1'	0	262	33	4108	0	752	203	118852	0.119795	0.0658076	0.079621	NA
'QPCT'	0	262	15	4126	0	752	343	118712	0.139669	0.0772031	0.0796785	NA
'CPD'	0	262	15	4126	0	752	343	118712	0.139669	0.0772031	0.0796785	NA
'CRY2'	1	261	6	4135	3	749	189	118866	0.135942	0.0590273	0.0797022	0.969452
'SRXN1'	1	261	6	4135	3	749	189	118866	0.135942	0.0590273	0.0797022	0.969452
'ASB15'	0	262	14	4127	0	752	351	118704	0.140718	0.0778093	0.0797885	NA
'SMCR8'	0	262	16	4125	0	752	340	118715	0.135864	0.0751239	0.0798353	NA
'RBM23'	0	262	11	4130	0	752	376	118679	0.143319	0.0793365	0.0801791	NA
'SPATC1'	0	262	22	4119	0	752	298	118757	0.126769	0.0700027	0.0802156	NA
'CCDC40'	3	259	31	4110	5	747	359	118696	0.117219	0.0699966	0.0803798	0.627452
'SCNN1B'	0	262	11	4130	0	752	383	118672	0.13933	0.0771976	0.0803831	NA
'MYO5B'	6	256	30	4111	8	744	1028	118027	0.0939945	0.0647239	0.0805068	0.0882988
'PPP1R16A'	2	260	9	4132	3	749	258	118797	0.140157	0.0703909	0.0805182	0.501877
'UST'	0	262	5	4136	3	749	111	118944	0.135058	0.0458273	0.0805413	0.250245
'TATDN1'	1	261	4	4137	2	750	112	118943	0.135058	0.0458273	0.0805413	0.800252
'TKFC'	0	262	13	4128	0	752	372	118683	0.134545	0.0745456	0.080543	NA
'EPB41L4B'	0	262	18	4123	8	744	504	118551	0.115956	0.0693035	0.0806441	0.0923933
'LLGL1'	2	260	21	4120	6	746	460	118595	0.116637	0.0697208	0.0806794	0.707166
'FES'	0	262	16	4125	0	752	351	118704	0.129998	0.0719823	0.0807398	NA
'AKAP3'	0	262	14	4127	0	752	367	118688	0.131951	0.073112	0.0807602	NA
'PRSS53'	0	262	9	4132	0	752	405	118650	0.13803	0.0765826	0.080829	NA
'TMC7'	0	262	7	4134	0	752	417	118638	0.14235	0.0789887	0.0808447	NA
'RPS6KB2'	0	262	12	4129	8	744	560	118495	0.115876	0.0693071	0.0808673	0.191113
'RHOB'	0	262	0	4141	2	750	73	118982	0.132249	0.0253155	0.0809274	NA
'ZNF577'	1	261	6	4135	2	750	94	118961	0.136563	0.0464422	0.0810611	0.849468
'IL9R'	2	260	12	4129	3	749	231	118824	0.141723	0.0712876	0.0811398	0.794613
'ENDOD1'	1	261	2	4139	2	750	131	118924	0.136407	0.0465699	0.0811904	0.387194
'XKRX'	0	262	1	4140	2	750	64	118991	0.133341	0.0255885	0.081244	0.577991
'ZNF41'	0	262	1	4140	2	750	64	118991	0.133341	0.0255885	0.081244	0.577991
'CDK15'	0	262	5	4136	5	747	313	118742	0.141986	0.0716728	0.0814289	0.372313
'PSMD3'	0	262	5	4136	0	752	445	118610	0.137634	0.0765275	0.0815226	NA
'DOLK'	0	262	9	4132	0	752	415	118640	0.132597	0.0736575	0.0815571	NA
'CD79B'	1	261	1	4140	1	751	56	118999	0.134427	0.0258587	0.0815704	0.297916
'VWA2'	1	261	15	4126	7	745	526	118529	0.118236	0.0708976	0.0815886	0.518978
'FICD'	0	262	14	4127	0	752	375	118680	0.127792	0.0708778	0.0816094	NA
'C12orf49'	0	262	5	4136	3	749	112	118943	0.137946	0.0472066	0.0817232	0.252304
'NUP50'	0	262	1	4140	3	749	149	118906	0.137725	0.0473	0.0818229	0.653711
'CDCA5'	1	261	2	4139	1	751	47	119008	0.135505	0.0261261	0.0819066	0.588626
'PGM1'	0	262	6	4135	0	752	444	118611	0.132849	0.0739063	0.0820335	NA
'B3GNT2'	1	261	3	4138	1	751	38	119017	0.136576	0.0263904	0.0822529	0.878176
'ZNF597'	1	261	6	4135	2	750	95	118960	0.139472	0.0478357	0.082254	0.855924
'NSD1'	2	260	28	4113	10	742	841	118214	0.0968524	0.0642947	0.0823239	0.514588
'DACT1'	1	261	10	4131	3	749	155	118900	0.142589	0.0626457	0.0824121	0.574031
'ACTL7A'	0	262	12	4129	0	752	398	118657	0.12612	0.0700538	0.0824228	NA
'MTCL1'	4	258	35	4106	8	744	762	118293	0.0988801	0.0657442	0.0825028	0.89344
'DKKL1'	1	261	7	4134	2	750	86	118969	0.14023	0.0481472	0.0825187	0.701227
'RPA2'	0	262	0	4141	2	750	74	118981	0.137215	0.0269196	0.0827813	NA
'SPHAR'	1	261	0	4141	0	752	4	119051	0.144205	0.00129053	0.0828968	0.313445
'C8orf59'	1	261	0	4141	0	752	4	119051	0.144205	0.00129053	0.0828968	0.313445
'MT1A'	1	261	0	4141	0	752	4	119051	0.144205	0.00129053	0.0828968	0.313445
'HDAC8'	0	262	1	4140	1	751	3	119052	0.144205	0.00129053	0.0828968	0.12444
'DIAPH3'	1	261	33	4108	11	741	807	118248	0.0996638	0.0663479	0.0829545	0.118395
'ZNF215'	1	261	15	4126	4	748	214	118841	0.146177	0.0740137	0.0830385	0.348141
'TLNRD1'	1	261	0	4141	1	751	66	118989	0.138332	0.027206	0.0831142	0.050402
'TH'	0	262	5	4136	0	752	464	118591	0.127545	0.0710724	0.0833527	NA
'EDN1'	1	261	6	4135	2	750	96	118959	0.142406	0.0492529	0.083454	0.862318
'SLC9A7'	1	261	1	4140	1	751	57	118998	0.139443	0.0274896	0.0834568	0.292126
'CLCN7'	1	261	12	4129	7	745	559	118496	0.123204	0.0743736	0.0835873	0.70824
'ZNF749'	0	262	21	4120	0	752	328	118727	0.117011	0.0648186	0.0835946	NA
'UPF1'	0	262	1	4140	4	748	248	118807	0.144743	0.0642201	0.0835992	0.687637
'RPL3L'	0	262	7	4134	0	752	449	118606	0.125206	0.0697378	0.0836347	NA
'PADI3'	0	262	13	4128	0	752	398	118657	0.121265	0.0673992	0.0837272	NA
'PUM3'	0	262	14	4127	0	752	390	118665	0.120373	0.0668827	0.0838389	NA
'LMAN1'	0	262	3	4138	4	748	230	118825	0.146054	0.0649067	0.0841001	0.470781
'WBP2'	0	262	5	4136	3	749	114	118941	0.143796	0.050036	0.0841086	0.256378
'DNAJB7'	0	262	5	4136	3	749	114	118941	0.143796	0.050036	0.0841086	0.256378
'SRPK3'	1	261	4	4137	2	750	115	118940	0.143796	0.050036	0.0841086	0.78478
'BCL9'	2	260	19	4122	6	746	488	118567	0.126043	0.076269	0.0843459	0.852928
'ABCD2'	2	260	3	4138	3	749	319	118736	0.148792	0.0759383	0.0843751	0.0450369
'PFDN6'	0	262	0	4141	1	751	13	119042	0.163099	0.00202299	0.0843823	NA
'LRRC8D'	0	262	6	4135	3	749	105	118950	0.144582	0.0503659	0.0843851	0.196458
'IL20RA'	0	262	2	4139	3	749	142	118913	0.14435	0.0504631	0.0844636	0.516764
'MTFMT'	0	262	9	4132	4	748	175	118880	0.147775	0.0656851	0.0846674	0.155821
'ZNF880'	1	261	7	4134	2	750	88	118967	0.146143	0.0510196	0.084937	0.714891
'SUSD3'	0	262	1	4140	2	750	66	118989	0.143381	0.0288813	0.0849971	0.583697
'PDX1'	0	262	0	4141	4	748	259	118796	0.14835	0.0663286	0.0851419	NA
'GLIPR2'	2	260	7	4134	1	751	80	118975	0.146919	0.0513433	0.0852125	0.514699
'TAGLN2'	0	262	1	4140	3	749	152	118903	0.146485	0.0515625	0.0853691	0.656905
'PXMP2'	1	261	4	4137	3	749	214	118841	0.149515	0.0668322	0.0855068	0.644582
'SEPHS1'	0	262	3	4138	2	750	48	119007	0.145645	0.0294726	0.0857241	0.272737
'ACACA'	1	261	14	4127	7	745	546	118509	0.129072	0.078453	0.0857428	0.587616
'CHI3L2'	2	260	12	4129	2	750	132	118923	0.150927	0.0673125	0.0858672	0.926387
'METTL24'	2	260	5	4136	1	751	99	118956	0.148347	0.0521584	0.0858756	0.27308
'LLGL2'	3	259	24	4117	7	745	655	118400	0.114459	0.073519	0.0859781	0.828498
'CA1'	0	262	7	4134	4	748	195	118860	0.150823	0.0675177	0.0860071	0.234178
'SLC6A4'	0	262	4	4137	4	748	223	118832	0.151023	0.0677402	0.0861665	0.398315
'CORO1B'	0	262	13	4128	0	752	411	118644	0.115165	0.064103	0.086244	NA
'DYRK4'	1	261	7	4134	3	749	187	118868	0.151474	0.0678584	0.0862561	0.922863
'A2M'	2	260	22	4119	5	747	309	118746	0.0873128	0.0470972	0.0863058	0.498137
'PRSS48'	3	259	6	4135	1	751	180	118875	0.152123	0.0681977	0.0865042	0.0435092
'PXK'	1	261	8	4133	3	749	178	118877	0.152123	0.0681977	0.0865042	0.802935
'FAAH2'	1	261	0	4141	2	750	154	118901	0.149452	0.0530301	0.0865655	0.018898
'NEK9'	0	262	7	4134	0	752	466	118589	0.117022	0.0652999	0.0866571	NA
'CCDC83'	3	259	7	4134	0	752	73	118982	0.150705	0.0531512	0.0867187	0.100576
'OR52K2'	1	261	9	4132	2	750	71	118984	0.150705	0.0531512	0.0867187	0.449152
'PGLYRP1'	2	260	4	4137	1	751	109	118946	0.15055	0.0533042	0.08681	0.174068
'PDE5A'	0	262	7	4134	0	752	468	118587	0.116098	0.0647979	0.0870806	NA
'GAD1'	1	261	2	4139	2	750	136	118919	0.151109	0.0537474	0.0871536	0.370919
'LRRC28'	1	261	2	4139	2	750	136	118919	0.151109	0.0537474	0.0871536	0.370919
'CDH26'	1	261	21	4120	7	745	485	118570	0.133747	0.0816609	0.0872661	0.283964
'HIST1H4E'	1	261	4	4137	3	749	216	118839	0.153871	0.0693609	0.0873391	0.639125
'RBM15B'	0	262	5	4136	4	748	215	118840	0.153871	0.0693609	0.0873391	0.336838
'U2AF1L4'	0	262	4	4137	3	749	126	118929	0.151933	0.0541032	0.0874471	0.332751
'SPATA24'	0	262	3	4138	2	750	49	119006	0.150799	0.031233	0.0876511	0.277436
'MYADM'	2	260	7	4134	1	751	82	118973	0.15295	0.0543252	0.0876703	0.501698
'NOL11'	3	259	7	4134	0	752	74	118981	0.153744	0.0546612	0.0879566	0.0984258
'FAM49A'	0	262	4	4137	2	750	40	119015	0.151945	0.0315377	0.088045	0.168881
'ANTXR1'	1	261	4	4137	3	749	217	118838	0.15607	0.0706455	0.0882623	0.63642
'NFKBIA'	2	260	5	4136	1	751	101	118954	0.154384	0.0551585	0.0883254	0.265352
'HACE1'	1	261	6	4135	2	750	100	118955	0.154384	0.0551585	0.0883254	0.887293
'HIST1H2AI'	0	262	0	4141	2	750	77	118978	0.152449	0.0320766	0.0884196	NA
'DNAJB14'	1	261	7	4134	2	750	91	118964	0.155195	0.0555062	0.0886177	0.734922
'STK4'	0	262	3	4138	4	748	235	118820	0.156917	0.0712141	0.0886637	0.475495
'UGT2A2'	2	260	9	4132	5	747	436	118619	0.0929259	0.0508023	0.0891201	0.458872
'BTG3'	1	261	1	4140	1	751	60	118995	0.154826	0.0327296	0.0891903	0.275603
'TMEM270'	0	262	6	4135	3	749	109	118946	0.156614	0.0563369	0.089263	0.204579
'NSMAF'	2	260	21	4120	6	746	482	118573	0.139519	0.0857302	0.089463	0.749078
'MYOM2'	6	256	60	4081	13	739	1427	117628	0.117705	0.0880406	0.0895415	0.854387
'C12orf66'	0	262	3	4138	3	749	137	118918	0.157157	0.0567825	0.0895885	0.419892
'CALN1'	0	262	3	4138	3	749	137	118918	0.157157	0.0567825	0.0895885	0.419892
'NFE2'	1	261	2	4139	1	751	51	119004	0.156004	0.0330515	0.0895899	0.551866
'ATP6V1G2'	2	260	1	4140	0	752	52	119003	0.156004	0.0330515	0.0895899	0.0308121
'FADS1'	2	260	1	4140	0	752	52	119003	0.156004	0.0330515	0.0895899	0.0308121
'XYLT1'	3	259	14	4127	4	748	386	118669	0.0977998	0.0538704	0.0898597	0.363138
'SLC25A51'	1	261	3	4138	2	750	129	118926	0.158001	0.0571532	0.0898926	0.568553
'DRP2'	2	260	6	4135	2	750	192	118863	0.160316	0.0730273	0.0899742	0.26715
'DNAJC24'	1	261	3	4138	1	751	42	119013	0.157175	0.03337	0.0899992	0.827127
'ATAT1'	2	260	2	4139	0	752	43	119012	0.157175	0.03337	0.0899992	0.0907184
'MACROD2'	1	261	3	4138	1	751	42	119013	0.157175	0.03337	0.0899992	0.827127
'DND1'	0	262	0	4141	1	751	14	119041	0.184537	0.00305988	0.0901301	NA
'OSBPL2'	0	262	9	4132	3	749	82	118973	0.159076	0.0574019	0.090156	0.0760744
'HMOX2'	2	260	3	4138	1	751	121	118934	0.158842	0.0575219	0.0901964	0.0919824
'ARHGEF3'	1	261	5	4136	2	750	111	118944	0.15968	0.0578885	0.0904999	0.937006
'HACD2'	0	262	1	4140	2	750	69	118986	0.158848	0.0342526	0.0907199	0.591844
'ZNF429'	1	261	10	4131	3	749	164	118891	0.16233	0.074098	0.090752	0.608081
'C15orf38-AP3S2'	0	262	4	4137	4	748	228	118827	0.162055	0.0742064	0.090791	0.403472
'RTL5'	0	262	6	4135	2	750	23	119032	0.159495	0.0339969	0.0908476	0.0303507
'ANKRD66'	0	262	1	4140	4	748	256	118799	0.16219	0.0743957	0.0909111	0.692294
'DIS3L2'	0	262	8	4133	4	748	191	118864	0.162561	0.0743534	0.0909154	0.199314
'SCAF11'	2	260	10	4131	2	750	156	118899	0.162998	0.0744519	0.0910098	0.670914
'NCEH1'	0	262	2	4139	2	750	60	118995	0.160057	0.0345919	0.0911254	0.419134
'ELMO1'	0	262	4	4137	3	749	129	118926	0.16107	0.0587133	0.0911257	0.338302
'CCDC50'	0	262	4	4137	3	749	129	118926	0.16107	0.0587133	0.0911257	0.338302
'SSH2'	2	260	16	4125	3	749	207	118848	0.164987	0.0859071	0.0911423	0.876234
'ZFC3H1'	0	262	9	4132	4	748	182	118873	0.16324	0.0747166	0.0911783	0.163778
'OGFOD2'	1	261	6	4135	6	746	479	118576	0.0995044	0.0550781	0.0912458	0.806947
'NAV1'	3	259	23	4118	5	747	460	118595	0.145079	0.0896487	0.0915172	0.809955
'ARNT2'	0	262	11	4130	5	747	271	118784	0.166424	0.0870398	0.0918687	0.157232
'PTGIS'	3	259	14	4127	4	748	393	118662	0.104954	0.0585142	0.0918801	0.350982
'COLEC10'	0	262	2	4139	4	748	248	118807	0.165145	0.0761157	0.0921223	0.570093
'NIF3L1'	1	261	8	4133	3	749	184	118871	0.165505	0.076061	0.092127	0.824422
'PPP2CB'	0	262	0	4141	2	750	79	118976	0.162864	0.0358012	0.0922402	NA
'SAPCD2'	0	262	0	4141	2	750	79	118976	0.162864	0.0358012	0.0922402	NA
'DMRTB1'	0	262	8	4133	3	749	93	118962	0.164455	0.0602055	0.0923609	0.114845
'PLPPR3'	1	261	6	4135	4	748	310	118745	0.167691	0.0879711	0.0924698	0.831346
'WDR87'	2	260	55	4086	2	750	950	118105	0.105489	0.0742447	0.0925944	0.585565
'NDUFA3'	0	262	1	4140	2	750	70	118985	0.164104	0.0361581	0.0926515	0.594456
'DPYS'	5	257	7	4134	2	750	443	118612	0.106371	0.0594989	0.0927341	0.00030617
'ZBTB16'	0	262	2	4139	3	749	149	118906	0.16552	0.0611148	0.0929725	0.526661
'TMEM135'	1	261	5	4136	2	750	113	118942	0.16588	0.0610621	0.0929943	0.926158
'ZNF396'	0	262	7	4134	3	749	103	118952	0.166735	0.0614416	0.0933084	0.159667
'MPDZ'	5	257	59	4082	10	742	890	118165	0.0946372	0.0661865	0.093368	0.61547
'SLC35G3'	1	261	10	4131	4	748	274	118781	0.170089	0.089416	0.0934403	0.741788
'YEATS4'	1	261	2	4139	1	751	53	119002	0.166563	0.036862	0.0935021	0.534786
'MXRA7'	0	262	3	4138	2	750	52	119003	0.166563	0.036862	0.0935021	0.291055
'TMLHE'	0	262	0	4141	3	749	168	118887	0.166848	0.0619174	0.093564	NA
'RNF43'	1	261	7	4134	2	750	95	118960	0.167587	0.061819	0.0936223	0.760796
'ZBTB47'	2	260	6	4135	2	750	196	118859	0.169377	0.0784126	0.0937665	0.258007
'EPOR'	2	260	14	4127	3	749	229	118826	0.171195	0.0899864	0.0938423	0.927426
'KIF3B'	0	262	5	4136	4	748	222	118833	0.169551	0.0786359	0.0938983	0.344452
'GNAT1'	1	261	6	4135	4	748	312	118743	0.17136	0.0903557	0.0940394	0.827111
'NSDHL'	0	262	0	4141	2	750	80	118975	0.168143	0.0377492	0.0941682	NA
'CCDC9'	1	261	5	4136	2	750	114	118941	0.169014	0.062684	0.0942517	0.920809
'TRIO'	0	262	16	4125	12	740	1024	118031	0.134302	0.0924854	0.0945281	0.170362
'ARL3'	0	262	1	4140	2	750	71	118984	0.169407	0.0381207	0.0945946	0.59702
'BCL2L15'	1	261	5	4136	1	751	26	119029	0.170199	0.0378922	0.0948501	0.65632
'FGF6'	1	261	5	4136	3	749	215	118840	0.172561	0.0804066	0.0951331	0.772177
'LMNB2'	1	261	6	4135	3	749	206	118849	0.173275	0.0807971	0.0954119	0.9136
'KLHDC10'	0	262	3	4138	2	750	53	119002	0.171913	0.0388538	0.0954751	0.295441
'BRD7'	2	260	4	4137	1	751	116	118939	0.172169	0.0643292	0.0955159	0.156041
'AFG1L'	3	259	7	4134	2	750	288	118767	0.175047	0.0926789	0.0955755	0.0452952
'EXD2'	1	261	6	4135	4	748	314	118741	0.175065	0.0927768	0.0956224	0.822906
'GTSE1'	0	262	19	4122	4	748	94	118961	0.174586	0.0810622	0.0957323	0.00581412
'LRRC17'	0	262	12	4129	4	748	159	118896	0.17448	0.0813141	0.0958207	0.0868157
'TM2D2'	1	261	6	4135	2	750	106	118949	0.173044	0.0647238	0.0958406	0.923053
'TMEM158'	0	262	0	4141	1	751	15	119040	0.205902	0.00440289	0.0958419	NA
'PPP1R14B'	0	262	0	4141	1	751	15	119040	0.205902	0.00440289	0.0958419	NA
'SERP2'	0	262	0	4141	1	751	15	119040	0.205902	0.00440289	0.0958419	NA
'SCML2'	0	262	0	4141	1	751	15	119040	0.205902	0.00440289	0.0958419	NA
'RBM3'	0	262	0	4141	1	751	15	119040	0.205902	0.00440289	0.0958419	NA
'POGK'	1	261	3	4138	1	751	45	119010	0.173155	0.0392152	0.0959295	0.792186
'PDCD1LG2'	1	261	3	4138	1	751	45	119010	0.173155	0.0392152	0.0959295	0.792186
'HERC1'	6	256	65	4076	14	738	1493	117562	0.109306	0.082038	0.0959339	0.974598
'THPO'	0	262	9	4132	4	748	187	118868	0.174698	0.0815736	0.0959677	0.169367
'JPH1'	1	261	3	4138	2	750	134	118921	0.173564	0.0651866	0.0961264	0.548689
'MEAK7'	2	260	7	4134	0	752	0	119055	0.173768	0.0388891	0.0962878	NA
'DNAH3'	5	257	79	4062	24	728	2578	116477	0.113224	0.0902029	0.0964418	0.432371
'DNAJC3'	0	262	5	4136	3	749	124	118931	0.174456	0.0655932	0.0964566	0.275895
'CYP46A1'	1	261	0	4141	1	751	73	118982	0.174754	0.0401403	0.0965491	0.0406677
'NEFH'	1	261	5	4136	7	745	655	118400	0.156294	0.0979473	0.0965586	0.586232
'CYB5R2'	0	262	1	4140	4	748	262	118793	0.175846	0.0825894	0.0965881	0.695655
'FUT1'	1	261	10	4131	4	748	278	118777	0.177531	0.0942784	0.0966241	0.75139
'UTP11'	0	262	2	4139	3	749	152	118903	0.174928	0.0660281	0.096722	0.530723
'AHCY'	0	262	2	4139	5	747	361	118694	0.177515	0.0945213	0.0967278	0.598299
'SLC22A16'	3	259	11	4130	5	747	583	118472	0.157389	0.0986479	0.0967498	0.128316
'BAHD1'	1	261	11	4130	3	749	161	118894	0.176816	0.0827271	0.0967965	0.538776
'ATP7B'	3	259	40	4101	14	738	1395	117660	0.12549	0.092488	0.0968522	0.650416
'PRAMEF1'	1	261	5	4136	1	751	27	119028	0.175619	0.0399272	0.0968673	0.675482
'BAIAP3'	0	262	41	4100	3	749	835	118220	0.124251	0.0853986	0.0970332	0.227717
'TUT1'	2	260	14	4127	3	749	233	118822	0.178684	0.0948826	0.097052	0.913024
'ANKRD13D'	1	261	2	4139	2	750	144	118911	0.175836	0.0664465	0.0970578	0.346636
'FLRT2'	1	261	5	4136	3	749	217	118838	0.1772	0.083214	0.0970632	0.766404
'ZSWIM2'	2	260	4	4137	2	750	218	118837	0.1772	0.083214	0.0970632	0.104445
'SMPD1'	4	258	16	4125	6	746	758	118297	0.146191	0.0969443	0.0972763	0.0840941
'KDELR2'	0	262	4	4137	3	749	134	118921	0.176742	0.0668629	0.0973934	0.34727
'FAM102A'	1	261	7	4134	2	750	98	118957	0.177112	0.0667999	0.0974468	0.779605
'DENND2C'	1	261	7	4134	4	748	307	118748	0.179435	0.0956185	0.097474	0.939561
'TADA1'	1	261	4	4137	2	750	126	118929	0.177644	0.0672771	0.0977288	0.731761
'OSCP1'	1	261	4	4137	3	749	227	118828	0.178804	0.084231	0.0977469	0.61021
'NPTX1'	1	261	3	4138	1	751	46	119009	0.178572	0.0412789	0.097928	0.781105
'FDX1'	2	260	2	4139	0	752	47	119008	0.178572	0.0412789	0.097928	0.0786216
'MND1'	1	261	3	4138	1	751	46	119009	0.178572	0.0412789	0.097928	0.781105
'NR1D1'	2	260	10	4131	5	747	456	118599	0.123923	0.0711568	0.097975	0.49887
'TMEM200C'	1	261	9	4132	2	750	80	118975	0.178866	0.0675932	0.0981069	0.512535
'BEST1'	0	262	11	4130	1	751	619	118436	0.149255	0.0931741	0.0981119	0.674522
'RNF115'	1	261	2	4139	3	749	246	118809	0.179663	0.0848352	0.0981364	0.269995
'C11orf24'	1	261	4	4137	1	751	37	119018	0.179831	0.0416513	0.0984065	0.958982
'PEF1'	0	262	4	4137	4	748	236	118819	0.180407	0.0852499	0.0984286	0.411462
'ISLR2'	0	262	11	4130	4	748	171	118884	0.180811	0.0852008	0.0984801	0.113176
'KIF20B'	2	260	42	4099	0	752	560	118495	0.13521	0.0892336	0.0985067	0.101892
'JMJD7'	0	262	1	4140	4	748	264	118791	0.180502	0.085427	0.0985166	0.696751
'MYOG'	0	262	4	4137	3	749	135	118920	0.17994	0.0685622	0.0986669	0.349023
'COL9A2'	0	262	6	4135	1	751	673	118382	0.146238	0.0913653	0.098678	0.765874
'RASGRP2'	1	261	4	4137	3	749	228	118827	0.18115	0.0856631	0.0987202	0.60767
'CENPE'	3	259	28	4113	4	748	286	118769	0.131173	0.075781	0.098732	0.735888
'MTREX'	3	259	6	4135	1	751	193	118862	0.18173	0.0858493	0.0988957	0.0354391
'CHP1'	1	261	1	4140	1	751	65	118990	0.181447	0.0426145	0.0989796	0.250617
'MTCH2'	0	262	5	4136	3	749	126	118929	0.180852	0.0689841	0.0990076	0.279635
'SIPA1L3'	0	262	37	4104	3	749	899	118156	0.114371	0.0784464	0.0990344	0.269096
'ACVR1B'	0	262	2	4139	3	749	154	118901	0.181305	0.0694187	0.0992551	0.533374
'HTR2A'	0	262	6	4135	3	749	117	118938	0.18176	0.0694039	0.0993482	0.220237
'TNFAIP8L2'	0	262	6	4135	3	749	117	118938	0.18176	0.0694039	0.0993482	0.220237
'GEMIN7'	1	261	2	4139	1	751	56	118999	0.182743	0.0430089	0.0994537	0.510613
'CIT'	1	261	32	4109	1	751	657	118398	0.139502	0.0923304	0.0994653	0.606696
'RMDN1'	1	261	6	4135	2	750	109	118946	0.182666	0.0698215	0.0996889	0.940214
'ZNF280A'	0	262	7	4134	3	749	108	118947	0.182666	0.0698215	0.0996889	0.169299
'ZNF185'	0	262	7	4134	3	749	108	118947	0.182666	0.0698215	0.0996889	0.169299
'KRT24'	0	262	21	4120	1	751	568	118487	0.125633	0.078047	0.0997927	0.545585
'PRPF8'	0	262	9	4132	1	751	671	118384	0.132215	0.0824264	0.0998589	0.715099
'VEGFD'	2	260	2	4139	0	752	48	119007	0.184031	0.0433998	0.0999371	0.0758948
'WDCP'	1	261	3	4138	2	750	137	118918	0.183158	0.0702844	0.0999471	0.537226
'C5orf47'	1	261	0	4141	0	752	7	119048	0.208973	0.00450403	0.100059	0.226878
'SLC40A1'	1	261	2	4139	3	749	248	118807	0.184368	0.0877193	0.100085	0.266853
'PC'	1	261	10	4131	9	743	847	118208	0.153357	0.102395	0.100146	0.952397
'CRYBB3'	3	259	6	4135	2	750	303	118752	0.185767	0.0997776	0.10016	0.0249437
'PTGR1'	2	260	5	4136	2	750	212	118843	0.184999	0.0879405	0.100285	0.165904
'DLK1'	1	261	3	4138	3	749	239	118816	0.185125	0.088144	0.100383	0.43832
'LTK'	2	260	23	4118	0	752	749	118306	0.133166	0.0881421	0.100666	0.0116037
'SDR16C5'	2	260	4	4137	2	750	222	118833	0.186632	0.088989	0.100977	0.100079
'CTBP2'	2	260	19	4122	0	752	789	118266	0.13259	0.0878036	0.101103	0.00466415
'ADAMTS18'	1	261	20	4121	1	751	791	118264	0.131217	0.0868705	0.101268	0.298935
'ZNF878'	1	261	13	4128	3	749	147	118908	0.18774	0.089314	0.101318	0.393515
'CNTN6'	0	262	17	4124	2	750	823	118232	0.133841	0.0887057	0.101325	0.522034
'POTEF'	0	262	3	4138	2	750	56	118999	0.188219	0.0451717	0.101459	0.308164
'RNF113A'	0	262	0	4141	1	751	16	119039	0.227095	0.00607951	0.101518	NA
'GRIK3'	1	261	4	4137	4	748	340	118715	0.188942	0.10201	0.101552	0.532893
'TBX19'	0	262	5	4136	5	747	339	118716	0.188942	0.10201	0.101552	0.391128
'PAOX'	0	262	11	4130	7	745	473	118582	0.135252	0.0788548	0.101613	0.203073
'KLF17'	1	261	8	4133	2	750	92	118963	0.187735	0.0724107	0.101677	0.660423
'CD5'	0	262	12	4129	4	748	165	118890	0.18869	0.0899938	0.101743	0.0925545
'LPAR5'	0	262	2	4139	3	749	156	118899	0.187763	0.0729005	0.101814	0.535982
'PCDH10'	2	260	7	4134	2	750	195	118860	0.188877	0.0902451	0.101864	0.326611
'RPE'	1	261	5	4136	3	749	222	118833	0.189021	0.0904659	0.101967	0.752239
'LYPD6'	1	261	2	4139	2	750	148	118907	0.188711	0.0733501	0.102171	0.335239
'TXNRD1'	2	260	6	4135	3	749	314	118741	0.190903	0.103231	0.102354	0.193167
'CD177'	0	262	0	4141	3	749	175	118880	0.189096	0.0737544	0.102381	NA
'PYGL'	0	262	26	4115	2	750	763	118292	0.121806	0.0804227	0.1025	0.411536
'BMPR1B'	1	261	6	4135	6	746	513	118542	0.137181	0.0802276	0.102503	0.760778
'LPIN3'	1	261	14	4127	1	751	861	118194	0.125894	0.0833249	0.102677	0.149792
'ZNF174'	2	260	10	4131	1	751	66	118989	0.19044	0.0736587	0.102716	0.825909
'FBXO34'	2	260	10	4131	1	751	66	118989	0.19044	0.0736587	0.102716	0.825909
'CNOT10'	1	261	11	4130	3	749	167	118888	0.191103	0.0914873	0.102746	0.560379
'NIPAL2'	0	262	6	4135	4	748	222	118833	0.191423	0.091956	0.102961	0.300852
'TMEM117'	0	262	13	4128	4	748	157	118898	0.191841	0.0918982	0.103039	0.073135
'CLDN4'	0	262	3	4138	4	748	250	118805	0.191521	0.0921445	0.103041	0.488931
'CD14'	1	261	5	4136	2	750	121	118934	0.191535	0.0746858	0.103239	0.884709
'PNISR'	1	261	2	4139	2	750	149	118906	0.191979	0.0751329	0.103465	0.332463
'IKZF4'	1	261	6	4135	2	750	112	118943	0.19247	0.0751266	0.103596	0.956924
'NEUROG1'	0	262	0	4141	3	749	176	118879	0.192355	0.0755362	0.103666	NA
'DTNA'	0	262	13	4128	5	747	267	118788	0.194141	0.105242	0.10368	0.121861
'FLVCR1'	1	261	8	4133	3	749	196	118859	0.193704	0.0932422	0.103865	0.865602
'DDR1'	0	262	17	4124	2	750	855	118200	0.119788	0.0791597	0.103936	0.52991
'PAAF1'	1	261	7	4134	2	750	103	118952	0.193402	0.0755651	0.103952	0.809876
'CLEC5A'	0	262	4	4137	2	750	48	119007	0.195067	0.0478117	0.103986	0.206727
'EIF3D'	2	260	3	4138	1	751	132	118923	0.193885	0.0760413	0.104188	0.0758506
'TMPRSS11A'	2	260	5	4136	2	750	216	118839	0.194605	0.0938946	0.104264	0.159737
'TOGARAM2'	1	261	15	4126	6	746	435	118620	0.144714	0.0852896	0.104339	0.501474
'CD300C'	0	262	1	4140	2	750	76	118979	0.196553	0.0487825	0.104476	0.609156
'MARCH9'	0	262	1	4140	2	750	76	118979	0.196553	0.0487825	0.104476	0.609156
'STAT4'	0	262	6	4135	4	748	224	118831	0.196264	0.0949759	0.104962	0.302982
'RAB8A'	0	262	2	4139	2	750	67	118988	0.197922	0.049226	0.104984	0.443756
'EFCAB11'	1	261	1	4140	1	751	68	118987	0.197922	0.049226	0.104984	0.236978
'N4BP1'	3	259	8	4133	0	752	78	118977	0.196177	0.0768665	0.105023	0.108244
'SEC14L4'	0	262	3	4138	4	748	252	118803	0.19635	0.0951604	0.105034	0.490647
'FAM171A1'	2	260	13	4128	3	749	252	118803	0.197397	0.107364	0.105045	0.788253
'EPB41L1'	1	261	14	4127	6	746	446	118609	0.146791	0.0867432	0.105094	0.560799
'CLN3'	2	260	7	4134	3	749	308	118747	0.197419	0.107574	0.105111	0.262014
'ANKRD2'	2	260	12	4129	2	750	152	118903	0.197463	0.0953542	0.105361	0.820089
'USH2A'	8	254	97	4044	22	730	2561	116494	0.129002	0.103976	0.105371	0.920623
'LYPD2'	0	262	3	4138	2	750	58	118997	0.199284	0.0496659	0.1055	0.3163
'IFT172'	3	259	22	4119	8	744	790	118265	0.111715	0.073587	0.105575	0.675895
'ACSBG2'	2	260	12	4129	3	749	262	118793	0.198727	0.108294	0.10562	0.694724
'SLC35D2'	1	261	8	4133	2	750	95	118960	0.197657	0.0778309	0.105634	0.679341
'SUPT16H'	0	262	2	4139	3	749	159	118896	0.197596	0.0782931	0.105701	0.539813
'CCR2'	1	261	8	4133	3	749	198	118857	0.19858	0.0962921	0.105883	0.872244
'PELI2'	0	262	13	4128	4	748	160	118895	0.199171	0.0964734	0.106082	0.0757824
'FHL2'	2	260	11	4130	3	749	272	118783	0.200056	0.109225	0.106194	0.601725
'BEST3'	2	260	11	4130	5	747	468	118587	0.14971	0.0888001	0.106196	0.548316
'HOXA11'	0	262	0	4141	3	749	178	118877	0.198929	0.079167	0.106257	NA
'ABCA6'	0	262	27	4114	11	741	774	118281	0.11598	0.0767208	0.106357	0.0507095
'SPAG8'	1	261	3	4138	2	750	142	118913	0.199547	0.0792373	0.106444	0.518835
'SEC11A'	0	262	1	4140	2	750	77	118978	0.202096	0.0510822	0.106484	0.611456
'RCHY1'	0	262	1	4140	2	750	77	118978	0.202096	0.0510822	0.106484	0.611456
'TMEM253'	0	262	5	4136	2	750	40	119015	0.201988	0.0505343	0.10656	0.124869
'AWAT1'	1	261	4	4137	1	751	41	119014	0.201988	0.0505343	0.10656	0.986877
'RNGTT'	0	262	8	4133	3	749	104	118951	0.200055	0.0792315	0.106599	0.135058
'RBBP9'	0	262	5	4136	3	749	132	118923	0.200517	0.0797061	0.106816	0.290547
'MELK'	2	260	20	4121	3	749	189	118866	0.201875	0.110138	0.106886	0.6208
'SAFB'	2	260	7	4134	1	751	97	118958	0.201003	0.0796833	0.106966	0.416708
'PODXL'	1	261	8	4133	2	750	96	118959	0.201003	0.0796833	0.106966	0.685544
'SH3GLB2'	1	261	5	4136	3	749	227	118828	0.201152	0.0980482	0.10698	0.738443
'LARP6'	0	262	2	4139	2	750	68	118987	0.203486	0.0515412	0.107006	0.447032
'KCNJ15'	0	262	7	4134	5	747	327	118728	0.20201	0.11074	0.107074	0.30229
'SOWAHD'	0	262	0	4141	1	751	17	119038	0.248043	0.00811031	0.107158	NA
'FAM149B1'	1	261	9	4132	3	749	190	118865	0.201809	0.0982775	0.107208	0.767963
'MTPAP'	0	262	7	4134	3	749	114	118941	0.202449	0.0806368	0.10756	0.18055
'SLCO1B1'	1	261	11	4130	3	749	172	118883	0.203351	0.0991539	0.107825	0.57801
'SAMD7'	1	261	7	4134	2	750	106	118949	0.203409	0.0810987	0.107932	0.827425
'TAS1R1'	1	261	14	4127	8	744	660	118395	0.125999	0.0794091	0.10803	0.621573
'ZXDA'	2	260	2	4139	0	752	52	119003	0.206247	0.0524479	0.108074	0.0660135
'OR6S1'	3	259	8	4133	2	750	294	118761	0.204708	0.112444	0.108185	0.0600313
'USHBP1'	1	261	9	4132	3	749	191	118864	0.204283	0.0998403	0.108231	0.771347
'TMEM245'	1	261	11	4130	4	748	283	118772	0.205379	0.112867	0.108461	0.69942
'FBXL17'	0	262	1	4140	2	750	78	118977	0.207673	0.0534368	0.108503	0.613716
'STRAP'	0	262	1	4140	2	750	78	118977	0.207673	0.0534368	0.108503	0.613716
'ATRIP'	2	260	9	4132	2	750	183	118872	0.205061	0.100284	0.108542	0.496597
'TAF3'	2	260	8	4133	1	751	89	118966	0.205321	0.0820154	0.108677	0.525696
'CLDN10'	2	260	8	4133	3	749	303	118752	0.206038	0.113381	0.108756	0.333909
'HECW1'	5	257	29	4112	6	746	730	118325	0.128857	0.086257	0.108943	0.233406
'SLC16A12'	0	262	6	4135	4	748	228	118827	0.206088	0.101173	0.109016	0.30719
'THAP8'	0	262	6	4135	4	748	228	118827	0.206088	0.101173	0.109016	0.30719
'KIRREL2'	1	261	11	4130	4	748	284	118771	0.207389	0.114235	0.109313	0.70173
'ECHDC2'	0	262	6	4135	5	747	339	118716	0.207314	0.114379	0.109327	0.347845
'SCN5A'	4	258	38	4103	14	738	1551	117504	0.134395	0.100682	0.109396	0.797513
'DSCC1'	1	261	4	4137	2	750	135	118920	0.207224	0.0834607	0.109469	0.692253
'ZNF785'	1	261	10	4131	3	749	183	118872	0.207552	0.101865	0.109572	0.675898
'ZDHHC3'	0	262	3	4138	2	750	60	118995	0.210489	0.0543821	0.109581	0.324175
'PCDH18'	1	261	9	4132	4	748	303	118752	0.208048	0.114752	0.109608	0.880831
'OR4A47'	1	261	8	4133	2	750	98	118957	0.207749	0.0834558	0.109648	0.6978
'ATRAID'	2	260	7	4134	1	751	99	118956	0.207749	0.0834558	0.109648	0.406823
'CDC27'	2	260	4	4137	1	751	127	118928	0.20821	0.083943	0.109851	0.131841
'FBXO2'	0	262	3	4138	3	749	153	118902	0.208603	0.0843842	0.110032	0.444889
'KRT17'	2	260	11	4130	5	747	477	118578	0.161381	0.0969778	0.110123	0.533737
'SMARCA5'	0	262	0	4141	3	749	181	118874	0.208928	0.0847799	0.11019	NA
'TRIM62'	2	260	8	4133	2	750	194	118861	0.209266	0.103005	0.110289	0.395583
'S1PR5'	1	261	3	4138	2	750	145	118910	0.209605	0.084879	0.110418	0.508208
'DCAF8L1'	0	262	1	4140	2	750	79	118976	0.213281	0.0558457	0.110531	0.615937
'PIGK'	1	261	7	4134	2	750	108	118947	0.210173	0.0849006	0.110616	0.838879
'PTCH2'	3	259	19	4122	10	742	1107	117948	0.142615	0.100693	0.110685	0.420515
'MRGPRE'	1	261	4	4137	1	751	43	119012	0.213278	0.055312	0.110695	0.961775
'UHRF1BP1L'	2	260	12	4129	3	749	268	118787	0.210762	0.11647	0.110728	0.677162
'PLEKHH1'	5	257	21	4120	2	750	362	118693	0.166002	0.100023	0.110893	0.0712214
'NAPSA'	1	261	8	4133	3	749	203	118852	0.210977	0.104147	0.111004	0.888583
'DTX1'	2	260	4	4137	2	750	232	118823	0.211071	0.104349	0.111068	0.0900036
'FFAR4'	1	261	5	4136	2	750	127	118928	0.2116	0.0858616	0.111192	0.855509
'CSRNP1'	3	259	7	4134	0	752	92	118963	0.212123	0.0858486	0.111382	0.0673826
'ACTR1B'	0	262	8	4133	5	747	323	118732	0.21274	0.118028	0.111607	0.267535
'CABP7'	0	262	4	4137	3	749	145	118910	0.212993	0.0868039	0.111755	0.365843
'MGA'	1	261	37	4104	4	748	1283	117772	0.126878	0.0921338	0.111761	0.898683
'IL36A'	1	261	6	4135	1	751	25	119030	0.21604	0.0562257	0.111845	0.542886
'DPM1'	1	261	7	4134	2	750	109	118946	0.213582	0.086835	0.111967	0.844535
'OR6P1'	2	260	6	4135	1	751	110	118945	0.213582	0.086835	0.111967	0.296196
'HTR3E'	1	261	8	4133	3	749	204	118851	0.213492	0.105756	0.112042	0.891806
'LRRTM2'	0	262	5	4136	3	749	136	118919	0.214002	0.0873043	0.112147	0.297575
'SERPINF1'	1	261	6	4135	4	748	334	118721	0.214074	0.118978	0.112177	0.782462
'RBM43'	1	261	3	4138	1	751	53	119002	0.217558	0.0573047	0.112201	0.710373
'NEXMIF'	0	262	4	4137	2	750	52	119003	0.217558	0.0573047	0.112201	0.224152
'CFAP20'	1	261	1	4140	2	750	165	118890	0.214354	0.0877273	0.112305	0.132968
'WDR90'	3	259	35	4106	8	744	708	118347	0.143365	0.0971624	0.112515	0.689586
'DDX6'	0	262	0	4141	1	751	18	119037	0.268693	0.0105092	0.112763	NA
'SCGB1A1'	0	262	0	4141	1	751	18	119037	0.268693	0.0105092	0.112763	NA
'USP36'	3	259	19	4122	2	750	197	118858	0.216116	0.119847	0.112945	0.636457
'FHOD3'	4	258	26	4115	7	745	784	118271	0.143442	0.0972825	0.112975	0.403135
'MCM4'	3	259	21	4120	6	746	599	118456	0.146704	0.0943515	0.113059	0.630872
'SHROOM1'	0	262	3	4138	4	748	260	118795	0.21614	0.107744	0.113177	0.497344
'FBXL4'	1	261	10	4131	4	748	298	118757	0.21687	0.120769	0.113334	0.797775
'TMEM138'	1	261	4	4137	2	750	138	118917	0.217416	0.0892592	0.113495	0.679775
'ZADH2'	1	261	4	4137	2	750	138	118917	0.217416	0.0892592	0.113495	0.679775
'CCDC112'	0	262	5	4136	3	749	137	118918	0.217416	0.0892592	0.113495	0.299302
'TTC9'	0	262	3	4138	2	750	62	118993	0.221819	0.0593165	0.113699	0.331801
'UBE2Z'	0	262	3	4138	2	750	62	118993	0.221819	0.0593165	0.113699	0.331801
'SEMA6C'	0	262	8	4133	4	748	214	118841	0.217738	0.108538	0.113799	0.224685
'KIAA1586'	3	259	12	4129	1	751	152	118903	0.218277	0.108527	0.113976	0.238103
'STXBP1'	0	262	3	4138	3	749	156	118899	0.218791	0.090201	0.114046	0.449235
'PTGS2'	0	262	3	4138	3	749	156	118899	0.218791	0.090201	0.114046	0.449235
'MCHR1'	0	262	20	4121	5	747	214	118841	0.218914	0.121851	0.114145	0.0332769
'PCDHGC3'	3	259	22	4119	4	748	376	118679	0.175121	0.106531	0.114154	0.753292
'ZNF658'	0	262	3	4138	4	748	261	118794	0.218665	0.109375	0.114213	0.498163
'FTH1'	1	261	3	4138	1	751	54	119001	0.223258	0.0598146	0.114278	0.701139
'B4GALT3'	2	260	5	4136	1	751	121	118934	0.219442	0.0902689	0.11429	0.200784
'LANCL1'	1	261	3	4138	2	750	148	118907	0.219821	0.0907196	0.114447	0.49787
'TAF1A'	1	261	3	4138	2	750	148	118907	0.219821	0.0907196	0.114447	0.49787
'PBX1'	0	262	1	4140	2	750	81	118974	0.224588	0.0608246	0.114616	0.620269
'MADD'	6	256	43	4098	7	745	879	118176	0.159992	0.114169	0.114684	0.32364
'ZNF195'	3	259	18	4123	1	751	97	118958	0.220402	0.109564	0.114826	0.680842
'IL17B'	1	261	1	4140	2	750	167	118888	0.221179	0.0916548	0.11499	0.130096
'RC3H2'	1	261	10	4131	4	748	300	118755	0.22099	0.123615	0.115076	0.80227
'COL6A2'	5	257	34	4107	11	741	1307	117748	0.126203	0.0919719	0.115145	0.319318
'IGSF9B'	0	262	0	4141	5	747	402	118653	0.221316	0.1242	0.115272	NA
'NT5E'	0	262	6	4135	5	747	346	118709	0.221563	0.124181	0.115345	0.352719
'PIPOX'	2	260	10	4131	3	749	292	118763	0.221693	0.124067	0.115368	0.486401
'C8orf34'	0	262	0	4141	3	749	185	118870	0.222504	0.0925706	0.115519	NA
'NKD1'	1	261	6	4135	2	750	121	118934	0.222892	0.0922616	0.115654	0.995474
'ASPHD1'	2	260	5	4136	1	751	122	118933	0.222892	0.0922616	0.115654	0.198072
'ACY1'	0	262	10	4131	5	747	309	118746	0.222353	0.124594	0.115657	0.20573
'MCFD2'	1	261	3	4138	2	750	149	118906	0.22326	0.0927102	0.115802	0.494487
'SYNJ1'	2	260	27	4114	9	743	803	118252	0.153619	0.105048	0.115871	0.601154
'DHRS3'	1	261	4	4137	3	749	245	118810	0.222885	0.112018	0.115934	0.566576
'SKAP1'	1	261	4	4137	2	750	140	118915	0.224296	0.0932345	0.116209	0.671637
'DUSP16'	0	262	6	4135	4	748	235	118820	0.223725	0.112516	0.116274	0.314388
'SCN9A'	0	262	48	4093	7	745	1574	117481	0.133605	0.100571	0.116313	0.145147
'FYTTD1'	0	262	4	4137	2	750	54	119001	0.228986	0.062378	0.116364	0.23251
'FRMD3'	2	260	8	4133	3	749	312	118743	0.224429	0.126036	0.116534	0.317927
'ITIH6'	1	261	9	4132	3	749	199	118856	0.224487	0.112811	0.116567	0.7979
'NR4A2'	0	262	4	4137	4	748	254	118801	0.224597	0.113181	0.116642	0.428359
'CALML5'	1	261	0	4141	1	751	83	118972	0.230284	0.0633935	0.116672	0.0300645
'LRIG3'	2	260	15	4126	5	747	454	118601	0.181036	0.110921	0.116709	0.828351
'SLC45A3'	2	260	9	4132	3	749	303	118752	0.225142	0.126496	0.11683	0.398167
'USP5'	3	259	11	4130	2	750	276	118779	0.22518	0.126415	0.116832	0.148357
'DPY30'	1	261	0	4141	0	752	10	119045	0.272179	0.010724	0.1169	0.173926
'AADACL4'	1	261	6	4135	2	750	122	118933	0.226359	0.0942761	0.117024	0.990405
'EIF4E3'	0	262	2	4139	2	750	73	118982	0.231776	0.0639312	0.117259	0.462606
'RPLP0'	0	262	1	4140	3	749	177	118878	0.227006	0.0951216	0.117282	0.680502
'MYNN'	2	260	17	4124	2	750	117	118938	0.226603	0.113699	0.117404	0.716632
'ANKRD27'	2	260	30	4111	7	745	539	118516	0.163369	0.106579	0.117535	0.407257
'PRAP1'	0	262	6	4135	2	750	36	119019	0.231885	0.0633934	0.117574	0.0779256
'RSPO1'	0	262	2	4139	3	749	168	118887	0.22807	0.0956688	0.117698	0.55077
'MAATS1'	0	262	18	4123	0	752	251	118804	0.180217	0.0984867	0.117728	NA
'TMEM132D'	0	262	17	4124	0	752	256	118799	0.183886	0.10048	0.117808	NA
'C15orf40'	1	261	2	4139	1	751	65	118990	0.233262	0.0644648	0.117855	0.446941
'CDKL5'	1	261	2	4139	1	751	65	118990	0.233262	0.0644648	0.117855	0.446941
'NAALAD2'	0	262	17	4124	0	752	260	118795	0.180861	0.0988948	0.117943	NA
'MICALL2'	0	262	16	4125	0	752	272	118783	0.179262	0.0981255	0.118307	NA
'URGCP-MRPS24'	0	262	0	4141	1	751	19	119036	0.289007	0.0132841	0.118333	NA
'P2RY10'	0	262	0	4141	1	751	19	119036	0.289007	0.0132841	0.118333	NA
'ZNHIT3'	0	262	7	4134	3	749	122	118933	0.229842	0.0963122	0.118399	0.195027
'ECM2'	0	262	14	4127	0	752	283	118772	0.185843	0.101721	0.118491	NA
'ZNF71'	1	261	3	4138	2	750	151	118904	0.230187	0.0967562	0.11853	0.487811
'PACS2'	0	262	17	4124	0	752	269	118786	0.174255	0.095427	0.118567	NA
'NEU3'	0	262	16	4125	0	752	276	118779	0.176322	0.0965805	0.118582	NA
'MTX2'	0	262	1	4140	2	750	83	118972	0.236005	0.0660147	0.118738	0.624459
'KPTN'	0	262	4	4137	4	748	256	118799	0.229734	0.116541	0.118751	0.43015
'TCTE1'	0	262	17	4124	0	752	271	118784	0.172824	0.0946744	0.118765	NA
'IQCH'	1	261	21	4120	6	746	411	118644	0.187779	0.115698	0.118828	0.283819
'MAPK12'	0	262	6	4135	5	747	350	118705	0.229882	0.129975	0.118852	0.355458
'GPATCH2'	1	261	4	4137	2	750	142	118913	0.231242	0.0972965	0.118946	0.663638
'SPATA17'	1	261	4	4137	2	750	142	118913	0.231242	0.0972965	0.118946	0.663638
'PTPRA'	0	262	12	4129	0	752	307	118748	0.182539	0.10012	0.11908	NA
'BCO1'	0	262	7	4134	9	743	772	118283	0.164233	0.107487	0.119179	0.365649
'KLHL31'	0	262	11	4130	0	752	312	118743	0.186234	0.102134	0.119186	NA
'PTH2R'	0	262	11	4130	0	752	313	118742	0.185463	0.101728	0.119203	NA
'KCNA7'	0	262	10	4131	0	752	321	118734	0.186874	0.102539	0.119405	NA
'MINDY4'	0	262	12	4129	0	752	316	118739	0.175872	0.0966021	0.119652	NA
'LSG1'	0	262	14	4127	0	752	302	118753	0.171801	0.0943272	0.119719	NA
'ZNF704'	1	261	6	4135	2	750	124	118931	0.233341	0.0983699	0.119781	0.980393
'FRMD6'	0	262	10	4131	0	752	333	118722	0.177815	0.0977542	0.119925	NA
'NRG3'	1	261	10	4131	2	750	87	118968	0.233965	0.0983979	0.120053	0.499269
'VSX1'	0	262	7	4134	0	752	350	118705	0.187225	0.102922	0.120068	NA
'NUP210L'	0	262	20	4121	0	752	257	118798	0.162092	0.0888352	0.12015	NA
'ARAF'	0	262	2	4139	3	749	170	118885	0.235024	0.0997683	0.120429	0.553102
'CCM2L'	4	258	8	4133	0	752	187	118868	0.233924	0.118885	0.120447	0.00651146
'TFR2'	0	262	12	4129	0	752	324	118731	0.170172	0.0935873	0.120525	NA
'RGL4'	2	260	17	4124	2	750	120	118935	0.23445	0.118835	0.120653	0.735294
'C1S'	0	262	8	4133	0	752	356	118699	0.17537	0.0965796	0.120695	NA
'FNIP2'	1	261	12	4129	3	749	175	118880	0.23476	0.119381	0.12079	0.53551
'AIFM1'	0	262	1	4140	2	750	84	118971	0.24175	0.0686875	0.120812	0.626503
'FUCA2'	0	262	10	4131	0	752	342	118713	0.171341	0.0943248	0.120825	NA
'ATMIN'	1	261	9	4132	3	749	203	118852	0.234853	0.119604	0.120834	0.810836
'TGFBR1'	0	262	3	4138	3	749	161	118894	0.236102	0.100329	0.120855	0.456263
'SLC25A6'	0	262	4	4137	4	748	258	118797	0.234914	0.119952	0.120875	0.431926
'SGSM3'	3	259	11	4130	4	748	491	118564	0.192351	0.119166	0.120885	0.125331
'ST18'	0	262	17	4124	0	752	286	118769	0.162497	0.0892307	0.120917	NA
'PAGE2'	1	261	1	4140	0	752	1	119054	0.275631	0.0109315	0.121034	0.775332
'BEX3'	1	261	1	4140	0	752	1	119054	0.275631	0.0109315	0.121034	0.775332
'NMI'	1	261	9	4132	2	750	97	118958	0.236465	0.0999618	0.121035	0.621006
'MUSK'	0	262	12	4129	7	745	507	118548	0.192752	0.119494	0.121127	0.199101
'RUVBL2'	1	261	6	4135	2	750	125	118930	0.236855	0.100449	0.121168	0.975448
'RABGAP1L'	0	262	15	4126	0	752	305	118750	0.162974	0.0896003	0.121356	NA
'CASC4'	0	262	1	4140	3	749	180	118875	0.237434	0.101279	0.121373	0.683019
'SIPA1'	3	259	11	4130	4	748	492	118563	0.1938	0.120222	0.121403	0.124631
'ELMSAN1'	0	262	8	4133	3	749	115	118940	0.237908	0.10099	0.121591	0.154507
'KRT26'	1	261	11	4130	6	746	509	118546	0.194202	0.120551	0.121645	0.813839
'ENPP4'	1	261	9	4132	3	749	204	118851	0.237471	0.121334	0.121911	0.814036
'ACOT8'	0	262	6	4135	0	752	383	118672	0.170131	0.0939073	0.122039	NA
'UBLCP1'	1	261	2	4139	1	751	67	118988	0.244804	0.0698226	0.122044	0.434334
'OR2A12'	1	261	2	4139	1	751	67	118988	0.244804	0.0698226	0.122044	0.434334
'ZBTB8OS'	1	261	2	4139	1	751	67	118988	0.244804	0.0698226	0.122044	0.434334
'NDUFV1'	2	260	13	4128	5	747	483	118572	0.195781	0.121649	0.122063	0.653121
'ABCC8'	1	261	30	4111	3	749	1116	117939	0.137186	0.0976244	0.122098	0.853804
'XKR8'	0	262	6	4135	3	749	134	118921	0.239318	0.101998	0.122134	0.251067
'TBCB'	1	261	2	4139	2	750	163	118892	0.239611	0.102419	0.122234	0.296408
'RANBP1'	0	262	0	4141	2	750	94	118961	0.245963	0.0708218	0.12228	NA
'DSCAML1'	2	260	42	4099	2	750	1007	118048	0.130783	0.0928129	0.122353	0.372646
'MCEMP1'	0	262	1	4140	1	751	10	119045	0.2926	0.0135456	0.122443	0.341635
'BCL2'	0	262	1	4140	1	751	10	119045	0.2926	0.0135456	0.122443	0.341635
'SH3KBP1'	1	261	0	4141	0	752	11	119044	0.2926	0.0135456	0.122443	0.160311
'PYROXD1'	0	262	6	4135	4	748	241	118814	0.239266	0.122735	0.122656	0.320393
'ZNF639'	0	262	4	4137	2	750	57	118998	0.246322	0.070384	0.122673	0.244622
'FAM71F2'	0	262	4	4137	2	750	57	118998	0.246322	0.070384	0.122673	0.244622
'RRM1'	1	261	0	4141	1	751	86	118969	0.247518	0.0714113	0.122895	0.0274837
'GRPEL1'	1	261	0	4141	1	751	86	118969	0.247518	0.0714113	0.122895	0.0274837
'SPATS2'	1	261	4	4137	2	750	145	118910	0.241776	0.10355	0.123096	0.651894
'ZNF296'	0	262	8	4133	2	750	20	119035	0.246448	0.0698027	0.123116	0.00784958
'MAP1B'	0	262	10	4131	0	752	357	118698	0.161124	0.0888953	0.123264	NA
'PGS1'	0	262	12	4129	0	752	340	118715	0.159377	0.0878589	0.123268	NA
'GRTP1'	0	262	8	4133	0	752	374	118681	0.16288	0.0899357	0.123276	NA
'REG1B'	2	260	3	4138	0	752	50	119005	0.247833	0.0709412	0.123311	0.110961
'DKK2'	1	261	4	4137	1	751	49	119006	0.247833	0.0709412	0.123311	0.893125
'TC2N'	1	261	10	4131	3	749	196	118859	0.240956	0.123592	0.123344	0.719336
'TAP1'	0	262	8	4133	0	752	375	118680	0.162215	0.0895814	0.123468	NA
'SOX7'	1	261	5	4136	3	749	243	118812	0.241893	0.124481	0.123734	0.696613
'CHD5'	0	262	5	4136	9	743	804	118251	0.17886	0.118493	0.123786	0.453486
'ZKSCAN5'	2	260	8	4133	1	751	100	118955	0.243562	0.104189	0.123845	0.464437
'FRAT1'	0	262	0	4141	1	751	20	119035	0.308959	0.0164375	0.123868	NA
'SLC25A14'	0	262	0	4141	1	751	20	119035	0.308959	0.0164375	0.123868	NA
'CHM'	2	260	4	4137	0	752	41	119014	0.249338	0.0714941	0.123957	0.189304
'PTPRE'	0	262	17	4124	0	752	300	118755	0.153473	0.0844539	0.123958	NA
'SYT16'	3	259	7	4134	1	751	208	118847	0.242737	0.124831	0.124077	0.041105
'RYR3'	5	257	83	4058	28	724	3130	115925	0.12881	0.105048	0.124216	0.41331
'KCNA3'	0	262	4	4137	0	752	413	118642	0.163043	0.0902266	0.124244	NA
'FLT4'	0	262	16	4125	7	745	476	118579	0.202199	0.126332	0.124329	0.12667
'USP7'	0	262	0	4141	2	750	95	118960	0.251734	0.07358	0.124359	NA
'TM7SF3'	1	261	7	4134	3	749	225	118830	0.243643	0.125543	0.12445	0.955951
'NAE1'	1	261	4	4137	2	750	146	118909	0.245317	0.105676	0.12449	0.648045
'HIST3H2BB'	0	262	2	4139	3	749	173	118882	0.245569	0.106076	0.124569	0.556533
'TMTC3'	0	262	7	4134	0	752	389	118666	0.159469	0.0881665	0.12459	NA
'HGF'	0	262	18	4123	0	752	294	118761	0.151078	0.0831299	0.124657	NA
'GRM5'	0	262	11	4130	0	752	355	118700	0.156058	0.086144	0.124711	NA
'THEGL'	0	262	0	4141	4	748	299	118756	0.244437	0.12648	0.124783	NA
'NR2C1'	1	261	5	4136	3	749	244	118811	0.244529	0.126241	0.124815	0.69411
'GKN2'	0	262	1	4140	2	750	86	118969	0.253308	0.0741856	0.124987	0.630493
'OCRL'	0	262	1	4140	2	750	86	118969	0.253308	0.0741856	0.124987	0.630493
'SV2B'	2	260	8	4133	2	750	208	118847	0.245385	0.126599	0.125166	0.357449
'DGKB'	0	262	4	4137	4	748	262	118793	0.245396	0.126923	0.125172	0.435428
'HECTD1'	4	258	32	4109	7	745	773	118282	0.185349	0.129581	0.125253	0.619115
'BSDC1'	2	260	8	4133	1	751	101	118954	0.247133	0.106335	0.125259	0.459341
'PAPSS1'	0	262	17	4124	0	752	305	118750	0.150385	0.0828152	0.125278	NA
'WBP2NL'	0	262	7	4134	3	749	127	118928	0.247487	0.106814	0.125363	0.203774
'CFAP52'	0	262	12	4129	0	752	349	118706	0.153639	0.0848039	0.125375	NA
'PJA2'	0	262	5	4136	2	750	49	119006	0.253676	0.073729	0.125443	0.163094
'CDC37L1'	0	262	5	4136	2	750	49	119006	0.253676	0.073729	0.125443	0.163094
'METTL11B'	3	259	11	4130	1	751	172	118883	0.246175	0.126901	0.125494	0.165626
'DNM1L'	0	262	5	4136	4	748	253	118802	0.246287	0.127469	0.125537	0.375409
'ANP32B'	1	261	1	4140	1	751	78	118977	0.254875	0.0747872	0.125623	0.197609
'WNT9A'	0	262	3	4138	4	748	272	118783	0.247143	0.128145	0.125888	0.506921
'EXOSC1'	1	261	4	4137	2	750	147	118908	0.248873	0.107824	0.12589	0.644228
'ENTPD8'	0	262	9	4132	4	748	216	118839	0.247168	0.127846	0.125898	0.20022
'WBP1L'	0	262	3	4138	2	750	68	118987	0.256436	0.0753848	0.126268	0.353299
'AJUBA'	0	262	3	4138	2	750	68	118987	0.256436	0.0753848	0.126268	0.353299
'GABRG3'	0	262	3	4138	3	749	165	118890	0.250227	0.108813	0.126405	0.461699
'PTK6'	0	262	8	4133	0	752	388	118667	0.153844	0.0851099	0.126419	NA
'HTR1D'	3	259	11	4130	1	751	173	118882	0.248846	0.128689	0.126594	0.163792
'FTL'	1	261	6	4135	2	750	129	118926	0.25106	0.108977	0.126773	0.956065
'MBOAT2'	1	261	3	4138	2	750	157	118898	0.251336	0.109404	0.12685	0.468485
'S1PR4'	0	262	4	4137	3	749	156	118899	0.251336	0.109404	0.12685	0.38298
'GRPEL2'	0	262	4	4137	2	750	59	118996	0.25799	0.0759782	0.126921	0.252424
'GABRB1'	0	262	3	4138	4	748	273	118782	0.249793	0.129926	0.126974	0.507695
'JDP2'	0	262	1	4140	2	750	87	118968	0.259117	0.0770096	0.127087	0.632442
'NRCAM'	1	261	19	4122	6	746	445	118610	0.210346	0.132259	0.127107	0.375647
'TRAPPC9'	2	260	31	4110	7	745	556	118499	0.193357	0.129187	0.127156	0.405578
'EVX1'	0	262	4	4137	4	748	264	118791	0.250697	0.130483	0.127344	0.437156
'MYF5'	0	262	2	4139	3	749	175	118880	0.252672	0.110384	0.127357	0.558778
'STRA8'	1	261	4	4137	1	751	51	119004	0.259539	0.0765673	0.127582	0.872187
'UGT2B7'	0	262	6	4135	0	752	411	118644	0.151757	0.0840849	0.127868	NA
'CXCL13'	0	262	1	4140	1	751	11	119044	0.312645	0.0167495	0.127952	0.361899
'ATAD5'	1	261	8	4133	3	749	219	118836	0.252504	0.131432	0.12809	0.938455
'SWSAP1'	0	262	4	4137	3	749	157	118898	0.254912	0.111584	0.128256	0.384472
'CNNM1'	0	262	10	4131	0	752	377	118678	0.148534	0.0821743	0.128264	NA
'CRLS1'	1	261	2	4139	1	751	70	118985	0.262281	0.078241	0.128391	0.416329
'SLC26A6'	1	261	12	4129	6	746	513	118542	0.214095	0.135175	0.128797	0.758234
'PCNX2'	1	261	50	4091	2	750	683	118372	0.149287	0.103081	0.128832	0.752397
'RGS11'	0	262	11	4130	0	752	370	118685	0.146838	0.0812205	0.128833	NA
'TEX37'	2	260	5	4136	0	752	34	119021	0.262616	0.0777323	0.128931	0.271002
'SELENBP1'	1	261	15	4126	5	747	321	118734	0.143208	0.0789964	0.128968	0.436217
'KIAA0319'	4	258	20	4121	2	750	253	118802	0.148342	0.0822368	0.129017	0.286845
'ATG4D'	2	260	7	4134	1	751	113	118942	0.256839	0.112321	0.129083	0.345285
'MMP28'	0	262	0	4141	4	748	303	118752	0.255031	0.133614	0.129116	NA
'BRAP'	0	262	6	4135	4	748	247	118808	0.255174	0.1334	0.129182	0.326254
'TGIF1'	0	262	3	4138	3	749	167	118888	0.257374	0.113179	0.129213	0.464359
'C1orf54'	0	262	0	4141	1	751	21	119034	0.328532	0.0199675	0.129368	NA
'C14orf178'	0	262	0	4141	1	751	21	119034	0.328532	0.0199675	0.129368	NA
'SPCS3'	0	262	0	4141	1	751	21	119034	0.328532	0.0199675	0.129368	NA
'C16orf87'	0	262	0	4141	1	751	21	119034	0.328532	0.0199675	0.129368	NA
'CCNA2'	0	262	0	4141	1	751	21	119034	0.328532	0.0199675	0.129368	NA
'SLC6A17'	0	262	7	4134	0	752	408	118647	0.147622	0.0818213	0.129586	NA
'AK1'	0	262	4	4137	3	749	158	118897	0.258501	0.113785	0.129668	0.385955
'NAF1'	1	261	4	4137	1	751	52	119003	0.26542	0.0794555	0.129729	0.862043
'SMC2'	1	261	8	4133	6	746	552	118503	0.216415	0.136974	0.129814	0.904542
'ABCC12'	1	261	29	4112	13	739	1178	117877	0.158158	0.114623	0.129817	0.240417
'PRRT1'	0	262	2	4139	2	750	79	118976	0.266548	0.0805166	0.129855	0.479702
'RAP1GAP2'	2	260	11	4130	4	748	352	118703	0.146101	0.080972	0.13006	0.607461
'TIGD3'	1	261	7	4134	2	750	122	118933	0.259354	0.113955	0.130061	0.914015
'FAM149A'	0	262	8	4133	3	749	121	118934	0.259354	0.113955	0.130061	0.164761
'TMEM151B'	0	262	5	4136	3	749	149	118906	0.259624	0.11439	0.130123	0.319149
'MAML1'	2	260	16	4125	2	750	138	118917	0.257687	0.134404	0.130254	0.886895
'TTPA'	2	260	4	4137	2	750	250	118805	0.25786	0.13522	0.130283	0.0745104
'ERLEC1'	2	260	10	4131	2	750	194	118861	0.257855	0.13488	0.130298	0.523782
'JMJD7-PLA2G4B'	0	262	3	4138	9	743	840	118215	0.198897	0.133782	0.130341	0.569798
'DNER'	1	261	12	4129	5	747	352	118703	0.147546	0.0819329	0.130397	0.632009
'P2RY6'	2	260	11	4130	4	748	353	118702	0.147546	0.0819329	0.130397	0.605259
'SLC25A25'	1	261	8	4133	5	747	388	118667	0.145616	0.0807243	0.130489	0.976748
'SLC35F2'	0	262	3	4138	3	749	168	118887	0.260968	0.115392	0.130625	0.465674
'TFAP2D'	0	262	4	4137	4	748	267	118788	0.258721	0.135913	0.130632	0.439719
'PRKCH'	2	260	5	4136	2	750	241	118814	0.258768	0.135783	0.130658	0.126464
'NLRC5'	4	258	21	4120	3	749	408	118647	0.220738	0.139873	0.13071	0.217978
'DLGAP1'	2	260	11	4130	4	748	354	118701	0.148998	0.0829007	0.130739	0.603066
'DPP3'	2	260	17	4124	5	747	462	118593	0.22052	0.139839	0.1309	0.924863
'DDX42'	0	262	7	4134	3	749	131	118924	0.261863	0.115591	0.131034	0.210609
'LRRC56'	0	262	7	4134	3	749	131	118924	0.261863	0.115591	0.131034	0.210609
'METTL15'	1	261	3	4138	2	750	160	118895	0.262103	0.116007	0.131085	0.459199
'OR12D3'	1	261	3	4138	1	751	62	118993	0.269735	0.0817717	0.131199	0.633723
'ANO6'	3	259	15	4126	4	748	473	118582	0.22151	0.140599	0.13131	0.275711
'BOLA3'	0	262	1	4140	2	750	89	118966	0.270792	0.0828044	0.131311	0.636249
'ABHD17A'	0	262	1	4140	2	750	89	118966	0.270792	0.0828044	0.131311	0.636249
'KCNS2'	1	261	5	4136	3	749	250	118805	0.260554	0.137053	0.131388	0.679346
'NECTIN1'	1	261	14	4127	5	747	337	118718	0.152902	0.0854719	0.131404	0.506056
'POP4'	1	261	6	4135	3	749	241	118814	0.261468	0.13762	0.131766	0.812731
'JKAMP'	1	261	4	4137	1	751	53	119002	0.271319	0.0823928	0.131884	0.852106
'PRPF38A'	1	261	1	4140	1	751	81	118974	0.272411	0.0834543	0.131983	0.187362
'OLIG2'	0	262	2	4139	2	750	80	118975	0.272411	0.0834543	0.131983	0.482399
'ORMDL3'	0	262	3	4138	3	749	169	118886	0.264575	0.117626	0.132043	0.46698
'EML4'	2	260	17	4124	5	747	464	118591	0.223628	0.142161	0.132051	0.920928
'RERGL'	1	261	3	4138	2	750	161	118894	0.265718	0.118248	0.132507	0.456157
'RC3H1'	1	261	11	4130	3	749	195	118860	0.26328	0.13857	0.13253	0.654944
'RAB5C'	0	262	0	4141	2	750	99	118956	0.275011	0.0851036	0.13276	NA
'AP3B1'	0	262	4	4137	4	748	269	118786	0.264117	0.139593	0.132843	0.441409
'GPR156'	2	260	13	4128	4	748	342	118713	0.158868	0.0894874	0.132876	0.763622
'SCN1B'	2	260	11	4130	2	750	187	118868	0.264176	0.139122	0.132904	0.609628
'INSL6'	1	261	4	4137	2	750	152	118903	0.266859	0.118869	0.132971	0.625614
'MMS19'	2	260	17	4124	4	748	307	118748	0.162383	0.0917813	0.133243	0.909266
'PDZD2'	0	262	41	4100	1	751	279	118776	0.178336	0.110624	0.133274	0.232293
'TTLL11'	1	261	10	4131	3	749	205	118850	0.265103	0.139874	0.133275	0.748098
'NT5DC1'	1	261	3	4138	1	751	63	118992	0.275633	0.0847416	0.13335	0.626019
'FBXL20'	1	261	3	4138	1	751	63	118992	0.275633	0.0847416	0.13335	0.626019
'OR6B2'	1	261	0	4141	0	752	13	119042	0.3323	0.0203331	0.133426	0.137164
'CLDN11'	0	262	1	4140	2	750	90	118965	0.276654	0.0857737	0.133435	0.638109
'SDHAF2'	0	262	1	4140	2	750	90	118965	0.276654	0.0857737	0.133435	0.638109
'CFAP57'	0	262	11	4130	7	745	539	118516	0.226849	0.144736	0.133573	0.23278
'RXYLT1'	3	259	12	4129	1	751	170	118885	0.265963	0.140221	0.133651	0.196354
'ABCE1'	0	262	1	4140	3	749	189	118866	0.269499	0.120868	0.133949	0.690232
'CCDC86'	1	261	6	4135	3	749	243	118812	0.266896	0.141331	0.133993	0.807466
'ME3'	1	261	14	4127	5	747	344	118711	0.163419	0.0925709	0.134026	0.518527
'RAD54B'	2	260	17	4124	5	747	468	118587	0.229904	0.146869	0.134387	0.913113
'BAIAP2L1'	1	261	4	4137	2	750	153	118902	0.270495	0.121138	0.134404	0.621983
'HKR1'	1	261	14	4127	5	747	345	118710	0.16495	0.0936125	0.134419	0.520297
'DLX5'	0	262	3	4138	4	748	280	118775	0.26861	0.142728	0.134679	0.513014
'ROR1'	1	261	7	4134	5	747	409	118646	0.162845	0.0923237	0.134742	0.895209
'CAMKK2'	0	262	9	4132	4	748	224	118831	0.268738	0.142481	0.134759	0.208267
'MOCS1'	0	262	15	4126	7	745	504	118551	0.230751	0.14759	0.134864	0.150339
'OGFRL1'	1	261	5	4136	2	750	144	118911	0.271641	0.121764	0.134873	0.780389
'HSPB6'	0	262	0	4141	2	750	100	118955	0.280872	0.0881039	0.134881	NA
'LNP1'	1	261	3	4138	1	751	64	118991	0.281545	0.0877592	0.135507	0.618459
'NFKBIE'	1	261	3	4138	1	751	64	118991	0.281545	0.0877592	0.135507	0.618459
'SLC20A1'	0	262	8	4133	6	746	410	118645	0.165899	0.094403	0.135511	0.280228
'HIST1H2BD'	0	262	1	4140	2	750	91	118964	0.282531	0.0887902	0.135567	0.639941
'TPSG1'	3	259	11	4130	3	749	359	118696	0.169063	0.0964417	0.135607	0.158471
'RUSC2'	1	261	24	4117	5	747	258	118797	0.174757	0.100094	0.13575	0.130275
'AQR'	0	262	7	4134	7	745	580	118475	0.232344	0.148945	0.13576	0.357986
'ENPEP'	0	262	27	4114	2	750	641	118414	0.179897	0.120079	0.136105	0.361646
'MPZL2'	0	262	7	4134	4	748	244	118811	0.272359	0.145089	0.136235	0.286492
'TTLL5'	1	261	27	4114	0	752	414	118641	0.173734	0.108204	0.136244	0.213473
'CTDSP2'	0	262	2	4139	2	750	82	118973	0.284184	0.0894724	0.13626	0.487673
'SYNE2'	8	254	98	4043	12	740	1278	117777	0.169402	0.131308	0.136276	0.767805
'MRPL4'	1	261	8	4133	2	750	117	118938	0.275059	0.123627	0.136286	0.805016
'SBNO2'	0	262	24	4117	1	751	442	118613	0.180399	0.11256	0.136311	0.464733
'ADGRE2'	0	262	22	4119	1	751	453	118602	0.186256	0.116346	0.136371	0.489063
'EPB41L2'	1	261	23	4118	1	751	678	118377	0.175602	0.117182	0.136556	0.427182
'NME7'	2	260	9	4132	2	750	209	118846	0.27332	0.145519	0.136654	0.416504
'KIF26A'	2	260	12	4129	7	745	755	118300	0.218949	0.149175	0.136719	0.488486
'GLP2R'	0	262	10	4131	3	749	107	118948	0.276192	0.124243	0.136758	0.100026
'PCMTD2'	1	261	3	4138	2	750	164	118891	0.27664	0.125093	0.136805	0.447187
'USP47'	1	261	17	4124	0	752	489	118566	0.189021	0.11824	0.136961	0.0903444
'ARSH'	0	262	6	4135	4	748	254	118801	0.274165	0.146393	0.136971	0.332915
'FBP1'	1	261	9	4132	3	749	218	118837	0.275151	0.146843	0.1374	0.857443
'SIPA1L1'	1	261	19	4122	1	751	727	118328	0.169432	0.113012	0.137424	0.313043
'KIAA1671'	2	260	5	4136	0	752	38	119017	0.286382	0.0897052	0.137653	0.245993
'PALM3'	2	260	5	4136	0	752	38	119017	0.286382	0.0897052	0.137653	0.245993
'MARC1'	1	261	3	4138	1	751	65	118990	0.287472	0.0908239	0.137672	0.611038
'TWSG1'	0	262	1	4140	2	750	92	118963	0.288422	0.0918531	0.137705	0.641746
'SOX18'	0	262	1	4140	2	750	92	118963	0.288422	0.0918531	0.137705	0.641746
'IGHMBP2'	3	259	23	4118	9	743	966	118089	0.161032	0.113093	0.137724	0.630784
'LARS'	0	262	15	4126	1	751	529	118526	0.180771	0.113085	0.137752	0.59624
'ADAT3'	1	261	2	4139	2	750	174	118881	0.279129	0.126759	0.137766	0.271363
'WNT3A'	0	262	3	4138	3	749	173	118882	0.279129	0.126759	0.137766	0.472111
'KRT83'	0	262	13	4128	1	751	541	118514	0.185891	0.116406	0.137777	0.625557
'CCDC65'	1	261	10	4131	3	749	209	118846	0.276077	0.147424	0.137788	0.760554
'SYCP2L'	1	261	16	4125	3	749	153	118902	0.276028	0.147014	0.137816	0.308495
'SMG6'	0	262	28	4113	1	751	428	118627	0.164203	0.102182	0.137872	0.422762
'NPR1'	0	262	10	4131	1	751	564	118491	0.190215	0.119255	0.138125	0.674838
'SMO'	0	262	11	4130	1	751	563	118492	0.184087	0.115316	0.138146	0.659737
'C1QTNF6'	2	260	13	4128	2	750	173	118882	0.276986	0.147806	0.138194	0.782769
'IQSEC1'	0	262	18	4123	1	751	513	118542	0.172047	0.107451	0.138239	0.555929
'WDR4'	2	260	5	4136	1	751	138	118917	0.280125	0.127018	0.138242	0.159938
'ZNF423'	0	262	35	4106	1	751	373	118682	0.156144	0.0968842	0.138527	0.338147
'CPSF1'	1	261	23	4118	0	752	468	118587	0.16421	0.102309	0.138633	0.152333
'RGS3'	0	262	25	4116	1	751	459	118596	0.163136	0.1016	0.138691	0.464037
'ZNF154'	3	259	5	4136	0	752	130	118925	0.281281	0.127655	0.138722	0.0154661
'RPS29'	1	261	0	4141	0	752	14	119041	0.351556	0.0242901	0.138866	0.127234
'TLL1'	0	262	21	4120	1	751	494	118561	0.165587	0.103268	0.138883	0.517197
'OXSM'	2	260	6	4135	2	750	239	118816	0.278801	0.149491	0.138886	0.179152
'KDM4B'	0	262	14	4127	4	748	181	118874	0.278845	0.149157	0.138951	0.0827497
'ITPR1'	3	259	28	4113	11	741	1215	117840	0.193904	0.143428	0.138956	0.806637
'ANKAR'	0	262	22	4119	1	751	487	118568	0.163894	0.102168	0.139074	0.50447
'OR5AN1'	2	260	4	4137	0	752	48	119007	0.290736	0.0921578	0.139116	0.157952
'TRNAU1AP'	2	260	1	4140	0	752	76	118979	0.291754	0.0932453	0.139123	0.0112318
'HIST1H4G'	0	262	3	4138	2	750	74	118981	0.291754	0.0932453	0.139123	0.372941
'TNIK'	0	262	23	4118	1	751	479	118576	0.162827	0.101463	0.13914	0.491487
'ZFR'	0	262	0	4141	3	749	202	118853	0.282885	0.129416	0.139188	NA
'NDUFA13'	1	261	5	4136	2	750	147	118908	0.282647	0.128715	0.139215	0.768173
'SLX4'	0	262	33	4108	1	751	394	118661	0.155304	0.0964181	0.139219	0.365121
'AGR2'	0	262	4	4137	2	750	65	118990	0.293411	0.093935	0.139844	0.274602
'MRPS26'	0	262	1	4140	2	750	93	118962	0.294325	0.0949616	0.139851	0.643524
'SLITRK2'	0	262	1	4140	2	750	93	118962	0.294325	0.0949616	0.139851	0.643524
'SEMA4G'	2	260	12	4129	4	748	368	118687	0.184941	0.107412	0.139874	0.63914
'FOXS1'	0	262	2	4139	4	748	294	118761	0.281354	0.151607	0.139894	0.601822
'SAMD14'	0	262	5	4136	3	749	156	118899	0.285162	0.130413	0.140184	0.330023
'GJA8'	1	261	11	4130	5	747	386	118669	0.185447	0.10781	0.140234	0.752092
'HIST2H2BE'	0	262	0	4141	1	751	23	119032	0.366506	0.0281304	0.140265	NA
'RPS14'	0	262	0	4141	1	751	23	119032	0.366506	0.0281304	0.140265	NA
'ZC4H2'	0	262	0	4141	1	751	23	119032	0.366506	0.0281304	0.140265	NA
'RGL3'	0	262	14	4127	6	746	367	118688	0.186567	0.108546	0.140324	0.132558
'SDCCAG8'	3	259	15	4126	1	751	148	118907	0.282508	0.151443	0.140501	0.342021
'UBD'	1	261	4	4137	1	751	57	118998	0.295063	0.0946202	0.140572	0.814286
'MST1'	0	262	14	4127	1	751	567	118488	0.162566	0.101544	0.140799	0.620874
'MIGA1'	0	262	13	4128	4	748	192	118863	0.283485	0.152447	0.140853	0.104008
'RELN'	1	261	55	4086	4	748	1000	118055	0.175324	0.12871	0.141059	0.470414
'HES4'	1	261	3	4138	2	750	167	118888	0.287669	0.132112	0.14115	0.438444
'USP37'	1	261	6	4135	2	750	139	118916	0.287514	0.131726	0.141161	0.910213
'CLUAP1'	0	262	7	4134	3	749	138	118917	0.287514	0.131726	0.141161	0.222227
'PTGES3L-AARSD1'	2	260	11	4130	4	748	380	118675	0.189273	0.110462	0.141187	0.54913
'TTC21B'	0	262	15	4126	1	751	561	118494	0.160318	0.100093	0.141218	0.60685
'CYTH1'	0	262	0	4141	2	750	103	118952	0.298535	0.0973805	0.141286	NA
'C3orf62'	1	261	2	4139	1	751	76	118979	0.297689	0.096386	0.141291	0.383254
'LILRA5'	2	260	7	4134	0	752	21	119034	0.295586	0.094124	0.141346	0.450246
'TEX14'	1	261	27	4114	1	751	694	118361	0.145198	0.0962873	0.141414	0.492412
'ASZ1'	1	261	7	4134	2	750	130	118925	0.288686	0.132379	0.14165	0.953371
'OR4A5'	1	261	12	4129	0	752	582	118473	0.159979	0.0999283	0.141653	0.0293919
'HIVEP3'	6	256	42	4099	2	750	273	118782	0.162753	0.102031	0.141691	0.410998
'PTPN7'	1	261	7	4134	5	747	426	118629	0.189688	0.110865	0.141828	0.867389
'SMCO3'	1	261	5	4136	2	750	149	118906	0.290043	0.133446	0.142134	0.760187
'CREB3L1'	1	261	8	4133	2	750	121	118934	0.289855	0.133029	0.14214	0.825666
'MPHOSPH9'	2	260	12	4129	2	750	186	118869	0.287214	0.154989	0.1424	0.672744
'PSD3'	0	262	9	4132	4	748	231	118824	0.288085	0.155911	0.142709	0.215148
'ZDHHC14'	0	262	2	4139	2	750	85	118970	0.301941	0.0988455	0.142731	0.495296
'SIKE1'	1	261	4	4137	1	751	58	118997	0.30103	0.0977929	0.142761	0.805281
'MLH1'	0	262	8	4133	1	751	633	118422	0.157921	0.0987401	0.14308	0.723047
'HBQ1'	0	262	0	4141	2	750	104	118951	0.304445	0.100562	0.143435	NA
'NRXN3'	3	259	18	4123	7	745	762	118293	0.159957	0.107301	0.143462	0.410028
'CLEC4F'	1	261	2	4139	1	751	77	118978	0.303636	0.0995716	0.143465	0.378088
'TMEM50A'	0	262	3	4138	2	750	76	118979	0.303636	0.0995716	0.143465	0.379118
'NPPA'	1	261	2	4139	1	751	77	118978	0.303636	0.0995716	0.143465	0.378088
'CD1D'	0	262	6	4135	2	750	48	119007	0.302691	0.0984896	0.143509	0.123544
'ATP1B4'	2	260	4	4137	0	752	50	119005	0.302691	0.0984896	0.143509	0.150183
'RBM45'	3	259	8	4133	1	751	216	118839	0.289991	0.157126	0.143512	0.0507675
'VCAM1'	2	260	7	4134	1	751	123	118932	0.293582	0.135428	0.143616	0.308274
'KRTAP10-4'	1	261	3	4138	1	751	68	118987	0.305324	0.100293	0.144207	0.589574
'FAM107A'	0	262	4	4137	2	750	67	118988	0.305324	0.100293	0.144207	0.281609
'P2RX7'	1	261	9	4132	3	749	224	118831	0.291842	0.158489	0.144264	0.875286
'RAB11A'	0	262	1	4140	1	751	14	119041	0.370408	0.0286112	0.144272	0.413415
'ABHD6'	0	262	5	4136	3	749	159	118896	0.296282	0.137572	0.144572	0.334536
'KIAA1328'	0	262	5	4136	3	749	159	118896	0.296282	0.137572	0.144572	0.334536
'SIM1'	2	260	7	4134	4	748	424	118631	0.200228	0.118277	0.144696	0.225137
'EDEM2'	0	262	3	4138	4	748	289	118766	0.293442	0.160033	0.144856	0.519611
'CENPB'	1	261	1	4140	1	751	87	118968	0.307882	0.102059	0.144901	0.168684
'WEE2'	0	262	9	4132	4	748	233	118822	0.293689	0.159852	0.145013	0.217087
'PSMD8'	1	261	5	4136	2	750	151	118904	0.297483	0.138253	0.145073	0.752324
'BROX'	1	261	5	4136	2	750	151	118904	0.297483	0.138253	0.145073	0.752324
'ZNF160'	1	261	11	4130	2	750	95	118960	0.297094	0.137387	0.145106	0.493962
'ANKZF1'	2	260	14	4127	4	748	361	118694	0.204374	0.121054	0.145197	0.779785
'PENK'	0	262	1	4140	3	749	197	118858	0.298854	0.139624	0.145486	0.696249
'LCORL'	0	262	1	4140	3	749	197	118858	0.298854	0.139624	0.145486	0.696249
'COX4I2'	1	261	6	4135	2	750	142	118913	0.298681	0.138932	0.145575	0.897133
'VMAC'	0	262	0	4141	2	750	105	118950	0.310366	0.103787	0.145592	NA
'MAPKAPK2'	1	261	2	4139	1	751	78	118977	0.309592	0.102801	0.145646	0.373014
'LAMTOR1'	0	262	0	4141	1	751	24	119031	0.384902	0.0327432	0.145663	NA
'SNRNP27'	0	262	0	4141	1	751	24	119031	0.384902	0.0327432	0.145663	NA
'CXCR3'	0	262	0	4141	1	751	24	119031	0.384902	0.0327432	0.145663	NA
'FUT5'	2	260	4	4137	0	752	51	119004	0.308684	0.101723	0.145715	0.146471
'TMEM54'	0	262	5	4136	3	749	160	118895	0.30001	0.139996	0.146044	0.336021
'ZNF521'	1	261	14	4127	5	747	371	118684	0.207197	0.12309	0.146127	0.565335
'ACADL'	2	260	8	4133	4	748	418	118637	0.205904	0.12229	0.146237	0.292732
'C8orf48'	2	260	5	4136	0	752	42	119013	0.310355	0.102431	0.146481	0.223923
'TMEM99'	2	260	5	4136	0	752	42	119013	0.310355	0.102431	0.146481	0.223923
'CIDEB'	1	261	10	4131	3	749	217	118838	0.298438	0.163085	0.14699	0.784885
'NWD2'	2	260	14	4127	8	744	824	118231	0.176205	0.119736	0.147113	0.644534
'TEX101'	1	261	4	4137	1	751	60	118995	0.312994	0.104272	0.147158	0.787772
'SLC16A13'	2	260	7	4134	2	750	237	118818	0.299324	0.163838	0.147332	0.236012
'VEPH1'	0	262	9	4132	6	746	428	118627	0.210428	0.125547	0.147654	0.262431
'ADAM33'	1	261	6	4135	3	749	255	118800	0.300191	0.164577	0.147666	0.776879
'ST6GAL2'	2	260	5	4136	2	750	256	118799	0.300191	0.164577	0.147666	0.110184
'IFNA21'	1	261	2	4139	1	751	79	118976	0.315556	0.106075	0.147833	0.36803
'NUPR1'	1	261	2	4139	1	751	79	118976	0.315556	0.106075	0.147833	0.36803
'TBX2'	0	262	2	4139	4	748	301	118754	0.300865	0.16535	0.147892	0.606065
'ZFP57'	2	260	4	4137	0	752	52	119003	0.314686	0.105001	0.147927	0.142869
'PPP4R3A'	0	262	3	4138	3	749	180	118875	0.30504	0.143481	0.147975	0.480751
'TMX1'	0	262	3	4138	3	749	180	118875	0.30504	0.143481	0.147975	0.480751
'MYL3'	0	262	3	4138	3	749	180	118875	0.30504	0.143481	0.147975	0.480751
'FBXO15'	1	261	2	4139	2	750	181	118874	0.30504	0.143481	0.147975	0.256738
'FLT3'	3	259	5	4136	1	751	248	118807	0.301173	0.165213	0.148081	0.00888413
'ZSCAN32'	1	261	11	4130	2	750	97	118958	0.304627	0.142289	0.1481	0.505268
'GTF2I'	1	261	1	4140	0	752	6	119049	0.374286	0.0290814	0.148275	0.499243
'BEND2'	1	261	1	4140	0	752	6	119049	0.374286	0.0290814	0.148275	0.499243
'APOA1'	0	262	1	4140	2	750	97	118958	0.318045	0.107838	0.148505	0.650383
'ZNHIT2'	2	260	2	4139	0	752	71	118984	0.317275	0.106828	0.148596	0.0350139
'AGXT'	1	261	3	4138	5	747	477	118578	0.212479	0.127134	0.148704	0.32982
'PRKCSH'	1	261	5	4136	5	747	459	118596	0.213737	0.127992	0.148899	0.605343
'SMAD7'	0	262	2	4139	3	749	190	118865	0.307544	0.145224	0.148936	0.574602
'ZBTB10'	2	260	3	4138	1	751	164	118891	0.307496	0.144899	0.149003	0.0440299
'CKM'	2	260	6	4135	2	750	248	118807	0.304006	0.167229	0.149247	0.166299
'SUDS3'	0	262	2	4139	2	750	88	118967	0.31979	0.108616	0.149262	0.502594
'PSG5'	1	261	8	4133	2	750	126	118929	0.308595	0.145212	0.149568	0.850639
'C2orf72'	1	261	0	4141	0	752	16	119039	0.388858	0.0332847	0.149644	0.109952
'KLRG1'	0	262	1	4140	1	751	15	119040	0.388858	0.0332847	0.149644	0.428095
'LTBP2'	4	258	40	4101	11	741	1207	117848	0.179414	0.133354	0.1498	0.87975
'ZC3H14'	2	260	16	4125	2	750	155	118900	0.305153	0.167386	0.149856	0.976152
'SEC22A'	0	262	0	4141	2	750	107	118948	0.322232	0.110366	0.149924	NA
'CLEC16A'	3	259	17	4124	3	749	335	118720	0.222412	0.133894	0.150222	0.419914
'SNX21'	1	261	7	4134	2	750	136	118919	0.311158	0.147007	0.15055	0.98137
'MIB2'	1	261	17	4124	7	745	568	118487	0.187291	0.120553	0.15056	0.487809
'CEP85L'	2	260	9	4132	1	751	109	118946	0.311001	0.146584	0.150596	0.477928
'UBA2'	0	262	1	4140	2	750	98	118957	0.323996	0.111164	0.150684	0.652037
'CABLES2'	3	259	9	4132	1	751	213	118842	0.307935	0.169779	0.150917	0.06911
'ZMYM5'	1	261	5	4136	2	750	155	118900	0.312485	0.148091	0.151008	0.736953
'RXFP1'	1	261	9	4132	3	749	230	118825	0.308824	0.170545	0.151256	0.892698
'ICA1'	1	261	12	4129	3	749	202	118853	0.308913	0.170413	0.151334	0.621897
'ZNF560'	1	261	12	4129	3	749	202	118853	0.308913	0.170413	0.151334	0.621897
'CD53'	0	262	2	4139	2	750	89	118966	0.325755	0.111958	0.151452	0.504959
'APOL2'	1	261	4	4137	1	751	62	118993	0.32499	0.110925	0.15158	0.770896
'ARSI'	0	262	6	4135	8	744	680	118375	0.187954	0.121206	0.151712	0.400278
'CRYGB'	1	261	4	4137	2	750	165	118890	0.315021	0.149875	0.15198	0.580604
'MPP6'	2	260	6	4135	1	751	138	118917	0.314938	0.149509	0.152049	0.210341
'C6orf222'	2	260	6	4135	1	751	138	118917	0.314938	0.149509	0.152049	0.210341
'NUDT16L1'	0	262	0	4141	2	750	108	118947	0.328176	0.113717	0.1521	NA
'ABCG8'	2	260	16	4125	6	746	574	118481	0.193746	0.125372	0.152111	0.835769
'DYRK2'	1	261	6	4135	3	749	259	118796	0.311546	0.172687	0.152338	0.76705
'PSTK'	0	262	4	4137	3	749	174	118881	0.317549	0.151658	0.152949	0.40835
'SIGMAR1'	1	261	1	4140	2	750	194	118861	0.318808	0.152697	0.153384	0.0973425
'SOX9'	1	261	3	4138	3	749	288	118767	0.314224	0.174797	0.153401	0.348766
'CERS2'	1	261	4	4137	2	750	166	118889	0.318798	0.152389	0.153476	0.577329
'ELOA2'	2	260	22	4119	2	750	102	118953	0.313728	0.173077	0.153516	0.443534
'PCDHA4'	1	261	14	4127	5	747	385	118670	0.231789	0.140852	0.153577	0.588808
'GNRHR'	0	262	2	4139	2	750	90	118965	0.331726	0.115342	0.153647	0.507291
'CYTH2'	0	262	2	4139	2	750	90	118965	0.331726	0.115342	0.153647	0.507291
'GPX7'	0	262	2	4139	2	750	90	118965	0.331726	0.115342	0.153647	0.507291
'DERL1'	0	262	2	4139	2	750	90	118965	0.331726	0.115342	0.153647	0.507291
'MIDN'	0	262	2	4139	2	750	90	118965	0.331726	0.115342	0.153647	0.507291
'KLC1'	1	261	15	4126	3	749	176	118879	0.314713	0.174369	0.153777	0.411053
'RNF215'	1	261	4	4137	1	751	63	118992	0.330998	0.114314	0.153799	0.762684
'MYO5C'	3	259	40	4101	9	743	876	118179	0.22718	0.165757	0.153995	0.642184
'CPO'	0	262	6	4135	3	749	156	118899	0.320043	0.153118	0.154004	0.286544
'HPS3'	1	261	13	4128	5	747	395	118660	0.23295	0.141728	0.154024	0.654235
'IQCG'	2	260	7	4134	1	751	130	118925	0.319957	0.152743	0.15408	0.285206
'GAS1'	0	262	0	4141	2	750	109	118946	0.334125	0.11711	0.154282	NA
'ST8SIA4'	0	262	3	4138	2	750	81	118974	0.333493	0.116147	0.154432	0.393825
'CTNNAL1'	3	259	9	4132	1	751	216	118839	0.316535	0.175954	0.154465	0.0666524
'ZNF169'	0	262	7	4134	4	748	260	118795	0.317268	0.176807	0.154694	0.30158
'CLDN17'	1	261	1	4140	2	750	195	118860	0.322581	0.155224	0.154876	0.0963172
'ORM2'	1	261	0	4141	0	752	17	119038	0.406908	0.0382968	0.154982	0.102396
'UTF1'	1	261	0	4141	0	752	17	119038	0.406908	0.0382968	0.154982	0.102396
'ZNF24'	0	262	1	4140	1	751	16	119039	0.406908	0.0382968	0.154982	0.441761
'ICMT'	1	261	0	4141	0	752	17	119038	0.406908	0.0382968	0.154982	0.102396
'GANAB'	0	262	8	4133	6	746	451	118604	0.234454	0.142985	0.15499	0.302992
'FEM1C'	0	262	1	4140	2	750	100	118955	0.335917	0.11794	0.155062	0.655277
'OR2L2'	2	260	6	4135	1	751	140	118915	0.322526	0.154568	0.155062	0.205416
'PKHD1L1'	2	260	59	4082	23	729	2378	116677	0.172138	0.138055	0.155498	0.13814
'HTR3D'	1	261	8	4133	3	749	243	118812	0.319288	0.178139	0.155555	0.992963
'PHACTR4'	1	261	8	4133	2	750	130	118925	0.323763	0.155289	0.155593	0.869978
'SERPINE3'	1	261	11	4130	3	749	215	118840	0.319416	0.178033	0.155654	0.716655
'TFPT'	0	262	2	4139	2	750	91	118964	0.337703	0.118766	0.155849	0.50959
'MRPL20'	1	261	6	4135	2	750	149	118906	0.325086	0.156392	0.156041	0.867729
'HSPBP1'	2	260	5	4136	1	751	150	118905	0.325086	0.156392	0.156041	0.136779
'LCA5'	0	262	7	4134	3	749	148	118907	0.325086	0.156392	0.156041	0.238098
'GPR37'	1	261	9	4132	2	750	121	118934	0.324997	0.156007	0.156124	0.752584
'SPATA2'	1	261	12	4129	2	750	93	118962	0.324847	0.155569	0.156194	0.435594
'PPP4R4'	2	260	6	4135	2	750	254	118801	0.321156	0.179556	0.15631	0.158296
'SYNC'	1	261	7	4134	3	749	253	118802	0.321156	0.179556	0.15631	0.879381
'CYB5D2'	0	262	8	4133	4	748	252	118803	0.321156	0.179556	0.15631	0.262439
'BRF1'	2	260	17	4124	4	748	354	118701	0.241633	0.147961	0.156328	0.964822
'YWHAE'	0	262	0	4141	1	751	26	119029	0.420524	0.0429662	0.156356	NA
'APOE'	1	261	1	4140	2	750	196	118859	0.326363	0.157768	0.156373	0.0953036
'LDB3'	2	260	29	4112	6	746	468	118587	0.214787	0.141038	0.156425	0.450682
'MAN2A2'	1	261	16	4125	9	743	849	118206	0.214953	0.149901	0.156473	0.6184
'GLP1R'	1	261	4	4137	2	750	168	118887	0.326377	0.157472	0.156481	0.570855
'POLDIP3'	0	262	8	4133	3	749	139	118916	0.326333	0.157124	0.156575	0.19397
'TNRC18'	0	262	3	4138	6	746	500	118555	0.238345	0.145965	0.156581	0.548055
'FAM110C'	0	262	3	4138	2	750	82	118973	0.339483	0.119587	0.156643	0.396648
'MOG'	2	260	9	4132	1	751	113	118942	0.326228	0.156723	0.156657	0.459237
'ATP5PO'	0	262	3	4138	3	749	186	118869	0.327638	0.158528	0.156911	0.487835
'CARD8'	1	261	14	4127	3	749	188	118867	0.322401	0.179988	0.156939	0.486009
'KDM4C'	3	259	18	4123	3	749	338	118717	0.244769	0.150214	0.157159	0.453365
'PIM3'	0	262	1	4140	2	750	101	118954	0.341885	0.121388	0.15726	0.656864
'DNAJB6'	0	262	1	4140	2	750	101	118954	0.341885	0.121388	0.15726	0.656864
'MRPL35'	0	262	1	4140	2	750	101	118954	0.341885	0.121388	0.15726	0.656864
'INSYN2'	2	260	10	4131	0	752	0	119055	0.336925	0.116146	0.157269	NA
'NOC3L'	1	261	12	4129	3	749	207	118848	0.323306	0.180782	0.157278	0.637026
'CABP5'	1	261	3	4138	1	751	74	118981	0.341258	0.120404	0.157445	0.549907
'AOAH'	1	261	7	4134	3	749	254	118801	0.324039	0.181648	0.157499	0.876816
'CHRM1'	2	260	5	4136	0	752	47	119008	0.340506	0.119324	0.157647	0.199767
'SCP2'	1	261	13	4128	3	749	198	118857	0.324305	0.181439	0.157709	0.560269
'SUGP2'	1	261	15	4126	2	750	66	118989	0.328483	0.157661	0.157791	0.188002
'NCKAP5L'	2	260	18	4123	2	750	143	118912	0.324419	0.181089	0.15787	0.823447
'RGSL1'	0	262	21	4120	4	748	1110	117945	0.187322	0.134985	0.157937	0.385851
'PDSS2'	1	261	4	4137	2	750	169	118886	0.33018	0.160039	0.15799	0.567655
'AP4S1'	0	262	2	4139	2	750	92	118963	0.343684	0.122229	0.158056	0.511859
'INHBA'	0	262	2	4139	2	750	92	118963	0.343684	0.122229	0.158056	0.511859
'EBF1'	0	262	2	4139	2	750	92	118963	0.343684	0.122229	0.158056	0.511859
'ACKR3'	1	261	10	4131	2	750	113	118942	0.330056	0.159302	0.158183	0.647383
'SNRNP200'	2	260	9	4132	6	746	656	118399	0.21564	0.142013	0.158241	0.303371
'CDC7'	1	261	9	4132	3	749	236	118819	0.326073	0.182996	0.158371	0.909694
'RFT1'	1	261	8	4133	5	747	449	118606	0.246055	0.151505	0.15854	0.922086
'TNFSF10'	0	262	9	4132	3	749	131	118924	0.331399	0.160434	0.158632	0.15663
'PXDC1'	1	261	2	4139	1	751	84	118971	0.345477	0.123066	0.15886	0.344376
'RTF1'	0	262	3	4138	2	750	83	118972	0.345477	0.123066	0.15886	0.399433
'FAM83C'	0	262	14	4127	4	748	198	118857	0.327209	0.18355	0.15891	0.096703
'DDIT4L'	1	261	6	4135	2	750	151	118904	0.332711	0.161541	0.159072	0.859602
'AIP'	2	260	7	4134	2	750	247	118808	0.327952	0.18443	0.15913	0.218888
'C3'	3	259	22	4119	5	747	531	118524	0.222888	0.147328	0.15915	0.625296
'MRPL28'	1	261	9	4132	2	750	123	118932	0.332647	0.161168	0.159172	0.762569
'GSDMD'	1	261	9	4132	2	750	123	118932	0.332647	0.161168	0.159172	0.762569
'PLEKHA4'	2	260	16	4125	2	750	163	118892	0.328285	0.184046	0.159432	0.985068
'FKBP15'	4	258	21	4120	2	750	306	118749	0.252955	0.156155	0.159471	0.214493
'SH3BP5L'	1	261	4	4137	2	750	170	118885	0.333991	0.162624	0.159503	0.564479
'KLK10'	1	261	4	4137	2	750	170	118885	0.333991	0.162624	0.159503	0.564479
'CDKL4'	1	261	7	4134	2	750	142	118913	0.333972	0.162288	0.159615	0.991831
'ITGAV'	2	260	16	4125	4	748	369	118686	0.252091	0.15573	0.159766	0.875111
'ZNF770'	1	261	16	4125	2	750	58	118997	0.333554	0.160961	0.159875	0.128448
'PRDX1'	0	262	2	4139	2	750	93	118962	0.349668	0.125732	0.160269	0.514097
'HBA1'	0	262	1	4140	1	751	17	119038	0.424565	0.0436328	0.160287	0.454523
'NEBL'	1	261	22	4119	5	747	323	118732	0.255405	0.158042	0.160438	0.243205
'KIF26B'	0	262	5	4136	4	748	1292	117763	0.171662	0.123393	0.160444	0.694658
'CDHR4'	0	262	12	4129	4	748	218	118837	0.331009	0.18646	0.160445	0.141746
'AK5'	1	261	3	4138	2	750	180	118875	0.336526	0.164456	0.160473	0.402993
'FN3KRP'	0	262	4	4137	3	749	179	118876	0.336526	0.164456	0.160473	0.414877
'OR6C65'	1	261	4	4137	1	751	66	118989	0.349048	0.124727	0.16049	0.738895
'FAM131B'	0	262	5	4136	2	750	65	118990	0.349048	0.124727	0.16049	0.222879
'FOLH1'	2	260	5	4136	1	751	153	118902	0.336535	0.164141	0.160594	0.131595
'GCLC'	1	261	6	4135	2	750	152	118903	0.336535	0.164141	0.160594	0.855582
'SMARCC2'	2	260	8	4133	1	751	125	118930	0.336485	0.163774	0.160703	0.355834
'GSC2'	0	262	0	4141	2	750	112	118943	0.352001	0.127523	0.160864	NA
'SAMD12'	1	261	2	4139	1	751	85	118970	0.351474	0.126584	0.161082	0.339884
'JAKMIP2'	0	262	3	4138	2	750	84	118971	0.351474	0.126584	0.161082	0.402181
'SKA2'	0	262	3	4138	2	750	84	118971	0.351474	0.126584	0.161082	0.402181
'EBNA1BP2'	2	260	9	4132	1	751	116	118939	0.337738	0.164513	0.161248	0.445832
'ARMT1'	1	261	2	4139	2	750	190	118865	0.339053	0.166286	0.161439	0.239279
'ADAM9'	1	261	8	4133	3	749	248	118807	0.333762	0.188677	0.161529	0.979525
'SUMF2'	1	261	5	4136	2	750	162	118893	0.33909	0.165993	0.16157	0.71114
'SMIM18'	0	262	0	4141	1	751	27	119028	0.437761	0.0485465	0.161653	NA
'XAB2'	0	262	22	4119	8	744	562	118493	0.231206	0.153769	0.16171	0.0781501
'ASH1L'	2	260	40	4101	16	736	1679	117376	0.221917	0.173366	0.161851	0.386563
'CSTF1'	1	261	3	4138	1	751	76	118979	0.353276	0.127432	0.161903	0.537558
'ASPHD2'	0	262	4	4137	2	750	75	118980	0.353276	0.127432	0.161903	0.307883
'ZNF689'	1	261	6	4135	1	751	48	119007	0.352598	0.126369	0.16215	0.879793
'RANGAP1'	0	262	3	4138	4	748	304	118751	0.336226	0.190872	0.162447	0.530041
'HIST1H3C'	1	261	1	4140	1	751	95	118960	0.355655	0.129272	0.162487	0.147038
'OLA1'	0	262	2	4139	2	750	94	118961	0.355655	0.129272	0.162487	0.516304
'ALAD'	2	260	4	4137	2	750	278	118777	0.336469	0.190861	0.162597	0.0557944
'COQ10A'	2	260	6	4135	1	751	145	118910	0.341642	0.16752	0.162671	0.193674
'RUNX3'	0	262	3	4138	3	749	190	118865	0.342874	0.168906	0.162958	0.492402
'WDPCP'	0	262	11	4130	4	748	230	118825	0.338743	0.1922	0.163626	0.170267
'CAMSAP2'	1	261	13	4128	3	749	203	118852	0.338893	0.1921	0.163747	0.575231
'LYNX1'	1	261	8	4133	1	751	30	119025	0.356126	0.127991	0.163842	0.487176
'PIWIL3'	2	260	23	4118	4	748	311	118744	0.266239	0.166083	0.163856	0.658043
'EEF1B2'	0	262	1	4140	2	750	104	118951	0.359807	0.131963	0.163887	0.661496
'TEDC1'	0	262	2	4139	3	749	200	118855	0.345394	0.170744	0.163921	0.584261
'TMEM33'	0	262	8	4133	3	749	144	118911	0.345489	0.170162	0.164206	0.201671
'RHBDF1'	0	262	19	4122	8	744	596	118459	0.239635	0.160336	0.164335	0.111458
'CCDC150'	2	260	19	4122	2	750	139	118916	0.340082	0.192452	0.164395	0.76085
'ACR'	0	262	3	4138	3	749	191	118864	0.346702	0.171542	0.16448	0.493526
'HLA-DRA'	2	260	8	4133	0	752	22	119033	0.357882	0.128796	0.1647	0.46737
'RLN3'	2	260	0	4141	0	752	97	118958	0.361644	0.132851	0.164711	0.000496634
'TRIP4'	1	261	10	4131	3	749	232	118823	0.341673	0.194359	0.164839	0.828522
'OR6T1'	2	260	11	4130	1	751	100	118955	0.347975	0.171293	0.165441	0.632975
'GTF2H4'	0	262	7	4134	4	748	269	118786	0.343357	0.195874	0.16546	0.309688
'PSME1'	0	262	3	4138	2	750	86	118969	0.363475	0.133734	0.165542	0.407569
'SIT1'	1	261	0	4141	0	752	19	119036	0.441835	0.0492768	0.165558	0.0890614
'PLAC9'	0	262	1	4140	1	751	18	119037	0.441835	0.0492768	0.165558	0.466473
'PCGF5'	0	262	1	4140	1	751	18	119037	0.441835	0.0492768	0.165558	0.466473
'SCO2'	0	262	2	4139	4	748	316	118739	0.343898	0.196595	0.165597	0.614723
'OXTR'	1	261	4	4137	2	750	174	118881	0.349311	0.173131	0.1656	0.552015
'C6orf118'	1	261	5	4136	1	751	59	118996	0.3629	0.132718	0.165821	0.911677
'ARMC7'	0	262	3	4138	3	749	192	118863	0.350537	0.174195	0.166006	0.494642
'C4BPA'	1	261	0	4141	1	751	106	118949	0.365785	0.135562	0.166106	0.0152336
'AP3B2'	1	261	14	4127	5	747	406	118649	0.270885	0.169899	0.166144	0.623019
'PVR'	1	261	5	4136	2	750	165	118890	0.350612	0.173921	0.166161	0.700478
'RRNAD1'	1	261	19	4122	5	747	360	118695	0.272444	0.170922	0.166304	0.366745
'GMPPA'	1	261	8	4133	3	749	252	118803	0.345458	0.197294	0.166367	0.968972
'TMEM184C'	0	262	4	4137	2	750	77	118978	0.365301	0.134614	0.166381	0.314045
'NRSN2'	0	262	4	4137	2	750	77	118978	0.365301	0.134614	0.166381	0.314045
'MAP3K8'	1	261	3	4138	1	751	78	118977	0.365301	0.134614	0.166381	0.525607
'TRAF7'	2	260	5	4136	1	751	157	118898	0.351909	0.174709	0.166724	0.125019
'ZNF106'	3	259	24	4117	3	749	298	118757	0.275318	0.172861	0.166749	0.795843
'LMAN1L'	1	261	9	4132	3	749	243	118812	0.346506	0.198002	0.16682	0.929018
'NCAPG'	1	261	9	4132	3	749	243	118812	0.346506	0.198002	0.16682	0.929018
'KRTAP5-7'	0	262	0	4141	1	751	28	119027	0.454625	0.0544181	0.166916	NA
'RPS13'	0	262	0	4141	1	751	28	119027	0.454625	0.0544181	0.166916	NA
'ZNF32'	0	262	0	4141	1	751	28	119027	0.454625	0.0544181	0.166916	NA
'SPRYD7'	0	262	0	4141	1	751	28	119027	0.454625	0.0544181	0.166916	NA
'HIST1H2BK'	0	262	0	4141	1	751	28	119027	0.454625	0.0544181	0.166916	NA
'PRPF18'	1	261	4	4137	1	751	69	118986	0.367122	0.135488	0.167227	0.716295
'TIA1'	1	261	4	4137	1	751	69	118986	0.367122	0.135488	0.167227	0.716295
'POPDC2'	0	262	11	4130	4	748	233	118822	0.347552	0.198707	0.167274	0.172981
'AKR7A3'	1	261	7	4134	2	750	147	118908	0.353204	0.175494	0.167287	0.970357
'TNK2'	2	260	22	4119	6	746	559	118496	0.251163	0.169219	0.167383	0.842091
'FOXJ2'	0	262	12	4129	6	746	435	118620	0.274537	0.17275	0.167562	0.199851
'LRRC23'	1	261	8	4133	3	749	253	118802	0.348398	0.199474	0.167584	0.966361
'GGA3'	3	259	17	4124	3	749	364	118691	0.276315	0.173851	0.1676	0.363489
'VCPIP1'	0	262	6	4135	3	749	165	118890	0.354466	0.176596	0.1677	0.299791
'PRKAG2'	0	262	4	4137	4	748	299	118756	0.348965	0.200227	0.167724	0.465089
'EYA4'	2	260	11	4130	4	748	428	118627	0.27525	0.17326	0.167731	0.463332
'SIGLEC5'	0	262	3	4138	2	750	87	118968	0.369477	0.137365	0.16778	0.410211
'FAM222A'	2	260	7	4134	1	751	139	118916	0.354496	0.176277	0.167851	0.258503
'LRRC27'	0	262	18	4123	4	748	168	118887	0.348883	0.199183	0.167982	0.0418621
'PRCC'	1	261	5	4136	1	751	60	118995	0.368938	0.136358	0.16808	0.902738
'SEC23IP'	2	260	25	4116	6	746	533	118522	0.25431	0.171623	0.168124	0.681407
'INSYN1'	1	261	2	4139	0	752	0	119055	0.432586	0.044929	0.168139	NA
'UNC45B'	6	256	22	4119	2	750	528	118527	0.254863	0.172037	0.168222	0.00823946
'HSPA2'	2	260	9	4132	2	750	236	118819	0.3505	0.200897	0.168496	0.348978
'KLK6'	1	261	1	4140	2	750	204	118851	0.356901	0.178728	0.168501	0.0875996
'EXOSC8'	1	261	7	4134	2	750	148	118907	0.357072	0.178185	0.168834	0.966152
'GPR78'	0	262	8	4133	3	749	147	118908	0.357072	0.178185	0.168834	0.206208
'RAD51AP1'	0	262	7	4134	2	750	50	119005	0.370748	0.137223	0.168941	0.10327
'TTC9C'	0	262	6	4135	3	749	166	118889	0.358328	0.179288	0.169242	0.301221
'EPB41L5'	2	260	13	4128	4	748	412	118643	0.280556	0.177228	0.169369	0.611624
'CDC20B'	1	261	12	4129	3	749	217	118838	0.352596	0.202313	0.169409	0.666516
'KHDC1L'	1	261	1	4140	0	752	10	119045	0.44589	0.0499947	0.169461	0.39396
'TCP10L2'	1	261	1	4140	0	752	10	119045	0.44589	0.0499947	0.169461	0.39396
'LAS1L'	1	261	1	4140	0	752	10	119045	0.44589	0.0499947	0.169461	0.39396
'IL7R'	3	259	13	4128	1	751	191	118864	0.352755	0.202211	0.169544	0.181742
'TTC39C'	0	262	8	4133	4	748	263	118792	0.353233	0.203139	0.169567	0.272488
'KMT2E'	2	260	21	4120	8	744	832	118223	0.261528	0.187118	0.169641	0.98805
'RGS9BP'	0	262	0	4141	2	750	116	118939	0.375866	0.141931	0.169717	NA
'ACER2'	1	261	6	4135	2	750	158	118897	0.359638	0.180091	0.169813	0.832057
'SLC5A8'	1	261	5	4136	3	749	283	118772	0.354047	0.203881	0.169864	0.605341
'HSF2BP'	1	261	2	4139	1	751	89	118966	0.375478	0.141031	0.170022	0.322652
'FAR1'	1	261	2	4139	1	751	89	118966	0.375478	0.141031	0.170022	0.322652
'RAB27A'	1	261	1	4140	2	750	205	118850	0.36075	0.181421	0.170035	0.086685
'SLC25A33'	0	262	4	4137	4	748	301	118754	0.354843	0.204607	0.170156	0.466565
'MDC1'	3	259	25	4116	3	749	294	118761	0.285805	0.180792	0.170247	0.845908
'PCDHB16'	1	261	14	4127	3	749	199	118856	0.354684	0.203722	0.170322	0.5187
'MAG'	1	261	6	4135	3	749	274	118781	0.355117	0.204613	0.170328	0.731711
'IL23R'	1	261	5	4136	1	751	61	118994	0.374976	0.140035	0.170344	0.893954
'C11orf80'	0	262	6	4135	2	750	60	118995	0.374976	0.140035	0.170344	0.166053
'SRL'	2	260	9	4132	4	748	451	118604	0.283518	0.179604	0.170624	0.31102
'ZNF836'	3	259	21	4120	1	751	117	118938	0.354992	0.203247	0.170683	0.658746
'CD83'	1	261	8	4133	1	751	33	119022	0.374354	0.138939	0.170686	0.533012
'HCRTR1'	1	261	7	4134	3	749	265	118790	0.356186	0.205344	0.170791	0.849311
'KLRC3'	0	262	1	4140	1	751	19	119036	0.458726	0.0552126	0.170797	0.477693
'SNRPD3'	0	262	1	4140	1	751	19	119036	0.458726	0.0552126	0.170797	0.477693
'LEO1'	1	261	3	4138	1	751	80	118975	0.377328	0.141941	0.170878	0.514036
'MGST2'	2	260	2	4139	0	752	81	118974	0.377328	0.141941	0.170878	0.0254173
'MYO3B'	3	259	39	4102	10	742	1016	118039	0.226629	0.167937	0.171007	0.712279
'HSPA12A'	0	262	6	4135	4	748	283	118772	0.356998	0.206086	0.171087	0.358646
'TLR4'	2	260	10	4131	1	751	113	118942	0.362251	0.18133	0.171114	0.512517
'PILRA'	1	261	6	4135	1	751	52	119003	0.376799	0.140915	0.171214	0.922811
'ADD2'	2	260	15	4126	2	750	182	118873	0.356765	0.205124	0.171235	0.851288
'PRAG1'	0	262	23	4118	8	744	575	118480	0.264074	0.179368	0.171368	0.0749893
'HENMT1'	2	260	11	4130	1	751	104	118951	0.363539	0.18211	0.171687	0.610326
'KCNG4'	2	260	15	4126	6	746	634	118421	0.265147	0.180324	0.172067	0.689615
'RMDN3'	1	261	13	4128	3	749	210	118845	0.359581	0.207456	0.172334	0.59578
'FBXO30'	1	261	5	4136	2	750	169	118886	0.36607	0.184719	0.172339	0.686616
'NIPAL1'	1	261	5	4136	2	750	169	118886	0.36607	0.184719	0.172339	0.686616
'FSIP2'	0	262	0	4141	8	744	791	118264	0.264074	0.179747	0.172658	NA
'MSX1'	1	261	3	4138	2	750	188	118867	0.367283	0.185799	0.172732	0.382972
'CYP2W1'	0	262	7	4134	4	748	275	118780	0.361032	0.209042	0.17278	0.31495
'CPPED1'	0	262	7	4134	4	748	275	118780	0.361032	0.209042	0.17278	0.31495
'PANK1'	1	261	11	4130	5	747	444	118611	0.290133	0.184631	0.172792	0.848283
'CDC42EP2'	0	262	1	4140	2	750	108	118947	0.383719	0.146576	0.172796	0.667392
'RHOC'	0	262	1	4140	2	750	108	118947	0.383719	0.146576	0.172796	0.667392
'GREB1'	0	262	53	4088	3	749	615	118440	0.174408	0.121046	0.172825	0.111212
'DMXL1'	2	260	42	4099	1	751	695	118360	0.17971	0.12502	0.17291	0.304249
'CREG2'	0	262	7	4134	3	749	159	118896	0.367393	0.185537	0.172918	0.254618
'ARHGAP24'	1	261	9	4132	3	749	248	118807	0.361285	0.209023	0.172949	0.942499
'TADA3'	0	262	2	4139	3	749	206	118849	0.368467	0.186855	0.173116	0.589753
'MYH13'	3	259	26	4115	13	739	1525	117530	0.215791	0.16514	0.173212	0.653634
'TDRD5'	0	262	13	4128	3	749	103	118952	0.367446	0.184855	0.173258	0.0567463
'TM7SF2'	2	260	3	4138	4	748	511	118544	0.290831	0.185369	0.173445	0.0184594
'ZNF324'	1	261	6	4135	1	751	53	119002	0.382847	0.144643	0.17349	0.933066
'ELAVL4'	0	262	2	4139	2	750	99	118956	0.385601	0.147525	0.173655	0.526916
'HBM'	0	262	2	4139	2	750	99	118956	0.385601	0.147525	0.173655	0.526916
'SPTAN1'	0	262	25	4116	3	749	863	118192	0.18776	0.131139	0.173765	0.353319
'GLDC'	0	262	27	4114	13	739	1163	117892	0.235543	0.175391	0.173868	0.0822052
'RET'	0	262	25	4116	8	744	562	118493	0.272855	0.186267	0.173973	0.0606076
'SLC19A1'	0	262	8	4133	6	746	482	118573	0.293081	0.187011	0.174031	0.318941
'ERBB4'	3	259	15	4126	5	747	630	118425	0.271823	0.185582	0.174071	0.221085
'UTP6'	0	262	4	4137	3	749	188	118867	0.371157	0.188538	0.174282	0.426116
'OR3A1'	2	260	6	4135	0	752	45	119010	0.384677	0.145534	0.174376	0.243821
'NPAT'	0	262	21	4120	0	752	153	118902	0.24057	0.129337	0.174471	NA
'CCNYL1'	1	261	2	4139	1	751	91	118964	0.387479	0.148469	0.174521	0.314454
'LNPK'	1	261	2	4139	1	751	91	118964	0.387479	0.148469	0.174521	0.314454
'PSMD7'	1	261	2	4139	1	751	91	118964	0.387479	0.148469	0.174521	0.314454
'MUC22'	0	262	0	4141	3	749	1085	117970	0.199216	0.139783	0.174662	NA
'SLC25A45'	0	262	6	4135	4	748	286	118769	0.365883	0.212759	0.174771	0.361149
'HOOK1'	0	262	20	4121	0	752	161	118894	0.242503	0.130439	0.174804	NA
'ADAM23'	0	262	5	4136	3	749	179	118876	0.372497	0.189376	0.174867	0.362565
'NMT2'	0	262	3	4138	3	749	198	118857	0.373687	0.190445	0.175249	0.501188
'EIF4B'	0	262	3	4138	3	749	198	118857	0.373687	0.190445	0.175249	0.501188
'FGG'	0	262	10	4131	4	748	249	118806	0.367236	0.213501	0.175422	0.208195
'AAR2'	1	261	5	4136	2	750	171	118884	0.373836	0.190212	0.175452	0.679832
'DGAT2L6'	2	260	4	4137	1	751	172	118883	0.373836	0.190212	0.175452	0.0682322
'SPARCL1'	1	261	12	4129	3	749	222	118833	0.367467	0.213456	0.17559	0.680887
'SOX10'	1	261	0	4141	2	750	218	118837	0.374847	0.191489	0.175624	0.00557948
'IL11RA'	0	262	9	4132	3	749	142	118913	0.37393	0.189927	0.175644	0.173143
'TRAPPC10'	0	262	18	4123	0	752	185	118870	0.23805	0.128403	0.17566	NA
[truncated: 16,078 more rows]

## Sheet: ultra rare
Gene Name	QCase1	UCase1	QCtrl1	UCtrl1	QCase2	UCase2	QCtrl2	UCtrl2	corrected	uncorrected	exact	breslowday
'TERT'	13	249	6	4135	12	740	158	118897	5.19e-53	2.47e-55	4.75e-20	0.065608
'RTEL1'	6	256	0	4141	8	744	214	118841	3.09e-19	9.03e-21	2.77e-09	0.00071214
'PARN'	7	255	5	4136	3	749	53	119002	6.52e-17	8.7e-19	4.09e-08	0.28611
'OR51I1'	3	259	0	4141	1	751	28	119027	1.06e-07	7.11e-10	0.000329738	0.053129
'GPIHBP1'	0	262	0	4141	3	749	22	119033	2.95e-09	6e-13	0.000511037	NA
'MYSM1'	5	257	7	4134	1	751	58	118997	1.46e-05	1.4e-06	0.000589298	0.211242
'OLFML2B'	1	261	5	4136	6	746	168	118887	2.24e-05	3.17e-06	0.000629578	0.61271
'HPS3'	1	261	4	4137	5	747	118	118937	1.48e-05	1.43e-06	0.000681828	0.65608
'ARIH1'	0	262	0	4141	4	748	59	118996	7.28e-07	8.84e-09	0.00068385	NA
'PPM1D'	3	259	1	4140	1	751	31	119024	2.54e-06	4.4e-08	0.00072741	0.141788
'MGP'	0	262	0	4141	2	750	6	119049	8.56e-11	2.57e-18	0.00107441	NA
'TNFRSF4'	0	262	0	4141	3	749	31	119024	6.83e-07	1.43e-09	0.00127495	NA
'TREX1'	0	262	0	4141	4	748	74	118981	1.58e-05	4.79e-07	0.00152069	NA
'TBX1'	0	262	0	4141	5	747	133	118922	8.89e-05	8.27e-06	0.00187665	NA
'CSF2RA'	5	257	12	4129	1	751	56	118999	0.000296624	4.99e-05	0.00205532	0.450208
'DAAM1'	2	260	5	4136	5	747	211	118844	0.000333089	7.26e-05	0.00206178	0.582087
'SMPDL3A'	2	260	4	4137	3	749	87	118968	0.000157281	1.65e-05	0.0021223	0.723135
'RTBDN'	0	262	0	4141	3	749	38	119017	9.19e-06	5.82e-08	0.00219849	NA
'FUK'	3	259	12	4129	4	748	146	118909	0.000455075	0.000103777	0.00228569	0.914292
'FZD9'	0	262	1	4140	5	747	131	118924	0.000160659	1.71e-05	0.00230681	0.536993
'PAQR6'	0	262	2	4139	4	748	69	118986	0.000103728	5.47e-06	0.00256325	0.288638
'ATAD2B'	0	262	4	4137	6	746	174	118881	0.000366176	6.48e-05	0.00256376	0.243043
'FOXRED2'	0	262	4	4137	5	747	111	118944	0.000280912	3.38e-05	0.00276549	0.185241
'SYCP2L'	1	261	6	4135	3	749	30	119025	0.000197126	1.24e-05	0.00281623	0.105824
'MLEC'	2	260	1	4140	1	751	20	119035	6.18e-05	8.62e-07	0.0028985	0.393372
'MIIP'	0	262	3	4138	3	749	20	119035	9.53e-05	1.6e-06	0.00332262	0.0501545
'CASP2'	3	259	2	4139	1	751	53	119002	0.000264515	1.83e-05	0.00332727	0.114844
'APOC1'	0	262	0	4141	2	750	12	119043	1.76e-06	9.73e-11	0.00340569	NA
'PPP1R3E'	0	262	0	4141	3	749	45	119010	5.84e-05	8.09e-07	0.0034531	NA
'SORBS2'	4	258	13	4128	3	749	159	118896	0.00139148	0.000379669	0.00404398	0.544895
'FGD3'	3	259	7	4134	2	750	76	118979	0.000833268	0.000127786	0.00413865	0.622856
'TXNDC2'	0	262	2	4139	3	749	32	119023	0.000168897	3.63e-06	0.0042113	0.18786
'COPS5'	0	262	0	4141	2	750	14	119041	9.4e-06	1.82e-09	0.00445385	NA
'KMT2B'	0	262	0	4141	7	745	314	118741	0.00150359	0.000418993	0.0044967	NA
'BRPF1'	2	260	5	4136	3	749	105	118950	0.000962794	0.000153183	0.00455936	0.742026
'TLCD1'	0	262	2	4139	4	748	85	118970	0.000546652	4.72e-05	0.00466376	0.336703
'CRBN'	2	260	2	4139	2	750	72	118983	0.000724609	6.77e-05	0.0050399	0.290683
'DNAH10'	0	262	35	4106	0	752	625	118430	0.0224989	0.0128079	0.0053655	NA
'RGL3'	0	262	4	4137	4	748	72	118983	0.000853806	8.37e-05	0.00538675	0.144819
'RNF8'	0	262	0	4141	3	749	54	119001	0.000326153	9.32e-06	0.00560341	NA
'BTRC'	2	260	2	4139	2	750	76	118979	0.00100029	0.000102805	0.00574871	0.269065
'DENND2C'	0	262	3	4138	4	748	83	118972	0.000989049	0.000101498	0.00580537	0.235984
'RFTN2'	1	261	1	4140	2	750	39	119016	0.000460278	1.51e-05	0.00582086	0.674868
'NCAPD3'	2	260	8	4133	4	748	162	118893	0.00220462	0.000545407	0.0058821	0.989412
'HEATR3'	1	261	3	4138	3	749	78	118977	0.00125572	0.000138024	0.0063206	0.910969
'KRT10'	0	262	4	4137	6	746	219	118836	0.0025241	0.000643152	0.0064771	0.296736
'ZNF662'	1	261	8	4133	3	749	36	119019	0.00163871	0.000193123	0.00662513	0.0766642
'BOD1L1'	4	258	19	4122	2	750	56	118999	0.00328527	0.000868899	0.00684553	0.561817
'CNTN3'	2	260	6	4135	3	749	114	118941	0.00241843	0.00047509	0.00700213	0.813809
'TADA1'	1	261	1	4140	2	750	43	119012	0.000808964	3.36e-05	0.00706191	0.629363
'MLX'	0	262	0	4141	3	749	59	118996	0.0006857	2.68e-05	0.00707742	NA
'TULP3'	1	261	8	4133	4	748	105	118950	0.00255148	0.000506941	0.00714186	0.318857
'RNF115'	1	261	2	4139	3	749	91	118964	0.00165331	0.000197435	0.00719096	0.760189
'ENSA'	1	261	0	4141	1	751	12	119043	0.000241796	5.13e-07	0.00743388	0.337111
'ECHDC2'	0	262	0	4141	3	749	61	118994	0.000894017	3.9e-05	0.0077252	NA
'AAR2'	1	261	1	4140	2	750	45	119010	0.00104537	4.83e-05	0.00773408	0.608456
'NTSR1'	1	261	3	4138	3	749	86	118969	0.00218368	0.000282594	0.00802137	0.97093
'ZNF683'	2	260	2	4139	1	751	30	119025	0.00136728	7.02e-05	0.00809416	0.444896
'DSTN'	1	261	0	4141	1	751	13	119042	0.00035232	9.86e-07	0.0082242	0.321548
'BOD1L2'	1	261	0	4141	1	751	13	119042	0.00035232	9.86e-07	0.0082242	0.321548
'ANKH'	1	261	2	4139	3	749	96	118959	0.00230475	0.000303536	0.00830113	0.730047
'SLC25A34'	1	261	1	4140	2	750	47	119008	0.00133069	6.8e-05	0.00844115	0.588637
'MCMBP'	0	262	4	4137	4	748	87	118968	0.00248057	0.00033331	0.00848781	0.182236
'JAG2'	1	261	1	4140	4	748	177	118878	0.00355712	0.000767817	0.00877	0.292189
'KRT81'	0	262	2	4139	4	748	106	118949	0.00258641	0.000352947	0.00881882	0.387884
'ABCD2'	2	260	2	4139	3	749	161	118894	0.00376943	0.000823103	0.00893568	0.124228
'BIRC2'	1	261	2	4139	2	750	40	119015	0.0016934	9.54e-05	0.00901833	0.999633
'MYT1'	1	261	7	4134	4	748	125	118930	0.0040525	0.000896559	0.00907771	0.482542
'POT1'	2	260	2	4139	1	751	33	119022	0.00191257	0.000112943	0.0092363	0.403881
'OTUD7A'	3	259	5	4136	1	751	58	118997	0.00328494	0.00047648	0.00927137	0.30803
'ZNF471'	2	260	5	4136	2	750	66	118989	0.00325524	0.000471659	0.00932517	0.800902
'MYOM2'	2	260	23	4118	7	745	324	118731	0.00789203	0.00343537	0.0097505	0.255646
'PDSS2'	1	261	2	4139	2	750	42	119013	0.00209888	0.000129291	0.00980144	0.97314
'ARPIN'	0	262	3	4138	3	749	41	119014	0.00209888	0.000129291	0.00980144	0.151805
'TRIO'	0	262	9	4132	8	744	376	118679	0.00738838	0.00294984	0.0100242	0.167674
'ELL2'	2	260	2	4139	1	751	35	119020	0.0023559	0.000151788	0.0100432	0.379424
'ABCC12'	1	261	12	4129	7	745	342	118713	0.00769084	0.0030848	0.0102171	0.399496
'VWA7'	2	260	9	4132	3	749	105	118950	0.00524051	0.00122685	0.0102221	0.797418
'GNRHR'	1	261	1	4140	2	750	52	119003	0.00229647	0.000147354	0.0103635	0.543284
'SEC14L4'	0	262	2	4139	3	749	51	119004	0.00229647	0.000147354	0.0103635	0.287279
'SH3TC2'	1	261	6	4135	5	747	223	118832	0.00664156	0.00202948	0.0107983	0.796826
'SYNE2'	8	254	48	4093	5	747	443	118612	0.00875843	0.00469041	0.0108585	0.495565
'APBA2'	2	260	6	4135	2	750	64	118991	0.00485264	0.000789902	0.0111925	0.951232
'AK1'	0	262	3	4138	3	749	45	119010	0.00311733	0.000226453	0.0114763	0.169601
'MRGPRX2'	0	262	0	4141	2	750	24	119031	0.000900475	5.08e-06	0.0115731	NA
'CSAG1'	0	262	0	4141	2	750	24	119031	0.000900475	5.08e-06	0.0115731	NA
'NOTCH1'	0	262	7	4134	8	744	413	118642	0.0104492	0.00438719	0.0124745	0.24469
'IFNA6'	0	262	0	4141	1	751	1	119054	1.28e-05	9.49e-19	0.0125142	NA
'OR8S1'	1	261	0	4141	1	751	18	119037	0.00156003	1.3e-05	0.0126052	0.258417
'NDUFA10'	2	260	6	4135	2	750	69	118986	0.0062641	0.0010995	0.0127033	0.896616
'CUL9'	0	262	10	4131	7	745	294	118761	0.010013	0.00377894	0.012753	0.125153
'KCNE4'	1	261	1	4140	1	751	10	119045	0.00201555	2e-05	0.0128637	0.999705
'FOXN3'	1	261	1	4140	2	750	58	118997	0.00403665	0.00032748	0.0129667	0.495534
'SLC26A6'	1	261	8	4133	4	748	135	118920	0.00822085	0.0021389	0.0131511	0.447814
'LZTR1'	2	260	12	4129	5	747	262	118793	0.0106646	0.00406071	0.0131686	0.877715
'PPP1R16A'	2	260	4	4137	2	750	89	118966	0.00678886	0.0012236	0.013412	0.474285
'SAMD14'	0	262	2	4139	3	749	58	118997	0.00439841	0.000369766	0.0134323	0.316572
'METTL11B'	3	259	10	4131	1	751	28	119027	0.00752722	0.00138501	0.0134525	0.890549
'HOXA2'	0	262	1	4140	3	749	67	118988	0.00434481	0.000364449	0.0135617	0.505994
'PDE6H'	1	261	0	4141	1	751	19	119036	0.00197842	1.96e-05	0.0135646	0.248031
'SERPINH1'	1	261	3	4138	3	749	107	118948	0.00699874	0.00127619	0.0137941	0.895002
'LYPD4'	1	261	1	4140	1	751	11	119044	0.00251601	2.94e-05	0.0138789	0.957397
'NAV1'	1	261	7	4134	4	748	147	118908	0.00901805	0.00239882	0.0138888	0.577749
'MAGI2'	1	261	9	4132	4	748	129	118926	0.00914108	0.00243534	0.0138918	0.359002
'POFUT1'	1	261	3	4138	2	750	43	119012	0.00531063	0.000480028	0.0141295	0.805718
'SLC25A51'	1	261	2	4139	2	750	52	119003	0.00525056	0.000473702	0.014263	0.854563
'CR2'	1	261	8	4133	4	748	140	118915	0.00968713	0.00261765	0.0143991	0.468117
'DPYS'	3	259	2	4139	1	751	102	118953	0.00775259	0.00145491	0.0144231	0.0249677
'RXYLT1'	2	260	2	4139	1	751	46	119009	0.00621397	0.000599532	0.0151396	0.275237
'WFIKKN1'	0	262	1	4140	4	748	137	118918	0.0082018	0.00157282	0.0151765	0.58912
'ZNF347'	4	258	13	4128	1	751	75	118980	0.0115498	0.00323005	0.0154644	0.461236
'SF3B2'	0	262	7	4134	4	748	85	118970	0.00943191	0.00187037	0.0157494	0.0762702
'FBXO30'	1	261	2	4139	2	750	55	119000	0.00662981	0.000658851	0.0157809	0.823729
'PRSS48'	2	260	4	4137	1	751	30	119025	0.00737153	0.000759314	0.0159354	0.762612
'RNH1'	1	261	3	4138	2	750	47	119008	0.00721836	0.000741078	0.0161871	0.857072
'VEGFD'	2	260	1	4140	0	752	6	119049	0.00459914	8.23e-05	0.0165071	0.389246
'MAP7D2'	0	262	1	4140	2	750	21	119034	0.00370064	5.76e-05	0.0166022	0.345854
'MFAP3L'	1	261	1	4140	2	750	66	118989	0.00759245	0.000800137	0.0169485	0.440876
'ZNF273'	2	260	4	4137	1	751	32	119023	0.00850175	0.000929179	0.0170368	0.726126
'GRIP1'	2	260	9	4132	3	749	133	118922	0.0133334	0.00387299	0.0171459	0.988603
'ADGRL3'	2	260	10	4131	4	748	210	118845	0.014976	0.0053312	0.0171991	0.958074
'SIM1'	2	260	4	4137	2	750	100	118955	0.0110936	0.00231038	0.0172295	0.409898
'N6AMT1'	1	261	3	4138	2	750	49	119006	0.00832855	0.000907255	0.0172719	0.881275
'LMAN1'	0	262	1	4140	3	749	75	118980	0.00806011	0.000872853	0.017588	0.529012
'KLHDC3'	0	262	1	4140	2	750	22	119033	0.00444914	7.91e-05	0.0176666	0.355924
'AP3S1'	0	262	1	4140	2	750	22	119033	0.00444914	7.91e-05	0.0176666	0.355924
'FFAR4'	1	261	3	4138	2	750	50	119005	0.00892473	0.00100042	0.0178284	0.893034
'MYO9A'	3	259	11	4130	5	747	385	118670	0.0184563	0.00839918	0.017908	0.342501
'THAP9'	0	262	4	4137	4	748	118	118937	0.0118505	0.00252241	0.0180086	0.248946
'ACADM'	0	262	4	4137	4	748	118	118937	0.0118505	0.00252241	0.0180086	0.248946
'GEMIN7'	1	261	1	4140	1	751	15	119040	0.0053817	0.000108843	0.0181975	0.819924
'CKLF'	1	261	1	4140	1	751	15	119040	0.0053817	0.000108843	0.0181975	0.819924
'HSD3B1'	2	260	6	4135	2	750	85	118970	0.0127278	0.00275345	0.0183461	0.747945
'DCAF5'	1	261	3	4138	2	750	51	119004	0.009549	0.00110075	0.0183942	0.904574
'FBXO41'	1	261	2	4139	2	750	60	118995	0.00944977	0.00108733	0.0184962	0.776274
'MORF4L2'	0	262	0	4141	1	751	2	119053	0.000435544	7.35e-13	0.0187125	NA
'EHF'	1	261	0	4141	1	751	24	119031	0.00529324	0.00010667	0.0187565	0.203915
'TMEM138'	1	261	2	4139	2	750	61	118994	0.010097	0.00119401	0.0190672	0.767318
'OXTR'	1	261	1	4140	2	750	70	118985	0.00999078	0.00117918	0.0191603	0.416709
'HIST3H2BB'	0	262	0	4141	2	750	32	119023	0.00520257	0.000104407	0.019329	NA
'TRARG1'	2	260	2	4139	0	752	0	119055	0.0076262	0.000195061	0.0195381	NA
'PLXDC1'	0	262	3	4138	3	749	61	118994	0.0107731	0.0013085	0.0196474	0.233228
'IL17B'	1	261	0	4141	1	751	25	119030	0.00623733	0.000141421	0.0198713	0.196377
'C17orf49'	1	261	0	4141	1	751	25	119030	0.00623733	0.000141421	0.0198713	0.196377
'PCDH15'	2	260	16	4125	6	746	361	118694	0.0228519	0.0107184	0.020603	0.736497
'PLEKHA4'	2	260	3	4138	1	751	47	119008	0.0124586	0.0015991	0.0206618	0.398036
'TANC1'	2	260	10	4131	4	748	224	118831	0.0202884	0.00765578	0.0207597	0.902709
'IRAK4'	0	262	3	4138	3	749	64	118991	0.0129795	0.00170233	0.021444	0.243877
'RPA2'	0	262	0	4141	2	750	34	119021	0.00716628	0.000180875	0.0215286	NA
'ZC3H14'	2	260	9	4132	2	750	66	118989	0.0176053	0.00417598	0.021633	0.7709
'MTCL1'	1	261	13	4128	5	747	208	118847	0.0217978	0.00833229	0.0216562	0.287822
'FAM110C'	0	262	2	4139	2	750	17	119038	0.00857277	0.000242251	0.0216967	0.148902
'PARL'	0	262	4	4137	3	749	56	118999	0.0139118	0.00187318	0.0219855	0.153316
'FAM129A'	1	261	2	4139	2	750	66	118989	0.0137758	0.00185161	0.0220614	0.72493
'MTREX'	3	259	4	4137	1	751	104	118951	0.0177407	0.00423683	0.0220786	0.07887
'BRD7'	1	261	0	4141	1	751	27	119028	0.00844077	0.000237672	0.0221745	0.182346
'HNRNPK'	0	262	1	4140	2	750	26	119029	0.00844077	0.000237672	0.0221745	0.392271
'KRT15'	2	260	5	4136	2	750	104	118951	0.0183818	0.00443598	0.0225171	0.503
'FOLH1'	2	260	3	4138	1	751	50	119005	0.014887	0.00205655	0.0225413	0.371151
'RAB8A'	0	262	0	4141	2	750	35	119020	0.00830594	0.00023293	0.0226656	NA
'ZNF787'	0	262	0	4141	2	750	35	119020	0.00830594	0.00023293	0.0226656	NA
'PRKAA2'	0	262	2	4139	3	749	75	118980	0.0144589	0.00198695	0.0227554	0.375772
'PBK'	0	262	2	4139	2	750	18	119037	0.00985518	0.000307697	0.0229108	0.159037
'CDC40'	2	260	4	4137	1	751	42	119013	0.0159058	0.00225298	0.0231117	0.577765
'HIST1H2AD'	1	261	2	4139	2	750	68	118987	0.0154619	0.00217934	0.0233242	0.709006
'NSD1'	2	260	9	4132	5	747	338	118717	0.025902	0.0114282	0.0233279	0.652098
'LARP6'	0	262	1	4140	2	750	27	119028	0.00970663	0.000301985	0.0233622	0.40049
'PDIA2'	1	261	13	4128	4	748	125	118930	0.0232354	0.00766	0.0236853	0.181228
'ZMYND19'	0	262	0	4141	2	750	36	119019	0.00955504	0.000296081	0.0238268	NA
'USP5'	2	260	2	4139	1	751	62	118993	0.0174389	0.00257704	0.0245665	0.180771
'RPS24'	1	261	0	4141	1	751	29	119026	0.0110855	0.000379115	0.0245735	0.169559
'OR51B4'	0	262	1	4140	2	750	28	119027	0.0110855	0.000379115	0.0245735	0.408403
'MUTYH'	0	262	1	4140	3	749	87	118968	0.0169424	0.00249008	0.0247273	0.558303
'CHRNB4'	0	262	0	4141	3	749	96	118959	0.0167737	0.00246035	0.0247731	NA
'URGCP-MRPS24'	0	262	0	4141	1	751	3	119052	0.00264217	6.74e-10	0.024872	NA
'CXorf56'	0	262	0	4141	1	751	3	119052	0.00264217	6.74e-10	0.024872	NA
'PPP2CB'	0	262	0	4141	2	750	37	119018	0.0109162	0.000371849	0.0250119	NA
'C8orf88'	0	262	0	4141	2	750	37	119018	0.0109162	0.000371849	0.0250119	NA
'LRPPRC'	1	261	10	4131	4	748	156	118899	0.025185	0.00847581	0.0250421	0.400699
'HDAC7'	1	261	8	4133	3	749	91	118964	0.0228613	0.00586991	0.025287	0.405129
'CSPG5'	0	262	3	4138	3	749	70	118985	0.01823	0.00274941	0.0252879	0.264074
'ZNF169'	0	262	3	4138	3	749	70	118985	0.01823	0.00274941	0.0252879	0.264074
'TYSND1'	0	262	1	4140	3	749	88	118967	0.0178825	0.00268705	0.025382	0.560508
'ZNF80'	1	261	1	4140	1	751	21	119034	0.012764	0.000479257	0.0254086	0.673997
'OR10G9'	0	262	2	4139	2	750	20	119035	0.012764	0.000479257	0.0254086	0.178577
'DTNA'	0	262	6	4135	4	748	118	118937	0.023139	0.00598102	0.02571	0.159497
'CLEC1A'	0	262	1	4140	2	750	29	119026	0.0125795	0.000470676	0.0258081	0.416027
'FYTTD1'	0	262	1	4140	2	750	29	119026	0.0125795	0.000470676	0.0258081	0.416027
'TOR1AIP1'	0	262	5	4136	3	749	53	119002	0.0195735	0.00302665	0.0258611	0.102348
'ADAT3'	1	261	1	4140	2	750	81	118974	0.0190373	0.00292877	0.0260052	0.358909
'SLC19A3'	1	261	0	4141	2	750	90	118965	0.0188551	0.00289529	0.0260458	0.0678081
'CNTNAP2'	0	262	14	4127	7	745	319	118736	0.0307495	0.013947	0.0261037	0.0819683
'ARSA'	1	261	4	4137	3	749	129	118926	0.0237337	0.00618682	0.0261628	0.955481
'SLC5A3'	0	262	7	4134	4	748	110	118945	0.0240659	0.00628635	0.0262104	0.116651
'CELA1'	0	262	0	4141	2	750	38	119017	0.0123915	0.000461831	0.0262205	NA
'GSDME'	1	261	11	4130	3	749	66	118989	0.0248759	0.00652719	0.0262937	0.138548
'CYP2A6'	0	262	4	4137	3	749	63	118992	0.0204248	0.00322085	0.0266	0.176624
'SULF2'	1	261	4	4137	4	748	215	118840	0.0273748	0.00942605	0.0266424	0.811236
'BSDC1'	2	260	5	4136	1	751	39	119016	0.0220578	0.00356755	0.0271598	0.735241
'BACH2'	1	261	3	4138	2	750	65	118990	0.0214865	0.00345949	0.0272963	0.953631
'NTN4'	0	262	3	4138	3	749	73	118982	0.0212923	0.00342247	0.0273348	0.273653
'TENM1'	0	262	5	4136	5	747	216	118839	0.0286639	0.00997538	0.0274058	0.284138
'LSMEM2'	1	261	2	4139	1	751	14	119041	0.0163635	0.00072824	0.0276608	0.824686
'TIMM44'	1	261	2	4139	2	750	75	118980	0.0223795	0.00367141	0.0280355	0.657342
'C15orf38-AP3S2'	0	262	2	4139	3	749	83	118972	0.0221755	0.00363155	0.0280655	0.399021
'RRM1'	1	261	0	4141	1	751	32	119023	0.0159194	0.000703861	0.0283456	0.152386
'EBAG9'	0	262	1	4140	2	750	31	119024	0.0159194	0.000703861	0.0283456	0.430472
'GPR31'	0	262	1	4140	2	750	31	119024	0.0159194	0.000703861	0.0283456	0.430472
'NAP1L3'	1	261	0	4141	1	751	32	119023	0.0159194	0.000703861	0.0283456	0.152386
'NR1D2'	2	260	5	4136	2	750	117	118938	0.0281368	0.00769501	0.0286872	0.434567
'SLC25A20'	0	262	4	4137	3	749	66	118989	0.0237107	0.00397504	0.0287168	0.186199
'GUF1'	0	262	3	4138	3	749	75	118980	0.0235004	0.00393325	0.0287454	0.279858
'RC3H1'	1	261	1	4140	2	750	85	118970	0.0232882	0.00389095	0.0287706	0.340542
'VNN1'	0	262	2	4139	3	749	84	118971	0.0232882	0.00389095	0.0287706	0.401756
'POMGNT2'	0	262	0	4141	3	749	102	118953	0.0228583	0.00380488	0.0288106	NA
'ZSCAN31'	2	260	1	4140	0	752	16	119039	0.0182535	0.000877901	0.0290127	0.184827
'SDC3'	1	261	1	4140	1	751	24	119031	0.0180126	0.00086366	0.0293239	0.617776
'OR5M11'	1	261	1	4140	1	751	24	119031	0.0180126	0.00086366	0.0293239	0.617776
'KRT74'	1	261	3	4138	2	750	68	118987	0.0248737	0.00425267	0.0294409	0.927305
'STAT1'	0	262	0	4141	2	750	41	119014	0.0175183	0.000833942	0.0299846	NA
'TPI1'	3	259	1	4140	0	752	71	118984	0.0260707	0.004544	0.0301741	0.0065117
'CPB1'	0	262	4	4137	3	749	68	118987	0.0260707	0.004544	0.0301741	0.192444
'DBR1'	0	262	3	4138	3	749	77	118978	0.0258438	0.00449707	0.0301928	0.285922
'APOL2'	1	261	2	4139	1	751	16	119039	0.0202647	0.00104955	0.030386	0.890018
'MRGPRE'	1	261	2	4139	1	751	16	119039	0.0202647	0.00104955	0.030386	0.890018
'RBMXL3'	2	260	10	4131	2	750	75	118980	0.031766	0.0089588	0.0304098	0.785935
'ROR2'	0	262	3	4138	4	748	155	118900	0.0308558	0.00870272	0.0305803	0.38096
'MME'	1	261	11	4130	4	748	161	118894	0.0347872	0.0126108	0.0306038	0.365755
'TTBK2'	2	260	8	4133	2	750	94	118961	0.0323019	0.00917314	0.0308798	0.878721
'SYNGAP1'	3	259	8	4133	1	751	86	118969	0.0325031	0.0092381	0.030915	0.319951
'NPY1R'	0	262	1	4140	2	750	33	119022	0.0197353	0.00101557	0.0309722	0.443942
'RPS27'	0	262	0	4141	1	751	4	119051	0.00796331	4.14e-08	0.0309928	NA
'DEFB114'	0	262	0	4141	1	751	4	119051	0.00796331	4.14e-08	0.0309928	NA
'RAB10'	0	262	0	4141	1	751	4	119051	0.00796331	4.14e-08	0.0309928	NA
'NUDT16L1'	0	262	0	4141	2	750	42	119013	0.0194642	0.000997896	0.0312841	NA
'CDK13'	1	261	8	4133	3	749	103	118952	0.0330389	0.00945411	0.0313793	0.471194
'CDC5L'	1	261	5	4136	2	750	53	119002	0.0290494	0.00527223	0.0316415	0.621792
'NCEH1'	0	262	2	4139	2	750	25	119030	0.0221125	0.0012255	0.0320428	0.223199
'EDEM3'	1	261	4	4137	3	749	141	118914	0.034087	0.00988065	0.0322729	0.899505
'DUXA'	1	261	0	4141	1	751	35	119020	0.0218231	0.00120541	0.032318	0.137268
'DNPH1'	0	262	1	4140	2	750	34	119021	0.0218231	0.00120541	0.032318	0.450342
'TIRAP'	0	262	1	4140	2	750	34	119021	0.0218231	0.00120541	0.032318	0.450342
'CYC1'	1	261	5	4136	2	750	54	119001	0.030367	0.00561255	0.0324126	0.632354
'PPP2R3C'	0	262	5	4136	3	749	62	118993	0.0301185	0.0055585	0.0324223	0.128947
'RAB4A'	0	262	0	4141	2	750	43	119012	0.0215292	0.00118482	0.0326056	NA
'SLC16A3'	2	260	6	4135	2	750	116	118939	0.0357364	0.0104746	0.0329725	0.540748
'NCOA1'	2	260	10	4131	2	750	80	118975	0.0366215	0.0107707	0.0331554	0.833651
'PLEKHH3'	0	262	4	4137	4	748	151	118904	0.0358118	0.0105412	0.0333061	0.306381
'HINT2'	1	261	1	4140	1	751	27	119028	0.0243433	0.00144363	0.0334338	0.569221
'IQCF3'	1	261	1	4140	1	751	27	119028	0.0243433	0.00144363	0.0334338	0.569221
'OR52A1'	1	261	0	4141	1	751	36	119019	0.0240307	0.00142036	0.0336851	0.132629
'IL34'	0	262	1	4140	2	750	35	119020	0.0240307	0.00142036	0.0336851	0.456536
'HACD2'	0	262	1	4140	2	750	35	119020	0.0240307	0.00142036	0.0336851	0.456536
'EXOSC1'	0	262	0	4141	2	750	44	119011	0.0237135	0.00139654	0.0339486	NA
'OCRL'	0	262	0	4141	2	750	44	119011	0.0237135	0.00139654	0.0339486	NA
'HTR3D'	0	262	3	4138	3	749	82	118973	0.0323012	0.00615708	0.0339711	0.300496
'TMEM245'	1	261	5	4136	3	749	135	118920	0.0372881	0.0110868	0.0339765	0.931194
'HSPA12A'	0	262	5	4136	3	749	64	118991	0.0328404	0.00627936	0.0339815	0.134709
'TRIP4'	0	262	5	4136	3	749	64	118991	0.0328404	0.00627936	0.0339815	0.134709
'RRP12'	2	260	12	4129	3	749	152	118903	0.0415097	0.015661	0.0342023	0.860799
'NOC2L'	2	260	3	4138	2	750	146	118909	0.0380723	0.0113993	0.0344765	0.151236
'MYBPC3'	2	260	14	4127	4	748	230	118825	0.0445354	0.0195307	0.0345826	0.828112
'CTNND2'	1	261	6	4135	4	748	216	118839	0.0416892	0.0158045	0.0346057	0.927781
'SCFD1'	0	262	2	4139	3	749	92	118963	0.0334141	0.00646936	0.0347393	0.42242
'ADAM33'	1	261	2	4139	2	750	84	118971	0.0336961	0.00653476	0.034754	0.598877
'PGM2'	1	261	4	4137	2	750	66	118989	0.0342535	0.00666342	0.0347747	0.884275
'NME7'	2	260	4	4137	1	751	58	118997	0.0345288	0.00672665	0.0347808	0.417312
'OR1E2'	1	261	1	4140	1	751	28	119027	0.0266941	0.00168904	0.0348456	0.554445
'SNRPA'	0	262	2	4139	2	750	27	119028	0.0266941	0.00168904	0.0348456	0.239446
'MAMSTR'	1	261	0	4141	1	751	37	119018	0.0263577	0.00166228	0.0350731	0.128173
'CFAP20'	1	261	0	4141	1	751	37	119018	0.0263577	0.00166228	0.0350731	0.128173
'AJUBA'	0	262	1	4140	2	750	36	119019	0.0263577	0.00166228	0.0350731	0.462533
'RSPH1'	0	262	1	4140	2	750	36	119019	0.0263577	0.00166228	0.0350731	0.462533
'CYB5R2'	0	262	1	4140	3	749	102	118953	0.0345409	0.00679029	0.0355034	0.588324
'CKM'	2	260	2	4139	1	751	77	118978	0.0354148	0.00699643	0.0355629	0.125707
'PLEKHA8'	1	261	3	4138	2	750	76	118979	0.0354148	0.00699643	0.0355629	0.862712
'NCAPG2'	2	260	13	4128	2	750	57	118998	0.0415235	0.0126375	0.0355958	0.418649
'RTL5'	0	262	4	4137	2	750	10	119045	0.0298703	0.00202257	0.0359064	0.0112694
'OR6C65'	1	261	2	4139	1	751	20	119035	0.02952	0.00199345	0.0360857	0.999749
'APC'	1	261	19	4122	9	743	596	118459	0.0408554	0.0231113	0.0360917	0.304169
'NT5DC1'	1	261	1	4140	1	751	29	119026	0.0291644	0.00196358	0.0362776	0.54029
'UTP4'	0	262	6	4135	3	749	58	118997	0.037478	0.0075503	0.0364052	0.0868103
'PPA1'	1	261	0	4141	1	751	38	119017	0.0288037	0.00193299	0.0364818	0.12389
'CASKIN1'	1	261	3	4138	3	749	158	118897	0.0420658	0.0129795	0.0366912	0.662729
'HERC1'	4	258	43	4098	8	744	544	118511	0.0329019	0.0194447	0.0369413	0.46521
'VIM'	1	261	7	4134	3	749	122	118933	0.0431173	0.0133548	0.0369713	0.650508
'MICAL3'	3	259	22	4119	4	748	256	118799	0.0513498	0.0253024	0.0370219	0.865858
'DNM3'	0	262	0	4141	3	749	113	118942	0.0371517	0.00753579	0.0370582	NA
'LAMTOR1'	0	262	0	4141	1	751	5	119050	0.0168494	6.54e-07	0.0370753	NA
'RNF113A'	0	262	0	4141	1	751	5	119050	0.0168494	6.54e-07	0.0370753	NA
'CPOX'	1	261	0	4141	2	750	105	118950	0.0374663	0.00761293	0.0370938	0.0498526
'ZBTB40'	0	262	1	4140	3	749	104	118951	0.0374663	0.00761293	0.0370938	0.591887
'CLEC16A'	2	260	4	4137	2	750	142	118913	0.0437074	0.0136151	0.0374221	0.244051
'METTL24'	1	261	2	4139	1	751	21	119034	0.0321336	0.00230307	0.0375608	0.975591
'VDAC2'	0	262	1	4140	2	750	38	119017	0.0313676	0.00223433	0.0379108	0.473975
'FBXL17'	0	262	1	4140	2	750	38	119017	0.0313676	0.00223433	0.0379108	0.473975
'BRAP'	0	262	2	4139	3	749	96	118959	0.0393027	0.0081293	0.0379402	0.432008
'SLC34A1'	0	262	3	4138	3	749	87	118968	0.0396224	0.00820862	0.0379755	0.314283
'RHBDL3'	0	262	5	4136	3	749	69	118986	0.0402547	0.00836484	0.0380382	0.148832
'CYP20A1'	2	260	4	4137	1	751	62	118993	0.0405672	0.00844169	0.0380657	0.386823
'POPDC3'	0	262	0	4141	2	750	47	119008	0.0309769	0.00219883	0.0381039	NA
'MYOG'	0	262	0	4141	2	750	47	119008	0.0309769	0.00219883	0.0381039	NA
'TGM7'	1	261	7	4134	3	749	124	118931	0.0453818	0.0142691	0.0381614	0.660484
'FOXM1'	2	260	10	4131	3	749	179	118876	0.0490041	0.0192381	0.0382427	0.854944
'ROR1'	1	261	3	4138	3	749	161	118894	0.0454243	0.0143344	0.0384543	0.651923
'LY75'	3	259	12	4129	2	750	154	118901	0.0506609	0.0200113	0.0389678	0.490404
'AIMP1'	1	261	7	4134	2	750	44	119011	0.0428005	0.00907182	0.0389678	0.344041
'FUT5'	2	260	1	4140	0	752	23	119032	0.0348649	0.00264581	0.0390553	0.122902
'FGF5'	1	261	2	4139	1	751	22	119033	0.0348649	0.00264581	0.0390553	0.95257
'HAPLN1'	0	262	2	4139	2	750	30	119025	0.0344594	0.00260738	0.0392015	0.262256
'PAQR9'	0	262	2	4139	2	750	30	119025	0.0344594	0.00260738	0.0392015	0.262256
'BRF1'	1	261	5	4136	3	749	144	118911	0.0471501	0.0150177	0.0392159	0.972624
'CALML5'	1	261	0	4141	1	751	40	119015	0.0340484	0.0025681	0.0393598	0.115812
'TLNRD1'	1	261	0	4141	1	751	40	119015	0.0340484	0.0025681	0.0393598	0.115812
'CDC37'	0	262	1	4140	2	750	39	119016	0.0340484	0.0025681	0.0393598	0.479438
'PRDX1'	0	262	1	4140	2	750	39	119016	0.0340484	0.0025681	0.0393598	0.479438
'FAAH2'	1	261	0	4141	1	751	40	119015	0.0340484	0.0025681	0.0393598	0.115812
'ABCA2'	0	262	13	4128	0	752	533	118522	0.0716074	0.0403147	0.0393874	NA
'FAM92B'	0	262	0	4141	2	750	48	119007	0.0336322	0.002528	0.0395301	NA
'NPEPL1'	0	262	3	4138	3	749	89	118966	0.0427935	0.0091478	0.0396399	0.319591
'ATMIN'	1	261	4	4137	2	750	72	118983	0.0434644	0.009319	0.0397239	0.936323
'OTOF'	3	259	19	4122	6	746	451	118604	0.0320435	0.0167631	0.0397939	0.817939
'GLG1'	0	262	9	4132	4	748	117	118938	0.0491949	0.0158256	0.0400647	0.0848729
'PMF1'	2	260	2	4139	0	752	15	119040	0.0381381	0.00306573	0.0404574	0.289216
'OR10H2'	1	261	3	4138	1	751	14	119041	0.0381381	0.00306573	0.0404574	0.616277
'OR4A47'	1	261	2	4139	1	751	23	119032	0.0377127	0.00302346	0.040569	0.930595
'ETV3L'	0	262	3	4138	2	750	22	119033	0.0377127	0.00302346	0.040569	0.116134
'PRMT6'	2	260	4	4137	1	751	65	118990	0.0454628	0.00991111	0.0406239	0.36584
'ZEB1'	2	260	7	4134	2	750	120	118935	0.050411	0.0163336	0.0406861	0.613861
'FOS'	1	261	1	4140	1	751	32	119023	0.0372816	0.00298022	0.0406928	0.50115
'OLIG2'	0	262	1	4140	2	750	40	119015	0.0368449	0.00293605	0.0408286	0.48474
'GTF2A1L'	0	262	0	4141	2	750	49	119006	0.0364027	0.00289099	0.0409762	NA
'OGDHL'	0	262	10	4131	5	747	201	118854	0.0542392	0.0218246	0.0410027	0.118536
'GABRG3'	0	262	3	4138	3	749	91	118964	0.0461028	0.0101583	0.0413399	0.324786
'SLC30A6'	2	260	2	4139	1	751	84	118971	0.0464592	0.0102523	0.0413937	0.106848
'ZSCAN29'	3	259	7	4134	1	751	113	118942	0.0519399	0.0169632	0.0413948	0.170578
'PDX1'	0	262	0	4141	3	749	119	118936	0.0466951	0.0103915	0.0420113	NA
'UBLCP1'	1	261	1	4140	1	751	33	119022	0.0402183	0.00338934	0.0422031	0.489094
'KLHDC10'	0	262	2	4139	2	750	32	119023	0.0402183	0.00338934	0.0422031	0.276497
'WNK3'	1	261	1	4140	1	751	33	119022	0.0402183	0.00338934	0.0422031	0.489094
'LNP1'	1	261	0	4141	1	751	42	119013	0.0397554	0.00333991	0.0423167	0.108332
'AQP3'	0	262	1	4140	2	750	41	119014	0.0397554	0.00333991	0.0423167	0.489889
'MAPK3'	2	260	4	4137	1	751	67	118988	0.0489004	0.0109823	0.0423738	0.352663
'EFHC2'	0	262	0	4141	2	750	50	119005	0.039287	0.00328953	0.042442	NA
'KRTAP19-8'	0	262	0	4141	1	751	6	119049	0.029061	4.75e-06	0.0431196	NA
'C16orf87'	0	262	0	4141	1	751	6	119049	0.029061	4.75e-06	0.0431196	NA
'SERP2'	0	262	0	4141	1	751	6	119049	0.029061	4.75e-06	0.0431196	NA
'JADE3'	0	262	0	4141	1	751	6	119049	0.029061	4.75e-06	0.0431196	NA
'VPS9D1'	2	260	2	4139	1	751	86	118969	0.0499262	0.0113447	0.0431396	0.102066
'SPAG16'	0	262	5	4136	3	749	75	118980	0.0503	0.011446	0.0432019	0.165214
'COL16A1'	1	261	3	4138	5	747	361	118694	0.0607689	0.0284211	0.0432187	0.46965
'NAPSA'	1	261	5	4136	2	750	67	118988	0.0506711	0.0115463	0.0432621	0.75755
'NFKBIE'	1	261	2	4139	1	751	25	119030	0.0437513	0.00389039	0.0436526	0.889472
'CLEC4F'	1	261	1	4140	1	751	34	119021	0.0432678	0.00383642	0.0437323	0.477484
'CCDC92'	0	262	2	4139	2	750	33	119022	0.0432678	0.00383642	0.0437323	0.283348
'UNK'	0	262	0	4141	2	750	51	119004	0.0422834	0.00372529	0.0439271	NA
'OTOA'	1	261	3	4138	2	750	86	118969	0.0517112	0.0119193	0.0440257	0.791686
'AP3M1'	2	260	3	4138	1	751	78	118977	0.0520951	0.0120249	0.0440935	0.204827
'PROSER1'	2	260	6	4135	1	751	51	119004	0.0532304	0.0123353	0.044284	0.682054
'ADGRL2'	1	261	6	4135	4	748	237	118818	0.0615865	0.0255607	0.0447809	0.989835
'FRY'	4	258	16	4125	2	750	220	118835	0.0649225	0.0306001	0.0448623	0.248929
'TBC1D16'	3	259	10	4131	1	751	91	118964	0.0593575	0.0201125	0.0448975	0.391572
'RPRD1A'	1	261	3	4138	1	751	17	119038	0.0474425	0.00444168	0.0451756	0.710719
'CIB3'	1	261	2	4139	1	751	26	119029	0.0469385	0.004383	0.0452219	0.870188
'TAS2R3'	1	261	1	4140	1	751	35	119020	0.0464283	0.0043231	0.0452801	0.466292
'ST6GALNAC6'	0	262	2	4139	2	750	34	119021	0.0464283	0.0043231	0.0452801	0.290026
'SLC20A1'	0	262	4	4137	4	748	171	118884	0.0590707	0.0201303	0.0453218	0.335808
'CIDEB'	1	261	0	4141	1	751	44	119011	0.0459122	0.00426204	0.04535	0.101397
'THBS1'	0	262	5	4136	4	748	162	118893	0.0594137	0.0202662	0.04543	0.269897
'HIST1H4H'	0	262	0	4141	2	750	52	119003	0.0453903	0.00419989	0.0454314	NA
'P2RY12'	0	262	0	4141	2	750	52	119003	0.0453903	0.00419989	0.0454314	NA
'OSBPL2'	0	262	7	4134	3	749	60	118995	0.0565882	0.0134667	0.0460541	0.0691192
'GDF10'	0	262	2	4139	4	748	191	118864	0.061063	0.021043	0.0464069	0.517941
'PRDM16'	1	261	10	4131	3	749	110	118945	0.0628221	0.0216809	0.0467221	0.383503
'TMEM242'	0	262	3	4138	2	750	26	119029	0.050235	0.00491715	0.0468092	0.144901
'ASPHD2'	0	262	2	4139	2	750	35	119020	0.0496979	0.00485095	0.046846	0.296539
'DACT1'	1	261	5	4136	2	750	71	118984	0.0580973	0.0139968	0.0469027	0.792043
'ZSCAN20'	1	261	6	4135	2	750	62	118993	0.0585062	0.0141136	0.0469829	0.603494
'ZNF429'	1	261	7	4134	2	750	53	119002	0.0589123	0.0142291	0.0470613	0.433239
'FKBP15'	3	259	10	4131	1	751	95	118960	0.064908	0.022581	0.0476065	0.370333
'CAPN9'	1	261	6	4135	3	749	148	118907	0.064233	0.0223828	0.0476485	0.87192
'PIGZ'	2	260	3	4138	1	751	82	118973	0.0596168	0.0145369	0.0477469	0.189311
'VIPR1'	0	262	6	4135	3	749	71	118984	0.0600389	0.0146594	0.0478346	0.119422
'PARD3'	3	259	14	4127	2	750	153	118902	0.0689862	0.0292598	0.0480096	0.601055
'TTF1'	2	260	7	4134	1	751	46	119009	0.0612878	0.0150198	0.0480866	0.831347
'NAF1'	1	261	3	4138	1	751	19	119036	0.0541965	0.00556587	0.04841	0.766259
'AP1M1'	1	261	1	4140	1	751	37	119018	0.0530745	0.00542148	0.0484299	0.445073
'TCEA1'	1	261	1	4140	1	751	37	119018	0.0530745	0.00542148	0.0484299	0.445073
'SEPT8'	2	260	1	4140	1	751	101	118954	0.0607084	0.0149572	0.0484897	0.0277891
'CAPN6'	0	262	0	4141	2	750	54	119001	0.0519276	0.00527182	0.048496	NA
'ANKS3'	2	260	9	4132	2	750	114	118941	0.067082	0.0236027	0.048777	0.822411
'C14orf178'	0	262	0	4141	1	751	7	119048	0.0440516	2.12e-05	0.0491261	NA
'CCL27'	0	262	0	4141	1	751	7	119048	0.0440516	2.12e-05	0.0491261	NA
'STRN'	0	262	2	4139	3	749	109	118946	0.0622346	0.0155107	0.0493179	0.460242
'HNF1B'	0	262	3	4138	3	749	100	118955	0.062686	0.0156462	0.0494223	0.346864
'KCNS2'	1	261	3	4138	2	750	92	118963	0.0631346	0.0157807	0.0495248	0.753395
'SLC9A4'	1	261	11	4130	3	749	105	118950	0.0688969	0.0244135	0.0495839	0.313022
'SLC52A2'	1	261	4	4137	2	750	83	118972	0.0635804	0.015914	0.0496254	0.978402
'CNBD2'	0	262	6	4135	3	749	73	118982	0.0640233	0.0160461	0.0497242	0.124325
'NCAPD2'	1	261	12	4129	4	748	191	118864	0.0723786	0.0311055	0.049795	0.408399
'TOGARAM2'	1	261	6	4135	2	750	65	118990	0.0644633	0.0161769	0.0498213	0.630358
'A2ML1'	3	259	16	4125	2	750	138	118917	0.0730904	0.0313924	0.049908	0.783628
'SDF2L1'	1	261	0	4141	1	751	47	119008	0.055958	0.0059548	0.050038	0.0919111
'AGXT'	0	262	1	4140	3	749	119	118936	0.0637703	0.0160736	0.050142	0.615984
'ABCA6'	0	262	16	4125	6	746	265	118790	0.0762625	0.0371466	0.0504801	0.0597361
'MARK4'	2	260	3	4138	1	751	85	118970	0.0656122	0.0166335	0.0505775	0.178581
'SLC22A16'	2	260	4	4137	1	751	76	118979	0.0660656	0.0167706	0.0506819	0.300296
'CLASRP'	0	262	6	4135	3	749	74	118981	0.0660656	0.0167706	0.0506819	0.126763
'IQCH'	1	261	9	4132	3	749	125	118930	0.0711251	0.0254797	0.0507609	0.511501
'DNAJC21'	1	261	6	4135	2	750	66	118989	0.0665161	0.0169063	0.0507846	0.639112
'VRK2'	1	261	7	4134	2	750	57	118998	0.0669635	0.0170408	0.0508855	0.470533
'KIF13B'	2	260	9	4132	4	748	315	118740	0.0777804	0.0380904	0.0513258	0.54486
'CC2D1B'	2	260	8	4133	2	750	127	118928	0.0726262	0.0261778	0.0514694	0.662854
'TBC1D23'	2	260	3	4138	1	751	86	118969	0.0676772	0.0173741	0.0515381	0.175164
'TDRD6'	0	262	32	4109	0	752	236	118819	0.109328	0.0602878	0.0515776	NA
'EEF1B2'	0	262	0	4141	2	750	56	118999	0.058883	0.00651715	0.0516334	NA
'CCDC47'	0	262	0	4141	2	750	56	118999	0.058883	0.00651715	0.0516334	NA
'TVP23A'	1	261	2	4139	1	751	30	119025	0.0607588	0.0067837	0.0516759	0.800287
'C11orf24'	1	261	3	4138	1	751	21	119034	0.0613712	0.00686954	0.0517129	0.8169
'ZBTB8B'	2	260	6	4135	1	751	59	118996	0.06906	0.0177963	0.051863	0.600108
'ZNF44'	2	260	7	4134	1	751	50	119005	0.0695148	0.0179344	0.051968	0.781292
'KRT17'	2	260	7	4134	2	750	137	118918	0.0737572	0.0267265	0.0520577	0.527917
'SEMA3G'	1	261	9	4132	3	749	127	118928	0.0741446	0.0268883	0.0521831	0.520598
'FAM149B1'	1	261	7	4134	2	750	59	118996	0.0711895	0.0185733	0.052849	0.488641
'LY75-CD302'	3	259	14	4127	2	750	162	118893	0.0797356	0.0349873	0.053144	0.559258
'POLE'	0	262	19	4122	0	752	360	118695	0.11148	0.0619139	0.0531792	NA
'KDELC2'	0	262	3	4138	3	749	104	118951	0.0709267	0.0186103	0.0532376	0.356043
'TOMM34'	1	261	0	4141	1	751	49	119006	0.0631712	0.00730652	0.053252	0.0861388
'NDUFS8'	0	262	1	4140	2	750	48	119007	0.0631712	0.00730652	0.053252	0.522168
'XPR1'	0	262	1	4140	2	750	48	119007	0.0631712	0.00730652	0.053252	0.522168
'NCBP3'	0	262	1	4140	2	750	48	119007	0.0631712	0.00730652	0.053252	0.522168
'CHP1'	1	261	1	4140	1	751	40	119015	0.0638242	0.00740329	0.0532865	0.415844
'SLC39A2'	0	262	2	4139	2	750	39	119016	0.0638242	0.00740329	0.0532865	0.321043
'RAD18'	1	261	2	4139	1	751	31	119024	0.0644707	0.0074985	0.0533322	0.784393
'FAM131B'	0	262	3	4138	2	750	30	119025	0.0644707	0.0074985	0.0533322	0.17199
'CINP'	0	262	3	4138	2	750	30	119025	0.0644707	0.0074985	0.0533322	0.17199
'SLC22A2'	1	261	3	4138	2	750	96	118959	0.0714176	0.0187652	0.053362	0.729431
'MORN2'	0	262	5	4136	2	750	12	119043	0.0657435	0.00768393	0.0534582	0.00857985
'ANKRD12'	2	260	24	4117	4	748	181	118874	0.0833316	0.041169	0.0535931	0.256176
'OASL'	1	261	7	4134	2	750	60	118995	0.0733519	0.0193719	0.0538434	0.497562
'ARHGEF7'	3	259	2	4139	0	752	90	118965	0.0740688	0.0197235	0.0544706	0.00799097
'TRIM62'	1	261	5	4136	2	750	79	118976	0.0745646	0.0198811	0.0545973	0.856196
'CHST12'	0	262	6	4135	3	749	78	118977	0.0745646	0.0198811	0.0545973	0.136406
'RAC3'	0	262	0	4141	2	750	58	118997	0.0662387	0.00794662	0.0548412	NA
'YEATS4'	1	261	2	4139	1	751	32	119023	0.0682806	0.00826172	0.0550051	0.769056
'LY9'	0	262	4	4137	2	750	22	119033	0.0689479	0.0083634	0.0550822	0.07042
'RPL27'	0	262	0	4141	1	751	8	119047	0.0612129	6.82e-05	0.0550949	NA
'IL36B'	0	262	0	4141	1	751	8	119047	0.0612129	6.82e-05	0.0550949	NA
'CCNA2'	0	262	0	4141	1	751	8	119047	0.0612129	6.82e-05	0.0550949	NA
'GOLGA8H'	0	262	0	4141	1	751	8	119047	0.0612129	6.82e-05	0.0550949	NA
'ZC4H2'	0	262	0	4141	1	751	8	119047	0.0612129	6.82e-05	0.0550949	NA
'ARAP1'	2	260	10	4131	2	750	114	118941	0.0812074	0.0302042	0.0553594	0.89998
'PCDH10'	2	260	5	4136	1	751	72	118983	0.077274	0.0208745	0.0557279	0.410487
'ABCG8'	0	262	7	4134	4	748	159	118896	0.0823396	0.0308607	0.056144	0.188848
'RGS9BP'	0	262	0	4141	2	750	59	118996	0.070061	0.00873346	0.0564709	NA
'ACOT4'	0	262	1	4140	2	750	50	119005	0.0707758	0.00884883	0.0565344	0.530347
'WARS'	0	262	1	4140	2	750	50	119005	0.0707758	0.00884883	0.0565344	0.530347
'TAAR8'	0	262	1	4140	2	750	50	119005	0.0707758	0.00884883	0.0565344	0.530347
'LTF'	0	262	6	4135	3	749	80	118975	0.0790088	0.0215665	0.0566053	0.141161
'ZSCAN32'	1	261	1	4140	1	751	42	119013	0.0714842	0.00896254	0.0566088	0.397889
'NUBPL'	0	262	2	4139	2	750	41	119014	0.0714842	0.00896254	0.0566088	0.33244
'RND3'	2	260	1	4140	0	752	34	119021	0.072186	0.00907452	0.0566943	0.070035
'C11orf80'	0	262	3	4138	2	750	32	119023	0.072186	0.00907452	0.0566943	0.184863
'TNFSF10'	0	262	3	4138	2	750	32	119023	0.072186	0.00907452	0.0566943	0.184863
'IL17REL'	2	260	2	4139	0	752	25	119030	0.072881	0.00918468	0.056791	0.182527
'GBGT1'	2	260	2	4139	0	752	25	119030	0.072881	0.00918468	0.056791	0.182527
'APOBEC3C'	1	261	3	4138	1	751	24	119031	0.072881	0.00918468	0.056791	0.885172
'UBR5'	1	261	7	4134	4	748	250	118805	0.0879796	0.039661	0.0572927	0.921831
'GALE'	2	260	3	4138	1	751	92	118963	0.0807509	0.0222682	0.0574782	0.156194
'FEM1C'	0	262	0	4141	2	750	60	118995	0.0739764	0.00956985	0.0581173	NA
'AGPAT3'	0	262	1	4140	2	750	51	119004	0.0747191	0.00969432	0.0582005	0.534285
'TMEM196'	1	261	1	4140	1	751	43	119012	0.0754552	0.00981706	0.0582945	0.389327
'CHP2'	1	261	1	4140	1	751	43	119012	0.0754552	0.00981706	0.0582945	0.389327
'TRAF2'	0	262	2	4139	2	750	42	119013	0.0754552	0.00981706	0.0582945	0.337943
'MUSK'	0	262	7	4134	4	748	162	118893	0.0872501	0.0332616	0.0583843	0.192874
'SH3GL3'	1	261	3	4138	1	751	25	119030	0.0769072	0.010057	0.0585155	0.906156
'LGALS3'	1	261	3	4138	1	751	25	119030	0.0769072	0.010057	0.0585155	0.906156
'PMF1-BGLAP'	2	260	3	4138	0	752	17	119038	0.0776227	0.010174	0.058643	0.330867
'C10orf71'	2	260	5	4136	1	751	75	118980	0.0841158	0.0235185	0.0587941	0.391449
'GRAMD1A'	1	261	9	4132	2	750	47	119008	0.0857031	0.024044	0.0592298	0.259213
'GTSE1'	0	262	10	4131	3	749	46	119009	0.0857031	0.024044	0.0592298	0.0142915
'ATP7B'	1	261	19	4122	7	745	410	118645	0.0551139	0.0294291	0.0593907	0.253812
'INSYN1'	1	261	0	4141	0	752	0	119055	0.062599	7.02e-05	0.0595049	NA
'ARMH3'	1	261	0	4141	0	752	0	119055	0.062599	7.02e-05	0.0595049	NA
'C2orf72'	1	261	0	4141	0	752	0	119055	0.062599	7.02e-05	0.0595049	NA
'CDKN2AIP'	0	262	1	4140	2	750	52	119003	0.078753	0.0105907	0.0598829	0.538128
'CALN1'	0	262	1	4140	2	750	52	119003	0.078753	0.0105907	0.0598829	0.538128
'MTPAP'	0	262	1	4140	2	750	52	119003	0.078753	0.0105907	0.0598829	0.538128
'MBOAT2'	1	261	1	4140	1	751	44	119011	0.0795168	0.0107229	0.0599961	0.381023
'SMPDL3B'	2	260	0	4141	1	751	122	118933	0.0860181	0.02443	0.0600713	0.00190216
'ZBTB8OS'	1	261	2	4139	1	751	35	119020	0.0802738	0.0108531	0.0601203	0.72607
'TLE4'	1	261	2	4139	2	750	112	118943	0.0865874	0.0246255	0.0602355	0.458164
'PGLYRP1'	2	260	2	4139	0	752	27	119028	0.081024	0.0109813	0.0602556	0.167843
'HEYL'	2	260	2	4139	0	752	27	119028	0.081024	0.0109813	0.0602556	0.167843
'RALY'	0	262	4	4137	2	750	25	119030	0.081024	0.0109813	0.0602556	0.0875983
'MATN1'	1	261	3	4138	2	750	103	118952	0.0871537	0.0248197	0.0603984	0.690185
'ARV1'	2	260	3	4138	0	752	18	119037	0.081767	0.0111074	0.0604021	0.317952
'LLGL1'	1	261	10	4131	3	749	129	118926	0.092428	0.0357393	0.0605323	0.468168
'CDC45'	1	261	5	4136	2	750	85	118970	0.0882771	0.0252036	0.0607202	0.900533
'KRTAP5-7'	0	262	0	4141	1	751	9	119046	0.0799862	0.000174824	0.0610263	NA
'ATP5MG'	0	262	0	4141	1	751	9	119046	0.0799862	0.000174824	0.0610263	NA
'C1orf54'	0	262	0	4141	1	751	9	119046	0.0799862	0.000174824	0.0610263	NA
'BRK1'	0	262	0	4141	1	751	9	119046	0.0799862	0.000174824	0.0610263	NA
'EPPIN'	0	262	0	4141	1	751	9	119046	0.0799862	0.000174824	0.0610263	NA
'P2RY10'	0	262	0	4141	1	751	9	119046	0.0799862	0.000174824	0.0610263	NA
'HBQ1'	0	262	0	4141	2	750	62	118993	0.082077	0.0113953	0.0614595	NA
'NKX2-8'	0	262	1	4140	2	750	53	119002	0.0828751	0.011539	0.0615812	0.54188
'EIF3E'	0	262	1	4140	2	750	53	119002	0.0828751	0.011539	0.0615812	0.54188
'UBQLN2'	1	261	0	4141	1	751	54	119001	0.0828751	0.011539	0.0615812	0.0733842
'EFNA5'	1	261	1	4140	1	751	45	119010	0.0836665	0.0116809	0.0617136	0.372967
'JKAMP'	1	261	1	4140	1	751	45	119010	0.0836665	0.0116809	0.0617136	0.372967
'PXMP2'	1	261	1	4140	1	751	45	119010	0.0836665	0.0116809	0.0617136	0.372967
'SUDS3'	0	262	2	4139	2	750	44	119011	0.0836665	0.0116809	0.0617136	0.348576
'CHD2'	0	262	9	4132	4	748	148	118907	0.0949707	0.0370676	0.0617714	0.123756
'PRPF18'	1	261	2	4139	1	751	36	119019	0.0844512	0.0118208	0.0618568	0.712658
'APTX'	0	262	3	4138	2	750	35	119020	0.0844512	0.0118208	0.0618568	0.203336
'IVL'	0	262	4	4137	2	750	26	119029	0.0852289	0.0119585	0.0620109	0.093319
'THADA'	2	260	20	4121	4	748	235	118820	0.102348	0.0527293	0.0625687	0.547855
'SPTBN4'	1	261	9	4132	4	748	241	118814	0.101021	0.046998	0.0631964	0.727704
'STMN3'	0	262	1	4140	2	750	54	119001	0.087083	0.0125401	0.0632953	0.545543
'DIO2'	2	260	1	4140	0	752	38	119017	0.0887142	0.0128419	0.0636084	0.0579005
'IL25'	1	261	2	4139	1	751	37	119018	0.0887142	0.0128419	0.0636084	0.699664
'CCNT1'	1	261	2	4139	1	751	37	119018	0.0887142	0.0128419	0.0636084	0.699664
'TNRC18'	0	262	6	4135	4	748	178	118877	0.0988016	0.0390898	0.0636162	0.248978
'LRIG3'	2	260	5	4136	2	750	171	118884	0.0992924	0.0393159	0.0637907	0.247086
'ROBO2'	2	260	6	4135	3	749	262	118793	0.10301	0.0481803	0.064151	0.272753
'MEGF8'	1	261	19	4122	5	747	256	118799	0.106452	0.0553053	0.064495	0.209546
'PRKAR1A'	0	262	0	4141	2	750	64	118991	0.090521	0.0134302	0.0648655	NA
'SLC10A4'	0	262	0	4141	2	750	64	118991	0.090521	0.0134302	0.0648655	NA
'FBXL4'	2	260	4	4137	1	751	90	118965	0.098038	0.0292031	0.0649649	0.236588
'CYP46A1'	1	261	0	4141	1	751	56	118999	0.0913742	0.0135946	0.0650248	0.0688747
'PPM1N'	1	261	0	4141	1	751	56	118999	0.0913742	0.0135946	0.0650248	0.0688747
'EPCAM'	0	262	1	4140	2	750	55	119000	0.0913742	0.0135946	0.0650248	0.549122
'CHST10'	1	261	1	4140	1	751	47	119008	0.0922206	0.013757	0.0651946	0.357552
'HCRTR1'	1	261	1	4140	1	751	47	119008	0.0922206	0.013757	0.0651946	0.357552
'HS1BP3'	0	262	2	4139	2	750	46	119009	0.0922206	0.013757	0.0651946	0.358743
'SIPA1'	1	261	5	4136	3	749	181	118874	0.102378	0.0409292	0.0652009	0.880819
'GALNT15'	1	261	7	4134	2	750	71	118984	0.0992352	0.0296287	0.065327	0.59007
'NXPH4'	1	261	2	4139	1	751	38	119017	0.0930602	0.0139172	0.065375	0.687065
'MRAP'	1	261	2	4139	1	751	38	119017	0.0930602	0.0139172	0.065375	0.687065
'ARL6'	0	262	3	4138	2	750	37	119018	0.0930602	0.0139172	0.065375	0.215106
'GML'	1	261	0	4141	0	752	1	119054	0.0816771	0.000179797	0.0654081	0.506249
'CCL19'	1	261	0	4141	0	752	1	119054	0.0816771	0.000179797	0.0654081	0.506249
'ATP9A'	0	262	3	4138	4	748	208	118847	0.102651	0.0411461	0.065445	0.448455
'LRCH1'	3	259	6	4135	0	752	64	118991	0.0998289	0.029839	0.0655066	0.10117
'FEZ1'	0	262	4	4137	2	750	28	119027	0.0938927	0.0140752	0.0655662	0.104692
'ARID2'	2	260	12	4129	2	750	109	118946	0.104503	0.0418114	0.0657931	0.927896
'AOAH'	1	261	4	4137	2	750	99	118956	0.0999389	0.0300389	0.0658577	0.873101
'PRR5-ARHGAP8'	0	262	0	4141	3	749	144	118911	0.0993004	0.0299507	0.0659563	NA
'CYP7A1'	1	261	5	4136	2	750	90	118965	0.100553	0.0302604	0.066046	0.93528
'DPF2'	0	262	0	4141	2	750	65	118990	0.0948657	0.0145281	0.0665918	NA
'DPYSL4'	1	261	4	4137	3	749	192	118863	0.105501	0.0425774	0.0666186	0.709111
'NECTIN4'	1	261	0	4141	1	751	57	118998	0.0957462	0.0147034	0.0667695	0.0667338
'SRXN1'	0	262	0	4141	1	751	10	119045	0.0999012	0.000379032	0.0669205	NA
'ADM'	0	262	0	4141	1	751	10	119045	0.0999012	0.000379032	0.0669205	NA
'PTMA'	0	262	0	4141	1	751	10	119045	0.0999012	0.000379032	0.0669205	NA
'C4orf45'	0	262	0	4141	1	751	10	119045	0.0999012	0.000379032	0.0669205	NA
'CITED1'	0	262	0	4141	1	751	10	119045	0.0999012	0.000379032	0.0669205	NA
'CXCR3'	0	262	0	4141	1	751	10	119045	0.0999012	0.000379032	0.0669205	NA
'SLCO1B1'	1	261	1	4140	1	751	48	119007	0.09662	0.0148765	0.0669577	0.350173
'PSMC3'	1	261	1	4140	1	751	48	119007	0.09662	0.0148765	0.0669577	0.350173
'PRSS23'	0	262	2	4139	2	750	47	119008	0.09662	0.0148765	0.0669577	0.363661
'OR52E8'	2	260	1	4140	0	752	40	119015	0.0974869	0.0150474	0.0671563	0.052752
'PSMB11'	1	261	2	4139	1	751	39	119016	0.0974869	0.0150474	0.0671563	0.674843
'C5orf22'	1	261	2	4139	1	751	39	119016	0.0974869	0.0150474	0.0671563	0.674843
'MYADM'	1	261	2	4139	1	751	39	119016	0.0974869	0.0150474	0.0671563	0.674843
'DYNLT1'	2	260	2	4139	0	752	31	119024	0.0983466	0.015216	0.0673657	0.14273
'ZNF33A'	2	260	6	4135	1	751	74	118981	0.104338	0.0317914	0.0675197	0.479725
'RANBP3'	2	260	3	4138	0	752	22	119033	0.0991992	0.0153821	0.067586	0.272988
'OR4D6'	2	260	3	4138	0	752	22	119033	0.0991992	0.0153821	0.067586	0.272988
'TUBGCP5'	0	262	7	4134	5	747	275	118780	0.111299	0.0530288	0.0678969	0.261253
'RNASEL'	1	261	4	4137	2	750	101	118954	0.105035	0.0322105	0.0680324	0.86123
'IPO7'	0	262	5	4136	3	749	100	118955	0.105035	0.0322105	0.0680324	0.226579
'CWF19L2'	1	261	10	4131	2	750	46	119009	0.106174	0.0324538	0.0680902	0.209406
'DIABLO'	2	260	4	4137	1	751	93	118962	0.105671	0.0324446	0.0682318	0.225143
'BTBD18'	1	261	5	4136	2	750	92	118963	0.105671	0.0324446	0.0682318	0.94866
'IL7R'	2	260	10	4131	1	751	38	119017	0.106779	0.032671	0.0682788	0.831077
'LPAR5'	0	262	1	4140	2	750	57	118998	0.100197	0.015867	0.0685292	0.556038
'C15orf39'	0	262	1	4140	2	750	57	118998	0.100197	0.015867	0.0685292	0.556038
'C6orf132'	2	260	6	4135	1	751	75	118980	0.106933	0.0329077	0.0686278	0.472904
'GPD2'	1	261	3	4138	2	750	111	118944	0.106977	0.0330889	0.0689256	0.649058
'MRPL28'	1	261	2	4139	1	751	40	119015	0.101992	0.0162332	0.0689521	0.662978
'CRLF3'	1	261	2	4139	1	751	40	119015	0.101992	0.0162332	0.0689521	0.662978
'SPATA17'	0	262	3	4138	2	750	39	119016	0.101992	0.0162332	0.0689521	0.226455
'SSC5D'	2	260	16	4125	3	749	177	118878	0.114716	0.0548094	0.0691333	0.747707
'KSR2'	0	262	0	4141	3	749	147	118908	0.106912	0.0332152	0.0691718	NA
'ZP4'	1	261	5	4136	2	750	93	118962	0.108274	0.0335717	0.0693364	0.955245
'ZBTB47'	2	260	5	4136	1	751	85	118970	0.108917	0.0338105	0.0695405	0.335603
'NELL1'	1	261	12	4129	3	749	122	118933	0.113381	0.0464997	0.06975	0.341398
'FZD10'	0	262	4	4137	3	749	111	118944	0.109586	0.0342263	0.0700269	0.302898
'ZADH2'	0	262	0	4141	2	750	67	118988	0.103788	0.0168882	0.0700897	NA
'SCYL3'	2	260	3	4138	1	751	104	118951	0.110247	0.0344751	0.0702383	0.124915
'MCM4'	2	260	5	4136	2	750	179	118876	0.114034	0.0470252	0.0702726	0.22824
'WNT16'	0	262	1	4140	2	750	58	118997	0.104723	0.0170861	0.0703036	0.559381
'RAP1GAP2'	2	260	6	4135	2	750	170	118885	0.114573	0.0472839	0.070469	0.324626
'NDUFA8'	1	261	1	4140	1	751	50	119005	0.105651	0.0172818	0.0705276	0.336026
'VAT1'	1	261	1	4140	1	751	50	119005	0.105651	0.0172818	0.0705276	0.336026
'ALG5'	0	262	2	4139	2	750	49	119006	0.105651	0.0172818	0.0705276	0.373185
'AADACL3'	1	261	2	4139	1	751	41	119014	0.106572	0.017475	0.0707621	0.651454
'DNAJB14'	0	262	3	4138	2	750	40	119015	0.106572	0.017475	0.0707621	0.231976
'ACSL5'	3	259	5	4136	0	752	78	118977	0.11221	0.0352109	0.0708673	0.0550743
'PLXNA1'	2	260	7	4134	3	749	263	118792	0.118269	0.0571155	0.0709485	0.343789
'OR6B2'	1	261	0	4141	0	752	2	119053	0.101879	0.00038954	0.0712744	0.417792
'C8orf59'	1	261	0	4141	0	752	2	119053	0.101879	0.00038954	0.0712744	0.417792
'CDH2'	1	261	4	4137	2	750	104	118951	0.112895	0.0356424	0.0713528	0.843897
'AMBRA1'	1	261	12	4129	4	748	226	118829	0.120144	0.0581477	0.0716816	0.503486
'A2M'	1	261	10	4131	3	749	143	118912	0.118117	0.0490935	0.0718965	0.526588
'HAO2'	1	261	0	4141	1	751	60	118995	0.109323	0.0183612	0.0720923	0.0607324
'NOG'	1	261	0	4141	1	751	60	118995	0.109323	0.0183612	0.0720923	0.0607324
'C2orf42'	0	262	1	4140	2	750	59	118996	0.109323	0.0183612	0.0720923	0.562651
'CP'	3	259	9	4132	2	750	238	118817	0.121231	0.0588208	0.072188	0.137553
'PLXNB1'	2	260	11	4130	3	749	228	118827	0.121702	0.0590806	0.072372	0.736661
'FAR1'	1	261	2	4139	1	751	42	119013	0.111225	0.0187734	0.072586	0.640254
'LGI2'	3	259	3	4138	0	752	98	118957	0.11625	0.0370933	0.0726966	0.0127447
'ADGRF5'	1	261	5	4136	2	750	96	118959	0.11625	0.0370933	0.0726966	0.974588
'PFDN6'	0	262	0	4141	1	751	11	119044	0.120579	0.000724797	0.0727778	NA
'RPS14'	0	262	0	4141	1	751	11	119044	0.120579	0.000724797	0.0727778	NA
'AGRP'	0	262	0	4141	1	751	11	119044	0.120579	0.000724797	0.0727778	NA
'DND1'	0	262	0	4141	1	751	11	119044	0.120579	0.000724797	0.0727778	NA
'SMCO1'	0	262	0	4141	1	751	11	119044	0.120579	0.000724797	0.0727778	NA
'PPP1R14B'	0	262	0	4141	1	751	11	119044	0.120579	0.000724797	0.0727778	NA
'CXCL13'	0	262	0	4141	1	751	11	119044	0.120579	0.000724797	0.0727778	NA
'CEND1'	0	262	0	4141	1	751	11	119044	0.120579	0.000724797	0.0727778	NA
'ARF6'	0	262	0	4141	1	751	11	119044	0.120579	0.000724797	0.0727778	NA
'RBM3'	0	262	0	4141	1	751	11	119044	0.120579	0.000724797	0.0727778	NA
'GPX4'	1	261	3	4138	1	751	33	119022	0.112166	0.0189757	0.0728485	0.950659
'FGD5'	2	260	11	4130	2	750	127	118928	0.121157	0.0506711	0.0731414	0.890059
'BUB1'	3	259	6	4135	0	752	71	118984	0.118268	0.0378631	0.073357	0.0854666
'PSAPL1'	0	262	9	4132	3	749	68	118987	0.118268	0.0378631	0.073357	0.05257
'NUP85'	0	262	4	4137	3	749	114	118941	0.117582	0.0377786	0.073377	0.309165
'ADGRE5'	0	262	6	4135	3	749	96	118959	0.118965	0.0383143	0.073832	0.177456
'RBM45'	1	261	1	4140	1	751	52	119003	0.114975	0.019912	0.0741544	0.322639
'GMIP'	2	260	6	4135	1	751	80	118975	0.120335	0.0388426	0.0742842	0.440652
'ST8SIA4'	0	262	3	4138	2	750	42	119013	0.115949	0.0201288	0.0744237	0.242722
'CA1'	0	262	3	4138	2	750	42	119013	0.115949	0.0201288	0.0744237	0.242722
'RBBP9'	0	262	3	4138	2	750	42	119013	0.115949	0.0201288	0.0744237	0.242722
'YARS2'	1	261	6	4135	2	750	89	118966	0.122404	0.0398306	0.0752069	0.816227
'SLTM'	1	261	7	4134	2	750	80	118975	0.123098	0.0401006	0.0754383	0.658668
'IRX4'	0	262	0	4141	2	750	70	118985	0.117719	0.0208465	0.0754459	NA
'GRHPR'	0	262	0	4141	2	750	70	118985	0.117719	0.0208465	0.0754459	NA
'PCDHGC3'	2	260	10	4131	2	750	139	118916	0.126593	0.0536685	0.0755307	0.753379
'TET2'	2	260	21	4120	3	749	140	118915	0.129559	0.0635767	0.075598	0.376769
'PLPP1'	0	262	1	4140	2	750	61	118994	0.118733	0.0210808	0.0757122	0.568982
'ABCD1'	0	262	1	4140	2	750	61	118994	0.118733	0.0210808	0.0757122	0.568982
'B3GAT2'	1	261	1	4140	1	751	53	119002	0.119741	0.0213125	0.0759884	0.316212
'FAM166A'	1	261	1	4140	1	751	53	119002	0.119741	0.0213125	0.0759884	0.316212
'GJB5'	1	261	1	4140	1	751	53	119002	0.119741	0.0213125	0.0759884	0.316212
'SGCD'	0	262	2	4139	2	750	52	119003	0.119741	0.0213125	0.0759884	0.386737
'GDNF'	1	261	2	4139	1	751	44	119011	0.120742	0.0215415	0.0762748	0.618767
'MRPL49'	0	262	3	4138	2	750	43	119012	0.120742	0.0215415	0.0762748	0.247951
'RBM5'	0	262	3	4138	2	750	43	119012	0.120742	0.0215415	0.0762748	0.247951
'CERKL'	1	261	3	4138	1	751	35	119020	0.121735	0.0217678	0.0765715	0.920371
'GABPB2'	0	262	4	4137	2	750	34	119021	0.121735	0.0217678	0.0765715	0.137816
'NCAPG'	0	262	4	4137	3	749	117	118938	0.125823	0.041542	0.0767953	0.315279
'ARHGAP30'	1	261	9	4132	2	750	63	118992	0.127287	0.0419299	0.0770721	0.389125
'C5orf47'	1	261	0	4141	0	752	3	119052	0.122821	0.000744239	0.0771039	0.357837
'KHDC1L'	1	261	0	4141	0	752	3	119052	0.122821	0.000744239	0.0771039	0.357837
'ARMCX6'	1	261	0	4141	0	752	3	119052	0.122821	0.000744239	0.0771039	0.357837
'UBC'	0	262	0	4141	2	750	71	118984	0.122499	0.0222791	0.0772595	NA
'ERICH3'	2	260	5	4136	1	751	92	118963	0.127989	0.0424041	0.0775264	0.302367
'MMS19'	0	262	7	4134	3	749	90	118965	0.127989	0.0424041	0.0775264	0.133559
'ISM1'	0	262	1	4140	2	750	62	118993	0.123539	0.022526	0.0775428	0.572047
'TIE1'	1	261	9	4132	3	749	159	118896	0.131545	0.0564704	0.0777284	0.655185
'PDK2'	1	261	1	4140	1	751	54	119001	0.124573	0.0227703	0.0778359	0.309953
'LMLN'	0	262	2	4139	2	750	53	119002	0.124573	0.0227703	0.0778359	0.391072
'TNRC6B'	2	260	9	4132	2	750	151	118904	0.132128	0.0567606	0.0779454	0.622466
'KIF5B'	0	262	4	4137	3	749	118	118937	0.128623	0.0428434	0.0779497	0.317284
'USH2A'	4	258	45	4096	10	742	890	118165	0.0864013	0.0589701	0.0779848	0.698953
'PCNX2'	0	262	26	4115	0	752	244	118811	0.134292	0.0738191	0.0780882	NA
'GRM1'	0	262	8	4133	4	748	177	118878	0.132417	0.0570222	0.0781665	0.182866
'SORCS2'	1	261	8	4133	3	749	169	118886	0.13301	0.0573196	0.0783883	0.769509
'CD6'	1	261	3	4138	1	751	36	119019	0.12662	0.0232505	0.0784526	0.905897
'FAM214B'	1	261	3	4138	1	751	36	119019	0.12662	0.0232505	0.0784526	0.905897
'MIGA1'	0	262	4	4137	2	750	35	119020	0.12662	0.0232505	0.0784526	0.143148
'FN1'	0	262	25	4116	0	752	258	118797	0.132104	0.0727076	0.0785736	NA
'PIGY'	0	262	0	4141	1	751	12	119043	0.141721	0.00125801	0.0785983	NA
'DDX6'	0	262	0	4141	1	751	12	119043	0.141721	0.00125801	0.0785983	NA
'DMXL2'	0	262	23	4118	0	752	273	118782	0.134682	0.0741722	0.0786424	NA
'EML5'	3	259	10	4131	2	750	238	118817	0.136189	0.0678884	0.0787453	0.170293
'CORIN'	1	261	13	4128	4	748	227	118828	0.136697	0.0681763	0.0789459	0.458599
'ADAM9'	1	261	4	4137	2	750	111	118944	0.132196	0.0444717	0.0793667	0.805514
'SLC22A13'	0	262	5	4136	3	749	110	118945	0.132196	0.0444717	0.0793667	0.248171
'SUMF2'	1	261	0	4141	1	751	64	118991	0.128409	0.0240285	0.0793868	0.0536189
'TTLL7'	0	262	1	4140	2	750	63	118992	0.128409	0.0240285	0.0793868	0.57505
'KREMEN2'	0	262	1	4140	2	750	63	118992	0.128409	0.0240285	0.0793868	0.57505
'UGT1A4'	0	262	1	4140	3	749	147	118908	0.13201	0.0445753	0.0794949	0.651531
'VIPAS39'	1	261	1	4140	1	751	55	119000	0.129469	0.0242856	0.0796967	0.303857
'SULT1A1'	0	262	2	4139	2	750	54	119001	0.129469	0.0242856	0.0796967	0.39532
'FHOD3'	2	260	9	4132	3	749	257	118798	0.138484	0.0693546	0.0797893	0.504514
'GRIN3B'	2	260	6	4135	2	750	181	118874	0.136549	0.0593352	0.0799307	0.294271
'DMRTB1'	0	262	3	4138	2	750	45	119010	0.130522	0.0245399	0.0800165	0.258131
'GAPVD1'	0	262	0	4141	3	749	157	118898	0.134074	0.0456013	0.0803867	NA
'SMAD7'	0	262	0	4141	2	750	73	118982	0.132249	0.0253155	0.0809274	NA
'C8orf34'	0	262	0	4141	2	750	73	118982	0.132249	0.0253155	0.0809274	NA
'ABCA1'	2	260	19	4122	6	746	480	118575	0.11795	0.0706482	0.0812656	0.83763
'UNC5D'	1	261	7	4134	2	750	85	118970	0.13731	0.0467466	0.0813203	0.694299
'IGSF9B'	0	262	0	4141	3	749	158	118897	0.136934	0.0469681	0.0815491	NA
'GPR156'	1	261	8	4133	2	750	76	118979	0.138054	0.0470491	0.0815791	0.551049
'IKZF4'	1	261	2	4139	1	751	47	119008	0.135505	0.0261261	0.0819066	0.588626
'AFMID'	1	261	2	4139	1	751	47	119008	0.135505	0.0261261	0.0819066	0.588626
'METTL18'	0	262	3	4138	2	750	46	119009	0.135505	0.0261261	0.0819066	0.263086
'AVIL'	2	260	4	4137	1	751	105	118950	0.138711	0.0475221	0.0819888	0.185441
'NCK2'	1	261	3	4138	1	751	38	119017	0.136576	0.0263904	0.0822529	0.878176
'POGLUT1'	1	261	3	4138	1	751	38	119017	0.136576	0.0263904	0.0822529	0.878176
'TXK'	0	262	7	4134	3	749	94	118961	0.139472	0.0478357	0.082254	0.14175
'CWC27'	0	262	5	4136	2	750	28	119027	0.13764	0.0266517	0.0826093	0.0702567
'FBXO44'	0	262	5	4136	2	750	28	119027	0.13764	0.0266517	0.0826093	0.0702567
'PLCXD1'	3	259	11	4130	0	752	33	119022	0.141722	0.0485295	0.0828684	0.353828
'C1orf189'	1	261	0	4141	0	752	4	119051	0.144205	0.00129053	0.0828968	0.313445
'SPHAR'	1	261	0	4141	0	752	4	119051	0.144205	0.00129053	0.0828968	0.313445
'CLC'	1	261	0	4141	0	752	4	119051	0.144205	0.00129053	0.0828968	0.313445
'MCEMP1'	0	262	1	4140	1	751	3	119052	0.144205	0.00129053	0.0828968	0.12444
'CHD9'	0	262	10	4131	0	752	419	118636	0.12546	0.0697704	0.0829928	NA
'FAM20C'	0	262	14	4127	4	748	127	118928	0.144418	0.0635759	0.0831027	0.0396273
'ABCA3'	0	262	11	4130	0	752	412	118643	0.124047	0.0689718	0.0832152	NA
'NKX3-1'	0	262	2	4139	2	750	56	118999	0.139443	0.0274896	0.0834568	0.403567
'GPRC5A'	0	262	2	4139	2	750	56	118999	0.139443	0.0274896	0.0834568	0.403567
'HECW2'	2	260	7	4134	2	750	176	118879	0.145622	0.0644492	0.0837561	0.380415
'ABCB11'	1	261	8	4133	4	748	280	118775	0.147574	0.0750735	0.0837781	0.907671
'KIAA1328'	0	262	3	4138	2	750	47	119008	0.140547	0.0277702	0.0838092	0.267954
'KIFC2'	1	261	3	4138	2	750	124	118931	0.143007	0.0497042	0.0838316	0.58943
'GPATCH4'	1	261	3	4138	1	751	39	119016	0.141643	0.0280478	0.0841716	0.864891
'HMGB1'	0	262	0	4141	1	751	13	119042	0.163099	0.00202299	0.0843823	NA
'ARL2BP'	0	262	0	4141	1	751	13	119042	0.163099	0.00202299	0.0843823	NA
'NTS'	0	262	0	4141	1	751	13	119042	0.163099	0.00202299	0.0843823	NA
'IFI27L2'	0	262	0	4141	1	751	13	119042	0.163099	0.00202299	0.0843823	NA
'RITA1'	0	262	0	4141	1	751	13	119042	0.163099	0.00202299	0.0843823	NA
'ABHD6'	0	262	1	4140	2	750	66	118989	0.143381	0.0288813	0.0849971	0.583697
'HEMGN'	1	261	6	4135	1	751	12	119043	0.144889	0.0288612	0.0853199	0.236582
'CNN2'	1	261	1	4140	1	751	58	118997	0.144517	0.0291784	0.0853558	0.28648
'SP3'	0	262	2	4139	2	750	57	118998	0.144517	0.0291784	0.0853558	0.407571
'SRCIN1'	0	262	6	4135	3	749	106	118949	0.147554	0.0518233	0.085594	0.198507
'CSTF1'	1	261	2	4139	1	751	49	119006	0.145645	0.0294726	0.0857241	0.56979
'SLC30A2'	1	261	2	4139	1	751	49	119006	0.145645	0.0294726	0.0857241	0.56979
'NLK'	0	262	3	4138	2	750	48	119007	0.145645	0.0294726	0.0857241	0.272737
'MECR'	0	262	3	4138	2	750	48	119007	0.145645	0.0294726	0.0857241	0.272737
'C1orf127'	1	261	3	4138	1	751	40	119015	0.146767	0.0297636	0.0861024	0.851965
'ZNF789'	1	261	3	4138	1	751	40	119015	0.146767	0.0297636	0.0861024	0.851965
'TMEM200C'	1	261	4	4137	1	751	31	119024	0.147882	0.0300514	0.0864906	0.865911
'CCBE1'	0	262	6	4135	3	749	107	118948	0.15055	0.0533042	0.08681	0.200543
'KIAA1671'	2	260	4	4137	0	752	23	119032	0.148989	0.0303358	0.0868891	0.316359
'PHF24'	1	261	5	4136	1	751	22	119033	0.148989	0.0303358	0.0868891	0.57327
'APOE'	1	261	0	4141	1	751	68	118987	0.148484	0.0306141	0.0868925	0.0473904
'RABEP1'	2	260	5	4136	1	751	100	118955	0.151354	0.0536466	0.087097	0.269183
'ADSL'	0	262	3	4138	3	749	135	118920	0.151109	0.0537474	0.0871536	0.416531
'ACSM5'	2	260	6	4135	1	751	91	118964	0.152154	0.0539869	0.0873838	0.379123
'DCST2'	1	261	12	4129	2	750	44	119011	0.153032	0.0541244	0.08756	0.135043
'C1orf116'	1	261	2	4139	1	751	50	119005	0.150799	0.031233	0.0876511	0.560718
'SLC25A40'	0	262	3	4138	2	750	49	119006	0.150799	0.031233	0.0876511	0.277436
'PAK1IP1'	0	262	3	4138	2	750	49	119006	0.150799	0.031233	0.0876511	0.277436
'DOP1B'	3	259	15	4126	0	752	0	119055	0.15374	0.0541567	0.0876853	NA
'TOP3B'	0	262	5	4136	3	749	117	118938	0.152753	0.054457	0.0877402	0.26238
'TNRC6C'	1	261	18	4123	3	749	87	118968	0.156253	0.0701977	0.0879944	0.079774
'VASP'	1	261	3	4138	1	751	41	119014	0.151945	0.0315377	0.088045	0.839382
'EPHX3'	1	261	3	4138	1	751	41	119014	0.151945	0.0315377	0.088045	0.839382
'SWSAP1'	0	262	4	4137	2	750	40	119015	0.151945	0.0315377	0.088045	0.168881
'GLRA4'	1	261	3	4138	1	751	41	119014	0.151945	0.0315377	0.088045	0.839382
'FASTKD1'	2	260	6	4135	1	751	92	118963	0.155195	0.0555062	0.0886177	0.374088
'FSD2'	2	260	6	4135	1	751	92	118963	0.155195	0.0555062	0.0886177	0.374088
'ORM2'	1	261	0	4141	0	752	5	119050	0.165801	0.00207331	0.0886535	0.278711
'ZDHHC9'	1	261	0	4141	0	752	5	119050	0.165801	0.00207331	0.0886535	0.278711
'TMEM31'	1	261	0	4141	0	752	5	119050	0.165801	0.00207331	0.0886535	0.278711
'KBTBD4'	0	262	5	4136	3	749	118	118937	0.155786	0.0559777	0.0889648	0.264352
'IL9R'	2	260	12	4129	1	751	37	119018	0.156881	0.055983	0.0891008	0.70207
'DSC1'	0	262	12	4129	4	748	152	118903	0.1585	0.0718021	0.0891177	0.0801126
'PDHX'	1	261	1	4140	1	751	60	118995	0.154826	0.0327296	0.0891903	0.275603
'GPN2'	1	261	1	4140	1	751	60	118995	0.154826	0.0327296	0.0891903	0.275603
'NR2C1'	1	261	1	4140	1	751	60	118995	0.154826	0.0327296	0.0891903	0.275603
'PRRT1'	0	262	2	4139	2	750	59	118996	0.154826	0.0327296	0.0891903	0.415352
'PARP3'	0	262	2	4139	2	750	59	118996	0.154826	0.0327296	0.0891903	0.415352
'LRRC8D'	0	262	2	4139	2	750	59	118996	0.154826	0.0327296	0.0891903	0.415352
'PNPT1'	0	262	7	4134	3	749	100	118955	0.157438	0.056694	0.0895608	0.153776
'LUZP1'	2	260	1	4140	0	752	52	119003	0.156004	0.0330515	0.0895899	0.0308121
'SMC6'	0	262	3	4138	2	750	50	119005	0.156004	0.0330515	0.0895899	0.282054
'AKR1E2'	0	262	3	4138	2	750	50	119005	0.156004	0.0330515	0.0895899	0.282054
'APOBEC3G'	1	261	3	4138	1	751	42	119013	0.157175	0.03337	0.0899992	0.827127
'ZNHIT3'	0	262	4	4137	2	750	41	119014	0.157175	0.03337	0.0899992	0.173836
'OXSR1'	0	262	4	4137	2	750	41	119014	0.157175	0.03337	0.0899992	0.173836
'SUSD3'	0	262	0	4141	1	751	14	119041	0.184537	0.00305988	0.0901301	NA
'SOWAHD'	0	262	0	4141	1	751	14	119041	0.184537	0.00305988	0.0901301	NA
'PARD6A'	1	261	4	4137	1	751	33	119022	0.158339	0.0336852	0.0904184	0.898728
'DDX20'	1	261	5	4136	2	750	111	118944	0.15968	0.0578885	0.0904999	0.937006
'ESPNL'	0	262	3	4138	3	749	138	118917	0.160215	0.0583351	0.0908163	0.421551
'LDHC'	1	261	5	4136	1	751	24	119031	0.159495	0.0339969	0.0908476	0.616143
'MPP6'	2	260	0	4141	0	752	62	118993	0.160057	0.0345919	0.0911254	0.00374938
'KCNIP3'	0	262	2	4139	2	750	60	118995	0.160057	0.0345919	0.0911254	0.419134
'AGBL2'	1	261	8	4133	2	750	84	118971	0.162173	0.0589757	0.0914092	0.607595
'BICDL2'	1	261	2	4139	1	751	52	119003	0.161259	0.0349279	0.0915403	0.543225
'FCRL3'	1	261	2	4139	1	751	52	119003	0.161259	0.0349279	0.0915403	0.543225
'TMEM135'	0	262	3	4138	2	750	51	119004	0.161259	0.0349279	0.0915403	0.286593
'CNOT6'	0	262	3	4138	2	750	51	119004	0.161259	0.0349279	0.0915403	0.286593
'GSDMD'	0	262	3	4138	2	750	51	119004	0.161259	0.0349279	0.0915403	0.286593
'ARL5C'	0	262	3	4138	2	750	51	119004	0.161259	0.0349279	0.0915403	0.286593
'PCDHGB4'	1	261	1	4140	2	750	149	118906	0.162428	0.0595232	0.0917361	0.15868
'GDF3'	2	260	2	4139	0	752	44	119011	0.162455	0.0352605	0.0919649	0.0875034
'CDC7'	1	261	6	4135	2	750	103	118952	0.163614	0.0598356	0.0920524	0.90542
'PAX2'	0	262	0	4141	2	750	79	118976	0.162864	0.0358012	0.0922402	NA
'UNCX'	0	262	0	4141	2	750	79	118976	0.162864	0.0358012	0.0922402	NA
'CYP11B1'	1	261	7	4134	2	750	94	118961	0.164455	0.0602055	0.0923609	0.754414
'TRPC1'	0	262	4	4137	3	749	130	118925	0.16416	0.0602968	0.0923657	0.340123
'GALR3'	1	261	0	4141	1	751	71	118984	0.164104	0.0361581	0.0926515	0.0432267
'MTX2'	0	262	1	4140	2	750	70	118985	0.164104	0.0361581	0.0926515	0.594456
'LRRIQ4'	2	260	4	4137	0	752	26	119029	0.164823	0.0359154	0.0928435	0.288478
'ANKRD17'	2	260	5	4136	2	750	205	118850	0.168676	0.0780334	0.0934942	0.177342
'PCOLCE2'	1	261	2	4139	1	751	53	119002	0.166563	0.036862	0.0935021	0.534786
'LRP2BP'	0	262	3	4138	2	750	52	119003	0.166563	0.036862	0.0935021	0.291055
'MORC1'	1	261	3	4138	1	751	44	119011	0.167782	0.037209	0.0939417	0.803542
'RPLP0'	0	262	0	4141	2	750	80	118975	0.168143	0.0377492	0.0941682	NA
'PHF13'	1	261	0	4141	0	752	6	119049	0.187434	0.00313302	0.094374	0.250476
'PSORS1C1'	1	261	0	4141	0	752	6	119049	0.187434	0.00313302	0.094374	0.250476
'RNF167'	2	260	3	4138	0	752	36	119019	0.168994	0.0375524	0.094391	0.169587
'CDKL4'	1	261	4	4137	1	751	35	119020	0.168994	0.0375524	0.094391	0.929693
'FOXO3'	1	261	0	4141	1	751	72	118983	0.169407	0.0381207	0.0945946	0.0419265
'DGKB'	0	262	4	4137	3	749	132	118923	0.170408	0.0635335	0.0948661	0.343724
'HECW1'	3	259	14	4127	2	750	222	118833	0.173642	0.0915493	0.0948777	0.352978
'TMEM198'	1	261	1	4140	1	751	63	118992	0.170663	0.0384889	0.0950302	0.260255
'CAPG'	0	262	2	4139	2	750	62	118993	0.170663	0.0384889	0.0950302	0.426489
'WDR92'	1	261	2	4139	1	751	54	119001	0.171913	0.0388538	0.0954751	0.526542
'IRAK2'	0	262	3	4138	2	750	53	119002	0.171913	0.0388538	0.0954751	0.295441
'AXL'	1	261	2	4139	2	750	143	118912	0.172669	0.064778	0.095796	0.34956
'GGA3'	1	261	6	4135	2	750	106	118949	0.173044	0.0647238	0.0958406	0.923053
'TMEM158'	0	262	0	4141	1	751	15	119040	0.205902	0.00440289	0.0958419	NA
'DRICH1'	0	262	0	4141	1	751	15	119040	0.205902	0.00440289	0.0958419	NA
'MRPS24'	0	262	0	4141	1	751	15	119040	0.205902	0.00440289	0.0958419	NA
'C11orf87'	0	262	0	4141	1	751	15	119040	0.205902	0.00440289	0.0958419	NA
'UBB'	0	262	0	4141	1	751	15	119040	0.205902	0.00440289	0.0958419	NA
'OR4C12'	0	262	0	4141	1	751	15	119040	0.205902	0.00440289	0.0958419	NA
'GZMB'	0	262	4	4137	2	750	44	119011	0.173155	0.0392152	0.0959295	0.188315
'DNHD1'	1	261	64	4077	1	751	362	118693	0.131408	0.0862654	0.0961532	0.679689
'HOXB3'	0	262	1	4140	3	749	161	118894	0.174016	0.0656077	0.0963861	0.665986
'FAM187B'	0	262	5	4136	2	750	35	119020	0.174391	0.039573	0.0963935	0.10241
'NLRP5'	3	259	12	4129	1	751	135	118920	0.17656	0.0824387	0.0966351	0.287211
'TMEM161A'	1	261	5	4136	2	750	116	118939	0.175345	0.0659976	0.0967867	0.910259
'PLEKHH1'	3	259	9	4132	1	751	163	118892	0.176816	0.0827271	0.0967965	0.128492
'PIK3C2G'	4	258	12	4129	0	752	127	118928	0.17725	0.0828104	0.0969054	0.0518701
'HHEX'	1	261	1	4140	1	751	64	118991	0.176034	0.0405233	0.0969994	0.255379
'LNPEP'	0	262	2	4139	2	750	63	118992	0.176034	0.0405233	0.0969994	0.430067
'DOK3'	0	262	2	4139	2	750	63	118992	0.176034	0.0405233	0.0969994	0.430067
'EPS15L1'	1	261	10	4131	2	750	70	118985	0.176511	0.06628	0.0971394	0.38726
'NEK4'	1	261	7	4134	2	750	98	118957	0.177112	0.0667999	0.0974468	0.779605
'MAPKAPK5'	0	262	3	4138	2	750	54	119001	0.177307	0.0409028	0.097459	0.299753
'ACO1'	2	260	7	4134	2	750	191	118864	0.179373	0.0844107	0.0979152	0.337156
'IGHMBP2'	2	260	7	4134	2	750	191	118864	0.179373	0.0844107	0.0979152	0.337156
'TLX2'	0	262	0	4141	2	750	82	118973	0.178835	0.0418153	0.0980589	NA
'NLGN2'	0	262	0	4141	2	750	82	118973	0.178835	0.0418153	0.0980589	NA
'EML3'	1	261	6	4135	2	750	108	118947	0.179438	0.0680991	0.0983995	0.934545
'SCN2B'	0	262	5	4136	2	750	36	119019	0.179831	0.0416513	0.0984065	0.106956
'TUBB4A'	0	262	1	4140	2	750	73	118982	0.180144	0.0422166	0.0985147	0.602007
'RBM15B'	0	262	1	4140	2	750	73	118982	0.180144	0.0422166	0.0985147	0.602007
'CSHL1'	1	261	1	4140	1	751	65	118990	0.181447	0.0426145	0.0989796	0.250617
'TMOD4'	0	262	2	4139	2	750	64	118991	0.181447	0.0426145	0.0989796	0.433581
'MMP10'	0	262	2	4139	2	750	64	118991	0.181447	0.0426145	0.0989796	0.433581
'SLC6A9'	0	262	5	4136	3	749	126	118929	0.180852	0.0689841	0.0990076	0.279635
'BCO1'	0	262	5	4136	3	749	126	118929	0.180852	0.0689841	0.0990076	0.279635
'RASGRP3'	0	262	6	4135	3	749	117	118938	0.18176	0.0694039	0.0993482	0.220237
'CD83'	1	261	6	4135	1	751	19	119036	0.182327	0.0423849	0.0993928	0.415754
'TPSD1'	2	260	1	4140	0	752	57	118998	0.182743	0.0430089	0.0994537	0.0248268
'IL1R2'	1	261	2	4139	1	751	56	118999	0.182743	0.0430089	0.0994537	0.510613
'USP37'	1	261	2	4139	1	751	56	118999	0.182743	0.0430089	0.0994537	0.510613
'C1orf53'	1	261	0	4141	0	752	7	119048	0.208973	0.00450403	0.100059	0.226878
'FABP12'	1	261	0	4141	0	752	7	119048	0.208973	0.00450403	0.100059	0.226878
'FAM122B'	0	262	1	4140	1	751	6	119049	0.208973	0.00450403	0.100059	0.237831
'SIX5'	0	262	1	4140	3	749	164	118891	0.183582	0.0707044	0.10018	0.668858
'ANKRD1'	2	260	3	4138	0	752	39	119016	0.185313	0.0437869	0.10043	0.154345
'TSSC4'	2	260	3	4138	0	752	39	119016	0.185313	0.0437869	0.10043	0.154345
'HEXIM2'	2	260	4	4137	0	752	30	119025	0.186587	0.0441703	0.100932	0.256351
'TBXA2R'	0	262	2	4139	2	750	65	118990	0.1869	0.0447623	0.100971	0.437032
'SH3BP5L'	1	261	2	4139	1	751	57	118998	0.188219	0.0451717	0.101459	0.502913
'RPTN'	1	261	2	4139	1	751	57	118998	0.188219	0.0451717	0.101459	0.502913
'LIPT1'	0	262	3	4138	2	750	56	118999	0.188219	0.0451717	0.101459	0.308164
'FAM149A'	0	262	3	4138	2	750	56	118999	0.188219	0.0451717	0.101459	0.308164
'CHKA'	0	262	3	4138	2	750	56	118999	0.188219	0.0451717	0.101459	0.308164
'CNTNAP4'	0	262	11	4130	5	747	283	118772	0.188967	0.101846	0.1015	0.166121
'RNASE9'	0	262	0	4141	1	751	16	119039	0.227095	0.00607951	0.101518	NA
'OCIAD2'	0	262	0	4141	1	751	16	119039	0.227095	0.00607951	0.101518	NA
'HOPX'	0	262	0	4141	1	751	16	119039	0.227095	0.00607951	0.101518	NA
'PPIL3'	0	262	0	4141	1	751	16	119039	0.227095	0.00607951	0.101518	NA
'GPR50'	0	262	0	4141	1	751	16	119039	0.227095	0.00607951	0.101518	NA
'NEFH'	1	261	4	4137	3	749	231	118824	0.188263	0.0900391	0.101667	0.600135
'RNF207'	0	262	0	4141	2	750	84	118971	0.189692	0.0461064	0.101994	NA
'HMCN1'	3	259	42	4099	10	742	849	118206	0.112945	0.0777357	0.102264	0.452156
'MRPL4'	1	261	4	4137	1	751	39	119016	0.190834	0.0459796	0.102463	0.986747
'LFNG'	0	262	1	4140	2	750	75	118980	0.191046	0.046538	0.102479	0.606815
'OGDH'	1	261	3	4138	2	750	139	118916	0.189655	0.0737975	0.102527	0.529765
'EPHA5'	1	261	8	4133	3	749	195	118860	0.191284	0.091737	0.102862	0.862258
'FRMD1'	1	261	1	4140	1	751	67	118988	0.192393	0.0469662	0.102972	0.24142
'USP2'	1	261	1	4140	1	751	67	118988	0.192393	0.0469662	0.102972	0.24142
'PLPP5'	0	262	2	4139	2	750	66	118989	0.192393	0.0469662	0.102972	0.440424
'EPB41L1'	1	261	5	4136	2	750	121	118934	0.191535	0.0746858	0.103239	0.884709
'GJA10'	0	262	3	4138	3	749	148	118907	0.191979	0.0751329	0.103465	0.437418
'L1TD1'	0	262	3	4138	2	750	57	118998	0.193733	0.0473908	0.103474	0.312265
'N4BP2'	1	261	6	4135	2	750	112	118943	0.19247	0.0751266	0.103596	0.956924
'ITGA11'	2	260	10	4131	2	750	169	118886	0.193528	0.0929941	0.103753	0.615417
'ZNRF3'	1	261	7	4134	2	750	103	118952	0.193402	0.0755651	0.103952	0.809876
'FILIP1L'	1	261	7	4134	2	750	103	118952	0.193402	0.0755651	0.103952	0.809876
'COLEC10'	0	262	0	4141	2	750	85	118970	0.195178	0.0483354	0.103978	NA
'UNC5CL'	1	261	3	4138	1	751	49	119006	0.195067	0.0478117	0.103986	0.749403
'CSRNP3'	1	261	3	4138	1	751	49	119006	0.195067	0.0478117	0.103986	0.749403
'PON2'	1	261	3	4138	1	751	49	119006	0.195067	0.0478117	0.103986	0.749403
'TEDC2'	0	262	4	4137	2	750	48	119007	0.195067	0.0478117	0.103986	0.206727
'BEND7'	2	260	3	4138	0	752	41	119014	0.196393	0.0482288	0.104507	0.145115
'PPA2'	2	260	3	4138	0	752	41	119014	0.196393	0.0482288	0.104507	0.145115
'FBXO43'	1	261	4	4137	1	751	40	119015	0.196393	0.0482288	0.104507	0.999899
'CLDN18'	1	261	1	4140	1	751	68	118987	0.197922	0.049226	0.104984	0.236978
'TGFBR1'	0	262	2	4139	2	750	67	118988	0.197922	0.049226	0.104984	0.443756
'HMBOX1'	1	261	2	4139	1	751	59	118996	0.199284	0.0496659	0.1055	0.488015
'SMYD2'	0	262	3	4138	2	750	58	118997	0.199284	0.0496659	0.1055	0.3163
'CNR1'	0	262	3	4138	2	750	58	118997	0.199284	0.0496659	0.1055	0.3163
'ADNP2'	1	261	8	4133	2	750	95	118960	0.197657	0.0778309	0.105634	0.679341
'MAP2K6'	1	261	0	4141	0	752	8	119047	0.230322	0.00621375	0.105708	0.206738
'RABL2B'	1	261	0	4141	0	752	8	119047	0.230322	0.00621375	0.105708	0.206738
'C1orf105'	0	262	1	4140	1	751	7	119048	0.230322	0.00621375	0.105708	0.267935
'MS4A6A'	0	262	1	4140	1	751	7	119048	0.230322	0.00621375	0.105708	0.267935
'KIAA1217'	3	259	25	4116	2	750	133	118922	0.199602	0.108376	0.105858	0.811964
'MOB3B'	1	261	3	4138	1	751	50	119005	0.200639	0.050102	0.106025	0.739316
'AADAC'	1	261	3	4138	1	751	50	119005	0.200639	0.050102	0.106025	0.739316
'LEFTY1'	1	261	3	4138	1	751	50	119005	0.200639	0.050102	0.106025	0.739316
'TGM6'	0	262	7	4134	3	749	113	118942	0.199104	0.0787775	0.106232	0.178698
'KIF21B'	1	261	16	4125	4	748	234	118821	0.200672	0.109505	0.10642	0.359941
'SLC12A8'	1	261	3	4138	2	750	142	118913	0.199547	0.0792373	0.106444	0.518835
'SSH2'	0	262	9	4132	3	749	95	118960	0.201003	0.0796833	0.106966	0.0982069
'HOXB7'	0	262	2	4139	2	750	68	118987	0.203486	0.0515412	0.107006	0.447032
'STARD3NL'	0	262	0	4141	1	751	17	119038	0.248043	0.00811031	0.107158	NA
'EIF2S1'	0	262	0	4141	1	751	17	119038	0.248043	0.00811031	0.107158	NA
'DAND5'	0	262	0	4141	1	751	17	119038	0.248043	0.00811031	0.107158	NA
'MRPL35'	0	262	0	4141	1	751	17	119038	0.248043	0.00811031	0.107158	NA
'CRH'	0	262	0	4141	1	751	17	119038	0.248043	0.00811031	0.107158	NA
'EPPIN-WFDC6'	0	262	0	4141	1	751	17	119038	0.248043	0.00811031	0.107158	NA
'SNRNP27'	0	262	0	4141	1	751	17	119038	0.248043	0.00811031	0.107158	NA
'COA3'	0	262	0	4141	1	751	17	119038	0.248043	0.00811031	0.107158	NA
'PDZK1'	0	262	0	4141	1	751	17	119038	0.248043	0.00811031	0.107158	NA
'SLC25A5'	0	262	0	4141	1	751	17	119038	0.248043	0.00811031	0.107158	NA
'SLC25A25'	1	261	5	4136	2	750	124	118931	0.201485	0.0801726	0.107188	0.869918
'PTCH2'	1	261	10	4131	4	748	291	118764	0.20271	0.111087	0.107338	0.781842
'UTRN'	3	259	36	4105	6	746	444	118611	0.131983	0.0834817	0.107832	0.50182
'IL3RA'	3	259	9	4132	0	752	71	118984	0.203826	0.0810239	0.108069	0.143312
'PVR'	1	261	3	4138	1	751	51	119004	0.206247	0.0524479	0.108074	0.729455
'GRK2'	1	261	3	4138	1	751	51	119004	0.206247	0.0524479	0.108074	0.729455
'RNGTT'	0	262	4	4137	2	750	50	119005	0.206247	0.0524479	0.108074	0.21556
'SRBD1'	0	262	5	4136	3	749	133	118922	0.203861	0.0815722	0.10814	0.292322
'KIF2B'	3	259	6	4135	0	752	99	118956	0.204367	0.0815583	0.108304	0.0449757
'KLHL7'	0	262	1	4140	2	750	78	118977	0.207673	0.0534368	0.108503	0.613716
'ZNF577'	1	261	4	4137	1	751	42	119013	0.207617	0.0528955	0.108623	0.974174
'SPATA2'	0	262	5	4136	2	750	41	119014	0.207617	0.0528955	0.108623	0.129268
'ZDHHC1'	0	262	2	4139	2	750	69	118986	0.209084	0.0539113	0.109037	0.450252
'RASD1'	0	262	2	4139	2	750	69	118986	0.209084	0.0539113	0.109037	0.450252
'WSCD2'	0	262	2	4139	2	750	69	118986	0.209084	0.0539113	0.109037	0.450252
'IDO1'	2	260	4	4137	0	752	34	119021	0.20898	0.0533391	0.10918	0.228858
'ATG4D'	1	261	2	4139	1	751	61	118994	0.210489	0.0543821	0.109581	0.473746
'TBC1D14'	1	261	2	4139	1	751	61	118994	0.210489	0.0543821	0.109581	0.473746
'IQCJ-SCHIP1'	0	262	4	4137	2	750	51	119004	0.211887	0.054849	0.110133	0.219886
'MCC'	1	261	10	4131	3	749	184	118871	0.210055	0.103459	0.110607	0.679322
'CNPY4'	2	260	3	4138	0	752	44	119011	0.213278	0.055312	0.110695	0.132492
'BRICD5'	0	262	5	4136	2	750	42	119013	0.213278	0.055312	0.110695	0.133632
'FMO2'	1	261	1	4140	1	751	71	118984	0.214714	0.0563359	0.111079	0.224242
'FAN1'	1	261	12	4129	3	749	166	118889	0.211627	0.104363	0.11124	0.504874
'HLA-DQB1'	1	261	0	4141	0	752	9	119046	0.251407	0.00828254	0.111321	0.18927
'DEFB125'	0	262	1	4140	1	751	8	119047	0.251407	0.00828254	0.111321	0.294991
'BCL2'	0	262	1	4140	1	751	8	119047	0.251407	0.00828254	0.111321	0.294991
'KRTAP21-1'	0	262	1	4140	1	751	8	119047	0.251407	0.00828254	0.111321	0.294991
'CYP39A1'	0	262	3	4138	2	750	61	118994	0.216139	0.0568223	0.111635	0.328018
'VPS33B'	2	260	3	4138	1	751	138	118917	0.214002	0.0873043	0.112147	0.0683752
'USP3'	1	261	3	4138	1	751	53	119002	0.217558	0.0573047	0.112201	0.710373
'EXOSC3'	1	261	0	4141	1	751	81	118974	0.21892	0.0583085	0.112568	0.031925
'TNR'	2	260	12	4129	2	750	159	118896	0.214942	0.106434	0.112603	0.786631
'STC1'	0	262	0	4141	1	751	18	119037	0.268693	0.0105092	0.112763	NA
'NDFIP2'	0	262	0	4141	1	751	18	119037	0.268693	0.0105092	0.112763	NA
'FAM163B'	0	262	0	4141	1	751	18	119037	0.268693	0.0105092	0.112763	NA
'GCG'	0	262	0	4141	1	751	18	119037	0.268693	0.0105092	0.112763	NA
'TSPO2'	0	262	0	4141	1	751	18	119037	0.268693	0.0105092	0.112763	NA
'POMP'	0	262	0	4141	1	751	18	119037	0.268693	0.0105092	0.112763	NA
'PNOC'	0	262	0	4141	1	751	18	119037	0.268693	0.0105092	0.112763	NA
'BCAS4'	0	262	0	4141	1	751	18	119037	0.268693	0.0105092	0.112763	NA
'PARVB'	2	260	3	4138	0	752	45	119010	0.21897	0.0577832	0.112776	0.12858
'OR51T1'	1	261	4	4137	1	751	44	119011	0.21897	0.0577832	0.112776	0.949668
'ZNF195'	3	259	11	4130	0	752	56	118999	0.215982	0.0877147	0.112918	0.230861
'JMJD1C'	1	261	14	4127	3	749	149	118906	0.215728	0.106886	0.112922	0.361693
'ATP5F1B'	0	262	2	4139	2	750	71	118984	0.220373	0.0588144	0.11313	0.456531
'MAF'	0	262	2	4139	2	750	71	118984	0.220373	0.0588144	0.11313	0.456531
'SAMD8'	0	262	2	4139	2	750	71	118984	0.220373	0.0588144	0.11313	0.456531
'RIMKLA'	1	261	2	4139	1	751	63	118992	0.221819	0.0593165	0.113699	0.460068
'SF3A1'	0	262	3	4138	2	750	62	118993	0.221819	0.0593165	0.113699	0.331801
'AADACL4'	0	262	3	4138	2	750	62	118993	0.221819	0.0593165	0.113699	0.331801
'DOCK7'	2	260	11	4130	3	749	281	118774	0.218259	0.121657	0.11391	0.577857
'PAOX'	0	262	3	4138	3	749	156	118899	0.218791	0.090201	0.114046	0.449235
'WASF2'	1	261	3	4138	1	751	54	119001	0.223258	0.0598146	0.114278	0.701139
'RBM47'	1	261	6	4135	2	750	120	118935	0.219442	0.0902689	0.11429	0.999414
'IFT52'	0	262	1	4140	2	750	81	118974	0.224588	0.0608246	0.114616	0.620269
'SPARCL1'	1	261	4	4137	1	751	45	119010	0.224691	0.0603087	0.114866	0.937842
'ABI1'	1	261	1	4140	1	751	73	118982	0.226061	0.0613463	0.11519	0.216214
'ZKSCAN8'	1	261	1	4140	1	751	73	118982	0.226061	0.0613463	0.11519	0.216214
'SLC12A6'	0	262	6	4135	3	749	129	118926	0.221872	0.09175	0.115251	0.242329
'BRCA2'	1	261	35	4106	8	744	495	118560	0.157339	0.102052	0.115423	0.0689611
'OR4P4'	1	261	1	4140	0	752	0	119055	0.254736	0.00844834	0.115482	NA
'OR4M2'	1	261	1	4140	0	752	0	119055	0.254736	0.00844834	0.115482	NA
'THSD4'	1	261	6	4135	2	750	121	118934	0.222892	0.0922616	0.115654	0.995474
'TTC12'	2	260	1	4140	0	752	65	118990	0.227527	0.0618642	0.115772	0.017697
'ITPRID2'	2	260	8	4133	0	752	0	119055	0.225927	0.0601121	0.115788	NA
'SOX9'	1	261	3	4138	2	750	149	118906	0.22326	0.0927102	0.115802	0.494487
'ATP11A'	0	262	9	4132	4	748	207	118848	0.223661	0.112325	0.116232	0.190929
'PARP6'	1	261	3	4138	1	751	55	119000	0.228986	0.062378	0.116364	0.692098
'KIF18B'	0	262	9	4132	3	749	102	118953	0.224924	0.0932776	0.11646	0.11
'ARAP2'	0	262	22	4119	0	752	204	118851	0.185928	0.101166	0.116515	NA
'DMPK'	0	262	6	4135	3	749	130	118925	0.225329	0.0937565	0.116616	0.244098
'HBA1'	0	262	1	4140	1	751	9	119046	0.272179	0.010724	0.1169	0.319435
'DAZL'	0	262	1	4140	1	751	9	119046	0.272179	0.010724	0.1169	0.319435
'C4orf46'	0	262	1	4140	1	751	9	119046	0.272179	0.010724	0.1169	0.319435
'C4orf33'	0	262	1	4140	1	751	9	119046	0.272179	0.010724	0.1169	0.319435
'RABL2A'	0	262	1	4140	1	751	9	119046	0.272179	0.010724	0.1169	0.319435
'ETV5'	1	261	4	4137	1	751	46	119009	0.230439	0.0628878	0.116964	0.926284
'AP1G2'	0	262	7	4134	3	749	121	118934	0.226359	0.0942761	0.117024	0.19325
'LRIG1'	0	262	4	4137	3	749	149	118906	0.226716	0.0947225	0.117163	0.372231
'HDAC10'	0	262	11	4130	3	749	84	118971	0.226942	0.0942838	0.117267	0.0529833
'NDRG3'	1	261	5	4136	1	751	37	119018	0.231885	0.0633934	0.117574	0.839554
'CLCN2'	0	262	7	4134	4	748	227	118828	0.227132	0.114689	0.117669	0.269445
'BRD8'	1	261	11	4130	2	750	76	118979	0.227946	0.0947831	0.117672	0.379383
'EYA1'	0	262	9	4132	3	749	103	118952	0.228409	0.095308	0.11784	0.111672
'RINL'	0	262	3	4138	2	750	64	118991	0.233262	0.0644648	0.117855	0.33919
'MED25'	1	261	5	4136	2	750	132	118923	0.228803	0.0957847	0.117987	0.832305
'ZNF215'	0	262	7	4134	2	750	27	119028	0.233324	0.0638947	0.118192	0.0298484
'CGN'	1	261	14	4127	3	749	154	118901	0.228584	0.115217	0.118236	0.378345
'OR52B6'	0	262	0	4141	1	751	19	119036	0.289007	0.0132841	0.118333	NA
'ARPP19'	0	262	0	4141	1	751	19	119036	0.289007	0.0132841	0.118333	NA
'SMCO2'	0	262	0	4141	1	751	19	119036	0.289007	0.0132841	0.118333	NA
'COPS6'	0	262	0	4141	1	751	19	119036	0.289007	0.0132841	0.118333	NA
'PXT1'	0	262	0	4141	1	751	19	119036	0.289007	0.0132841	0.118333	NA
'TMEM187'	0	262	0	4141	1	751	19	119036	0.289007	0.0132841	0.118333	NA
'CAD'	2	260	16	4125	5	747	448	118607	0.18578	0.114326	0.118334	0.897955
'PLK5'	0	262	7	4134	3	749	122	118933	0.229842	0.0963122	0.118399	0.195027
'NME9'	1	261	3	4138	1	751	56	118999	0.234741	0.0649945	0.118459	0.683245
'HACE1'	1	261	3	4138	1	751	56	118999	0.234741	0.0649945	0.118459	0.683245
'EPHB2'	1	261	3	4138	2	750	151	118904	0.230187	0.0967562	0.11853	0.487811
'VCAM1'	1	261	4	4137	1	751	47	119008	0.236213	0.06552	0.119072	0.914986
'RMDN2'	1	261	4	4137	1	751	47	119008	0.236213	0.06552	0.119072	0.914986
'MFSD14A'	1	261	4	4137	1	751	47	119008	0.236213	0.06552	0.119072	0.914986
'ELMSAN1'	0	262	5	4136	2	750	46	119009	0.236213	0.06552	0.119072	0.150708
'PTGES2'	0	262	5	4136	2	750	46	119009	0.236213	0.06552	0.119072	0.150708
'ZNF234'	0	262	5	4136	2	750	46	119009	0.236213	0.06552	0.119072	0.150708
'FYCO1'	1	261	2	4139	2	750	161	118894	0.232608	0.0982608	0.119481	0.301256
'IL17RB'	1	261	5	4136	1	751	38	119017	0.237679	0.0660413	0.119693	0.853683
'PRNP'	2	260	1	4140	0	752	67	118988	0.239021	0.0671178	0.119945	0.0162793
'ZNF616'	2	260	5	4136	0	752	30	119025	0.239138	0.0665583	0.120324	0.299557
'GRM6'	0	262	9	4132	4	748	211	118844	0.234005	0.119098	0.120488	0.19509
'SLC10A7'	1	261	3	4138	1	751	57	118998	0.24052	0.0676634	0.120562	0.674572
'GABRB1'	0	262	1	4140	2	750	84	118971	0.24175	0.0686875	0.120812	0.626503
'PUM2'	1	261	6	4135	2	750	125	118930	0.236855	0.100449	0.121168	0.975448
'APP'	0	262	4	4137	3	749	152	118903	0.237177	0.100888	0.121281	0.376903
'PRPF31'	0	262	2	4139	2	750	75	118980	0.24328	0.069257	0.121424	0.468486
'NALCN'	0	262	9	4132	0	752	356	118699	0.168428	0.0928353	0.121642	NA
'NLRP3'	0	262	5	4136	3	749	143	118912	0.238249	0.101444	0.121707	0.309424
'MORN1'	1	261	5	4136	1	751	39	119016	0.243497	0.0687418	0.121821	0.867469
'PCDHA3'	2	260	7	4134	1	751	108	118947	0.238959	0.101529	0.122014	0.365834
'ZNF276'	1	261	8	4133	2	750	107	118948	0.238959	0.101529	0.122014	0.750573
'SHF'	0	262	3	4138	2	750	66	118989	0.244804	0.0698226	0.122044	0.346352
'BMPR1B'	1	261	5	4136	2	750	135	118920	0.239318	0.101998	0.122134	0.818844
'LTA'	0	262	1	4140	1	751	10	119045	0.2926	0.0135456	0.122443	0.341635
'OR7D4'	0	262	1	4140	1	751	10	119045	0.2926	0.0135456	0.122443	0.341635
'USP25'	2	260	5	4136	1	751	127	118928	0.240384	0.102549	0.122561	0.185135
'MYO1A'	4	258	8	4133	0	752	189	118866	0.239172	0.122352	0.122608	0.00625196
'ADAMTS15'	1	261	3	4138	2	750	154	118901	0.240695	0.102985	0.122665	0.478019
'IL2RB'	0	262	4	4137	2	750	57	118998	0.246322	0.070384	0.122673	0.244622
'C7orf26'	0	262	1	4140	2	750	85	118970	0.247518	0.0714113	0.122895	0.628514
'CDC42BPB'	2	260	12	4129	2	750	169	118886	0.240865	0.123364	0.123305	0.741799
'RTKN2'	1	261	4	4137	1	751	49	119006	0.247833	0.0709412	0.123311	0.893125
'JPH1'	0	262	2	4139	2	750	76	118979	0.249067	0.0719969	0.12352	0.471356
'ELMO1'	0	262	2	4139	2	750	76	118979	0.249067	0.0719969	0.12352	0.471356
'MROH2B'	1	261	14	4127	3	749	159	118896	0.241708	0.123867	0.123652	0.394795
'SSR1'	0	262	0	4141	1	751	20	119035	0.308959	0.0164375	0.123868	NA
'BHLHA9'	0	262	0	4141	1	751	20	119035	0.308959	0.0164375	0.123868	NA
'RAC1'	0	262	0	4141	1	751	20	119035	0.308959	0.0164375	0.123868	NA
'ARL13A'	0	262	0	4141	1	751	20	119035	0.308959	0.0164375	0.123868	NA
'ATP6AP1'	0	262	0	4141	1	751	20	119035	0.308959	0.0164375	0.123868	NA
'SLC35D2'	1	261	5	4136	1	751	40	119015	0.249338	0.0714941	0.123957	0.880926
'HMMR'	1	261	5	4136	1	751	40	119015	0.249338	0.0714941	0.123957	0.880926
'KLHL1'	1	261	6	4135	2	750	127	118928	0.243928	0.104671	0.123959	0.965678
'MED12L'	3	259	10	4131	1	751	180	118875	0.242664	0.124616	0.124046	0.127094
'NT5DC2'	1	261	3	4138	2	750	155	118900	0.244228	0.105104	0.124054	0.474813
'ASMTL'	4	258	22	4119	0	752	60	118995	0.242754	0.123885	0.124104	0.301271
'ARID1B'	0	262	18	4123	0	752	292	118763	0.152311	0.0837837	0.124128	NA
'COL7A1'	1	261	7	4134	6	746	551	118504	0.200837	0.125476	0.124209	0.814549
'SEL1L3'	1	261	10	4131	2	750	90	118965	0.244615	0.104731	0.124275	0.517734
'PALM3'	2	260	5	4136	0	752	32	119023	0.250836	0.0720427	0.124612	0.284791
'ZNF732'	0	262	4	4137	2	750	58	118997	0.252146	0.0731558	0.124793	0.24855
'ADAM19'	1	261	8	4133	2	750	109	118946	0.246068	0.105783	0.124825	0.761799
'PODXL'	1	261	4	4137	1	751	50	119005	0.253676	0.073729	0.125443	0.882545
'FARSB'	1	261	4	4137	1	751	50	119005	0.253676	0.073729	0.125443	0.882545
'FUZ'	0	262	5	4136	2	750	49	119006	0.253676	0.073729	0.125443	0.163094
'THRAP3'	0	262	5	4136	2	750	49	119006	0.253676	0.073729	0.125443	0.163094
'VASN'	1	261	1	4140	1	751	78	118977	0.254875	0.0747872	0.125623	0.197609
'CCDC9B'	2	260	4	4137	0	752	42	119013	0.255199	0.0742978	0.126101	0.184382
'RPAP2'	0	262	6	4135	2	750	40	119015	0.255199	0.0742978	0.126101	0.0933171
'RAD51AP1'	0	262	6	4135	2	750	40	119015	0.255199	0.0742978	0.126101	0.0933171
'BEND2'	1	261	1	4140	0	752	2	119053	0.296161	0.0137991	0.126551	0.688542
'COL22A1'	0	262	10	4131	0	752	372	118683	0.151577	0.0838016	0.126833	NA
'CABIN1'	0	262	20	4121	0	752	284	118771	0.145219	0.0799167	0.126854	NA
'TMEM143'	1	261	3	4138	1	751	60	118995	0.25799	0.0759782	0.126921	0.649582
'TRIM21'	1	261	3	4138	1	751	60	118995	0.25799	0.0759782	0.126921	0.649582
'RASSF1'	0	262	4	4137	2	750	59	118996	0.25799	0.0759782	0.126921	0.252424
'VAC14'	1	261	4	4137	2	750	148	118907	0.252443	0.109992	0.127295	0.640443
'ISM2'	1	261	4	4137	1	751	51	119004	0.259539	0.0765673	0.127582	0.872187
'TM7SF3'	0	262	2	4139	2	750	78	118977	0.260702	0.0776273	0.127735	0.476963
'KIF22'	1	261	5	4136	2	750	139	118916	0.253547	0.110578	0.127742	0.801407
'SZRD1'	1	261	0	4141	0	752	12	119043	0.312645	0.0167495	0.127952	0.148132
'DNAJC24'	1	261	0	4141	0	752	12	119043	0.312645	0.0167495	0.127952	0.148132
'NRSN1'	0	262	1	4140	1	751	11	119044	0.312645	0.0167495	0.127952	0.361899
'SNRPD3'	0	262	1	4140	1	751	11	119044	0.312645	0.0167495	0.127952	0.361899
'RAB11A'	0	262	1	4140	1	751	11	119044	0.312645	0.0167495	0.127952	0.361899
'WDR25'	0	262	6	4135	2	750	41	119014	0.261081	0.077152	0.128252	0.09715
'VAV3'	1	261	3	4138	2	750	158	118897	0.254912	0.111584	0.128256	0.465363
'GRIA2'	1	261	2	4139	1	751	70	118985	0.262281	0.078241	0.128391	0.416329
'GAS1'	0	262	0	4141	2	750	97	118958	0.263337	0.0792449	0.128544	NA
'VWA5B2'	4	258	13	4128	0	752	148	118907	0.254116	0.132054	0.128775	0.0431265
'KIF26A'	1	261	4	4137	3	749	257	118798	0.254269	0.132841	0.128809	0.539762
'E2F5'	1	261	3	4138	1	751	61	118994	0.263854	0.0788504	0.129056	0.641576
'HIST2H2BE'	0	262	0	4141	1	751	21	119034	0.328532	0.0199675	0.129368	NA
'RPL36'	0	262	0	4141	1	751	21	119034	0.328532	0.0199675	0.129368	NA
'BTF3'	0	262	0	4141	1	751	21	119034	0.328532	0.0199675	0.129368	NA
'C5orf15'	0	262	0	4141	1	751	21	119034	0.328532	0.0199675	0.129368	NA
'YWHAE'	0	262	0	4141	1	751	21	119034	0.328532	0.0199675	0.129368	NA
'RANBP1'	0	262	0	4141	1	751	21	119034	0.328532	0.0199675	0.129368	NA
'PXMP4'	0	262	0	4141	1	751	21	119034	0.328532	0.0199675	0.129368	NA
'PPP3CA'	0	262	0	4141	1	751	21	119034	0.328532	0.0199675	0.129368	NA
'RETREG1'	1	261	4	4137	1	751	52	119003	0.26542	0.0794555	0.129729	0.862043
'CRY2'	1	261	4	4137	1	751	52	119003	0.26542	0.0794555	0.129729	0.862043
'HTRA4'	0	262	5	4136	2	750	51	119004	0.26542	0.0794555	0.129729	0.171145
'WDCP'	1	261	1	4140	1	751	80	118975	0.266548	0.0805166	0.129855	0.190707
'SLC25A33'	0	262	2	4139	2	750	79	118976	0.266548	0.0805166	0.129855	0.479702
'KDM4C'	3	259	12	4129	1	751	167	118888	0.257792	0.134659	0.130283	0.202692
'ZKSCAN5'	1	261	5	4136	1	751	43	119012	0.26698	0.0800562	0.130411	0.919452
'ZNF880'	1	261	6	4135	1	751	34	119021	0.268534	0.0806524	0.131101	0.697447
'KRT19'	1	261	3	4138	1	751	62	118993	0.269735	0.0817717	0.131199	0.633723
'HOXA4'	0	262	4	4137	2	750	61	118994	0.269735	0.0817717	0.131199	0.260017
'OLFM3'	0	262	1	4140	2	750	89	118966	0.270792	0.0828044	0.131311	0.636249
'PTPN21'	1	261	5	4136	3	749	250	118805	0.260554	0.137053	0.131388	0.679346
'ARHGAP44'	1	261	4	4137	1	751	53	119002	0.271319	0.0823928	0.131884	0.852106
'CPVL'	1	261	4	4137	1	751	53	119002	0.271319	0.0823928	0.131884	0.852106
'ZFP69'	0	262	5	4136	2	750	52	119003	0.271319	0.0823928	0.131884	0.175107
'PYCR1'	1	261	1	4140	1	751	81	118974	0.272411	0.0834543	0.131983	0.187362
'COL4A5'	1	261	1	4140	1	751	81	118974	0.272411	0.0834543	0.131983	0.187362
'TBX15'	2	260	4	4137	1	751	143	118912	0.264364	0.117229	0.132005	0.103798
'C6orf201'	1	261	1	4140	0	752	3	119052	0.316302	0.0170527	0.132033	0.625914
'VMA21'	1	261	1	4140	0	752	3	119052	0.316302	0.0170527	0.132033	0.625914
'C16orf96'	1	261	12	4129	2	750	77	118978	0.264837	0.116861	0.13233	0.343034
'AKR7A2'	1	261	5	4136	1	751	44	119011	0.272897	0.0830095	0.132577	0.93172
'CBX8'	0	262	6	4135	2	750	43	119012	0.272897	0.0830095	0.132577	0.104779
'SHC4'	1	261	2	4139	1	751	72	118983	0.274025	0.0841001	0.132662	0.404889
'ANAPC4'	1	261	2	4139	1	751	72	118983	0.274025	0.0841001	0.132662	0.404889
'ZNF778'	1	261	3	4138	1	751	63	118992	0.275633	0.0847416	0.13335	0.626019
'NUDT19'	0	262	4	4137	2	750	62	118993	0.275633	0.0847416	0.13335	0.263737
'RPS29'	1	261	0	4141	0	752	13	119042	0.3323	0.0203331	0.133426	0.137164
'MRPS36'	1	261	0	4141	0	752	13	119042	0.3323	0.0203331	0.133426	0.137164
'OCM2'	1	261	0	4141	0	752	13	119042	0.3323	0.0203331	0.133426	0.137164
'BCL2L2'	1	261	0	4141	0	752	13	119042	0.3323	0.0203331	0.133426	0.137164
'RGS8'	1	261	0	4141	0	752	13	119042	0.3323	0.0203331	0.133426	0.137164
'CABCOCO1'	0	262	1	4140	1	751	12	119043	0.3323	0.0203331	0.133426	0.380481
'BBC3'	0	262	1	4140	1	751	12	119043	0.3323	0.0203331	0.133426	0.380481
'SLC9A7'	0	262	1	4140	1	751	12	119043	0.3323	0.0203331	0.133426	0.380481
'SMAD9'	1	261	6	4135	2	750	134	118921	0.26913	0.120102	0.133902	0.932691
'ATG16L2'	1	261	6	4135	2	750	134	118921	0.26913	0.120102	0.133902	0.932691
'DCT'	0	262	4	4137	3	749	161	118894	0.269347	0.12051	0.133934	0.390341
'ZNF79'	1	261	7	4134	1	751	26	119029	0.276033	0.0842292	0.133989	0.484997
'PRMT9'	0	262	2	4139	2	750	81	118974	0.27829	0.0864398	0.134118	0.485056
'CACNA1A'	1	261	8	4133	6	746	560	118495	0.22881	0.146246	0.134376	0.894482
'ADGRG1'	2	260	4	4137	0	752	46	119009	0.278829	0.0860114	0.13475	0.166212
'TIGD6'	0	262	0	4141	1	751	22	119033	0.347716	0.023868	0.134834	NA
'LLPH'	0	262	0	4141	1	751	22	119033	0.347716	0.023868	0.134834	NA
'RBM17'	0	262	0	4141	1	751	22	119033	0.347716	0.023868	0.134834	NA
'CNBP'	0	262	0	4141	1	751	22	119033	0.347716	0.023868	0.134834	NA
'CIB1'	0	262	0	4141	1	751	22	119033	0.347716	0.023868	0.134834	NA
'PSME2'	0	262	0	4141	1	751	22	119033	0.347716	0.023868	0.134834	NA
'STX7'	0	262	0	4141	1	751	22	119033	0.347716	0.023868	0.134834	NA
'NTN3'	0	262	0	4141	2	750	100	118955	0.280872	0.0881039	0.134881	NA
'DCK'	2	260	2	4139	0	752	65	118990	0.281545	0.0877592	0.135507	0.0425978
'FLRT2'	1	261	3	4138	1	751	64	118991	0.281545	0.0877592	0.135507	0.618459
'C19orf47'	1	261	3	4138	1	751	64	118991	0.281545	0.0877592	0.135507	0.618459
'RMDN3'	0	262	4	4137	2	750	63	118992	0.281545	0.0877592	0.135507	0.267407
'SLC16A5'	0	262	4	4137	2	750	63	118992	0.281545	0.0877592	0.135507	0.267407
'NFIA'	1	261	4	4137	1	751	55	119000	0.283164	0.0884124	0.136214	0.832823
'DHCR7'	1	261	5	4136	2	750	145	118910	0.275298	0.124062	0.136315	0.776285
'LAMA1'	3	259	13	4128	4	748	501	118554	0.236099	0.151603	0.136822	0.177387
'ZDHHC7'	2	260	4	4137	0	752	47	119008	0.284776	0.0890611	0.13693	0.162018
'TACC1'	1	261	5	4136	1	751	46	119009	0.284776	0.0890611	0.13693	0.955459
'TMEM214'	1	261	2	4139	1	751	74	118981	0.285831	0.0901503	0.136962	0.393872
'GBX1'	1	261	2	4139	1	751	74	118981	0.285831	0.0901503	0.136962	0.393872
'ANK3'	1	261	28	4113	0	752	415	118640	0.166841	0.103816	0.137138	0.22116
'GTF2I'	1	261	1	4140	0	752	4	119051	0.336041	0.0206893	0.137481	0.57615
'PIGK'	1	261	6	4135	1	751	37	119018	0.286382	0.0897052	0.137653	0.741519
'OXSM'	1	261	3	4138	1	751	65	118990	0.287472	0.0908239	0.137672	0.611038
'ANKRD28'	1	261	5	4136	2	750	146	118909	0.278967	0.126379	0.137762	0.772213
'NARS'	0	262	6	4135	3	749	145	118910	0.278967	0.126379	0.137762	0.269385
'STIL'	2	260	11	4130	1	751	82	118973	0.279574	0.126074	0.13818	0.750872
'DENND4B'	0	262	7	4134	3	749	136	118919	0.280125	0.127018	0.138242	0.218951
'SLC26A1'	1	261	3	4138	2	750	165	118890	0.280305	0.127413	0.138248	0.444248
'TWNK'	0	262	4	4137	3	749	164	118891	0.280305	0.127413	0.138248	0.394637
'POLR3H'	0	262	5	4136	2	750	55	119000	0.289107	0.0914931	0.13839	0.186744
'GLDC'	0	262	14	4127	6	746	363	118692	0.180105	0.104049	0.138549	0.130485
'MRGPRX3'	1	261	0	4141	0	752	14	119041	0.351556	0.0242901	0.138866	0.127234
'TBPL1'	0	262	1	4140	1	751	13	119042	0.351556	0.0242901	0.138866	0.397593
'CXCL11'	0	262	1	4140	1	751	13	119042	0.351556	0.0242901	0.138866	0.397593
'RBM43'	0	262	1	4140	1	751	13	119042	0.351556	0.0242901	0.138866	0.397593
'KCNIP2'	2	260	4	4137	0	752	48	119007	0.290736	0.0921578	0.139116	0.157952
'TDG'	1	261	5	4136	1	751	47	119008	0.290736	0.0921578	0.139116	0.96695
'SYT6'	0	262	3	4138	2	750	74	118981	0.291754	0.0932453	0.139123	0.372941
'ZNF493'	2	260	11	4130	1	751	83	118972	0.283288	0.128427	0.139655	0.743534
'C3'	2	260	11	4130	2	750	193	118862	0.280701	0.150508	0.139707	0.588131
'IMPG1'	1	261	3	4138	1	751	66	118989	0.293411	0.093935	0.139844	0.603753
'ZNF90'	2	260	5	4136	0	752	39	119016	0.292359	0.0928179	0.139851	0.24022
'M1AP'	1	261	6	4135	1	751	38	119017	0.292359	0.0928179	0.139851	0.755524
'WRNIP1'	0	262	1	4140	2	750	93	118962	0.294325	0.0949616	0.139851	0.643524
'SI'	1	261	18	4123	5	747	322	118733	0.187706	0.109223	0.14008	0.337597
'MUC7'	0	262	0	4141	1	751	23	119032	0.366506	0.0281304	0.140265	NA
'EDF1'	0	262	0	4141	1	751	23	119032	0.366506	0.0281304	0.140265	NA
'C2orf70'	0	262	0	4141	1	751	23	119032	0.366506	0.0281304	0.140265	NA
'LIPE'	2	260	16	4125	2	750	147	118908	0.282508	0.151443	0.140501	0.93536
'SLC23A3'	1	261	4	4137	1	751	57	118998	0.295063	0.0946202	0.140572	0.814286
'ANKRD53'	0	262	5	4136	2	750	56	118999	0.295063	0.0946202	0.140572	0.19054
'ALPI'	0	262	6	4135	3	749	147	118908	0.28634	0.131071	0.140672	0.272588
'UCP1'	1	261	2	4139	1	751	76	118979	0.297689	0.096386	0.141291	0.383254
'TSEN54'	1	261	2	4139	1	751	76	118979	0.297689	0.096386	0.141291	0.383254
'ARHGAP23'	0	262	4	4137	2	750	66	118989	0.299363	0.0970917	0.142022	0.278129
'C8orf48'	2	260	5	4136	0	752	40	119015	0.298347	0.095977	0.142055	0.234622
'PLIN4'	0	262	15	4126	3	749	64	118991	0.289285	0.13204	0.142107	0.0103697
'UNC45A'	2	260	18	4123	2	750	130	118925	0.28714	0.154538	0.142437	0.751729
'KLHL2'	1	261	4	4137	1	751	58	118997	0.30103	0.0977929	0.142761	0.805281
'FBXW8'	1	261	4	4137	1	751	58	118997	0.30103	0.0977929	0.142761	0.805281
'ISCA1'	1	261	1	4140	0	752	5	119050	0.35537	0.0247021	0.142895	0.534723
'CST2'	1	261	1	4140	0	752	5	119050	0.35537	0.0247021	0.142895	0.534723
'PATE1'	1	261	1	4140	0	752	5	119050	0.35537	0.0247021	0.142895	0.534723
'FATE1'	1	261	1	4140	0	752	5	119050	0.35537	0.0247021	0.142895	0.534723
'RASA2'	0	262	2	4139	3	749	186	118869	0.292661	0.135512	0.143071	0.570548
'EEA1'	0	262	8	4133	3	749	130	118925	0.292405	0.13477	0.143121	0.179657
'GALNT14'	2	260	9	4132	1	751	104	118951	0.292183	0.134322	0.143123	0.502705
'TGFBR2'	1	261	2	4139	1	751	77	118978	0.303636	0.0995716	0.143465	0.378088
'DRP2'	1	261	2	4139	1	751	77	118978	0.303636	0.0995716	0.143465	0.378088
'TMEM125'	1	261	8	4133	1	751	21	119034	0.301608	0.097315	0.143571	0.329901
'AKAP17A'	3	259	15	4126	0	752	40	119015	0.292669	0.133878	0.143572	0.377367
'SMURF1'	1	261	5	4136	2	750	150	118905	0.293758	0.13584	0.143601	0.75624
'FOXL2NB'	1	261	0	4141	0	752	15	119040	0.370408	0.0286112	0.144272	0.1182
'C3orf62'	1	261	0	4141	0	752	15	119040	0.370408	0.0286112	0.144272	0.1182
'ARPC5'	1	261	0	4141	0	752	15	119040	0.370408	0.0286112	0.144272	0.1182
'JPH4'	1	261	0	4141	0	752	15	119040	0.370408	0.0286112	0.144272	0.1182
'GIP'	1	261	0	4141	0	752	15	119040	0.370408	0.0286112	0.144272	0.1182
'RHOH'	1	261	0	4141	0	752	15	119040	0.370408	0.0286112	0.144272	0.1182
'SPATA19'	1	261	0	4141	0	752	15	119040	0.370408	0.0286112	0.144272	0.1182
'TMEM207'	0	262	1	4140	1	751	14	119041	0.370408	0.0286112	0.144272	0.413415
'CKLF-CMTM1'	0	262	1	4140	1	751	14	119041	0.370408	0.0286112	0.144272	0.413415
'ZNF24'	0	262	1	4140	1	751	14	119041	0.370408	0.0286112	0.144272	0.413415
'TSN'	0	262	1	4140	1	751	14	119041	0.370408	0.0286112	0.144272	0.413415
'GTF2A1'	0	262	1	4140	1	751	14	119041	0.370408	0.0286112	0.144272	0.413415
'EPRS'	1	261	11	4130	3	749	206	118849	0.293754	0.159711	0.145072	0.689451
'GJC2'	0	262	0	4141	2	750	105	118950	0.310366	0.103787	0.145592	NA
'HOXC13'	0	262	3	4138	2	750	77	118978	0.309592	0.102801	0.145646	0.382141
'SEC62'	0	262	0	4141	1	751	24	119031	0.384902	0.0327432	0.145663	NA
'RIMS4'	0	262	0	4141	1	751	24	119031	0.384902	0.0327432	0.145663	NA
'BAD'	0	262	0	4141	1	751	24	119031	0.384902	0.0327432	0.145663	NA
'GPR55'	0	262	0	4141	1	751	24	119031	0.384902	0.0327432	0.145663	NA
'YPEL1'	0	262	0	4141	1	751	24	119031	0.384902	0.0327432	0.145663	NA
'LASP1'	0	262	0	4141	1	751	24	119031	0.384902	0.0327432	0.145663	NA
'ZNF212'	0	262	0	4141	1	751	24	119031	0.384902	0.0327432	0.145663	NA
'CEBPE'	0	262	0	4141	1	751	24	119031	0.384902	0.0327432	0.145663	NA
'NKX6-3'	0	262	0	4141	1	751	24	119031	0.384902	0.0327432	0.145663	NA
'PXK'	1	261	5	4136	1	751	50	119005	0.308684	0.101723	0.145715	0.999982
'DNMT3L'	1	261	5	4136	1	751	50	119005	0.308684	0.101723	0.145715	0.999982
'LRP10'	1	261	7	4134	2	750	133	118922	0.299876	0.139609	0.146079	0.967526
'FAF1'	2	260	2	4139	0	752	70	118985	0.311295	0.103539	0.146398	0.0361689
'MAP4K1'	1	261	3	4138	1	751	69	118986	0.311295	0.103539	0.146398	0.582672
'SMPD3'	0	262	4	4137	2	750	68	118987	0.311295	0.103539	0.146398	0.285044
'COIL'	0	262	4	4137	2	750	68	118987	0.311295	0.103539	0.146398	0.285044
'ZNF670'	1	261	9	4132	1	751	13	119042	0.309277	0.101229	0.146583	0.131709
'ASPG'	0	262	2	4139	2	750	87	118968	0.313832	0.105317	0.147078	0.500196
'MRVI1'	2	260	11	4130	1	751	88	118967	0.302027	0.140484	0.147103	0.70835
'TICAM1'	1	261	7	4134	1	751	32	119023	0.31202	0.103134	0.147255	0.58579
'CCDC157'	1	261	7	4134	2	750	134	118921	0.303627	0.142056	0.147564	0.972175
'ANKRD13D'	1	261	2	4139	1	751	79	118976	0.315556	0.106075	0.147833	0.36803
'ZNF180'	2	260	4	4137	0	752	52	119003	0.314686	0.105001	0.147927	0.142869
'EIF2AK4'	1	261	5	4136	2	750	153	118902	0.304964	0.143135	0.148031	0.74458
'KRTAP9-4'	1	261	1	4140	0	752	6	119049	0.374286	0.0290814	0.148275	0.499243
'GCSAML'	1	261	1	4140	0	752	6	119049	0.374286	0.0290814	0.148275	0.499243
'KIAA0556'	1	261	9	4132	2	750	116	118939	0.306023	0.143417	0.148582	0.727007
'SPNS3'	0	262	4	4137	2	750	69	118986	0.317275	0.106828	0.148596	0.288434
'HKR1'	0	262	4	4137	2	750	69	118986	0.317275	0.106828	0.148596	0.288434
'HSD17B3'	1	261	6	4135	1	751	42	119013	0.316372	0.105725	0.148703	0.808457
'CCDC65'	1	261	6	4135	1	751	42	119013	0.316372	0.105725	0.148703	0.808457
'MSANTD1'	1	261	0	4141	0	752	16	119039	0.388858	0.0332847	0.149644	0.109952
'GTSF1'	1	261	0	4141	0	752	16	119039	0.388858	0.0332847	0.149644	0.109952
'PMP2'	1	261	0	4141	0	752	16	119039	0.388858	0.0332847	0.149644	0.109952
'BCL2L15'	0	262	1	4140	1	751	15	119040	0.388858	0.0332847	0.149644	0.428095
'ICAM5'	0	262	1	4140	1	751	15	119040	0.388858	0.0332847	0.149644	0.428095
'KRTAP10-12'	0	262	1	4140	1	751	15	119040	0.388858	0.0332847	0.149644	0.428095
'COPS7B'	0	262	1	4140	1	751	15	119040	0.388858	0.0332847	0.149644	0.428095
'RASGRP2'	0	262	3	4138	2	750	79	118976	0.321529	0.10939	0.150027	0.388064
'PTOV1'	1	261	5	4136	1	751	52	119003	0.320695	0.108322	0.150145	0.979026
'PDCD11'	2	260	18	4123	2	750	137	118918	0.307054	0.168599	0.150675	0.791024
'GOT1L1'	0	262	4	4137	2	750	70	118985	0.323262	0.11016	0.150799	0.29178
'PNPO'	0	262	4	4137	2	750	70	118985	0.323262	0.11016	0.150799	0.29178
'IQGAP1'	1	261	11	4130	3	749	211	118844	0.307935	0.169779	0.150917	0.704676
'EFL1'	0	262	6	4135	3	749	154	118901	0.312485	0.148091	0.151008	0.283506
'MARC1'	0	262	0	4141	1	751	25	119030	0.402907	0.0376933	0.151026	NA
'GPX7'	0	262	0	4141	1	751	25	119030	0.402907	0.0376933	0.151026	NA
'UBE2E2'	0	262	0	4141	1	751	25	119030	0.402907	0.0376933	0.151026	NA
'C1orf226'	0	262	0	4141	1	751	25	119030	0.402907	0.0376933	0.151026	NA
'ETV2'	0	262	0	4141	1	751	25	119030	0.402907	0.0376933	0.151026	NA
'RNF43'	0	262	0	4141	1	751	25	119030	0.402907	0.0376933	0.151026	NA
'CNTF'	0	262	0	4141	1	751	25	119030	0.402907	0.0376933	0.151026	NA
'CMPK1'	0	262	0	4141	1	751	25	119030	0.402907	0.0376933	0.151026	NA
'HIST1H2BK'	0	262	0	4141	1	751	25	119030	0.402907	0.0376933	0.151026	NA
'ARSE'	0	262	0	4141	1	751	25	119030	0.402907	0.0376933	0.151026	NA
'TGM2'	0	262	9	4132	3	749	126	118929	0.312373	0.147704	0.151067	0.148898
'NEU4'	1	261	4	4137	1	751	62	118993	0.32499	0.110925	0.15158	0.770896
'KIAA1614'	1	261	4	4137	1	751	62	118993	0.32499	0.110925	0.15158	0.770896
'DAGLA'	0	262	5	4136	2	750	61	118994	0.32499	0.110925	0.15158	0.208904
'ITGAM'	1	261	9	4132	2	750	118	118937	0.313585	0.148399	0.151585	0.737346
'AFG1L'	1	261	2	4139	1	751	81	118974	0.327508	0.112748	0.152226	0.358321
'FBXW4'	1	261	2	4139	1	751	81	118974	0.327508	0.112748	0.152226	0.358321
'TTC39C'	0	262	3	4138	2	750	80	118975	0.327508	0.112748	0.152226	0.390964
'NGLY1'	0	262	3	4138	2	750	80	118975	0.327508	0.112748	0.152226	0.390964
'CASC1'	1	261	5	4136	1	751	53	119002	0.326712	0.111685	0.152368	0.968853
'GCLC'	1	261	5	4136	1	751	53	119002	0.326712	0.111685	0.152368	0.968853
'SLC5A10'	1	261	5	4136	2	750	156	118899	0.31626	0.150595	0.152504	0.733182
'MELK'	2	260	13	4128	1	751	73	118982	0.315777	0.149295	0.152665	0.925552
[truncated: 16,757 more rows]

## Sheet: flex dmg
Gene Name	QCase1	UCase1	QCtrl1	UCtrl1	QCase2	UCase2	QCtrl2	UCtrl2	corrected	uncorrected	exact	breslowday
[truncated: 18,077 more rows]

[truncated: 3 more sheets: flex non-syn, recessive, synonymous]
