# Supplementary material for: Identification of a missense variant in SPDL1 associated with idiopathic pulmonary fibrosis
Source: Commun Biol. 2021 Mar 23;4:392. doi: 10.1038/s42003-021-01910-y (PMC7988141; doi:10.1038/s42003-021-01910-y)
Supplement: Supplementary file 7 — Supplementary Data 4 [file 42003_2021_1910_MOESM7_ESM.xlsx]

## Sheet: Sheet1
	SPDL1	4xIPF_QV	Other	gnomAD NFE
n	26	31	451	32267
MUC5B Het	12	11	247	6391
MUC5B hom	1	1	38	385
Allele count	14	13	323	7161
Allele number	52	62	902	64534
Case AF	0.269231	0.209677	0.358093	0.110965
95% CI upper	0.43973	0.35298	0.402342	0.114392
95% CI lower	0.0987318	0.0663751	0.313844	0.107538
Genotype	Allele frequency	CI_upper	CI_lower
SPDL1	0.269231	0.43973	0.0987318
4xIPF_QV	0.209677	0.35298	0.0663751
Other	0.358093	0.402342	0.313844
gnomAD NFE	0.110965	0.114392	0.107538
