# Supplementary material for: Identification of a missense variant in SPDL1 associated with idiopathic pulmonary fibrosis
Source: Commun Biol. 2021 Mar 23;4:392. doi: 10.1038/s42003-021-01910-y (PMC7988141; doi:10.1038/s42003-021-01910-y)
Supplement: Supplementary file 8 — Supplementary Data 5 [file 42003_2021_1910_MOESM8_ESM.txt]

MUC5B_rs35705950	SPDL1_p.Arg20Gln	4xIPF_QV	TelSeq	sample_id
1	0	0	0.931266	1
1	0	0	0.769305	2
1	0	0	0.595218	3
1	0	0	1.19601	4
1	0	0	1.0472	5
1	0	0	1.03434	6
1	0	0	1.19857	7
1	0	0	1.15511	8
1	1	0	0.971137	9
1	0	0	0.910654	10
1	0	0	0.706422	11
1	0	0	0.545413	12
1	0	0	0.944001	13
1	0	0	1.00991	14
1	0	0	0.94419	15
1	0	0	0.845032	16
1	0	0	0.721901	17
1	0	0	1.05854	18
1	0	0	0.905408	19
1	0	0	0.836643	20
1	0	0	1.19668	21
1	0	0	0.954726	22
1	0	0	1.31284	23
1	0	0	0.83084	24
1	0	0	0.66977	25
1	0	0	0.976124	26
1	0	0	0.814485	27
1	0	0	0.83219	28
1	0	0	0.896377	29
1	0	0	0.858374	30
1	0	0	1.00924	31
1	0	0	0.820222	32
1	0	0	0.671747	33
1	0	0	0.265379	34
1	0	0	0.711988	35
1	0	0	1.31307	36
1	0	0	1.47586	37
1	0	0	0.671575	38
1	0	0	0.688128	39
1	0	0	0.716106	40
1	0	0	0.796077	41
1	0	0	0.518679	42
1	0	0	0.541354	43
1	0	0	0.677227	44
1	0	0	1.03735	45
1	1	0	0.766472	46
1	0	0	0.64857	47
1	0	0	0.76789	48
1	0	0	0.538847	49
1	0	0	0.703443	50
1	0	0	1.10375	51
1	0	0	0.818504	52
1	0	0	0.884733	53
1	0	0	1.03427	54
1	0	0	0.771336	55
1	0	1	0.459733	56
1	0	0	0.636536	57
1	0	0	0.749441	58
1	0	0	0.706344	59
1	0	0	0.816316	60
1	0	0	0.98668	61
1	0	0	0.636799	62
1	0	0	0.807232	63
1	0	0	0.50718	64
1	0	0	0.6428	65
1	0	0	0.759101	66
1	1	0	0.899312	67
1	0	0	0.712552	68
1	0	0	0.833648	69
1	0	0	0.670595	70
1	0	0	0.566754	71
1	0	0	0.511161	72
1	1	0	0.789125	73
1	0	0	0.680545	74
1	0	0	0.708476	75
1	0	0	0.625482	76
1	0	0	0.716265	77
1	0	0	0.553418	78
1	0	0	0.832771	79
1	0	0	0.955776	80
1	0	0	0.73203	81
1	0	0	0.68648	82
1	0	0	0.80188	83
1	0	0	0.656922	84
1	0	0	0.862308	85
1	0	0	0.526628	86
1	1	1	0.713087	87
1	0	0	0.672581	88
1	0	0	0.8157	89
1	0	0	0.656793	90
1	0	0	0.685977	91
1	0	0	0.709591	92
1	0	0	0.594499	93
1	0	0	0.72984	94
1	0	0	0.546458	95
1	0	0	0.976864	96
1	0	0	0.666018	97
1	0	0	0.613451	98
1	0	0	0.574961	99
1	0	0	0.688763	100
1	0	0	0.543179	101
1	0	0	0.815086	102
1	0	0	0.598684	103
1	0	0	0.689598	104
1	0	0	0.764682	105
1	0	1	0.748972	106
1	0	0	0.761359	107
1	0	0	1.05648	108
1	0	0	1.00762	109
1	0	0	0.66251	110
1	0	1	0.676331	111
1	0	0	0.9856	112
1	0	0	0.851074	113
1	0	0	0.723119	114
1	0	0	0.791671	115
1	0	0	0.776263	116
1	0	0	0.831497	117
1	0	0	0.655406	118
1	0	0	0.957001	119
1	0	0	1.01437	120
1	0	0	0.838386	121
1	0	0	0.640483	122
1	0	0	0.722749	123
1	0	0	0.769204	124
1	0	0	0.886907	125
1	0	0	0.745003	126
1	0	1	0.643202	127
1	0	0	0.88468	128
1	1	0	0.827134	129
1	0	1	0.651938	130
1	0	0	0.959442	131
1	0	0	1.00206	132
1	0	0	1.0153	133
1	0	0	1.10993	134
1	0	0	0.960531	135
1	0	0	1.065	136
1	0	0	1.28706	137
1	0	1	0.944237	138
1	0	0	1.00592	139
1	0	0	1.00187	140
1	0	0	0.422574	141
1	0	0	1.08417	142
1	0	0	1.35989	143
1	0	0	0.781746	144
1	0	0	1.01905	145
1	0	0	1.04522	146
1	0	1	1.04623	147
1	0	0	0.644015	148
1	0	0	0.923453	149
1	0	0	0.789732	150
1	0	0	0.660269	151
1	0	0	0.835753	152
1	0	0	0.53583	153
1	0	0	0.684238	154
1	0	0	0.492601	155
1	1	0	0.650961	156
1	0	0	0.606102	157
1	0	0	0.801944	158
1	0	0	0.816798	159
1	0	0	0.768433	160
1	0	0	0.676428	161
1	0	0	0.574801	162
1	0	0	0.761025	163
1	0	0	0.643493	164
1	0	0	0.71227	165
1	0	0	0.616894	166
1	0	0	0.815857	167
1	0	0	0.683602	168
1	0	0	0.926716	169
1	0	0	0.588757	170
1	0	0	0.915885	171
1	0	0	0.634039	172
1	0	0	0.692146	173
1	0	0	0.68317	174
1	0	0	0.51985	175
1	0	0	0.742902	176
1	0	0	0.637598	177
1	0	0	0.730007	178
1	0	0	0.738998	179
1	1	0	0.770277	180
1	0	0	0.716575	181
1	0	0	0.544649	182
1	0	0	0.599723	183
1	0	0	0.778887	184
1	0	0	0.786996	185
1	0	0	0.88947	186
1	0	0	0.677183	187
1	0	0	0.835064	188
1	0	0	0.898351	189
1	0	0	0.69389	190
1	0	0	0.581848	191
1	0	0	0.728048	192
1	0	0	0.550775	193
1	0	0	0.818603	194
1	0	0	0.897769	195
1	0	0	0.6539	196
1	0	1	0.820352	197
1	0	0	0.907996	198
1	0	0	0.75347	199
1	0	0	1.04256	200
1	0	0	0.654534	201
1	0	0	0.573255	202
1	0	0	0.683805	203
1	0	0	0.736277	204
1	0	0	0.627576	205
1	0	0	0.644577	206
1	0	0	0.69789	207
1	0	0	0.580257	208
1	0	0	0.822	209
1	0	0	0.732373	210
1	0	0	0.575607	211
1	0	0	0.750084	212
1	0	0	0.678938	213
1	0	0	0.857687	214
1	0	0	0.508731	215
1	0	0	0.536832	216
1	0	0	0.573529	217
1	0	0	0.824297	218
1	0	0	0.658031	219
1	0	0	0.699293	220
1	0	0	0.697513	221
1	0	0	0.650508	222
1	0	0	0.522507	223
1	0	0	0.820345	224
1	0	0	0.719943	225
1	0	0	0.654382	226
1	0	0	0.739018	227
1	0	0	0.839969	228
1	0	0	0.7672	229
1	1	0	0.640454	230
1	0	0	0.651351	231
1	0	0	0.726825	232
1	0	0	0.83482	233
1	0	0	0.870447	234
1	0	0	0.711637	235
1	0	0	0.731557	236
1	0	0	0.720067	237
1	0	0	0.798938	238
1	0	0	0.810962	239
1	0	0	0.923934	240
1	0	0	0.711471	241
1	1	0	1.11994	242
1	0	0	1.13607	243
1	0	0	0.909002	244
1	0	0	0.847856	245
1	0	0	0.979383	246
1	0	0	0.739321	247
1	0	0	0.99887	248
1	0	0	0.899182	249
1	0	0	0.832549	250
1	0	0	0.963037	251
1	0	0	0.808497	252
1	0	0	0.824223	253
1	0	0	0.969881	254
1	1	0	0.906442	255
1	0	0	0.873358	256
1	0	0	1.55907	257
1	0	0	0.96917	258
1	0	0	1.02139	259
1	0	0	0.836199	260
1	0	0	0.630215	261
1	0	0	0.730296	262
1	0	0	0.791136	263
1	0	0	0.630099	264
1	0	0	0.970317	265
1	0	0	0.97207	266
1	0	0	0.771761	267
1	0	0	0.712357	268
1	0	0	0.594842	269
1	0	1	0.755041	270
1	0	0	1.15762	271
1	0	0	0.707468	272
1	0	0	1.2575	273
1	0	0	0.632004	274
1	0	0	0.892729	275
1	0	0	1.33282	276
1	0	0	1.02749	277
1	0	0	0.570616	278
1	0	0	0.636834	279
1	0	0	0.694927	280
1	0	1	0.539157	281
1	0	0	0.868085	282
1	0	0	1.27329	283
1	0	0	1.55054	284
1	0	0	0.910495	285
1	0	0	0.551	286
1	0	0	0.691926	287
1	0	0	0.721943	288
1	0	0	1.17465	289
1	0	0	0.585799	290
1	0	0	1.18608	291
1	0	0	0.639029	292
1	1	0	0.893633	293
1	0	0	1.34893	294
1	0	0	0.870356	295
1	0	0	0.895673	296
1	0	0	0.927311	297
1	0	0	0.866283	298
1	0	0	0.667281	299
1	0	0	1.45018	300
1	0	1	0.600768	301
1	0	0	0.921974	302
1	0	0	0.744034	303
1	0	0	0.81034	304
1	0	0	0.683873	305
1	0	0	1.06029	306
1	0	0	1.31838	307
1	1	0	0.679885	308
0	0	0	0.695689	309
0	0	0	1.20205	310
0	0	0	1.03215	311
0	0	0	1.13288	312
0	0	0	0.78937	313
0	0	0	0.659157	314
0	0	0	0.652069	315
0	0	0	0.670371	316
0	0	1	0.733748	317
0	0	0	0.773919	318
0	0	0	0.83798	319
0	0	1	0.730497	320
0	0	0	0.853688	321
0	0	0	0.766477	322
0	0	0	0.893399	323
0	0	0	1.00056	324
0	0	1	0.612182	325
0	0	0	0.617154	326
0	0	1	0.538679	327
0	0	1	0.52865	328
0	0	0	0.963321	329
0	0	0	0.817469	330
0	0	0	0.880337	331
0	0	0	0.766651	332
0	0	1	0.663267	333
0	0	0	0.704477	334
0	0	0	0.678987	335
0	0	0	0.883821	336
0	1	0	0.782484	337
0	0	0	0.949492	338
0	0	0	1.30668	339
0	0	0	0.450677	340
0	0	0	0.668255	341
0	0	0	0.686928	342
0	0	0	0.744347	343
0	0	0	1.34696	344
0	0	0	0.703102	345
0	0	0	0.766136	346
0	0	0	0.678035	347
0	0	0	0.685211	348
0	0	0	0.815646	349
0	1	0	0.750148	350
0	0	0	0.62178	351
0	0	0	0.687105	352
0	0	0	0.737484	353
0	0	0	1.51775	354
0	0	0	0.784893	355
0	0	1	0.951751	356
0	0	0	1.11535	357
0	0	0	1.1306	358
0	0	0	1.03326	359
0	0	0	0.933858	360
0	0	0	0.796997	361
0	0	0	1.29886	362
0	0	0	0.92699	363
0	0	1	1.11756	364
0	0	0	0.836228	365
0	0	0	0.756058	366
0	0	0	0.597587	367
0	0	0	0.808098	368
0	0	0	0.742717	369
0	0	0	0.702737	370
0	0	0	0.907103	371
0	0	0	1.00287	372
0	0	1	0.647806	373
0	0	0	0.942878	374
0	0	0	0.840139	375
0	1	0	0.827152	376
0	0	0	1.0109	377
0	0	0	0.542229	378
0	0	0	0.737217	379
0	0	0	0.733135	380
0	0	0	0.767248	381
0	0	0	0.994574	382
0	0	0	0.919305	383
0	0	0	1.34232	384
0	0	0	0.959328	385
0	0	0	0.285979	386
0	0	0	0.658654	387
0	1	0	0.758304	388
0	0	0	0.826419	389
0	0	0	0.787773	390
0	0	0	0.659667	391
0	0	0	0.7418	392
0	0	0	0.585142	393
0	0	0	1.00701	394
0	0	0	0.799952	395
0	0	0	1.02764	396
0	0	0	1.3211	397
0	1	0	0.682534	398
0	0	0	0.62601	399
0	0	0	0.606109	400
0	0	1	0.503563	401
0	0	0	0.721014	402
0	0	0	0.934682	403
0	0	0	0.675556	404
0	0	1	0.747766	405
0	0	0	0.618073	406
0	0	0	0.797058	407
0	0	0	1.61516	408
0	0	0	0.784261	409
0	0	0	1.07091	410
0	1	0	0.69777	411
0	0	0	0.787838	412
0	0	0	0.698292	413
0	0	0	0.695617	414
0	0	0	0.777798	415
0	0	0	0.775025	416
0	0	1	0.590659	417
0	0	0	1.0161	418
0	0	0	0.578344	419
0	1	0	0.609703	420
0	0	0	0.646294	421
0	0	0	1.33844	422
0	1	0	0.956132	423
0	0	0	1.00906	424
0	0	0	0.949011	425
0	0	0	0.83403	426
0	0	0	0.604999	427
0	0	0	0.694616	428
0	0	0	0.780674	429
0	0	0	0.670308	430
0	0	0	0.878127	431
0	0	0	0.993966	432
0	0	1	0.54086	433
0	0	0	0.837063	434
0	0	0	0.646147	435
0	0	0	0.716199	436
0	0	0	0.580255	437
0	0	0	0.564697	438
0	0	0	0.698991	439
0	0	0	1.11105	440
0	0	0	1.05614	441
0	0	0	1.23033	442
0	1	0	0.770308	443
0	0	1	1.13549	444
0	0	0	0.752294	445
0	0	0	0.643703	446
0	0	0	1.71106	447
0	0	0	1.04157	448
0	0	0	1.16055	449
0	0	0	0.696786	450
0	0	0	0.752387	451
0	1	0	0.729004	452
0	0	0	0.70563	453
0	0	0	1.09502	454
0	0	0	0.75977	455
0	0	0	0.903881	456
0	1	0	0.985759	457
0	0	1	0.72524	458
0	0	0	0.989602	459
0	1	0	0.663469	460
0	0	0	0.729864	461
0	0	1	0.619581	462
0	0	0	0.836331	463
0	0	0	0.69266	464
0	0	0	0.741313	465
0	0	0	0.935765	466
0	0	0	1.06594	467
0	0	0	0.938773	468
0	0	0	0.70844	469
0	0	0	0.723828	470
0	0	1	0.882902	471
0	0	0	0.666163	472
0	0	0	0.66726	473
0	0	0	0.975716	474
0	0	0	0.881946	475
0	0	0	0.619029	476
0	0	0	0.352578	477
0	0	0	0.967272	478
0	0	0	0.651306	479
0	0	0	0.871785	480
0	0	0	0.517355	481
0	0	0	0.56289	482
0	0	0	0.964339	483
0	0	0	0.978585	484
0	0	0	0.769878	485
0	0	1	0.746918	486
0	0	0	0.801624	487
0	1	0	0.853883	488
0	0	0	1.08283	489
0	0	0	0.721726	490
0	0	0	1.00224	491
0	0	0	1.1608	492
0	0	1	0.559472	493
0	0	0	0.534161	494
0	0	0	0.759837	495
0	0	0	0.75881	496
0	0	0	0.825256	497
0	0	0	1.01709	498
0	0	0	0.661141	499
0	0	0	0.980848	500
0	0	0	1.22743	501
0	0	0	0.823572	502
0	0	0	1.03542	503
0	0	0	0.827152	504
