# Supplementary material for: Identification of a missense variant in SPDL1 associated with idiopathic pulmonary fibrosis
Source: Commun Biol. 2021 Mar 23;4:392. doi: 10.1038/s42003-021-01910-y (PMC7988141; doi:10.1038/s42003-021-01910-y)
Supplement: Supplementary file 9 — Supplementary Data 6 [file 42003_2021_1910_MOESM9_ESM.xlsx]

## Sheet: simple
ID1	ID2	ID3	Channel1.Sex	Channel1.Age	disease_GOLDnr	disease_ILDsubtype	outliers	A_23_P41948 (CCDC99)	A_33_P3249354 (CCDC99)
GSM1149948_LT000842RU_CTRL	GSM1149948	LT000842RU_CTRL	1-Male	75	CTRL_0	CTRL_NA		7.7856	6.9968
GSM1149950_LT001600RL_ILD	GSM1149950	LT001600RL_ILD	1-Male	54	ILD_NA	ILD_UIP/IPF		7.893	7.1466
GSM1149951_LT001796RU_CTRL	GSM1149951	LT001796RU_CTRL	1-Male	48	CTRL_0	CTRL_NA		8.1828	7.5571
GSM1149952_LT004173LL_ILD	GSM1149952	LT004173LL_ILD	1-Male	67	ILD_NA	ILD_UIP/IPF	GSE47460_GPL14550_outliers	7.9325	7.1375
GSM1149958_LT022835RL_CTRL	GSM1149958	LT022835RL_CTRL	1-Male	62	CTRL_0	CTRL_NA		8.2042	7.334
GSM1149962_LT026501RL_CTRL	GSM1149962	LT026501RL_CTRL	2-Female	65	CTRL_0	CTRL_NA		8.0301	7.3362
GSM1149963_LT028264RL_CTRL	GSM1149963	LT028264RL_CTRL	2-Female	63	CTRL_0	CTRL_NA		7.7132	6.98
GSM1149966_LT037781RU_CTRL	GSM1149966	LT037781RU_CTRL	2-Female	73	CTRL_0	CTRL_NA		8.1521	7.374
GSM1149971_LT045714LU_CTRL	GSM1149971	LT045714LU_CTRL	1-Male	82	CTRL_0	CTRL_NA		7.8228	7.0608
GSM1149975_LT047679RL_CTRL	GSM1149975	LT047679RL_CTRL	2-Female	72	CTRL_0	CTRL_NA		8.2086	7.2999
GSM1149981_LT052751LL_CTRL	GSM1149981	LT052751LL_CTRL	2-Female	82	CTRL_0	CTRL_NA		7.2614	6.6036
GSM1149985_LT056464LL_ILD	GSM1149985	LT056464LL_ILD	1-Male	54	ILD_NA	ILD_UIP/IPF	GSE47460_GPL14550_outliers	7.7529	7.0679
GSM1149987_LT058471RU_CTRL	GSM1149987	LT058471RU_CTRL	1-Male	68	CTRL_0	CTRL_NA		7.3982	6.7365
GSM1149988_LT058983RL_CTRL	GSM1149988	LT058983RL_CTRL	2-Female	56	CTRL_0	CTRL_NA		7.8022	7.0795
GSM1149992_LT061842RL_CTRL	GSM1149992	LT061842RL_CTRL	2-Female	73	CTRL_0	CTRL_NA		8.1077	7.4377
GSM1149993_LT063974LL_ILD	GSM1149993	LT063974LL_ILD	2-Female	58	ILD_NA	ILD_UIP/IPF		7.9593	7.2375
GSM1149996_LT071706RL_ILD	GSM1149996	LT071706RL_ILD	1-Male	62	ILD_NA	ILD_UIP/IPF		7.9808	7.5391
GSM1149998_LT073345RU_CTRL	GSM1149998	LT073345RU_CTRL	1-Male	74	CTRL_0	CTRL_NA		7.846	7.202
GSM1150001_LT077355RU_CTRL	GSM1150001	LT077355RU_CTRL	1-Male	60	CTRL_0	CTRL_NA		7.6744	6.9493
GSM1150010_LT092669LU_ILD	GSM1150010	LT092669LU_ILD	2-Female	70	ILD_0	ILD_UIP/IPF		7.9517	7.3663
GSM1150012_LT095376RL_CTRL	GSM1150012	LT095376RL_CTRL	2-Female	49	CTRL_0	CTRL_NA		7.2868	6.819
GSM1150014_LT097622RU_CTRL	GSM1150014	LT097622RU_CTRL	1-Male	65	CTRL_0	CTRL_NA		7.7973	7.2415
GSM1150017_LT104535RL_CTRL	GSM1150017	LT104535RL_CTRL	1-Male	72	CTRL_0	CTRL_NA		7.3508	6.6988
GSM1150030_LT113211RL_CTRL	GSM1150030	LT113211RL_CTRL	2-Female	46	CTRL_0	CTRL_NA		8.0602	7.427
GSM1150031_LT115873LU_CTRL	GSM1150031	LT115873LU_CTRL	1-Male	58	CTRL_0	CTRL_NA		7.7932	7.1494
GSM1150032_LT117785RL_CTRL	GSM1150032	LT117785RL_CTRL	2-Female	62	CTRL_0	CTRL_NA		7.8438	7.2558
GSM1150037_LT121655RL_CTRL	GSM1150037	LT121655RL_CTRL	2-Female	82	CTRL_0	CTRL_NA		7.4814	6.9854
GSM1150040_LT122283RM_CTRL	GSM1150040	LT122283RM_CTRL	2-Female	52	CTRL_0	CTRL_NA		8.3616	7.5151
GSM1150041_LT122757RU_CTRL	GSM1150041	LT122757RU_CTRL	2-Female	52	CTRL_0	CTRL_NA	GSE47460_GPL14550_outliers	7.9307	6.6023
GSM1150053_LT132955RU_CTRL	GSM1150053	LT132955RU_CTRL	1-Male	63	CTRL_0	CTRL_NA		7.362	6.9161
GSM1150055_LT136731LU_CTRL	GSM1150055	LT136731LU_CTRL	1-Male	58	CTRL_0	CTRL_NA		7.9204	7.4168
GSM1150056_LT137431RL_ILD	GSM1150056	LT137431RL_ILD	1-Male	53	ILD_NA	ILD_UIP/IPF		7.935	7.1401
GSM1150067_LT157253RL_ILD	GSM1150067	LT157253RL_ILD	1-Male	70	ILD_NA	ILD_UIP/IPF	GSE47460_GPL14550_outliers	8.1605	7.4647
GSM1150070_LT160423LL_CTRL	GSM1150070	LT160423LL_CTRL	2-Female	32	CTRL_0	CTRL_NA	GSE47460_GPL14550_outliers	6.1762	6.2318
GSM1150075_LT167208LL_CTRL	GSM1150075	LT167208LL_CTRL	2-Female	80	CTRL_0	CTRL_NA		7.5028	7.1682
GSM1150078_LT171169LU_CTRL	GSM1150078	LT171169LU_CTRL	2-Female	64	CTRL_0	CTRL_NA		7.9329	7.0876
GSM1150080_LT172184LU_CTRL	GSM1150080	LT172184LU_CTRL	1-Male	73	CTRL_0	CTRL_NA		7.4934	6.8322
GSM1150081_LT174005RL_CTRL	GSM1150081	LT174005RL_CTRL	2-Female	44	CTRL_0	CTRL_NA	GSE47460_GPL14550_outliers	6.7495	6.5292
GSM1150085_LT181242RM_CTRL	GSM1150085	LT181242RM_CTRL	1-Male	53	CTRL_0	CTRL_NA		8.1991	7.4305
GSM1150089_LT187987LL_ILD	GSM1150089	LT187987LL_ILD	1-Male	72	ILD_NA	ILD_UIP/IPF		7.9662	7.1615
GSM1150090_LT188012RL_CTRL	GSM1150090	LT188012RL_CTRL	2-Female	57	CTRL_0	CTRL_NA		7.8294	7.1688
GSM1150100_LT205601LL_ILD	GSM1150100	LT205601LL_ILD	1-Male	56	ILD_NA	ILD_UIP/IPF		7.7373	7.0497
GSM1150119_LT258372RL_ILD	GSM1150119	LT258372RL_ILD	1-Male	64	ILD_NA	ILD_UIP/IPF		8.2255	7.5097
GSM1150122_LT264690LU_ILD	GSM1150122	LT264690LU_ILD	1-Male	65	ILD_0	ILD_UIP/IPF		8.1963	7.6529
GSM1150143_LT003990RU_CTRL	GSM1150143	LT003990RU_CTRL	1-Male	59	CTRL_0	CTRL_NA		8.4091	7.7788
GSM1150144_LT010012LU_CTRL	GSM1150144	LT010012LU_CTRL	2-Female	61	CTRL_0	CTRL_NA		7.8253	7.2357
GSM1150145_LT012861RU_COPD	GSM1150145	LT012861RU_COPD	1-Male	51	COPD_4	COPD_NA		7.5704	6.9563
GSM1150146_LT023631RU_CTRL	GSM1150146	LT023631RU_CTRL	2-Female	49	CTRL_0	CTRL_NA		7.9789	7.6844
GSM1150147_LT030041RU_COPD	GSM1150147	LT030041RU_COPD	1-Male	64	COPD_1	COPD_NA	GSE47460_GPL14550_outliers	7.7013	6.6854
GSM1150148_LT044225RL_CTRL	GSM1150148	LT044225RL_CTRL	1-Male	60	CTRL_0	CTRL_NA		8.2808	7.7339
GSM1150149_LT046027RL_CTRL	GSM1150149	LT046027RL_CTRL	1-Male	77	CTRL_0	CTRL_NA		7.6404	7.2994
GSM1150150_LT055745RU_CTRL	GSM1150150	LT055745RU_CTRL	1-Male	65	CTRL_0	CTRL_NA		8.5208	7.6912
GSM1150151_LT058156LU_CTRL	GSM1150151	LT058156LU_CTRL	2-Female	65	CTRL_0	CTRL_NA		8.3353	7.4373
GSM1150152_LT075094LU_CTRL	GSM1150152	LT075094LU_CTRL	2-Female	67	CTRL_0	CTRL_NA		8.6939	7.9405
GSM1150153_LT077800RU_CTRL	GSM1150153	LT077800RU_CTRL	2-Female	77	CTRL_0	CTRL_NA		7.5034	6.8757
GSM1150154_LT089451RU_CTRL	GSM1150154	LT089451RU_CTRL	1-Male	46	CTRL_0	CTRL_NA		8.3205	7.7255
GSM1150156_LT115840LL_CTRL	GSM1150156	LT115840LL_CTRL	2-Female	63	CTRL_0	CTRL_NA		8.343	7.7183
GSM1150157_LT120371LL_CTRL	GSM1150157	LT120371LL_CTRL	1-Male	60	CTRL_0	CTRL_NA		8.1667	7.4288
GSM1150158_LT132314LI_CTRL	GSM1150158	LT132314LI_CTRL	1-Male	60	CTRL_0	CTRL_NA		8.0573	7.3922
GSM1150159_LT141224LL_CTRL	GSM1150159	LT141224LL_CTRL	2-Female	79	CTRL_0	CTRL_NA		8.2998	7.6947
GSM1150160_LT141870LU_CTRL	GSM1150160	LT141870LU_CTRL	1-Male	64	CTRL_0	CTRL_NA		8.1333	7.4283
GSM1150161_LT148286LL_CTRL	GSM1150161	LT148286LL_CTRL	1-Male	74	CTRL_0	CTRL_NA		8.3257	7.6183
GSM1150162_LT155982RU_COPD	GSM1150162	LT155982RU_COPD	2-Female	48	COPD_4	COPD_NA		7.8581	7.3036
GSM1150164_LT159988RL_COPD	GSM1150164	LT159988RL_COPD	2-Female	60	COPD_4	COPD_NA		7.7675	6.9735
GSM1150165_LT163513RL_CTRL	GSM1150165	LT163513RL_CTRL	2-Female	47	CTRL_0	CTRL_NA		8.3595	7.6537
GSM1150166_LT168204LL_COPD	GSM1150166	LT168204LL_COPD	1-Male	73	COPD_0	COPD_NA		8.504	7.7611
GSM1150167_LT177521RU_CTRL	GSM1150167	LT177521RU_CTRL	1-Male	60	CTRL_0	CTRL_NA		7.9941	7.3512
GSM1150168_LT178307RU_CTRL	GSM1150168	LT178307RU_CTRL	1-Male	57	CTRL_0	CTRL_NA		7.8498	7.411
GSM1150169_LT188161LL_ILD	GSM1150169	LT188161LL_ILD	2-Female	62	ILD_NA	ILD_UIP/IPF	GSE47460_GPL14550_outliers	8.5613	7.8828
GSM1150170_LT194990RU_COPD	GSM1150170	LT194990RU_COPD	2-Female	63	COPD_4	COPD_NA	GSE47460_GPL14550_outliers	8.0594	7.5034
GSM1150171_LT198741LU_CTRL	GSM1150171	LT198741LU_CTRL	2-Female	55	CTRL_0	CTRL_NA		8.316	7.5806
GSM1150173_LT231373LU_ILD	GSM1150173	LT231373LU_ILD	1-Male	67	ILD_NA	ILD_UIP/IPF		8.1566	7.4286
GSM1150174_LT280560LU_CTRL	GSM1150174	LT280560LU_CTRL	1-Male	86	CTRL_0	CTRL_NA		7.7689	7.3374
GSM1150175_LT280646RU_CTRL	GSM1150175	LT280646RU_CTRL	1-Male	87	CTRL_0	CTRL_NA		7.6306	7.1731
GSM1150176_LT286300LU_CTRL	GSM1150176	LT286300LU_CTRL	1-Male	45	CTRL_0	CTRL_NA		7.3899	7.1276
GSM1150177_LT295133LL_ILD	GSM1150177	LT295133LL_ILD	2-Female	57	ILD_NA	ILD_UIP/IPF		8.3139	7.6156
GSM1150178_LT002501RL_COPD	GSM1150178	LT002501RL_COPD	1-Male	65	COPD_2	COPD_NA		7.8114	7.1462
GSM1150179_LT002902RU_ILD	GSM1150179	LT002902RU_ILD	2-Female	63	ILD_0	ILD_UIP/IPF		8.188	7.581
GSM1150182_LT017275LL_COPD	GSM1150182	LT017275LL_COPD	2-Female	71	COPD_3	COPD_NA		7.6829	7.116
GSM1150183_LT020259LL_ILD	GSM1150183	LT020259LL_ILD	2-Female	43	ILD_NA	ILD_UIP/IPF		8.124	7.4308
GSM1150184_LT020426LU_COPD	GSM1150184	LT020426LU_COPD	1-Male	62	COPD_2	COPD_NA		8.0656	6.9911
GSM1150185_LT024106RU_COPD	GSM1150185	LT024106RU_COPD	2-Female	61	COPD_NA	COPD_NA		7.9192	7.3051
GSM1150186_LT024460RU_COPD	GSM1150186	LT024460RU_COPD	1-Male	63	COPD_2	COPD_NA		7.8504	7.2258
GSM1150187_LT025997RU_COPD	GSM1150187	LT025997RU_COPD	1-Male	67	COPD_1	COPD_NA	GSE47460_GPL14550_outliers	7.7592	7.2112
GSM1150188_LT028044RU_COPD	GSM1150188	LT028044RU_COPD	1-Male	77	COPD_3	COPD_NA		8.3019	7.4972
GSM1150189_LT028427LU_COPD	GSM1150189	LT028427LU_COPD	2-Female	64	COPD_3	COPD_NA		8.1555	7.498
GSM1150190_LT030151RU_COPD	GSM1150190	LT030151RU_COPD	1-Male	71	COPD_2	COPD_NA		7.9953	7.3083
GSM1150191_LT033422RL_ILD	GSM1150191	LT033422RL_ILD	1-Male	64	ILD_0	ILD_UIP/IPF		8.1644	7.3527
GSM1150192_LT034070LU_COPD	GSM1150192	LT034070LU_COPD	2-Female	73	COPD_2	COPD_NA		8.1762	7.2895
GSM1150193_LT034821RU_COPD	GSM1150193	LT034821RU_COPD	2-Female	77	COPD_3	COPD_NA		7.071	6.9007
GSM1150196_LT039091RL_ILD	GSM1150196	LT039091RL_ILD	1-Male	62	ILD_0	ILD_UIP/IPF	GSE47460_GPL14550_outliers	8.1092	7.5613
GSM1150197_LT041723RL_ILD	GSM1150197	LT041723RL_ILD	1-Male	54	ILD_0	ILD_UIP/IPF		8.1652	7.4174
GSM1150198_LT042151RL_ILD	GSM1150198	LT042151RL_ILD	1-Male	69	ILD_0	ILD_UIP/IPF		8.11	7.3631
GSM1150199_LT042552RL_ILD	GSM1150199	LT042552RL_ILD	2-Female	68	COPD_2	COPD_NA		8.0529	7.3451
GSM1150200_LT043343LU_COPD	GSM1150200	LT043343LU_COPD	2-Female	75	COPD_2	COPD_NA		8.4008	7.7223
GSM1150201_LT043798LU_COPD	GSM1150201	LT043798LU_COPD	2-Female	59	COPD_2	COPD_NA		8.0827	7.6991
GSM1150203_LT057972LU_COPD	GSM1150203	LT057972LU_COPD	2-Female	66	COPD_2	COPD_NA		8.2287	7.1601
GSM1150204_LT058691LU_COPD	GSM1150204	LT058691LU_COPD	1-Male	69	COPD_4	COPD_NA	GSE47460_GPL14550_outliers	7.7425	7.2008
GSM1150206_LT059975LU_COPD	GSM1150206	LT059975LU_COPD	2-Female	60	COPD_3	COPD_NA		7.2371	6.912
GSM1150207_LT061106RL_ILD	GSM1150207	LT061106RL_ILD	1-Male	62	ILD_NA	ILD_UIP/IPF	GSE47460_GPL14550_outliers	7.9036	8.2594
GSM1150208_LT062141RL_ILD	GSM1150208	LT062141RL_ILD	1-Male	72	ILD_0	ILD_UIP/IPF		8.0403	7.3307
GSM1150209_LT067836RL_ILD	GSM1150209	LT067836RL_ILD	1-Male	69	ILD_NA	ILD_UIP/IPF		7.8945	7.1363
GSM1150210_LT070403LL_COPD	GSM1150210	LT070403LL_COPD	1-Male	69	COPD_2	COPD_NA		8.0018	7.5063
GSM1150211_LT072387LU_COPD	GSM1150211	LT072387LU_COPD	1-Male	54	COPD_4	COPD_NA		8.0012	7.2165
GSM1150212_LT072808RL_COPD	GSM1150212	LT072808RL_COPD	1-Male	78	COPD_2	COPD_NA		8.113	7.2197
GSM1150213_LT075462RU_COPD	GSM1150213	LT075462RU_COPD	2-Female	71	COPD_3	COPD_NA		7.9502	7.267
GSM1150214_LT076181LI_COPD	GSM1150214	LT076181LI_COPD	1-Male	48	COPD_2	COPD_NA		8.1897	7.7449
GSM1150215_LT076617LL_COPD	GSM1150215	LT076617LL_COPD	2-Female	60	COPD_2	COPD_NA		8.1298	7.2165
GSM1150220_LT080176RU_COPD	GSM1150220	LT080176RU_COPD	1-Male	74	COPD_2	COPD_NA	GSE47460_GPL14550_outliers	8.1079	7.4395
GSM1150221_LT080836RL_ILD	GSM1150221	LT080836RL_ILD	1-Male	65	ILD_NA	ILD_UIP/IPF		8.061	7.3946
GSM1150223_LT083706RL_COPD	GSM1150223	LT083706RL_COPD	1-Male	62	COPD_0	COPD_NA		8.4512	7.7254
GSM1150224_LT083759RL_COPD	GSM1150224	LT083759RL_COPD	1-Male	73	COPD_2	COPD_NA		7.979	7.2412
GSM1150225_LT084406RU_COPD	GSM1150225	LT084406RU_COPD	2-Female	68	COPD_2	COPD_NA		7.9977	7.5574
GSM1150226_LT084808LU_COPD	GSM1150226	LT084808LU_COPD	2-Female	67	COPD_2	COPD_NA		7.3758	6.7021
GSM1150228_LT089723LL_COPD	GSM1150228	LT089723LL_COPD	1-Male	74	COPD_2	COPD_NA		7.9506	7.1411
GSM1150229_LT094217RM_ILD	GSM1150229	LT094217RM_ILD	1-Male	69	ILD_NA	ILD_UIP/IPF		8.2997	7.718
GSM1150231_LT098394RL_ILD	GSM1150231	LT098394RL_ILD	1-Male	62	ILD_NA	ILD_UIP/IPF		7.9623	7.3751
GSM1150232_LT100707RL_ILD	GSM1150232	LT100707RL_ILD	1-Male	68	ILD_0	ILD_UIP/IPF		8.1658	7.508
GSM1150233_LT103266RU_ILD	GSM1150233	LT103266RU_ILD	1-Male	68	ILD_NA	ILD_UIP/IPF		8.4245	7.6961
GSM1150234_LT109231RU_COPD	GSM1150234	LT109231RU_COPD	1-Male	78	COPD_2	COPD_NA		8.0902	7.1964
GSM1150235_LT111643RU_COPD	GSM1150235	LT111643RU_COPD	1-Male	75	COPD_3	COPD_NA		8.1286	7.5272
GSM1150236_LT112563LL_COPD	GSM1150236	LT112563LL_COPD	1-Male	73	COPD_1	COPD_NA		7.6735	7.1452
GSM1150237_LT112597RU_COPD	GSM1150237	LT112597RU_COPD	1-Male	69	COPD_2	COPD_NA		8.2286	7.5055
GSM1150238_LT113005RU_COPD	GSM1150238	LT113005RU_COPD	1-Male	71	COPD_2	COPD_NA		8.0068	7.468
GSM1150239_LT115251RU_COPD	GSM1150239	LT115251RU_COPD	2-Female	61	COPD_2	COPD_NA		7.7448	7.1761
GSM1150240_LT118064RL_COPD	GSM1150240	LT118064RL_COPD	2-Female	64	COPD_2	COPD_NA		7.9564	7.2127
GSM1150242_LT122336LU_COPD	GSM1150242	LT122336LU_COPD	1-Male	66	COPD_2	COPD_NA		8.3644	7.6503
GSM1150243_LT126327LU_COPD	GSM1150243	LT126327LU_COPD	1-Male	81	COPD_2	COPD_NA		7.6465	7.2206
GSM1150244_LT130861RU_ILD	GSM1150244	LT130861RU_ILD	1-Male	68	ILD_NA	ILD_UIP/IPF		8.2736	7.6283
GSM1150245_LT134279LL_ILD	GSM1150245	LT134279LL_ILD	1-Male	59	ILD_NA	ILD_UIP/IPF		8.0864	7.3503
GSM1150246_LT134719RU_COPD	GSM1150246	LT134719RU_COPD	2-Female	72	COPD_2	COPD_NA		7.9506	7.3029
GSM1150247_LT134829RL_ILD	GSM1150247	LT134829RL_ILD	1-Male	71	ILD_0	ILD_UIP/IPF		8.2447	7.6333
GSM1150248_LT136415RU_COPD	GSM1150248	LT136415RU_COPD	2-Female	53	COPD_4	COPD_NA		7.699	6.8704
GSM1150249_LT137832LU_COPD	GSM1150249	LT137832LU_COPD	1-Male	63	COPD_2	COPD_NA		7.9105	7.2588
GSM1150250_LT138418LU_COPD	GSM1150250	LT138418LU_COPD	1-Male	67	COPD_2	COPD_NA		7.9795	7.1915
GSM1150251_LT139051LU_COPD	GSM1150251	LT139051LU_COPD	1-Male	77	COPD_1	COPD_NA	GSE47460_GPL14550_outliers	7.5756	7.1292
GSM1150253_LT140046RU_COPD	GSM1150253	LT140046RU_COPD	1-Male	66	COPD_3	COPD_NA		7.9939	7.3531
GSM1150254_LT140471RU_COPD	GSM1150254	LT140471RU_COPD	1-Male	54	COPD_1	COPD_NA		8.1556	7.4919
GSM1150255_LT148377LU_COPD	GSM1150255	LT148377LU_COPD	1-Male	52	COPD_3	COPD_NA		8.3006	7.4498
GSM1150256_LT148511LU_ILD	GSM1150256	LT148511LU_ILD	1-Male	45	ILD_NA	ILD_UIP/IPF		8.3156	7.5626
GSM1150258_LT151920RL_COPD	GSM1150258	LT151920RL_COPD	1-Male	72	COPD_1	COPD_NA		8.3578	7.6693
GSM1150260_LT152615RL_ILD	GSM1150260	LT152615RL_ILD	2-Female	72	ILD_0	ILD_UIP/IPF		8.2564	7.3846
GSM1150261_LT152653LU_COPD	GSM1150261	LT152653LU_COPD	1-Male	72	COPD_2	COPD_NA		8.0716	7.329
GSM1150262_LT154785RU_COPD	GSM1150262	LT154785RU_COPD	1-Male	68	COPD_4	COPD_NA		7.7184	7.1688
GSM1150263_LT156041LU_COPD	GSM1150263	LT156041LU_COPD	2-Female	70	COPD_2	COPD_NA		7.8614	7.2098
GSM1150264_LT156276RL_ILD	GSM1150264	LT156276RL_ILD	2-Female	74	ILD_0	ILD_UIP/IPF		7.9857	7.176
GSM1150265_LT157177RU_COPD	GSM1150265	LT157177RU_COPD	1-Male	59	COPD_2	COPD_NA		7.857	7.7881
GSM1150266_LT158647RU_COPD	GSM1150266	LT158647RU_COPD	2-Female	58	COPD_4	COPD_NA		7.4212	6.9243
GSM1150267_LT161434RL_ILD	GSM1150267	LT161434RL_ILD	1-Male	57	ILD_NA	ILD_UIP/IPF		7.8455	7.3215
GSM1150268_LT162479RU_COPD	GSM1150268	LT162479RU_COPD	2-Female	70	COPD_3	COPD_NA		8.1322	7.327
GSM1150269_LT163771RU_COPD	GSM1150269	LT163771RU_COPD	2-Female	65	COPD_3	COPD_NA		7.9294	7.1687
GSM1150270_LT165736LL_ILD	GSM1150270	LT165736LL_ILD	1-Male	69	ILD_NA	ILD_UIP/IPF		7.9929	7.3444
GSM1150272_LT168128RU_COPD	GSM1150272	LT168128RU_COPD	2-Female	64	COPD_2	COPD_NA		7.8002	7.5081
GSM1150274_LT175949LL_COPD	GSM1150274	LT175949LL_COPD	1-Male	74	COPD_1	COPD_NA		7.9707	7.3603
GSM1150275_LT176562LL_COPD	GSM1150275	LT176562LL_COPD	1-Male	73	COPD_1	COPD_NA		7.9925	7.3652
GSM1150276_LT177956LL_COPD	GSM1150276	LT177956LL_COPD	1-Male	74	COPD_2	COPD_NA		8.4464	7.6823
GSM1150277_LT178790LL_ILD	GSM1150277	LT178790LL_ILD	1-Male	40	ILD_0	ILD_UIP/IPF		8.2286	7.3727
GSM1150278_LT178929RL_COPD	GSM1150278	LT178929RL_COPD	1-Male	77	COPD_1	COPD_NA		8.0002	7.522
GSM1150279_LT178967RL_COPD	GSM1150279	LT178967RL_COPD	2-Female	72	COPD_1	COPD_NA		7.8313	7.3868
GSM1150280_LT180781RL_ILD	GSM1150280	LT180781RL_ILD	2-Female	49	ILD_0	ILD_UIP/IPF		8.24	7.5101
GSM1150281_LT182636RU_ILD	GSM1150281	LT182636RU_ILD	1-Male	66	ILD_NA	ILD_UIP/IPF		7.8284	7.089
GSM1150283_LT184772RL_COPD	GSM1150283	LT184772RL_COPD	1-Male	71	COPD_2	COPD_NA		8.1574	7.4178
GSM1150284_LT185970RL_COPD	GSM1150284	LT185970RL_COPD	2-Female	78	COPD_2	COPD_NA		7.7801	6.9865
GSM1150285_LT186521RU_COPD	GSM1150285	LT186521RU_COPD	2-Female	80	COPD_2	COPD_NA		7.4165	6.8859
GSM1150286_LT188524RL_ILD	GSM1150286	LT188524RL_ILD	2-Female	45	ILD_NA	ILD_UIP/IPF		7.9272	7.2421
GSM1150288_LT190004RU_COPD	GSM1150288	LT190004RU_COPD	2-Female	57	COPD_2	COPD_NA		7.843	7.0532
GSM1150290_LT192758RU_COPD	GSM1150290	LT192758RU_COPD	1-Male	76	COPD_1	COPD_NA		8.0458	7.5276
GSM1150291_LT194473RU_COPD	GSM1150291	LT194473RU_COPD	2-Female	61	COPD_3	COPD_NA		8.2216	7.5076
GSM1150293_LT195871RU_COPD	GSM1150293	LT195871RU_COPD	1-Male	73	COPD_2	COPD_NA		8.0096	7.3362
GSM1150294_LT197511LU_COPD	GSM1150294	LT197511LU_COPD	2-Female	82	COPD_2	COPD_NA		7.9859	7.2925
GSM1150295_LT198062LL_COPD	GSM1150295	LT198062LL_COPD	2-Female	59	COPD_2	COPD_NA		8.1692	7.5914
GSM1150296_LT198134LU_COPD	GSM1150296	LT198134LU_COPD	2-Female	48	COPD_4	COPD_NA		8.2567	7.4
GSM1150297_LT198612RL_COPD	GSM1150297	LT198612RL_COPD	2-Female	59	COPD_2	COPD_NA		7.8755	7.3312
GSM1150298_LT199384RL_COPD	GSM1150298	LT199384RL_COPD	1-Male	76	COPD_2	COPD_NA		7.84	7.3737
GSM1150300_LT203231RM_COPD	GSM1150300	LT203231RM_COPD	2-Female	58	COPD_2	COPD_NA		7.8557	7.3245
GSM1150301_LT203541RU_COPD	GSM1150301	LT203541RU_COPD	1-Male	68	COPD_2	COPD_NA		8.1313	7.2986
GSM1150302_LT206005RL_ILD	GSM1150302	LT206005RL_ILD	1-Male	68	ILD_NA	ILD_UIP/IPF		8.2225	7.4375
GSM1150303_LT208505LU_COPD	GSM1150303	LT208505LU_COPD	1-Male	78	COPD_1	COPD_NA		7.4127	7.0655
GSM1150304_LT208778RU_COPD	GSM1150304	LT208778RU_COPD	1-Male	73	COPD_4	COPD_NA		7.8098	7.155
GSM1150305_LT210463LU_COPD	GSM1150305	LT210463LU_COPD	2-Female	84	COPD_2	COPD_NA		8.2377	7.557
GSM1150306_LT211379RL_ILD	GSM1150306	LT211379RL_ILD	1-Male	53	ILD_NA	ILD_UIP/IPF		8.0969	7.5613
GSM1150307_LT212777RU_COPD	GSM1150307	LT212777RU_COPD	1-Male	62	COPD_4	COPD_NA		7.6304	6.9759
GSM1150308_LT213352LU_COPD	GSM1150308	LT213352LU_COPD	1-Male	72	COPD_2	COPD_NA		8.0789	7.4247
GSM1150309_LT213735RU_COPD	GSM1150309	LT213735RU_COPD	1-Male	76	COPD_2	COPD_NA		8.0443	7.2084
GSM1150311_LT216419RL_COPD	GSM1150311	LT216419RL_COPD	2-Female	78	COPD_2	COPD_NA		7.9566	7.2747
GSM1150312_LT220968RU_COPD	GSM1150312	LT220968RU_COPD	2-Female	67	COPD_2	COPD_NA		8.3964	7.5565
GSM1150313_LT223474RM_ILD	GSM1150313	LT223474RM_ILD	1-Male	65	ILD_NA	ILD_UIP/IPF		8.3297	7.5333
GSM1150315_LT230415RU_COPD	GSM1150315	LT230415RU_COPD	2-Female	73	COPD_1	COPD_NA		7.9854	7.5883
GSM1150316_LT233620RU_COPD	GSM1150316	LT233620RU_COPD	1-Male	64	COPD_3	COPD_NA		7.7483	6.99
GSM1150318_LT238531RU_COPD	GSM1150318	LT238531RU_COPD	2-Female	55	COPD_2	COPD_NA		8.0628	7.1102
GSM1150321_LT242119LU_COPD	GSM1150321	LT242119LU_COPD	2-Female	58	COPD_0	COPD_NA		8.0755	7.4787
GSM1150331_LT242530RU_COPD	GSM1150331	LT242530RU_COPD	2-Female	78	COPD_2	COPD_NA		8.1834	7.4923
GSM1150332_LT243058RU_COPD	GSM1150332	LT243058RU_COPD	1-Male	54	COPD_4	COPD_NA		7.4281	6.7643
GSM1150334_LT244480LU_COPD	GSM1150334	LT244480LU_COPD	1-Male	63	COPD_4	COPD_NA		7.7215	7.2662
GSM1150336_LT245031LL_COPD	GSM1150336	LT245031LL_COPD	1-Male	60	COPD_2	COPD_NA		8.1684	7.5463
GSM1150338_LT245084RU_COPD	GSM1150338	LT245084RU_COPD	1-Male	46	COPD_2	COPD_NA		7.8575	7.1682
GSM1150339_LT245840RL_COPD	GSM1150339	LT245840RL_COPD	1-Male	63	COPD_1	COPD_NA		8.2364	7.4114
GSM1150341_LT246702RU_COPD	GSM1150341	LT246702RU_COPD	1-Male	68	COPD_1	COPD_NA		8.2539	7.4421
GSM1150343_LT249917LL_COPD	GSM1150343	LT249917LL_COPD	1-Male	67	COPD_2	COPD_NA		8.002	7.2842
GSM1150344_LT255244RU_COPD	GSM1150344	LT255244RU_COPD	1-Male	68	COPD_2	COPD_NA		8.1361	7.2875
GSM1150346_LT255718RU_COPD	GSM1150346	LT255718RU_COPD	2-Female	57	COPD_4	COPD_NA		8.0668	7.4376
GSM1150349_LT257433RU_COPD	GSM1150349	LT257433RU_COPD	1-Male	64	COPD_0	COPD_NA		7.9523	7.3682
GSM1150351_LT261141RU_COPD	GSM1150351	LT261141RU_COPD	1-Male	65	COPD_2	COPD_NA		7.5679	6.9805
GSM1150352_LT262371RM_COPD	GSM1150352	LT262371RM_COPD	1-Male	68	COPD_2	COPD_NA		7.9204	7.141
GSM1150353_LT263636RU_COPD	GSM1150353	LT263636RU_COPD	1-Male	68	COPD_3	COPD_NA		8.0994	7.2284
GSM1150354_LT266802RL_ILD	GSM1150354	LT266802RL_ILD	1-Male	58	ILD_NA	ILD_UIP/IPF		8.3325	7.5505
GSM1150355_LT268509LU_ILD	GSM1150355	LT268509LU_ILD	1-Male	69	ILD_0	ILD_UIP/IPF		8.3319	7.3836
GSM1150357_LT270247RU_COPD	GSM1150357	LT270247RU_COPD	1-Male	64	COPD_4	COPD_NA		7.9697	7.2597
GSM1150358_LT271100LU_COPD	GSM1150358	LT271100LU_COPD	2-Female	78	COPD_1	COPD_NA		8.1859	7.4227
GSM1150359_LT273284LL_COPD	GSM1150359	LT273284LL_COPD	1-Male	68	COPD_2	COPD_NA		7.6434	7.1755
GSM1150362_LT286056RU_COPD	GSM1150362	LT286056RU_COPD	2-Female	58	COPD_4	COPD_NA		7.7425	7.3119
GSM1150363_LT287158LU_ILD	GSM1150363	LT287158LU_ILD	2-Female	73	ILD_NA	ILD_UIP/IPF		8.1697	7.3786
GSM1150364_LT298520RU_COPD	GSM1150364	LT298520RU_COPD	2-Female	69	COPD_1	COPD_NA		8.0843	7.3542
GSM1150365_LT000216LL_ILD	GSM1150365	LT000216LL_ILD	2-Female	70	ILD_NA	ILD_UIP/IPF	GSE47460_GPL14550_outliers	8.5761	8
GSM1150367_LT002410RM_ILD	GSM1150367	LT002410RM_ILD	1-Male	52	ILD_NA	ILD_UIP/IPF		8.7019	8.0734
GSM1150369_LT005419RU_COPD	GSM1150369	LT005419RU_COPD	1-Male	70	COPD_2	COPD_NA		8.1289	7.3645
GSM1150370_LT006946RM_ILD	GSM1150370	LT006946RM_ILD	1-Male	68	ILD_NA	ILD_UIP/IPF		8.0666	7.4588
GSM1150372_LT012933RL_ILD	GSM1150372	LT012933RL_ILD	2-Female	68	ILD_0	ILD_UIP/IPF		8.4331	7.8573
GSM1150373_LT013011LU_CTRL	GSM1150373	LT013011LU_CTRL	2-Female	51	CTRL_0	CTRL_NA	GSE47460_GPL14550_outliers	8.55	7.7375
GSM1150375_LT017533RM_ILD	GSM1150375	LT017533RM_ILD	1-Male	64	ILD_NA	ILD_UIP/IPF	GSE47460_GPL14550_outliers	8.3527	7.7365
GSM1150376_LT017811RM_CTRL	GSM1150376	LT017811RM_CTRL	1-Male	73	CTRL_0	CTRL_NA		8.2205	7.3677
GSM1150377_LT019699RL_ILD	GSM1150377	LT019699RL_ILD	2-Female	64	ILD_0	ILD_UIP/IPF		8.3377	7.5235
GSM1150378_LT021461RM_ILD	GSM1150378	LT021461RM_ILD	2-Female	76	ILD_NA	ILD_UIP/IPF		8.2114	7.4404
GSM1150379_LT021748RL_ILD	GSM1150379	LT021748RL_ILD	1-Male	61	ILD_0	ILD_UIP/IPF		8.2134	7.3234
GSM1150380_LT022251RL_ILD	GSM1150380	LT022251RL_ILD	1-Male	55	ILD_NA	ILD_UIP/IPF		8.2021	7.6083
GSM1150381_LT022271LU_CTRL	GSM1150381	LT022271LU_CTRL	2-Female	75	CTRL_0	CTRL_NA		8.3269	7.712
GSM1150382_LT022562LL_ILD	GSM1150382	LT022562LL_ILD	1-Male	60	ILD_NA	ILD_UIP/IPF	GSE47460_GPL14550_outliers	8.141	7.5563
GSM1150383_LT024967LU_COPD	GSM1150383	LT024967LU_COPD	2-Female	54	COPD_2	COPD_NA	GSE47460_GPL14550_outliers	8.2041	7.4373
GSM1150384_LT026534RL_ILD	GSM1150384	LT026534RL_ILD	2-Female	73	ILD_0	ILD_UIP/IPF		8.4767	7.7556
GSM1150385_LT030347RL_ILD	GSM1150385	LT030347RL_ILD	1-Male	79	ILD_0	ILD_UIP/IPF		8.4889	7.6337
GSM1150387_LT036383LL_ILD	GSM1150387	LT036383LL_ILD	1-Male	57	ILD_NA	ILD_UIP/IPF	GSE47460_GPL14550_outliers	8.3266	7.8605
GSM1150388_LT037710RU_COPD	GSM1150388	LT037710RU_COPD	2-Female	49	COPD_3	COPD_NA	GSE47460_GPL14550_outliers	8.0297	7.614
GSM1150389_LT041389RL_COPD	GSM1150389	LT041389RL_COPD	1-Male	45	COPD_3	COPD_NA		8.0784	7.6977
GSM1150390_LT046539RL_ILD	GSM1150390	LT046539RL_ILD	2-Female	45	ILD_NA	ILD_UIP/IPF	GSE47460_GPL14550_outliers	8.4736	7.8659
GSM1150391_LT047152LL_ILD	GSM1150391	LT047152LL_ILD	2-Female	62	ILD_NA	ILD_UIP/IPF	GSE47460_GPL14550_outliers	7.8254	7.2971
GSM1150392_LT050079RL_ILD	GSM1150392	LT050079RL_ILD	1-Male	68	ILD_2	ILD_UIP/IPF	GSE47460_GPL14550_outliers	8.5357	7.7406
GSM1150393_LT053283RU_COPD	GSM1150393	LT053283RU_COPD	2-Female	71	COPD_3	COPD_NA		8.1984	7.3548
GSM1150394_LT058319LU_CTRL	GSM1150394	LT058319LU_CTRL	1-Male	71	CTRL_0	CTRL_NA		7.7999	7.205
GSM1150395_LT059721LU_ILD	GSM1150395	LT059721LU_ILD	1-Male	71	ILD_NA	ILD_UIP/IPF	GSE47460_GPL14550_outliers	8.6467	7.9101
GSM1150396_LT060717LU_COPD	GSM1150396	LT060717LU_COPD	2-Female	67	COPD_4	COPD_NA		7.7436	7.4425
GSM1150398_LT067200LU_ILD	GSM1150398	LT067200LU_ILD	1-Male	66	ILD_NA	ILD_UIP/IPF		8.0747	7.4573
GSM1150399_LT069585RL_ILD	GSM1150399	LT069585RL_ILD	1-Male	77	ILD_NA	ILD_UIP/IPF		8.1477	7.7867
GSM1150400_LT076421LL_ILD	GSM1150400	LT076421LL_ILD	2-Female	70	ILD_NA	ILD_UIP/IPF		8.1462	7.3775
GSM1150401_LT077264RU_ILD	GSM1150401	LT077264RU_ILD	2-Female	73	ILD_0	ILD_UIP/IPF		8.265	7.6056
GSM1150402_LT078347LL_CTRL	GSM1150402	LT078347LL_CTRL	2-Female	45	CTRL_0	CTRL_NA	GSE47460_GPL14550_outliers	8.5755	7.7427
GSM1150403_LT079487LL_CTRL	GSM1150403	LT079487LL_CTRL	2-Female	60	CTRL_0	CTRL_NA	GSE47460_GPL14550_outliers	8.3105	7.8777
GSM1150404_LT080750LL_ILD	GSM1150404	LT080750LL_ILD	1-Male	70	ILD_0	ILD_UIP/IPF		8.2686	7.3479
GSM1150405_LT081282RM_CTRL	GSM1150405	LT081282RM_CTRL	2-Female	71	CTRL_0	CTRL_NA		8.0118	7.4219
GSM1150406_LT081498RL_COPD	GSM1150406	LT081498RL_COPD	2-Female	70	COPD_3	COPD_NA		8.0912	7.5776
GSM1150408_LT083950RU_COPD	GSM1150408	LT083950RU_COPD	2-Female	67	COPD_4	COPD_NA		8.0557	7.3116
GSM1150409_LT084038RM_COPD	GSM1150409	LT084038RM_COPD	1-Male	67	COPD_2	COPD_NA		8.1124	7.4566
GSM1150410_LT087826LL_ILD	GSM1150410	LT087826LL_ILD	1-Male	66	ILD_NA	ILD_UIP/IPF		8.2121	7.716
GSM1150412_LT091552LL_ILD	GSM1150412	LT091552LL_ILD	1-Male	72	ILD_NA	ILD_UIP/IPF		8.0264	7.6246
GSM1150413_LT093297LU_CTRL	GSM1150413	LT093297LU_CTRL	2-Female	62	CTRL_0	CTRL_NA		8.3513	7.6333
GSM1150414_LT095342LU_COPD	GSM1150414	LT095342LU_COPD	1-Male	60	COPD_3	COPD_NA		7.9258	7.4732
GSM1150415_LT099879RL_ILD	GSM1150415	LT099879RL_ILD	2-Female	74	ILD_0	ILD_UIP/IPF		8.2682	7.5295
GSM1150416_LT100821RL_ILD	GSM1150416	LT100821RL_ILD	1-Male	79	ILD_NA	ILD_UIP/IPF		7.6325	7.0922
GSM1150417_LT102131RL_CTRL	GSM1150417	LT102131RL_CTRL	2-Female	66	CTRL_0	CTRL_NA		8.0304	7.6787
GSM1150418_LT102695LL_ILD	GSM1150418	LT102695LL_ILD	2-Female	59	ILD_NA	ILD_UIP/IPF		8.0607	7.6662
GSM1150419_LT108067RU_COPD	GSM1150419	LT108067RU_COPD	1-Male	64	COPD_4	COPD_NA		7.6652	7.2282
GSM1150421_LT116004RL_ILD	GSM1150421	LT116004RL_ILD	2-Female	50	ILD_NA	ILD_UIP/IPF		8.04	7.4477
GSM1150423_LT119682RL_CTRL	GSM1150423	LT119682RL_CTRL	1-Male	70	CTRL_0	CTRL_NA		8.05	7.3649
GSM1150424_LT123131RL_ILD	GSM1150424	LT123131RL_ILD	1-Male	67	ILD_NA	ILD_UIP/IPF		8.218	7.5473
GSM1150425_LT123552RL_ILD	GSM1150425	LT123552RL_ILD	1-Male	74	ILD_NA	ILD_UIP/IPF	GSE47460_GPL14550_outliers	8.4234	7.7535
GSM1150426_LT124161RL_ILD	GSM1150426	LT124161RL_ILD	1-Male	65	ILD_NA	ILD_UIP/IPF	GSE47460_GPL14550_outliers	8.174	7.3137
GSM1150428_LT128191LL_ILD	GSM1150428	LT128191LL_ILD	1-Male	62	ILD_NA	ILD_UIP/IPF		8.3555	7.4844
GSM1150429_LT130603LL_ILD	GSM1150429	LT130603LL_ILD	1-Male	63	ILD_NA	ILD_UIP/IPF		8.0158	7.3189
GSM1150430_LT134121RU_COPD	GSM1150430	LT134121RU_COPD	1-Male	71	COPD_4	COPD_NA		7.684	7.1231
GSM1150431_LT134776LL_ILD	GSM1150431	LT134776LL_ILD	2-Female	62	ILD_NA	ILD_UIP/IPF		8.0475	7.5647
GSM1150432_LT135390LL_ILD	GSM1150432	LT135390LL_ILD	2-Female	60	ILD_NA	ILD_UIP/IPF		8.1938	7.4843
GSM1150433_LT139649RU_CTRL	GSM1150433	LT139649RU_CTRL	2-Female	72	CTRL_0	CTRL_NA	GSE47460_GPL14550_outliers	8.2641	7.6142
GSM1150434_LT139691RU_COPD	GSM1150434	LT139691RU_COPD	2-Female	62	COPD_4	COPD_NA		7.7608	7.292
GSM1150435_LT142159RU_CTRL	GSM1150435	LT142159RU_CTRL	2-Female	44	CTRL_0	CTRL_NA		7.901	7.2112
GSM1150436_LT143944LL_ILD	GSM1150436	LT143944LL_ILD	1-Male	74	ILD_0	ILD_UIP/IPF		8.1285	7.3667
GSM1150437_LT144769RL_COPD	GSM1150437	LT144769RL_COPD	2-Female	60	COPD_2	COPD_NA		8.0608	7.5374
GSM1150438_LT145196LU_CTRL	GSM1150438	LT145196LU_CTRL	2-Female	59	CTRL_0	CTRL_NA	GSE47460_GPL14550_outliers	8.4121	7.4575
GSM1150441_LT151513LL_ILD	GSM1150441	LT151513LL_ILD	2-Female	63	ILD_NA	ILD_UIP/IPF	GSE47460_GPL14550_outliers	8.3981	7.7125
GSM1150442_LT155318RL_ILD	GSM1150442	LT155318RL_ILD	1-Male	69	ILD_0	ILD_UIP/IPF		8.1092	7.6429
GSM1150443_LT156171LL_CTRL	GSM1150443	LT156171LL_CTRL	1-Male	75	CTRL_0	CTRL_NA		8.1037	7.4621
GSM1150444_LT156481LL_CTRL	GSM1150444	LT156481LL_CTRL	2-Female	60	CTRL_0	CTRL_NA	GSE47460_GPL14550_outliers	7.6231	6.881
GSM1150445_LT157856LU_ILD	GSM1150445	LT157856LU_ILD	2-Female	42	ILD_0	ILD_UIP/IPF		7.885	6.9442
GSM1150446_LT158795LL_ILD	GSM1150446	LT158795LL_ILD	1-Male	62	ILD_NA	ILD_UIP/IPF		8.281	7.4662
GSM1150447_LT159753LL_CTRL	GSM1150447	LT159753LL_CTRL	2-Female	42	CTRL_0	CTRL_NA		8.1994	7.4822
GSM1150448_LT162096RL_ILD	GSM1150448	LT162096RL_ILD	2-Female	69	ILD_NA	ILD_UIP/IPF		8.1209	7.6434
GSM1150449_LT163384LL_ILD	GSM1150449	LT163384LL_ILD	1-Male	60	ILD_0	ILD_UIP/IPF		8.2758	7.6109
GSM1150450_LT165114RU_COPD	GSM1150450	LT165114RU_COPD	1-Male	72	COPD_3	COPD_NA		8.3054	7.9395
GSM1150451_LT166111RU_ILD	GSM1150451	LT166111RU_ILD	1-Male	77	ILD_0	ILD_UIP/IPF		8.3083	7.506
GSM1150452_LT166240RM_CTRL	GSM1150452	LT166240RM_CTRL	1-Male	74	CTRL_0	CTRL_NA		8.3183	7.5253
GSM1150454_LT167906LL_ILD	GSM1150454	LT167906LL_ILD	1-Male	58	ILD_NA	ILD_UIP/IPF		8.3934	7.6722
GSM1150457_LT171097RL_CTRL	GSM1150457	LT171097RL_CTRL	1-Male	34	CTRL_0	CTRL_NA		7.9593	7.5436
GSM1150458_LT172093RL_COPD	GSM1150458	LT172093RL_COPD	1-Male	52	COPD_2	COPD_NA		8.4494	7.8201
GSM1150459_LT173597LL_CTRL	GSM1150459	LT173597LL_CTRL	1-Male	75	CTRL_0	CTRL_NA		7.96	7.4453
GSM1150460_LT173946RL_ILD	GSM1150460	LT173946RL_ILD	2-Female	70	ILD_0	ILD_UIP/IPF		8.1115	7.5644
GSM1150461_LT175399RU_ILD	GSM1150461	LT175399RU_ILD	2-Female	64	ILD_0	ILD_UIP/IPF		8.1361	7.5446
GSM1150462_LT176510LU_COPD	GSM1150462	LT176510LU_COPD	1-Male	80	COPD_2	COPD_NA		7.6603	7.2477
GSM1150463_LT180102RL_CTRL	GSM1150463	LT180102RL_CTRL	1-Male	72	CTRL_0	CTRL_NA		8.2281	7.556
GSM1150464_LT184423LL_COPD	GSM1150464	LT184423LL_COPD	2-Female	76	COPD_2	COPD_NA		7.936	7.3953
GSM1150465_LT184901RL_COPD	GSM1150465	LT184901RL_COPD	1-Male	28	COPD_4	COPD_NA	GSE47460_GPL14550_outliers	7.9532	7.3523
GSM1150466_LT185396RL_ILD	GSM1150466	LT185396RL_ILD	1-Male	57	ILD_0	ILD_UIP/IPF		8.2623	7.5514
GSM1150467_LT186388LL_ILD	GSM1150467	LT186388LL_ILD	1-Male	74	ILD_0	ILD_UIP/IPF		8.3378	7.9805
GSM1150468_LT190870RU_CTRL	GSM1150468	LT190870RU_CTRL	2-Female	74	CTRL_0	CTRL_NA	GSE47460_GPL14550_outliers	7.9097	7.2941
GSM1150469_LT191618LU_ILD	GSM1150469	LT191618LU_ILD	1-Male	61	ILD_NA	ILD_UIP/IPF		8.0213	7.4133
GSM1150470_LT191675RL_ILD	GSM1150470	LT191675RL_ILD	2-Female	69	ILD_NA	ILD_UIP/IPF		8.1125	7.5357
GSM1150473_LT195484RU_CTRL	GSM1150473	LT195484RU_CTRL	2-Female	72	CTRL_0	CTRL_NA		8.3801	7.6883
GSM1150475_LT196309RU_ILD	GSM1150475	LT196309RU_ILD	1-Male	63	ILD_NA	ILD_UIP/IPF	GSE47460_GPL14550_outliers	8.3699	7.8186
GSM1150476_LT196677RU_COPD	GSM1150476	LT196677RU_COPD	2-Female	66	COPD_4	COPD_NA		8.0976	7.3638
GSM1150478_LT197821RL_CTRL	GSM1150478	LT197821RL_CTRL	1-Male	67	CTRL_0	CTRL_NA		8.1677	7.4665
GSM1150479_LT200930RL_COPD	GSM1150479	LT200930RL_COPD	2-Female	78	COPD_2	COPD_NA		7.8168	7.2891
GSM1150480_LT201348LL_ILD	GSM1150480	LT201348LL_ILD	2-Female	65	ILD_NA	ILD_UIP/IPF		8.5069	7.7797
GSM1150484_LT207073RU_ILD	GSM1150484	LT207073RU_ILD	1-Male	66	ILD_NA	ILD_UIP/IPF		8.0189	7.675
GSM1150486_LT215341RU_COPD	GSM1150486	LT215341RU_COPD	2-Female	52	COPD_4	COPD_NA	GSE47460_GPL14550_outliers	7.9838	7.4261
GSM1150487_LT220661RL_ILD	GSM1150487	LT220661RL_ILD	1-Male	52	ILD_NA	ILD_UIP/IPF		8.5276	7.8846
GSM1150488_LT221381RL_ILD	GSM1150488	LT221381RL_ILD	2-Female	65	ILD_NA	ILD_UIP/IPF	GSE47460_GPL14550_outliers	8.0522	7.4785
GSM1150489_LT221687RM_ILD	GSM1150489	LT221687RM_ILD	1-Male	69	ILD_NA	ILD_UIP/IPF	GSE47460_GPL14550_outliers	8.0977	7.6566
GSM1150490_LT221782LL_ILD	GSM1150490	LT221782LL_ILD	2-Female	64	ILD_NA	ILD_UIP/IPF		8.0834	7.4575
GSM1150491_LT221983RM_CTRL	GSM1150491	LT221983RM_CTRL	2-Female	47	CTRL_0	CTRL_NA		8.3482	7.4169
GSM1150492_LT223106RU_COPD	GSM1150492	LT223106RU_COPD	2-Female	48	COPD_4	COPD_NA		7.9174	7.4651
GSM1150495_LT228897LL_ILD	GSM1150495	LT228897LL_ILD	1-Male	63	ILD_NA	ILD_UIP/IPF		8.4007	7.7521
GSM1150496_LT229669RU_COPD	GSM1150496	LT229669RU_COPD	2-Female	61	COPD_4	COPD_NA		7.7289	7.0522
GSM1150497_LT232073LU_ILD	GSM1150497	LT232073LU_ILD	1-Male	69	ILD_NA	ILD_UIP/IPF		8.3296	7.9492
GSM1150498_LT232107RU_CTRL	GSM1150498	LT232107RU_CTRL	1-Male	66	CTRL_0	CTRL_NA		7.8463	7.5626
GSM1150499_LT233821RL_COPD	GSM1150499	LT233821RL_COPD	2-Female	68	COPD_3	COPD_NA	GSE47460_GPL14550_outliers	8.2165	6.6486
GSM1150501_LT234755LL_CTRL	GSM1150501	LT234755LL_CTRL	2-Female	71	CTRL_0	CTRL_NA	GSE47460_GPL14550_outliers	8.3104	7.7396
GSM1150502_LT234774LU_COPD	GSM1150502	LT234774LU_COPD	1-Male	46	COPD_2	COPD_NA	GSE47460_GPL14550_outliers	8.5807	7.7604
GSM1150503_LT235441RL_ILD	GSM1150503	LT235441RL_ILD	2-Female	69	ILD_0	ILD_UIP/IPF		8.2452	7.5835
GSM1150504_LT236045LL_ILD	GSM1150504	LT236045LL_ILD	1-Male	78	ILD_NA	ILD_UIP/IPF		8.1357	7.6122
GSM1150506_LT236557RL_CTRL	GSM1150506	LT236557RL_CTRL	2-Female	72	CTRL_0	CTRL_NA		8.0855	7.5254
GSM1150507_LT237439RU_COPD	GSM1150507	LT237439RU_COPD	1-Male	60	COPD_2	COPD_NA		7.5501	6.9916
GSM1150508_LT238765RL_COPD	GSM1150508	LT238765RL_COPD	2-Female	61	COPD_2	COPD_NA		8.168	7.6402
GSM1150509_LT241811LL_CTRL	GSM1150509	LT241811LL_CTRL	2-Female	73	CTRL_0	CTRL_NA		8.0889	7.3591
GSM1150510_LT242161RL_ILD	GSM1150510	LT242161RL_ILD	2-Female	60	ILD_NA	ILD_UIP/IPF		8.235	7.5312
GSM1150512_LT244399LU_COPD	GSM1150512	LT244399LU_COPD	2-Female	67	COPD_2	COPD_NA	GSE47460_GPL14550_outliers	7.9224	7.5433
GSM1150513_LT244824RU_ILD	GSM1150513	LT244824RU_ILD	2-Female	72	ILD_0	ILD_UIP/IPF	GSE47460_GPL14550_outliers	8.2501	7.6694
GSM1150514_LT245983LU_COPD	GSM1150514	LT245983LU_COPD	1-Male	63	COPD_4	COPD_NA		7.7251	7.4553
GSM1150515_LT246349LU_CTRL	GSM1150515	LT246349LU_CTRL	2-Female	77	CTRL_0	CTRL_NA		7.8443	7.2266
GSM1150516_LT246774RM_CTRL	GSM1150516	LT246774RM_CTRL	2-Female	70	CTRL_0	CTRL_NA	GSE47460_GPL14550_outliers	8.5516	7.7077
GSM1150517_LT247728RL_CTRL	GSM1150517	LT247728RL_CTRL	2-Female	65	CTRL_0	CTRL_NA	GSE47460_GPL14550_outliers	7.9713	7.3158
GSM1150519_LT249481LU_ILD	GSM1150519	LT249481LU_ILD	1-Male	65	ILD_NA	ILD_UIP/IPF		8.2059	7.6391
GSM1150520_LT249811RU_COPD	GSM1150520	LT249811RU_COPD	2-Female	73	COPD_2	COPD_NA	GSE47460_GPL14550_outliers	8.2239	7.6169
GSM1150523_LT253131RU_COPD	GSM1150523	LT253131RU_COPD	1-Male	79	COPD_3	COPD_NA	GSE47460_GPL14550_outliers	8.2935	7.6335
GSM1150525_LT253677RL_ILD	GSM1150525	LT253677RL_ILD	1-Male	54	ILD_NA	ILD_UIP/IPF		8.4239	7.7989
GSM1150526_LT256221LL_CTRL	GSM1150526	LT256221LL_CTRL	1-Male	67	CTRL_0	CTRL_NA		8.1364	7.5282
GSM1150527_LT256920RU_CTRL	GSM1150527	LT256920RU_CTRL	2-Female	68	CTRL_0	CTRL_NA		8.2165	7.391
GSM1150530_LT266817LL_ILD	GSM1150530	LT266817LL_ILD	1-Male	65	ILD_NA	ILD_UIP/IPF		8.3198	7.7392
GSM1150531_LT270821RU_CTRL	GSM1150531	LT270821RU_CTRL	2-Female	60	CTRL_0	CTRL_NA		8.236	7.4543
GSM1150532_LT277811RL_ILD	GSM1150532	LT277811RL_ILD	1-Male	82	ILD_0	ILD_UIP/IPF		8.1645	7.587
GSM1150533_LT279828RU_ILD	GSM1150533	LT279828RU_ILD	1-Male	72	ILD_NA	ILD_UIP/IPF		7.9337	7.3277
GSM1150534_LT280282RL_ILD	GSM1150534	LT280282RL_ILD	1-Male	80	ILD_NA	ILD_UIP/IPF	GSE47460_GPL14550_outliers	8.2367	7.2956
GSM1150535_LT280851LL_ILD	GSM1150535	LT280851LL_ILD	2-Female	65	ILD_NA	ILD_UIP/IPF		8.2936	7.6213
GSM1150536_LT282601LL_ILD	GSM1150536	LT282601LL_ILD	2-Female	60	ILD_NA	ILD_UIP/IPF		8.343	7.7388
GSM1150537_LT285031LU_CTRL	GSM1150537	LT285031LU_CTRL	2-Female	63	CTRL_0	CTRL_NA	GSE47460_GPL14550_outliers	8.3114	7.7662
GSM1150539_LT285906LL_COPD	GSM1150539	LT285906LL_COPD	2-Female	61	COPD_2	COPD_NA		8.0478	7.4639
GSM1150541_LT287196LL_ILD	GSM1150541	LT287196LL_ILD	1-Male	57	ILD_NA	ILD_UIP/IPF		7.951	7.2971
GSM1150542_LT288719RL_ILD	GSM1150542	LT288719RL_ILD	1-Male	80	ILD_0	ILD_UIP/IPF		8.1235	7.4818
GSM1150543_LT290677RU_CTRL	GSM1150543	LT290677RU_CTRL	1-Male	64	CTRL_0	CTRL_NA		7.9235	7.3055
GSM1150544_LT291449RL_COPD	GSM1150544	LT291449RL_COPD	1-Male	60	COPD_4	COPD_NA		7.9172	7.2331
GSM1150545_LT295717RL_ILD	GSM1150545	LT295717RL_ILD	2-Female	71	ILD_0	ILD_UIP/IPF		8.4103	7.6832
GSM1150546_LT297451LU_ILD	GSM1150546	LT297451LU_ILD	2-Female	71	ILD_0	ILD_UIP/IPF		8.0136	7.4587
