# Supplementary material for: Identification of a missense variant in SPDL1 associated with idiopathic pulmonary fibrosis
Source: Commun Biol. 2021 Mar 23;4:392. doi: 10.1038/s42003-021-01910-y (PMC7988141; doi:10.1038/s42003-021-01910-y)
Supplement: Supplementary file 10 — Supplementary Data 7 [file 42003_2021_1910_MOESM10_ESM.xlsx]

## Sheet: Sheet1
Sample Name	Variant ID	Function	Gene Name	Transcript codon change	Transcript AA change	gnomAD Exome Alleles	ClinVar Disease	ClinVar Clinical Signif.	Family history
PROFILE1	16-14482828-C-T	splice acceptor	PARN	c.1298-1G>A	NA	1	NA	NA	Yes
PROFILE2	16-14555652-A-G	splice donor	PARN	c.1135+2T>C	NA	NA	NA	NA
PROFILE3	16-14617651-C-T	splice acceptor	PARN	c.145-1G>A	NA	NA	NA	NA
PROFILE4	16-14629675-C-T	splice acceptor	PARN	c.-164-1G>A	NA	NA	NA	NA
PROFILE5	16-14447001-CCT-C	frameshift	PARN	c.1566 1567delAG	p.Glu524fs	NA	NA	NA
PROFILE6	16-14482683-TG-T	frameshift	PARN	c.1441delC	p.Gln481fs	1	NA	NA
PROFILE7	16-14482683-TG-T	frameshift	PARN	c.1441delC	p.Gln481fs	1	NA	NA
PROFILE8	16-14628170-GC-G	splice donor	PARN	c.-7+1delG	NA	NA	NA	NA
PROFILE9	16-14555694-C-A	missense	PARN	c.1095G>T	p.Arg365Ser	NA	NA	NA
PROFILE10	16-14593338-A-G	missense	PARN	c.698T>C	p.Met233Thr	NA	NA	NA
PROFILE11	16-14627163-G-C	missense	PARN	c.87C>G	p.Phe29Leu	NA	NA	NA
PROFILE12	20-63690172-C-T	stop gained	RTEL1	c.1558C>T	p.Arg520*	NA	NA	NA
PROFILE13	20-63693247-C-T	stop gained	RTEL1	c.2287C>T	p.Arg763*	20	Dyskeratosis congenita	P/LP
PROFILE14	20-63693247-C-T	stop gained	RTEL1	c.2287C>T	p.Arg763*	20	Dyskeratosis congenita	P/LP
PROFILE15	20-63679873-AG-A	frameshift	RTEL1	c.394delG	p.Ala132fs	NA	NA	NA
PROFILE16	20-63689531-GA-G	frameshift	RTEL1	c.1241delA	p.Asn414fs	NA	NA	NA
PROFILE17	20-63694447-ACCAGGGC	frameshift	RTEL1	c.2405 2427delGCAGGCCCC	p.Gly802fs	NA	NA	NA	Yes
	AGGCCCCACCTGTCGC-A			ACCTGTCGCCCAGG
PROFILE18	20-63693211-C-T	stop gained	RTEL1	c.2251C>T	p.Arg751*	7	Dyskeratosis congenita | Idiopathic fibrosing alveolitis | Pulmonary fibrosis and/or bone marrow failure	P/LP
PROFILE19	5-1260499-C-T	missense	TERT	c.2945G>A	p.Cys982Tyr	NA	NA	NA
PROFILE20	5-1268521-C-T	missense	TERT	c.2581G>A	p.Gly861Arg	NA	Idiopathic fibrosing alveolitis | Dyskeratosis congenita	VUS
PROFILE21	5-1268577-C-T	missense	TERT	c.2525G>A	p.Cys842Tyr	NA	NA	NA
PROFILE22	5-1268577-C-T	missense	TERT	c.2525G>A	p.Cys842Tyr	NA	NA	NA
PROFILE23	5-1271156-G-A	missense	TERT	c.2431C>T	p.Arg811Cys	0	Dyskeratosis congenita	P/LP
PROFILE24	5-1272184-C-G	splice donor	TERT	c.2382+1G>C	NA	NA	NA	NA
PROFILE25	5-1278655-C-G	missense	TERT	c.2272G>C	p.Ala758Pro	NA	NA	NA
PROFILE26	5-1278688-C-T	missense	TERT	c.2239G>A	p.Val747Ile	NA	Idiopathic fibrosing alveolitis | Dyskeratosis congenita	VUS
PROFILE27	5-1280244-G-A	missense	TERT	c.1864C>T	p.Arg622Cys	NA	NA	NA
PROFILE28	5-1282573-G-A	missense	TERT	c.1625C>T	p.Ala542Val	NA	NA	NA	Yes
PROFILE29	5-1294213-C-T	missense	TERT	c.673G>A	p.Gly225Arg	NA	NA	NA
PROFILE30	5-1293522-T-A	missense	TERT	c.1364A>T	p.His455Leu	0	NA	NA
UKB 1	5-1254482-C-T	missense	TERT	c.3181G>A	p.Ala1061Thr	NA	NA	NA
UKB 2	5-1279341-C-T	missense	TERT	c.2080G>A	p.Val694Met	0	Aplastic anemia | Pulmonary fibrosis and/or bone marrow failure	P/LP
UKB 3	5-1282573-G-A	missense	TERT	c.1625C>T	p.Ala542Val	NA	NA	NA
UKB 4	5-1294277-C-G	missense	TERT	c.609G>C	p.Trp203Cys	NA	NA	NA
UKB 5	5-1293499-CG-C	frameshift	TERT	c.1386delC	p.Tyr462fs	NA	NA	NA
UKB 6	5-1294226-ACC-A	frameshift	TERT	c.658 659delGG	p.Gly220fs	1	NA	NA
UKB 7	5-1294951-CAGGG-C	frameshift	TERT	c.35 38delCCCT	p.Ser12fs	NA	NA	NA
UKB 8	16-14617596-G-A	stop gained	PARN	c.199C>T	p.Arg67*	1	NA	NA
UKB 9	16-14617596-G-A	stop gained	PARN	c.199C>T	p.Arg67*	1	NA	NA
UKB 10	16-14617596-G-A	stop gained	PARN	c.199C>T	p.Arg67*	1	NA	NA
UKB 11	20-63694419-C-T	stop gained	RTEL1	c.2371C>T	p.Gln791*	NA	NA	NA
UKB 12	20-63695374-GTCCT-G	frameshift	RTEL1	c.2883 2886delCCTT	p.Phe961fs	NA	NA	NA
UKB 13	16-14593324-G-C	missense	PARN	c.712C>G	p.Gln238Glu	NA	NA	NA
UKB 14	16-14617590-C-G	missense	PARN	c.205G>C	p.Gly69Arg	NA	NA	NA
PROFILE31	3-169765024-T-C	non coding transcript exon variant	TERC	n.24A>G	NA	NA	Dyskeratosis congenita	VUS
PROFILE32	3-169765024-T-A	non coding transcript exon variant	TERC	n.24A>T	NA	NA	NA	NA
PROFILE33	3-169765026-G-A	non coding transcript exon variant	TERC	n.22C>T	NA	NA	Dyskeratosis congenita	P/LP
